# Supplementary material for: Exploration, expansion and definition of the atropopeptide family of ribosomally synthesized and posttranslationally modified peptides
Source: Chem Sci. 2024 Sep 10;15(42):17506–23. doi: 10.1039/d4sc03469d (PMC11450843; doi:10.1039/d4sc03469d)
Supplement: SC-015-D4SC03469D-s002 [file SC-015-D4SC03469D-s002.zip]

Archive with 13 entries (13 files):
- ap017424_laurentirubin.gb
- atropopeptide_p450_query.fasta
- atropopeptide_p450s_newick.txt
- bgc_data.csv
- bgc_data_only_positives.csv
- bigscape_mibig_snn.xgmml
- nz_jobf01000044_varsorubin.gb
- nz_kb889561_scabrirubin.gb
- nz_vcla01000160_amyxirubin.gb
- p450_precursor_movie.mp4
- positive_bgcs_for_comparison_with_other_tools.fasta
- precursor_peptides_snn.xgmml
- precusor_alignment.fasta
