# Supplementary material for: Exploration, expansion and definition of the atropopeptide family of ribosomally synthesized and posttranslationally modified peptides
Source: Chem Sci. 2024 Sep 10;15(42):17506–23. doi: 10.1039/d4sc03469d (PMC11450843; doi:10.1039/d4sc03469d)
Supplement: SC-015-D4SC03469D-s002 [file SC-015-D4SC03469D-s002.zip › ap017424_laurentirubin.gb]

LOCUS       AP017424_extraction        2436 bp    DNA     linear   UNA 18-JUL-2024
DEFINITION  Streptomyces laurentii DNA, complete genome, strain: ATCC 31255.
ACCESSION   AP017424
VERSION     AP017424.1
KEYWORDS    .
SOURCE      Streptomyces laurentii
  ORGANISM  Streptomyces laurentii
            Bacteria; Actinomycetota; Actinomycetes; Kitasatosporales;
            Streptomycetaceae; Streptomyces.
FEATURES             Location/Qualifiers
     source          <1..>2436
                     /organism="Streptomyces laurentii"
                     /mol_type="genomic DNA"
                     /strain="ATCC 31255"
                     /type_material="type strain of Streptomyces laurentii"
                     /db_xref="taxon:39478"
                     /label="source Streptomyces laurentii"
     gene            complement(1..1239)
                     /locus_tag="SLA_5242"
                     /label="gene"
     CDS             complement(1..1239)
                     /label="cytochrome P450 CDS"
     misc_feature    823
                     /Original_Bases
                     /label
                     /note="Geneious type: Editing History Insertion"
     gene            complement(1223..2275)
                     /locus_tag="SLA_5243"
                     /label="gene"
     CDS             complement(1223..2275)
                     /locus_tag="SLA_5243"
                     /note="Cytochrome P450 [Secondary metabolites
                     biosynthesis,transport, and catabolism]; cl12078;
                     cytochrome P450 [Streptomyces sp. C]; identified by
                     MetaGeneAnnotator; putative"
                     /codon_start=1
                     /transl_table=11
                     /product="cytochrome P450"
                     /protein_id="BAU86124.1"
                     /translation="MRATVFHPRLATLFRDHLGQDVFRLEPDTIGIAGHEVADRILAA
                     RRATETERPTFKPLHGRSIARSEAASVMRTVGSDVREALKREQPRPEDVDLSGEWPLT
                     GHMFLRDMVLGNDPYRLRMLMSRNLELTTKLTWSVIAAGAAFPLSKRAGRQGAPLTSL
                     AGLVADAGTYQDRRYALGMYRRAAAPVCFTVSTLVANTLWLGSPFDPETPNEHLLYES
                     LRLLPPSWNILRNACPEYPAIDERIGAGDDVLLLPLLSHRDPKLWDSPDEFRPERWET
                     LDPDTAPGYLPFGHSSERCWGRHMVMPLAGLLLDLIRGSGLGIDPAQTTAKVPLAGLL
                     GVADIRVTKVRRAATV"
                     /label="cytochrome P450 CDS"
     CDS             complement(2356..2436)
                     /created_by="friederike"
                     /label="Precursor"
ORIGIN      
        1 tcagtgtagg cggaccggga gggtgaggag gccgcggtgg cgggggttgt cctgccaggc
       61 gggggccgtg gccggggcgg cgaggcggag ggcggggaag cggcgcagga ggtgggtgaa
      121 ggcgatgccg gcctggaggc gggccagcgg ggcgcccaga cagtggtgga tgccgtggcc
      181 gaacgccagg tgaccggagg cgtcgcgggt gacgtcgaag cggtcggggt ccgggaagac
      241 ctccgggtcg cggttcgcgg cgaggagcgc gatctgcacg aactccccgg ccgggatcgc
      301 cgtgccctcg atggtcaccg gctccgtggt gtagcgcagg gtcgcgatgc cgaacgggct
      361 ctcgcagcgc aggacttcct cgaccagacc gggtatcagg gaggcgtcgg cgcgtacggc
      421 ggcgagctgc gcggggcggg tgaggagggc gtggacaccg ttggcgacga gattgacggt
      481 ggtctggtgg cccgcgatca ccagcaggaa agccatcgag gtgacttcct cctcggtgag
      541 ccggtcgccg tcgtcgcggg cggcgacgag cgcggacagg aggtcgtcgc ccggccgggc
      601 ccgtttccgc gcgaccagcg cgcgcagccg gtccaggatc gcctccgccg tggggacgga
      661 cacctcgccg tcgccctggc ccccggcctc cgtgtgcccc cggacctgga ggacaccggg
      721 ctcgtccggc tccgtgccga gcaggtcgaa gaggaccgcc aggggtaacg ggagcgcgaa
      781 ccgctcgatc agatcgacct cgcccgcacc ctcgcccgtc cccttgtcca gggcgtcgag
      841 cagtgcggtg acccgggcct cgatcctggg ccgcaacgcg gccacccgcc gctgggtgaa
      901 ggcccgttgg accagccggc gtaagcgggt gtggcgcggc gggtcggagt tgagcatgtg
      961 gcgggtgagc ccgccgccgg ggccgccggt gggcagtccc gcgtaccggg cgtacgcctc
     1021 cgtcgccccg tccttgctca gccgcggatc cgcgagcgcc gcccggcagg ccgcgtatcc
     1081 ggtgacgacc cacccggcca gcggtacggg cccggcgaag cggaccttgc ggaccccgcc
     1141 cgcctcccgc cacgcccggt aggccgcgtg cgggtcgcgg gcgacggacg cgtccaccac
     1201 ctcgaccccg tcggccgtcg gttcagacag tggcggcacg ccgtaccttc gtcacccgta
     1261 tgtcggccac cccgagcagc ccggcgagcg gcaccttggc cgtggtctgc gcggggtcga
     1321 tgcccaggcc cgagccgcgg atgaggtcga ggagcagccc ggcgagcggc atcaccatgt
     1381 gccggcccca gcagcgttcg gaggagtggc cgaacgggag gtagccgggg gcggtgtcgg
     1441 ggtcgagggt ctcccagcgt tccgggcgga actcgtcggg ggagtcccac agtttcggat
     1501 cccggtggga gaggagagga agcaggagta cgtcgtcgcc cgcgccgatc cgctcgtcga
     1561 tggcggggta ctcggggcac gcgttgcgca ggatgttcca ggacggcgga agcagccgca
     1621 gcgactcgta cagcaggtgc tcgttcggcg tctcggggtc gaacggcgag ccgagccaca
     1681 gcgtgttcgc gacgagagtg gagaccgtga agcacacggg cgccgccgcg cggcggtaca
     1741 tgcccagggc gtagcggcgg tcctgatacg tgccggcgtc ggccaccagc cccgcgagcg
     1801 aggtcagcgg cgcgccctgc cgcccggccc gcttcgacag cgggaaggcg gcgcccgccg
     1861 cgatcaccga ccaggtgagc ttggtggtga gttcgaggtt gcggctcatc aacatccgca
     1921 gccggtacgg gtcgttgccg agcaccatgt cccgcaggaa catgtgcccc gtcagcggcc
     1981 actccccgga cagatcgacg tcctcgggcc ggggctgttc ccgcttcagc gcctcgcgta
     2041 cgtcgctgcc gacggtccgc atcacggagg cggcttcact ccgcgcgatc gaacggccgt
     2101 gcagcggctt gaacgtgggc cgttccgtct cggtggcccg gcgggcggcg aggatccggt
     2161 cggccacctc gtgcccggcg atcccgatcg tgtcgggttc gagccggaac acgtcctgcc
     2221 cgagatggtc ccggaacagg gtggcgaggc gggggtggaa caccgtggcg cgcatggcaa
     2281 gtctccggga ggccgagcgg acagacatcg gcgagcggcg tcgtccccgc ctcgcggcgg
     2341 ggacgactag gcgttctagt accagatgta ccaggcactg gccttcaggc tcttctgcgc
     2401 ggacaccttg ttgcgaatgg cgaagagaag cttcat
//
