# Supplementary material for: Exploration, expansion and definition of the atropopeptide family of ribosomally synthesized and posttranslationally modified peptides
Source: Chem Sci. 2024 Sep 10;15(42):17506–23. doi: 10.1039/d4sc03469d (PMC11450843; doi:10.1039/d4sc03469d)
Supplement: SC-015-D4SC03469D-s002 [file SC-015-D4SC03469D-s002.zip › atropopeptide_p450_query.fasta]

>WP_010341803.1
MSTTLADRHARATVFAPRLQDLLRTHVGQEAFRLDADTVGVAGPTLTDRLLAARPATEHERPTFKPLHGRSIARSEAAKLMQAIGRDVREALKRPVPATLDLSGPWPHVGHVYLRDLLLGGDPWRLRLLMDRTLELTPRLTWAVIAAGALAPLAPRADASALATLLSAADGYRERRDAMGLYRRTAAPVCFTISTLVANALWLGSPFDPDVSNRNILYETLRLLPPSWNILRNASPEYGALDPRIGAGDDVLVLPLLSHRDPALWEEPDAFRPERWDGLDPDALPGYLPFGHASERCWGRHMVMPLAERLLDLLRNQGLVADPRQRRAEVPLTGLLGVAQVDVVRHTRA
>WP_043094992.1
MSATMVDRDARATVFAPRLQALLRAHVGQDAFRLDAETVGVAGAALSDRLLAARPATEHERPTFKPLHGRSIARSEAAKLMQAIGRDVREALKRPPPPTLDLSGPWPHIGHVYLRDLLLGGDPWRLRLLMDRTLELTPRLTWAVIAAGALAPLAPGAEASALATLLSAADGYRARRDAMGLYRRTAAPVCFTISTLVANALWLGSPFDARVCNRNILYETLRLLPPSWNILRNASPEYGALDPRIGAADDVLVLPLLSHRDPALWEEPEAFRPERWDGVDPDALPGYLPFGHASERCWGRHMVMPLAERLLDLLRGQDLVADPQQRRATVPLTGLLGVAQVDVIRHTRARGVACRTR
>WP_007820080.1
MTSHTQTRPHERETLFAPPLEALLRDHLGADLFRPEPDTVGVAGPALVDRILAARPAGKTERPTFKPLLGRAIPHQQAATQMQAIGHDVRAALKREAPRDPDLSGPWPHVGHVYLRDLILGGDPRRLRVLMNRALELTPKLTWTVIAAGAALPAPRRRTGTTRLGALSTGAATYQERRYAMGLYRRTAAPVCFTISTLVANALWLGAPFAAEVPSRHLVHESLRLLPPSWNILRNSSPEYPVIDARIAPADDVLVLPFLSHRDPALWENPEEFRPERWEELDPERVPGYLPFGHSSERCWGRHMVMPLAEMLLDMIRSSGLVVDPGQRTARVPLTGLMGVDQVRLVQP
>WP_007820080.1
MTSHTQTRPHERETLFAPPLEALLRDHLGADLFRPEPDTVGVAGPALVDRILAARPAGKTERPTFKPLLGRAIPHQQAATQMQAIGHDVRAALKREAPRDPDLSGPWPHVGHVYLRDLILGGDPRRLRVLMNRALELTPKLTWTVIAAGAALPAPRRRTGTTRLGALSTGAATYQERRYAMGLYRRTAAPVCFTISTLVANALWLGAPFAAEVPSRHLVHESLRLLPPSWNILRNSSPEYPVIDARIAPADDVLVLPFLSHRDPALWENPEEFRPERWEELDPERVPGYLPFGHSSERCWGRHMVMPLAEMLLDMIRSSGLVVDPGQRTARVPLTGLMGVDQVRLVQP
>WP_010275341.1
MTSHTQTRPHERETLFAPPLEALLRDHLGADLFRPEPDTVGVAGPALVDRILAARPAGKTERPTFKPLLGRAIPHQQAATQMQAIGHDVRAALKREAPRDPDLSGPWPHVGHVYLRDLILGGDPRRLRVLMNRALELTPKLTWTVIAAGAALPAPRRRTGTTRLGALSTGAATYQERRYAMGLYRRTAAPVCFTISTLVANALWLGAPFAAEVPSRHLVHESLRLLPPSWNILRNSSPEYPAIDARIAPADDVLVLPFLSHRDPALWENPEEFRPERWEELDPERVPGYLPFGHSSERCWGRHMVMPLAEMLLDMIRSSGLVVDPGQRTARVPLTGLMGVDQVRLVQP
>WP_010275341.1
MTSHTQTRPHERETLFAPPLEALLRDHLGADLFRPEPDTVGVAGPALVDRILAARPAGKTERPTFKPLLGRAIPHQQAATQMQAIGHDVRAALKREAPRDPDLSGPWPHVGHVYLRDLILGGDPRRLRVLMNRALELTPKLTWTVIAAGAALPAPRRRTGTTRLGALSTGAATYQERRYAMGLYRRTAAPVCFTISTLVANALWLGAPFAAEVPSRHLVHESLRLLPPSWNILRNSSPEYPAIDARIAPADDVLVLPFLSHRDPALWENPEEFRPERWEELDPERVPGYLPFGHSSERCWGRHMVMPLAEMLLDMIRSSGLVVDPGQRTARVPLTGLMGVDQVRLVQP
>WP_009069821.1
MTSHTQTRPHERETLFAPPLEALLRDHLGADLFRPEPDTVGVAGPALVDRILAARPAGKTERPTFKPLLGRAIPHQQAATQMQAIGHDVRAALKREAPRDPDLSGPWPHVGHVYLRDLILGGDPRRLRVLMNRALELTPKLTWTVIAAGAALPAPRRRTGTTRLGALSTGAATYQERRYAMGLYRRTAAPVCFTISTLVANALWLGAPFAAEVPSRHLVHESLRLLPPSWNILRNSSPEYPAIDARIAPADDVLVLPFLSHRDPALWENPEEFRPERWEELDPERVPGYLPFGHSSERCWGRHMVMPLAEMLLDMIRSSGLVVDPRQRTARVPLTGLMGVDQVRLVQP
>WP_009069821.1
MTSHTQTRPHERETLFAPPLEALLRDHLGADLFRPEPDTVGVAGPALVDRILAARPAGKTERPTFKPLLGRAIPHQQAATQMQAIGHDVRAALKREAPRDPDLSGPWPHVGHVYLRDLILGGDPRRLRVLMNRALELTPKLTWTVIAAGAALPAPRRRTGTTRLGALSTGAATYQERRYAMGLYRRTAAPVCFTISTLVANALWLGAPFAAEVPSRHLVHESLRLLPPSWNILRNSSPEYPAIDARIAPADDVLVLPFLSHRDPALWENPEEFRPERWEELDPERVPGYLPFGHSSERCWGRHMVMPLAEMLLDMIRSSGLVVDPRQRTARVPLTGLMGVDQVRLVQP
>WP_008744757.1
MTSHTPTRAPERKILFAPPLDNLLREHLGADLFRPEPDTVGIAGPALVDRVLAARPAGKTERPTFKPLLGRAIPHQRAATQMQAVGHDVRAALKREAPRDPDLSGLWPHVGHVYLRDLILGGDPRRLRVLMNRAMELTPKLTWTVIAAGAALPAPRRRTGTTRLAALGLEAGTYQERRYAMGLYRRTAAPVCFTISTLVANALWLGAPFDPDIPSRHLVHESLRLLPPSWNILRNSSPEYPAIDARITPADDVLVLPFLSHRDPALWENPEEFRPERWEEKDPERTPGYLPFGHSSERCWGRHMVMPLAEMLLDMIRSSGLVVDPRQRVARVPLTGLMGVDRVRLVQP
>WP_009190930.1
MTLSSVPRTRTTVFAPRLAALLRDHLGQDVFRLEPDTIGVAGPEAADRILAARRATETERPTFKPLHGRSISRTEASAVTRTIGGDVRDALARPRPKDVDLSGPWPLTGHLFLRDLILGQDPYRLRMLMSRNLELTTLLTWSVIGVGAALPGWPRPGGGRLTALGERAAGAVGYQERRYAMGMYRRAAAPVCFTISTLVANALWLGAPFADGTPNRHIIHESLRLLPPSWNILRNASPEYPAVDARIGADDDVLVLPLLSHRDPALWEEPDAFRPERWDTLDPDTAPGYLPFGHSSERCWGRHMVIPLAELLLDLVRESGLVVDPAQHTAEVPLLGLLGVADVRLVKPA
>WP_098245424.1
MPPTPSSGTDRMSRTTVFTPRLHALLRDHRGEDVFRLDADTVGVAGPEQSDRILAARPATERERPTFKPLHGRSIPRTEASTVMQAIGRDVRTALRKPVQGDVDLSGEWPHVGHVHLRDLILGADPYRLRILMDRTLELTPKLTWSVIAVGAALPGRLRPGAPVTSIAGLTANATGYSDRRYAMGLYRRAAAPVCFTVSTLVANAYWLGAPFDDDTPNEHILYESMRLLPPSWNILRNASPEYPAIDDRIGAGDDVLLLPLLSHRDPALWEDPDAFRPERWADLDPDDHPGYLPFGHVSERCWGRHMVMPLAGLLLDVLRADGMTVDPGQATAKVPLAGLLGVDKVRLVRP
>WP_070024950.1
MPPSPSSAALTRTTVLHPRLAALIRDHLGQDLFRLEPDTIGVAGPEVADRILAARRATETERPTFKPLQGRSITRAEASQITRTIGNDVREALAGPVPRNVDLTGSWPLTGHLFLRDLILGRDPRRLRMLMSRTLELTPKLTWSVIAVGAALPGWPRPGDRLTGLAERTARAEGYQERRYAMGMYRRAAAPVCFTVSTLVANALWLGSPFAEGTPNRNIILESLRLLPPSWNLLRNASPEYPAIDDRIGTGDDVLLLPLLSHRDPALWDDPDTFRPERWDHLDPEATPGYLPFGHSSERCWGRHMVMPLAELLLDLIRDAGLVVDPGQRVAKVPLLGLLGVDDIRLVRPS
>WP_074990620.1
MPPSPSSAALTRTTVLHPRLAALIRDHLGQDLFRLEPDTIGVAGPEVADRILAARRATETERPTFKPLQGRSITRAEASQITRTIGNDVREALAGPVPGNVDLTGSWPLTGHLFLRDLILGRDPRRLRMLMSRTLELTPKLTWSVIAVGAALPGWPRPGDRLTGLAERTARAEGYQERRYAMGMYRRAAAPVCFTVSTLVANALWLGSPFAEGTPNRNIILESLRLLPPSWNLLRNASPEYPAIDDRIGTGDDVLLLPLLSHRDPALWDDPDTFRPERWDHLDPEATPGYLPFGHSSERCWGRHMVMPLAELLLDLIRDAGLVVDPGQRVAKVPLLGLLGVDDIRLVRPS
>WP_048490343.1
MSAIMVDRDARATVFAPRLQALLRTHVGQEAFRLDADTVGVAGAALSERLLAARPATEHERPTFKPLHGRSIARSEAAKLMQAIGRDVREALKRPVPATLDLSGPWPHVGHVYLRDLLLGGDPWRLRLLMDRTLELTPRLTWAVIAAGALAPLLPGEDASTLATLLSAAGSYRERRDAMGLYRRTAAPVCFTISTLVANALWLGSPFDARVSNRHLLYETLRLLPPSWNILRNASPEYGALDPRIGAADDVLVLPLLSHRDPALWEEPEAFRPERWDGVDPDALPGYLPFGHASERCWGRHMVMPLAERLLDLLRGQDLVADPQQRRAAVPLTGLLGVAQVEVVRQTRG
>KQQ80103.1
MPVLTADGFARTTVFAPRLQALLGEHIGKDVFRLDADTVGVAGPLLTHRLLDARPATEIERPTFKPLHGRSIPRTDASKLMQAIGRDVREALKQPVSAQVNLSGPWPQVGHLYLRDLLLAGDPLRLRVLMDRILELTPKLTWAVIATGALMPFKLQQSASALATLTAAAGNYDERRYAMGLYRRTAAPVCFTISTLVANALWLGSPFDPAVPSRHLVYESLRLLPPSWNILRNASPEYPALDGRIGTQDDVLVLPLLSHRDPALWEAPEAFRPERWDHLDPDKHPGYLPFGHASERCWGRHMVMPLAERLLDALRSQGLVASPKQRKAVVPLTGLLGVAQVDVVRG
>WP_093622578.1
MSLPSVSRARATEFAPRLAALLRDHLGQDVFRLEPDTVGVAGPEVADRILAARRATETERPTFKPLHGRSISKTEASTVTRTVGHDVRAALARPLPEDVDLSGSWPLTGHLFLRDLILGGDPYRLRMLMSRNLELTPKLTWSVIAVGAALPGWPRPAPHLTGLAARAAAAVGYQNRRYTMGIYRRAAAPVCFTVSTLVANALWLGHPFEDGMPNRHIIHESLRLLPPSWNTLRNASPEYPAIDSRIGEGDDVLVLPLLFHRDPALWDDPEGFRPERWNDLDPDTAPGYLPFGHSSERCWGRHMVMPLAELLLDLVRKSGLEVDRDQRVGKVPLLGLLGVEDVRLTKCA
>WP_064629341.1
MSPSTSADLGRATVFAPRLLALLQEHTGKDVFRLDVDTVGVAGPLVTHRLLAARPATEAERPTFKPLQGRSIARTQASKLMQAIGRDVREALKRPIPADVDLSGPWPHVGHVYLRDLLLGGDPLRLRMLMDRTLELTPKLTWVLIAAGATRPLTLQANASALATLTAAADGYDARRFAMGLYRRTAAPVCFTISTLVANALWLGAPFDPDISSRSIVYESLRLLPPSWNILRNASPEYPLLDTRIGAQDDVLVLPLLSHRDPALWEAPDAFRPERWNQLDPDDQPGYFPFGHASERCWGRHMVMPLAEQLLDILRNQGLTVSPRQRQAHVPLAGLLGVSQVDMVRG
>WP_053709624.1
MPPSSTARARATVFAPRLAALLDDHLGRDVFRLEPDTVGVAGHEVADRILAARRATETERPTFKPLHGRSITRTEASTVTRTIGNDVRDALAKPLPKDVDLAGPWPLTGHLFLRDLILGQDPRRLRLLMSRNLELTPKLTWSVIAVGAALPGWPRPDARLTGLANRAARARGYQERRYVMGMYRRAAAPVCFTVSTLVANALWLGFPFDDGTSGRNIILESLRLLPPSWNILRNASPEYPAIDGRIGERDDVLLLPLLSHRDPALWDDPDTFRPERWDRLDPDTAPGYLPFGHSSERCWGRHMVMPLAELLLDLIRGSGLVIDPGQRVGRVPLLGLLGVEEVRLTRPRQWGRRGRTSP
>WP_064535512.1
MPLSSVPRTRTTVFAPRLAALLDDHLGQDVFRLEPDTVGVAGPEVADRILAARRATETERPTFKPLHGRSISRTEASSVTRTIGSDVREALKRPLPEHVDLSGSWPLTGHLFLRDLILGQDPYRLRVLMSRNLELTTKLTWSVIALGAALPGWPRPGTGRLTALGERAAGAAGYQERRYAMGMYRRAAAPVCFTISTLVANALWLGFPFAEGMSNRNIIHESLRLLPPSWNILRNASPEYPALDDRIGAGDDVLLLPLLSHRDPALWDEPDAFRPERWDTLDPDTTPGYLPFGHSSERCWGRHMVMPLAELLLDLVRGAGLVVDPAQHTGHVPLLGLLGVADVRLVKPS
>WP_059247116.1
MPPSSTARARATVFAPRLAALIGDHLGQDVFRLEPDTVGVAGHEVADRILAARRATETERPTFKPLHGRSITRSEASAVTRTIGNDVREALARPLPEDVDLAGPWPLTGHLFLRDLILGQDPYRLRMLMSRNLELTPKLTWSVIAVGAALPGWPRPDARLTGLADRAARARGYQERRYAMGMYRRAAAPVCFTVSTLVANALWLGSPFDDGMSPRHIILESLRLLPPSWNILRNASPEYPAIDGRIGERDDVLLLPLLSHRDPALWDDPDAFRPERWDGLDPDTAPGYLPFGHSSERCWGRHMVMPLAELLLDLIRSSGLVVDPGQRVGKVPLLGLLGVEEVRLIRSR
>WP_116504740.1
MSLTSAPRTRRTVFAPRLTALLDDHLGQDVFRLESDTVGVAGHDVTDRILAARRATETERPTFKPLHGRSISRNEASSVTRTTGNDVREALKRPLPPDVDLSGPWPLTGHLLLRDLILGRDPLRLRILMSRNLELTPKLTWSVIAAGAALPGWPRPGAHLTGLAGRAAEAVGYQDRRYAMGVYRRAAAPVCFTVSTLVANALWLGAPFDDSTSNRNIIYEALRLLPPSWNILRNASPEYPAIDSRIRDADDVLLLPLLSHRDPALWEDAPAFRPERWDELDPDATPGYLPFGHASERCWGRHMVMPLAEMLLDRIRSSGLVVDPDQRTGRVPLLGLLGVEEVRVTKARTA
>WP_208886520.1
MPPSSTARARATVFAPRLAALIGDHLGQDVFRLEPDTVGVAGHQVADRILAARRATETERPTFKPLHGRSITRSEASAVTRTIGNDVREALARPLPEDVDLAGPWPLTGHLFLRDLILGQDPYRLRMLMSRNLELTPKLTWSVIAVGAALPGWPRPDARLTGLADRAARARGYQERRYAMGMYRRAAAPVCFTVSTLVANALWLGSPFDDGTSPRHIILESLRLLPPSWNILRNASPEYPAIDGRIGERDDVLLLPLLSHRDPALWDDPDAFRPERWDGLDPDTAPGYLPFGHSSERCWGRHMVMPLAELLLDLIRGSGLVVDPGQRVGKVPLLGLLGVEEVRLIRSR
>WP_045948138.1
MPLSPLPAARTTVFAPRLAALLREYTGEDAFRLEPDTMGVAGHALADRILAARRATETERPTFKPLHGRSIGRTEAAAVMRVIGRDVREALEGPLPKEVDLTGPWPLTGHLFLRDLILGGDPRRLRILMSRNLELTPKLTWSVIAAGAAVPWRKKPGTTSSGIAGLLAEADGYHDRRHAMGIYRRAAAPVCFTVSTLVANALWLGSPFDADTPNRNILHEAARLLPPSWNILRYASPEYGALDARIGAGDDVLVLPLLSHRDPALWEEPDAFRPGRWDRLDPETAPGYLPFGHSSERCWGRHMVMPLAELLLDLIRGTGLEVDPAQRKAKVPLVGLLGVEDVRLTKAARRVR
>WP_045948137.1
MSVEQVPVSFFDDPHPAYRRWRELEGGAHRVRILGEAPLEGWVVTGHAACKAALADPRLSKNAATEAFDRRDGSEEGPGPGRALTAHMLNSDPPAHTRLRRLVQQAFTARRVAALRPVVEGHVNRLLDGLARTPEPDLVRDFAVPLPLAVVFDLLGASEGAGHILEAWAATLNGEEGDGEVSVPTAEALVGHIRALLAHKRAHPGDDLLTALIHAHDDGDRLSEREITSMSFLLVAAGHQTTANLISNGVHALLTHPRELAALRADPSRTGAFIEEVLRHESPFSIATMRYATEPVTIDGTTIPAGDFVQIAMLSANRDPAVFPDPDRFDPSRPATGHLAFGHGIHHCLGAPLARLQAETAFTTLLTRHPTLRLATPTARPQWWRNPRHRGLRTLPVLLG
>WP_076083033.1
MPPSSATRARTTVFAPRLAALIGTHTGQDVFRLEPDTIGVAGHEVADRILAARRATETERPTFKPLHGRSITRTEASTVTRTIGNDVREALSGPLPKDVDLAGSWPLTGHVFLRDLILGQDPYRLRMLMSRNLELTPKLTWSVIAIGAALPGWPRPSSRLTGLAGRAARATGYQERRYAMGMYRRAAAPVCFTVSTLVANALWLGAPFDDATPNRGIILESLRLLPPSWNILRNASPEYPAMDDRIGERDDVLVLPLLSHRDPALWDDPDTFRPERWDDLDPETTPGYLPFGHSSERCWGRHMVMPLAELLLDLVRGSGLVVDPGQHTGKVPLLGLLGVEDVRLTHPR
>WP_141637212.1
MPLTARSRSRTTVFAPRLAALLRDRLGQDVFRLEPDTIGIAGPEAMDRLLAARRATETERPTFKPLHGRSIGRPEASAVMRTIGGDVREALKKPIPENVDLSGPWPITGHFFLRDLILGNDPYRLRLLMSRNLELTPKLTWSVIAAGAALPRRPRPEEQLTGVARLFADATGYQDRRYAMGMYRRAAAPVCFTVSTLVANALWLGAPFDEDASNRNIIHESARLLPPSWNILRYASPEYPAIDPRIGSADDVLILPLLSHRDPALWDAPEEFRPERWDSIDPDTAPGYLPFGHISERCWGRHMVMPLAELLLDLIRRQGLTVDPEQQRAKVPLVGLLGVEEVKLIREARGAR
>WP_078891878.1
MPVEPQFVDESFFGRQHEAYREFREQGGARPIRFGGPVRIEGWLVTGHADCRAALADPRLSKDSAAQRYGELIGLTEGPGESLMRHMLNSDPPHHTRLRRLVQKAYTMRRVAALRPLIEGHVDRLLDELAGQDEADLIADFALPLPVSVVFDLFGAPQDEHEALQIRGNSIPESGGGDGEVSVMTAESMLEYIQALIRHKREHPADDLLSGLLAARDGEDRLTEEEITSMAFLLVVAGHQTTVNLIANGVYTLLTHPEQLAALRADPSLMAGAVEEVLRYESSFAIASMRYTTEPVVIAGTEIPAGEFVQIGLLAANRDPAVFPDPDRFDITRDSSRHLAFGHGIHHCLGVPLARLQAEVAFTRILDRYPKLRLALPAEELEWQYNPRHRGLLELPVLLR
>WP_228718569.1
MATETGAPPNTPVPELDPAEIARWQTGGGELVELLTLAREQVGGLAAVRLGGARPTVLVTEPRAVQHVLAQHPDRYVKRSHRARLLIGDGVLSATGDAWKSQRRLLQSQFTGQGMRRYEQRIAEAARVTAARWAGYARTGQELDLATEMRHFALDTIWRSLTGFELDATTEAELELVGTVVAALPQLPDDSVKAHEAVAAFLERIDAIAHRAIDTARTQPPGPDGPGLLQVLLEASAERPEYTDQLIRDELVTLLLAGHETTATTLTWLYLLLDRHPEAREQALSAGPAGSPERREAIQALVHETLRLYPSAWILPRWTAAADTVAGFAVEADTDLLVCPYLTHRDPVRWPEPERFDPTRFTRPGGRPTEHGAYLPFGLGPRACLGMQFALRESVALLEELLPAYTVAFRSTPPRAAYSITVRPDGPTPAVVTAAADFGG
>WP_057677744.1
MPGSSADAFARATVFAPRLQALLDEYVGKEVFRLDAETVGVAGPVLTHRLLDARAATEVERPTFKPLHGRSIPRTDASKLMQAIGRDVREALKRPVSAELDLSGPWPHVGHVYLRDLLLAGDPLRLRLLMDRILELTPKLTWAVIAAGAAISLKPQHNASALATLTAAAGSYDERRYAMGLYRRTAAPVCFTISTLVANALWLGSPFDPAVSSRHIVYESLRLLPPSWNILRHASPEYPALDGRIGSHDDVLVLPLLSHRDPALWEAPEAFRPERWDHLDPDNHPGYLPFGHASERCWGRHMVMPLAERLLDALRSQGLAADPKQRKAVVPLTGLLGVAQVDVVRH
>WP_094372357.1
MPPSSTARARATVFAPRLAALIGDHLGQDVFRLEPDTVGVAGHEVADRILAARRATETERPTFKPLHGRSITRSEASAVTRTIANDVREALARPLPEDVDLAGPWPLTGHLFLRDLILGQDPYRLRMLMSRNLELTPKLTWSVIAVGAALPGWPRPDARLTGLADRAARARGYQERRYAMGMYRRAAAPVCFTVSTLVANALWLGSPFDDGMSPRHIILESLRLLPPSWNILRNASPEYPAIDGRIGERDDVLLLPLLSHRDPALWDDPDAFRPERWDGLDPDTAPGYLPFGHSSERCWGRHMVIPLAELLLDLIRGSGLVVDPGQRVGKVPLLGLLGVEEVRLIRSR
>WP_055850314.1
MSSVSNAGLDRTTVFAPRLLALLREHMGKEVFRLDGDTVGVAGPLLTHRLLAARLATEGERPTFKPLQGHSIARTHASKLMQAIGRDVREALKRPISADVDLSGPWPHVGHVYLRDLLLGGDPLRLRLLMDRTLELTPKLTWALIAASAIRPLTLQANASALATVTAAADGYDARRFAMGLYRRTAAPVCFTISTLVANALWLGSPFDPASSSRNIIYESLRLLPPSWNILRNASPEYPLLDPRIGVQDDVLVLPLLSHRDPALWDAPDEFRPERWDQLDPDHQPGYLPFGHASERCWGRHMVMPLAEQLLDSVRRQGLAVSPRQRQAQVPLAGLLGVSEVDVVRC
>WP_079429150.1
MPLSSLPATRTTLFAPRLAALLREHTGKDAFRLEPDTMGVAGHALADRILAARRATETERPTFKPLHGRSIGRTEAASVMRVIGRDVREALEGPVPKGVDLTGPWPLTGHLFLRDLILGGDPRRLRILMSRNLELTPKLTWSVIAAGAAFPWRKRPGAISSGIAGLLAEADGYHDRRHAMGIYRRAAAPVCFTVSTLVANALWLGSPFDGDTSNRNILHEAARLLPPSWNILRYASPEYGALDARIGAGDDVLVLPLLSHRDPALWEDPDVFLPGRWDHLDPETAPGYLPFGHSSERCWGRHMVMPLAELLLDLIRGAGLEVDPAQRKAKVPLVGLLGVEDVRVVRAGARHGH
>BAU86124.1
MRATVFHPRLATLFRDHLGQDVFRLEPDTIGIAGHEVADRILAARRATETERPTFKPLHGRSIARSEAASVMRTVGSDVREALKREQPRPEDVDLSGEWPLTGHMFLRDMVLGNDPYRLRMLMSRNLELTTKLTWSVIAAGAAFPLSKRAGRQGAPLTSLAGLVADAGTYQDRRYALGMYRRAAAPVCFTVSTLVANTLWLGSPFDPETPNEHLLYESLRLLPPSWNILRNACPEYPAIDERIGAGDDVLLLPLLSHRDPKLWDSPDEFRPERWETLDPDTAPGYLPFGHSSERCWGRHMVMPLAGLLLDLIRGSGLGIDPAQTTAKVPLAGLLGVADIRVTKVRRAATV
>WP_023544636.1
MPPSSATRARTTVFAPRLAALIGAHTGQDVFRLEPDTVGVAGHEVADRILAARRATETERPTFKPLHGRSITRTEASTVTRTLGNDVREALSGPLPEDADLAGSWPLTGHLFLRDLILGQDPYRLRMLMSRNLELTPKLTWSVIAIGAALPGWPRPSSRLTGLAGRAARATGYQERRYAMGMYRRAAAPVCFTVSTLVANALWLGAPFDDATPNRGIILESLRLLPPSWNILRNASPEYPAVDDRIGERDDVLVLPLLSHRDPALWDDPDTFRPERWDDLDPETTPGYLPFGHSSERCWGRHMVMPLAELLLDLVRGSGLVVDPRQRTGKVPLLGLLGVADVRLTHPR
>WP_104621699.1
MPGSSAAAFARATVFAPRLQALLDEYVGKEVFRLDAETVGVAGPVLTHRLLDARAATEVERPTFKPLHGRSIPRTDASKLMQAIGRDVREALKRPVSAELDLSGQWPHVGHVYLRDLLLAGDPLRLRLLMDRILELTPKLTWAVIAAGAAMSFNPQRNASALATLTAAAGSYDERRYAMGLYRRTAAPVCFTISTLVANALWLGSPFDPAVSSRHIVYESLRLLPPSWNILRHASPEYPALDGRIGSHDDVLVLPLLSHRDPALWEAPEAFQPERWDHLDPDNHPGYLPFGHASERCWGRHMVMPLAERLLDALRSRGLAADPKQRKAVVPLTGLLGVAQVDVVRH
>PFH10274.1
MPSTGKHIRTTVFTPRLQALLHDHRGEEVFRLDANTVGVAGTALTHQILSARPATEFERPTFKPLHGRSIPRADALKLMQAIGSDVRAALKKPVSETVDLAGDWPHVGHVYLRDLVLGGDPYRLRILMDRILELTPKLTWALIAAGAAPSVRLQPEASAIAKLTASASTYNDRRYAMGMYRRTAAPVCFTISTLVANALWLGLPFDKDTSNRNILYEALRLLPPSWNILRNASPEYAALDSRIGPDDDVLILPLLSHRDPAIWDDADEFRPERWESINPSEQPGYLPFGHTSERCWGQHMVMPLAERLLDILRNDGLAVSPRQITAEVPLAGLLGVFQVKVVRQ
>WP_003466465.1
SAIVRDRQARATVLAPRLQALLHDHLGQDAFRLDADTIGVAGPALTHRLLDARPATEWERPTFKPLHGRSIARADASKLMQAIGRDVREALKQPAPPNADLSGPWPHVGHVYLRDLLLGDDPLRLRLLMDRVLELTPKLTWAVIAAGAVAPLAPQAGASALATLSAAAGGYHERRYAMGLYRRTAAPVCFTISTLVANALWLGSPFEACTSNRNILYESMRLLPPSWNILRNASPEYMALDARIGAADDVLVLPLLSHRDPALWDEPQAFRPERWDGLDPDVQPGYLPFGHASERCWGRHMVMPLAERLLDLLRGQGLAASPRQTRAEVPLAGLLGVAQVDVVRH
>WP_005993734.1
MSLSTSADLGRATVFAPRLLALLREHRGKDVFRLDGDTVGVAGPLMTHRLLAARPATEAERPTFKPLQGRSIARTHASKLMQAIGRDVREALKRPIPVDVDLTGSWPHVGHAYLRDLLLGGDPLRLRMLMDRILELTPKLTWALIAAGAVRPLALQPNASALAAVTAAADGYDARRFAMGLYRRTAAPVCFTISTLVANALWLGAPFDPDISSRTIVYESLRLLPPSWNILRNASPEYPLLDTRIGAQDDVLVLPLLSHRDPALWDAPDEFRPQRWNQLDPDHQSGYFPFGHVSERCWGRHMVMPLAEQLLDILRNQGATVSPRQRQAQVPLAGLLGVSQVDVVRG
>WP_071383866.1
MRRTLFHPRLAALFRDHLGQDVFRLEPDTVGVAGHEAADRILAARRATETERPTFKPLHGRSISRGEASSVMRTVGGDVREALQRTRPRPGDVDLSGVWPLRGHLFLRDLILGQDPYRLRILMSRNLELTPKLTWSVIAAGAALPGRPGRRGAPSTALAGLTADATGYHERRYAMGMYRRAAAPVCFTVSTLVANALWLGSPFDPDTPNRHILHEAMRLLPPSWNILRNASPEYPAVDDRIGAGDDVLVLPLLSHRDPKLWEDPHAFRPERWETLDPDTAPGYLPFGHSSERCWGRHMVMPLAELLLDLVRGAGLDVSPDQGSAKVPLLGLLGVEDVRVTKARHRAAA
>OIJ99544.1
MPLPDPAHEAELAAGAGPVAGAGTVTEAELVAGAVTGAVSGVGIEAELAAGAGPVAGAGTVTEAELVAGAVTGAVSGVGIEAGLVAGAGAGVGIEAGPVTIAGTTIPAGEFVQIALAAANRDPAVFADPDRFDVTRDASRHLAFGHGIHHCLGAPLARLQAEIAFTHVLRRFPGLRLAGRERSPEWQDNPRHRGLLSLPVRLR
>WP_005993734.1
MSLSTSADLGRATVFAPRLLALLREHRGKDVFRLDGDTVGVAGPLMTHRLLAARPATEAERPTFKPLQGRSIARTHASKLMQAIGRDVREALKRPIPVDVDLTGSWPHVGHAYLRDLLLGGDPLRLRMLMDRILELTPKLTWALIAAGAVRPLALQPNASALAAVTAAADGYDARRFAMGLYRRTAAPVCFTISTLVANALWLGAPFDPDISSRTIVYESLRLLPPSWNILRNASPEYPLLDTRIGAQDDVLVLPLLSHRDPALWDAPDEFRPQRWNQLDPDHQSGYFPFGHVSERCWGRHMVMPLAEQLLDILRNQGATVSPRQRQAQVPLAGLLGVSQVDVVRG
>WP_042823434.1
MPASNADGVARATVFAPRVQALLGEHVGKEVFRLEADTVGVAGPVLTQRLLDARAAAEGERPTFKPLHGRSIPRTDASKLMQAIGRDVREALKRPVSAELDLSGPWPHVGHVYLRDLLLAGDPLRLRLLMDRMLKARPKLTWAVIAAGAAMPFKLQHNASALATLTAAAGNYDERRYAMGLYRRTAAPVCFTISTLVANALWLGSPFDPAVPSRHIVYESLRLLPPVWNILRHASPEYPALDSRIGSRDDVLVLPLLIHRDPALWEAPETFRPERWDHLDPDNHPGYLPFGHASERCWARHMVMPLAERLLDALRSRGLAADPKQREAVVPLTGLLGVAQVDVVRL
>WP_060747870.1
MSAIVRDRQARATVLAPRLQALLHDHLGQDAFRLDADTIGVAGPALTHRLLDARPATEWERPTFKPLHGRSIARADASKFMQAIGRDVREALKQPAPPNADLSGPWPHVGHVYLRDLLLGDDPLRLRLLMDRVLELTPKLTWAVIAAGAVAPLAPQAGASALATLSAAAGGYHERRYAMGLYRRTAAPVCFTISTLVANALWLGSPFEACTSNRNILYESMRLLPPSWNILRNASPEYMALDARIGAADDVLVLPLLSHRDPALWDEPQAFRPERWDGLDPDVQPGYLPFGHASERCWGRHMVMPLAERLLDLLRGQGLAASPRQTRAEVPLAGLLGVAQVDVVRH
>WP_067117492.1
MPPSSVTRARTTVFAPRLAALIGAHTGQDVFRLEPDTIGVAGHEVADRILAARRATETERPTFKPLHGRSITRAEASTVTRTIGNDVREALAGPLPEDVDLAGSWPLTGHLFLRDLILGQDPYRLRMLMSRNLELTPKLTWSVIAIGAALPGWPRPGDRLTTLAGRAAQATGYQERRYAMGMYRRAAAPVCFTVSTLVANALWLGAPFDEAVPHRNIILESLRLLPPSWNILRNASPEYPAVDDRIGARDDVLVLPLLSHRDPALWDDPDTFRPERWNDLDPDTAPGYLPFGHSSERCWGRHMVMPLAELLLDRVRGSGLVVDPGRSSGKVPLLGLLGVADVRLTHPR
>AMP14218.1
MHDHCGEDVFRLDASTVGVAGTALTHEILSARPATEFERPTFKPLHGRSIPRTDAAKLMQAIGSDVRAALKTPASKTSDLSGAWPHVGHVYLRDLLLGGDPYRLRILMDRALELTPKLTWALIAAGAVPSVQLRPEASAIAKLTANAVTYNDRRYAMGLYRRTAAPVCFTISTLVANAMWLGSPFDDDTPNQNILYEAMRLLPPSWNILRNASPEYTALDSRISPDDDVLILPFLSHRDPAIWDDPNQFRPERWDSIDPDQQPGYLPFGHTSERCWGRHMVMPLAERLLDILRGNGLTVSPRQITAEVPLTGLLGVFQVNISRQ
>WP_003477158.1
MSAIVRDRQARATVLAPRLQALLRDHLGQDAFRLDADTIGVAGPALTHRLLDARPATEWERPTFKPLHGRSIARADASKLMQAIGRDVREALKQPAPPNADLSGPWPHVGHVYLRDLLLGDDPLRLRLLMDRVLELTPKLTWAVIAAGAVAPLAPQAGASALATLSAAAGGYHERRYAMGLYRRTAAPVCFTISTLVANALWLGSPFDAGTSNRNILYESMRLLPPSWNILRNASPEYMALDALIGAADDVLVLPLLSHRDPALWDEPQAFRPERWDGLDPDVQPGYLPFGHASERCWGRHMVMPLAERLLDLLRGQGLAASPRQTRAEVPLAGLLGVAQVDVVRH
>WP_039436253.1
MLASSADGFARATVFAPRLQALLGEHVGKEVFRLDADTVGVAGAELTHRLLDARAATEAERPTFKPLHGRSIPRTDASKLMQALGRDVREALKRPVSADLDLCGPWPHVGHVYLRDLLLAGDPLRLRLLMDRMLQLTPKLTWAVIAAGAAMPFKLQYNASALATLTAAAGSYDERRYAMGLYRRTAAPVCLSISTLVANALWLGSPFDPAVPSRHIVYESLRLLPPSWNILRNASPEYPALDSRIGSGDDVLVLPLLSHRDPALWEDPEAFRPERWDHLDPDNHPGYLPFGPAAERCWARHMVMPLAERLLDALRSQGLAVNPKQRTAMVPLMSLLGVAQVDVVRQ
>WP_053665269.1
MRATLFHPRLAALFRDHLGQDVFRLESDTVGIAGHEVADRILAARRATETERPTFKPLHGRSISRGEASSVMRTIGGDVREALKKPRPRPEDVDLSGVWPLTGHLFLRDLILGEDPHRLRILMSRNLELTPKLTWAVIAAGAALPGRVGRRGAPLTAIAGLTADATGYHERRYAMGMYRRAAAPVCFTVSTLVANALWLGSPFDPGTPNRHILHEAMRLLPPSWNILRNASPEYGAIDRRIGAGDDVLLLPLLSHRDPKLWEDPHEFRPERWDTLDPDTAPGYLPFGHSSERCWGRHMVMPLAELLLDLIRDTGLAVSPDQTSAKVPLVGLLGVEDVRVTRVRRAAA
>KOV59324.1
MPEPSDGAETVDGSFARDPHEVYRRWREEGGVRKVRFSGAAPLAGWVVTGHAACRAALADPRLSKDGATEAYARHEGLPTGGPGGALTSHMLNSDPPRHTRLRRLVQQAFTQRRVAELRPRIEARVTALLDALDGTDEVDLIARFALPLPLAVIFDLLGADPGGQGILRVRGHTVHGDGGDGEVSVPTAEAMLDRLRALIDAKRAHPGDDLLSALIAARDHGDRLTEQEVTSMAFLLVIAGHQTTANLLANGLHALLAHPGRLAAVRADAALIPGLTEEVLRHDSPFALASLRYTTEPVTIAGTAIPAGEFVQIALLAANRDPDVFEDPDRFDPGRDASRHLAFGHGVHRCLGAPLARLQAEIAFGHVLRRFPGLRLADPQRAPQWQDNPRHRGLLTLPVRLR
>WP_087910800.1
MLASSADGFARATVFAPRLQALLGEHVGKEVFRLDADTVGVAGAELTHRLLDARAATEAERPTFKPLHKRSIPRTDASKLMQALGRDVREALKRPVSADLDLCGPWPHVGHVYLRDLLLAGDPLRLRLLMDRMLQLTPKLTWAVIAAGAAMPFKLQYNASALATLTAAAGSYDERRYAMGLYRRTAAPVCLSISTLVANALWLGSPFDPAVPSRHIVYESLRLLPPSWNILRNASPEYPALDSRIGSGDDVLVLPLLSHRDPALWEAPEAFRPERWDHLDPDNHPGYLPFGPAAERCWARHMVMPLAERLLDALRSQGLAVNPKQRTAMVPLTSLLGVAQVDVVRQ
>WP_012916762.1
MPAILADRESRTTILQPRLQALLHEHLGQDLFRLETNMLGVAGPTLIDRVLAARPATEHERPTFKPLRGRSIPRTEASKLMQAIGSDVREALKRPVPVTLDLSGSWPHVGHVYLRDLLLRVDPWRLRVLMDRALQLTPMLTWMVIAAGAVLPLTPREDASALAKLIAAKGASCYRERRYAMGLYRRAAASVCFAISTLVANALWLGSPFDAAASNRNILYEAMRLLPPSWSLMRNASPEYVALDPRIGVADDVLILPFLSHRDPALWEDPEVFRPERWNGLDPDALPGYLPFGHASERCWGRHMVMPLAEHLLELLRAQELVVNPKQRRARVPLDGLLGVFDVQVVRQGRG
