# Supplementary material for: Exploration, expansion and definition of the atropopeptide family of ribosomally synthesized and posttranslationally modified peptides
Source: Chem Sci. 2024 Sep 10;15(42):17506–23. doi: 10.1039/d4sc03469d (PMC11450843; doi:10.1039/d4sc03469d)
Supplement: SC-015-D4SC03469D-s002 [file SC-015-D4SC03469D-s002.zip › atropopeptide_p450s_newick.txt]

(WP_214243450.1:1.0694861878,(WP_052173158.1:0.1698149110,(WP_126637722.1:0.0652428507,WP_078981196.1:0.0156456119):0.2691972933[100]):0.3465998262[100],((WP_246471754.1:0.4398031062,((WP_259622704.1:0.3135242892,(WP_219437592.1:0.3001671595,(WP_020639417.1:0.4264045885,((WP_098510021.1:0.0306983241,WP_233574223.1:0.0553715709):0.5475311021[100],(WP_200863050.1:0.0573452364,(WP_244194705.1:0.0328008068,(WP_020664574.1:0.1381789573,(WP_037715761.1:0.0508492786,((WP_240014650.1:0.0043922975,(WP_240691316.1:0.0038662500,(WP_240690736.1:0.0038925788,WP_043830661.1:0.0038728638):0.0038955947[77]):0.0077872540[86.8]):0.0127761907[91.9],(WP_244223516.1:0.0341492817,((WP_246411464.1:0.0086828713,WP_237597356.1:0.0000020792):0.0442077204[99.8],(WP_237440063.1:0.0043113980,(WP_244287330.1:0.0038064981,WP_067575340.1:0.0000023885):0.0000028365):0.0090772402[84.2]):0.0057801620[20.3]):0.0115410319[89.4]):0.0139817983[90.9]):0.0065948005[71.2]):0.0121430034[62.3]):0.0097785780[41.6]):0.1154550757[95.7]):0.0872404143[86.3]):0.1429635284[97.9]):0.1010618706[92.4]):0.0690432503[45.4],((WP_148646527.1:0.0996779272,(WP_104819059.1:0.1954232706,(WP_266309452.1:0.0113852820,(WP_043465618.1:0.0037896723,WP_030395534.1:0.0000020772):0.0116945804[81.7]):0.1384214601[100]):0.0347095681[86.2]):0.0931842850[99.5],(((WP_167473178.1:0.0436921085,WP_225726974.1:0.0430629002):0.1735952255[100],((WP_150405175.1:0.1238637268,WP_068003730.1:0.2182139839):0.0517120873[90.9],((WP_195118618.1:0.0000020772,WP_082870427.1:0.0071521868):0.0070965925[83.1],(WP_098697304.1:0.0270116976,WP_167489914.1:0.0290902053):0.0098132738[80.9]):0.1116518331[99.6]):0.0394792674[67.6]):0.3562461335[100],((WP_238426398.1:0.4086659636,(WP_225012468.1:0.1418328024,((WP_209338556.1:0.0484154756,WP_030904480.1:0.0154767555):0.0615875730[95.8],((WP_266644755.1:0.0000028668,WP_250305079.1:0.0037400190):0.0837425531[99.4],(WP_100603065.1:0.0615906895,((WP_233661187.1:0.0000029406,(WP_038524516.1:0.0038082937,WP_020930390.1:0.0076538518):0.0076535075[91.1]):0.0485985855[99],(WP_189865533.1:0.0171694907,(WP_102924987.1:0.0110961202,(WP_039629497.1:0.0228284690,(WP_235095385.1:0.0075759026,WP_205368221.1:0.0000020772):0.0075882177[91.4]):0.0039713159[73.9]):0.0217054645[93.8]):0.1244592904[100]):0.0162146218[10.7]):0.0475010824[90.7]):0.1564600394[100]):0.0528557073[74.4]):0.0767135445[67.4]):0.1221336576[85.2],(WP_037911672.1:0.3547766112,(WP_030892401.1:0.3133326592,(WP_266928977.1:0.0463715362,((WP_266810669.1:0.0179925665,WP_073722656.1:0.0346519394):0.0133361479[57.9],((WP_148590183.1:0.0034306417,WP_018089189.1:0.0000020772):0.0390422099[99.2],(WP_262038770.1:0.0000022357,((WP_251084181.1:0.0036098854,WP_042147721.1:0.0036066314):0.0073312724[84.8],((WP_093491894.1:0.0021044843,WP_088799602.1:0.0030276988):0.0021398676[71.5],(WP_235468317.1:0.0283784504,((WP_266733893.1:0.0037727108,WP_168481092.1:0.0000028691):0.0038144484[77],(WP_085924759.1:0.0141639156,WP_190144070.1:0.0177690651):0.0070035594[86.1]):0.0055655467[76.5]):0.0097604026[88.5]):0.0116127205[94]):0.0234011247[97.1]):0.0068382909[21.6]):0.0331017027[96.7]):0.0411793798[93.6]):0.0948625092[96.9]):0.0410007492[49.2]):0.0593659174[56.2]):0.0609996116[85.1]):0.0495930863[88]):0.0132750052):0.2530148554[99.9]):0.0561271027[84.3],(((WP_077972207.1:0.4105341192,(WP_230649662.1:0.1163203859,(WP_266407950.1:0.1019333329,WP_079657561.1:0.1120056276):0.2417545539[100]):0.2371744178[99.9]):0.0676748245[73.1],((WP_164267151.1:0.2592229510,WP_091293054.1:0.5200269463):0.0626983950[61.1],(WP_073760529.1:0.0574094787,(WP_030665649.1:0.0052650872,((WP_053699972.1:0.0073114064,WP_030601128.1:0.0000022029):0.0000022513,(WP_030646754.1:0.0037092186,(WP_150246979.1:0.0262501090,((WP_003985364.1:0.0000020772,WP_053803140.1:0.0037470341):0.0037682171[81.2],(WP_030630801.1:0.0000020772,(WP_030373216.1:0.0037548399,WP_031190357.1:0.0037548418):0.0000025411):0.0000028365):0.0037678370[83.1]):0.0000029490):0.0110742769[92.9]):0.0093206149[80.5]):0.0774505666[99.2]):0.2471602543[100]):0.0239967613[75.2]):0.0515280686[73.2],(WP_014145092.1:0.3249887842,(((WP_217783666.1:0.2350034539,(WP_007820080.1:0.0000021367,(WP_010275341.1:0.0000020772,((WP_167906729.1:0.0000028757,WP_129284632.1:0.0037442842):0.0037595419[86.3],((WP_009069821.1:0.0000020772,WP_093582223.1:0.0037573301):0.0000023511,(WP_164282108.1:0.0238529002,WP_008744757.1:0.0902956910):0.0267138470[97.1]):0.0037639443[81.7]):0.0000028885):0.0037576201[36.2]):0.2527833138[100]):0.2421885701[100],(((WP_196196370.1:0.0689263015,WP_042454355.1:0.1093201301):0.2144296492[100],(WP_042422022.1:0.0545861657,WP_042384193.1:0.0659781403):0.2133429009[100]):0.1083636171[97],(((WP_190126341.1:0.1218555565,WP_063346307.1:0.0363736467):0.1858213681[100],(WP_184350249.1:0.1730047002,(WP_206963363.1:0.1448744284,(((WP_249401829.1:0.0079012433,WP_172385118.1:0.0029622465):0.0187265049[83.1],(WP_078869372.1:0.0429442653,(WP_229878947.1:0.0042830760,WP_225987211.1:0.0295919763):0.0308065983[93.7]):0.0238588014[84.6]):0.1654750238[100],((WP_261711791.1:0.0289234977,WP_246033713.1:0.0125400088):0.0422001842[94.8],((WP_100573179.1:0.0250283817,WP_267058042.1:0.0381381914):0.0104079134[29],(WP_167160264.1:0.0000028095,(WP_229892174.1:0.0000025849,WP_161248877.1:0.0035807247):0.0035728953[84.8]):0.0169170317[91.6]):0.0432907173[96.4]):0.0440293973[93.8]):0.0567655492[47.2]):0.0550891654[41]):0.2928467231[100]):0.0205441010[79.6],((((WP_141637212.1:0.0604465685,WP_030245149.1:0.1226578193):0.1198583344[99.6],((WP_245691849.1:0.0642341534,WP_079429150.1:0.0464145534):0.0809925563[98.8],((WP_125813965.1:0.0189804325,WP_007265664.1:0.0412710923):0.0224040133[86],(WP_125821974.1:0.0063689487,WP_125602107.1:0.0234701093):0.0225658868[88]):0.0631733909[97]):0.1920469219[100]):0.0650404603[93.8],((WP_189975826.1:0.0225696743,(WP_030762222.1:0.0112021452,(WP_190040962.1:0.0000020772,WP_150231733.1:0.0038178770):0.0454072653[98.9]):0.0320992930[90]):0.2065527475[100],((WP_260634777.1:0.0175825049,WP_129293316.1:0.0177510024):0.0696473698[99],(WP_053665269.1:0.0406031578,(WP_158921329.1:0.0446386169,(WP_071383866.1:0.0666578410,WP_189957296.1:0.0725560565):0.0305685379[85.2]):0.0138100677[84.3]):0.0386828139[95.6]):0.0518955763[92.9]):0.1212522875[100]):0.0218180444[70.2],(((WP_266570280.1:0.0337008743,WP_100593538.1:0.0537461246):0.0138511143[90.2],((WP_266679153.1:0.0264040359,WP_116504740.1:0.0188350464):0.0039650411[72],(WP_266742830.1:0.0074001436,WP_227299556.1:0.0000025108):0.0298377038[98.1]):0.0101292202[45.5]):0.1403358923[100],((WP_003963544.1:0.2196642211,(WP_153524531.1:0.0109767432,WP_153481350.1:0.0000020772):0.1443510085[99.7]):0.1407277752[99.1],((((WP_190010433.1:0.0000020772,WP_189419496.1:0.0074582711):0.1992285599[100],(WP_127176079.1:0.1477743077,(WP_201050596.1:0.0859412990,WP_093622578.1:0.0308886657):0.1098349732[99.6]):0.0347219489[49.3]):0.0504550411[93.8],(WP_037862837.1:0.0445896076,(WP_064535512.1:0.0106303476,(WP_018568017.1:0.0163949515,(WP_164583556.1:0.0605639060,(WP_019984838.1:0.0037427589,(WP_009190930.1:0.0000020772,WP_223002186.1:0.0037438086):0.0000020772):0.0456863908[97.7]):0.1005499762[100]):0.0065302695[39]):0.0320041720[94]):0.0852469793[99.2]):0.0197544520[79.5],(WP_030813563.1:0.1690924519,((WP_190018070.1:0.0727815907,WP_146464089.1:0.1587137499):0.0246613287[61.6],((WP_067117492.1:0.0561024737,(WP_076083033.1:0.0196379383,WP_023544636.1:0.0187758324):0.0237950767[91.5]):0.0358430348[93.3],(WP_184964145.1:0.0613901160,(WP_225823630.1:0.0866115832,((WP_208886520.1:0.0038630431,(WP_059247116.1:0.0038803915,(WP_094372357.1:0.0038870424,WP_086702804.1:0.0000023145):0.0038947177[81.7]):0.0039359002[77.6]):0.0275189403[96.4],((WP_189999108.1:0.0476603504,(WP_189753835.1:0.0336885452,WP_030788465.1:0.0260654350):0.0204883364[88.4]):0.0588734125[98.8],(WP_208036088.1:0.0368490822,((WP_053709624.1:0.0061110151,WP_030347260.1:0.0196521065):0.0240304977[95.6],(WP_189979211.1:0.0461547765,(WP_230922058.1:0.0000029675,WP_189295475.1:0.0040086396):0.0294169128[97.9]):0.0158320865[86.2]):0.0119055823[37.5]):0.0194946601[87.8]):0.0263345110[92.6]):0.0000020156):0.0385018168[96.2]):0.0465543308[96.5]):0.0104525018[56.2]):0.0375756547[90.7]):0.0368132934[94.5]):0.0165805030[77.7]):0.0335228402[78.5]):0.0578851961[97.5]):0.0559618175[92.4]):0.0405000124[88]):0.0992290135[98.6]):0.1016365036[97.5],((WP_161363785.1:0.1963092847,(((WP_136324325.1:0.0639776429,WP_219566637.1:0.0967312717):0.0074453640[55.7],(WP_123527338.1:0.0492494145,(WP_207315168.1:0.0194157762,WP_123466221.1:0.0038821588):0.0068623107[77.4]):0.0244111083[93.1]):0.1227746956[100],(WP_266428463.1:0.0313680541,(WP_148840056.1:0.0799131662,((WP_259933287.1:0.0000020772,(WP_266910789.1:0.0077469609,WP_266729015.1:0.0236946511):0.0039039626[75.9]):0.0000028433,(WP_266768739.1:0.0076078127,(WP_266687998.1:0.0038047799,(WP_266489697.1:0.0037944380,(WP_124721219.1:0.0000020772,WP_266622128.1:0.0037978385):0.0000020772):0.0037926205[88.1]):0.0000028975):0.0038164470[83.1]):0.0304447762[96.9]):0.0088827790[79.4]):0.0363688708[95.8]):0.0647407352[98.7]):0.0096999671[76.3],(((WP_055566837.1:0.0628127603,(WP_150215568.1:0.0233823564,(WP_150186767.1:0.0276342495,(WP_161236205.1:0.0074465929,WP_150173451.1:0.0000020772):0.0295442368[98.4]):0.0154247245[82.5]):0.0142768353[73.6]):0.0435002957[97.8],(WP_055700658.1:0.0909377689,(WP_055554541.1:0.0766259211,((WP_223777464.1:0.0448337798,WP_205039221.1:0.0559486124):0.0515140004[94.4],((WP_219689722.1:0.0171082596,WP_125515706.1:0.0306354823):0.0278145218[93.6],(WP_055533246.1:0.0045717764,WP_030779685.1:0.0184035090):0.0639933935[99.8]):0.0343240803[90.4]):0.0523661443[96.9]):0.0131353324[66.7]):0.0163869150[88.2]):0.1096516872[99.6],((WP_036142281.1:0.3171253571,((WP_038489186.1:0.1885903563,WP_026636297.1:0.3384254735):0.0719038371[95.7],((WP_197481638.1:0.0037302097,WP_061936535.1:0.0048333623):0.0684838868[99.5],(WP_062114246.1:0.1681859559,(WP_199110859.1:0.0285377978,(WP_211474701.1:0.0108005887,WP_211442916.1:0.0085002514):0.0268272901[94.3]):0.0181158512[84]):0.0223906143[8.3]):0.0947683189[99.6]):0.0472793745[57.6]):0.0220744471[31.3],((WP_257032169.1:0.0490692530,WP_219849060.1:0.0431119146):0.3795684837[100],(((WP_003477158.1:0.0056473638,(WP_237650374.1:0.0114869819,((WP_235049051.1:0.0000020772,WP_058364251.1:0.0038054420):0.0000028710,((WP_058363036.1:0.0037919185,WP_003466465.1:0.0000022139):0.0000022376,(WP_060747870.1:0.0000024762,WP_064522052.1:0.0038011147):0.0037900309[29.8]):0.0038015577[83.7]):0.0037880456[76.7]):0.0020982157[59.4]):0.1058023689[99.8],((WP_012916762.1:0.1339624499,(WP_045736849.1:0.0036103749,WP_045728106.1:0.0000020772):0.1512051376[99.9]):0.1593988991[100],(WP_160967641.1:0.0270027956,((WP_160957283.1:0.0075314870,WP_048490343.1:0.0000024777):0.0336814885[98],(WP_267098115.1:0.0000026178,(WP_153753453.1:0.0035281269,((WP_267102412.1:0.0070563103,(WP_267096253.1:0.0034942727,(WP_267106266.1:0.0035010443,(WP_017911957.1:0.0069988288,(WP_017910418.1:0.0306902210,(WP_267086654.1:0.0000020772,WP_148828488.1:0.0034670412):0.0000025883):0.0035262179[81.9]):0.0000025550):0.0000020787):0.0000026998):0.0000027277,((WP_152243249.1:0.0070137790,(WP_017914734.1:0.0034958144,WP_150410287.1:0.0070064002):0.0000024300):0.0035095431[60.7],(WP_152181783.1:0.0000020772,(WP_043094992.1:0.0034890670,(WP_267099913.1:0.0070040767,(WP_267102435.1:0.0000027523,WP_152236185.1:0.0105386399):0.0069945226[74.1]):0.0034999672[75.6]):0.0000025772):0.0000027125):0.0034975473[82.7]):0.0035305315[81.1]):0.0071020857[80]):0.0688232858[99.6]):0.0188826005[86.6]):0.0881555072[99.1]):0.0902947266[97.9]):0.0899404502[96.2],((WP_228418344.1:0.0096470767,((WP_115540899.1:0.0146149884,WP_103700616.1:0.0039375688):0.0075959554[62.9],(WP_042594940.1:0.0074048276,(WP_228436397.1:0.0148162957,(WP_119959119.1:0.0000027270,((WP_115571769.1:0.0111684900,WP_228424121.1:0.0187174602):0.0035551542[72.8],(WP_115577552.1:0.0073668211,(WP_116889171.1:0.0000026257,(WP_115530975.1:0.0000021882,WP_228439227.1:0.0036632510):0.0036508594[85.2]):0.0073259339[87.3]):0.0036856531[77.2]):0.0036805862[79.9]):0.0000021426):0.0074033392[87]):0.0041332728[77.9]):0.0085630212[78.3]):0.2973493337[100],((((WP_104621699.1:0.0226388339,(WP_209225867.1:0.0036756256,WP_057677744.1:0.0000020772):0.0072723794[85.7]):0.0305083246[97.4],(WP_252162254.1:0.0112336175,(WP_260817773.1:0.0036792255,WP_260813670.1:0.0036920535):0.0035570288[72.8]):0.0428474772[99.3]):0.0212861808[49.8],((WP_038894970.1:0.0000020772,(WP_087910800.1:0.0037259671,WP_010370968.1:0.0150587246):0.0000022585):0.0000020772,(WP_039436253.1:0.0037208368,(WP_026112195.1:0.0000027294,(WP_047699592.1:0.0037264058,(WP_116657154.1:0.0037479786,WP_039443899.1:0.0000020772):0.0037286108[79.8]):0.0074583382[86.9]):0.0037215329[84]):0.0037244038[81.6]):0.0785146149[99.9]):0.0940024623[99],(WP_022970962.1:0.3436902779,((WP_228316019.1:0.0029051198,(WP_230436136.1:0.0000020772,WP_230430532.1:0.0037358938):0.0045961394[55.8]):0.0993233437[99.7],(((WP_249049927.1:0.0037243935,WP_064629341.1:0.0000029919):0.0442413609[98.1],(WP_005993734.1:0.0594202612,(WP_259162436.1:0.0073164155,WP_259156032.1:0.0150789078):0.0550543593[99.5]):0.0137370922[37.6]):0.0663240368[96.9],(WP_055850314.1:0.0000025598,(WP_115555102.1:0.0064128813,(WP_115514620.1:0.0115256988,(WP_115563136.1:0.0075471966,WP_115529154.1:0.0000020772):0.0037265972[73.1]):0.0072016520[84.6]):0.0092174380[46.2]):0.0738073293[99.6]):0.0513698613[93.3]):0.0850236563[95.7]):0.0467065598[56.5]):0.0402676427[83.5]):0.0390947982[64.7]):0.0930497169[94.9]):0.1028101881[94.3]):0.1451538191[99.8]):0.0186717230[76.3]):0.0347744782[87.8]):0.1577088366[99.9]):0.0268636669[58.8]):0.0686540071[92.1]):0.0456546689[16.4]);
