# Supplementary material for: Exploration, expansion and definition of the atropopeptide family of ribosomally synthesized and posttranslationally modified peptides
Source: Chem Sci. 2024 Sep 10;15(42):17506–23. doi: 10.1039/d4sc03469d (PMC11450843; doi:10.1039/d4sc03469d)
Supplement: SC-015-D4SC03469D-s002 [file SC-015-D4SC03469D-s002.zip › bgc_data_only_positives.csv]

Protein Reference	NCBI Reference	Definition	Species	Phylum	Genus	P450 %GC	Species %GC	Difference %GC	Whole Genome Accession	Whole Genome Position	DNA Sequence BGC	Open Reading Frames	Core Proteins with Position	Core Protein	Length Coreprotein
WP_012916762.1	285016821	Xanthomonas albilineans GPE PC73, complete sequence	Xanthomonas albilineans GPE PC73	Pseudomonadota	Xanthomonas	63.6	62.9	0.700000000000003	285016821	2709674..2717226	TTAATTTACTCTTTTTAAGAATTCATTGTCCAATAACCATTGCACATCAACCCTATAAGGGAATCTCGGTAAAATTTGCACACCTCCTCCAGGCTGACCGAATGCAGGCGCTATCTTTCCTTGAATCACTGGCAGTGGCTCTATGACTTCATATTCATAGTATCCACCACTTCGTGAACCTGGCGCCAAGGCTCTTTGCTCATAAGGCACCCCATTAGGCGATAAAAATCTTCCTTCAGGATCGCCATATCTATCCAATTTTGTACCTACACTCAAAGTAGTTTCAACACGTTCCCCTGCAAATCCAAGATTCTCTGGCCAATCCCAAGCGCTACCATCAGGCTTCTTGAATTGATCATACATCGAAAAGCCGCCAGACTCCGCATCGACCAAGGCAGA…	, ATGCTTACTATCAAGGAATTGCTTTCTTCCAACAAGAAGAGCTTGAAGTCCTCTGCTTGGGCTTTATACATCTCGTACTGA, 2715167, 2715248(-)	, AWALYISY*, 2715167, 2715248(-)	AWALYISY	8
WP_012916762.1	2265531210	Xanthomonas albilineans strain JGT43 Contig00001, whole genome shotgun sequence	Xanthomonas albilineans	Pseudomonadota	Xanthomonas	63.5	62.9	0.600000000000001	2265531210	395749..409134	ATGTCAACTGAGCGCGCGCTCAGCGGCGATGGACAAGTGCAATCCCAGGGCGATCTGGGCCTGAGCCTGCACGAGAGCCTGACCAATACCGGGCAACTGATCGCCAACGGCAATCTGTCCGTGCACACCGATGGCGATCTGCTCAACCAGGGCGTGCTGCGCGCGAACAATCTGGATCTGGCCGCGGCCAATCTCGACAACACCGCCAGCGGCGAGATGAGCAGCCAGGGCGTTACCCACGTCCAGGCCAGCGGGCAACTGACCAATCGCGGCCTGATCGACGGCGCGCTGACCCAACTGCAAGCGGCGACCGTGGACAACGTGGGCACCGGACGGGTGTATGGGGACCACGTCGCCATCGCCGCCGGCACCTTGCTCAACCGTGCCGAGAGCGTGGCC…	, ATGCTTACTATCAAGGAATTGCTTTCTTCCAACAAGAAGAGCTTGAAGTCCTCTGCTTGGGCTTTATACATCTCGTACTGA, 403560, 403641(+)	, AWALYISY*, 403560, 403641(+)	AWALYISY	8
WP_012916762.1	787784509	Xanthomonas albilineans strain GAB266 Xal-GAB266-G1-Mol001, whole genome shotgun sequence	Xanthomonas albilineans	Pseudomonadota	Xanthomonas	63.5	62.9	0.600000000000001	787784509	2632171..2637379	GGTCAGTTGGTTGCGGCCTTGGTCGATGGCCGCTTGCGTGCTCGCGATCACTGCGCCCTTCAGGTCGGTGTTGCCGTGCACGGTGATGTCGAACCCGCCATCGCCAGCCTGGATGCCGCTTTGTTCCCGCACGCTGGCGAAGTCGCCATCCACCTTGGAGTGGCTATAACTCGCACTGCCGCTTGCGCCGATACCCACGGTGACACTGGCGCTGGCAGCCGTGTCGTGGCTGGCGTAGTGGCTGGTGTCCTGTTCGCTGTGGATGTGCAGGTCGCCCCCCACATCCGCCATCACCCGGTTGGCCGACAGCACCGCGCCATCCAGCGTCGTGTCATTGCCACTGAGGATGGTCGCGGTGTTGCCCGCCGACAGGTGGCTATTGCGTTGGGTCACGTCCGT…	, ATGCTTACTATCAAGGAATTGCTTTCTTCCAACAAGAAGAGCTTGAAGCCCTCTGCTTGGGCTTTATACATCTCGTACTGA, 2635507, 2635588(-)	, AWALYISY*, 2635507, 2635588(-)	AWALYISY	8
WP_012916762.1	787812053	Xanthomonas albilineans strain REU209 Xal-REU209-G1-Mol001, whole genome shotgun sequence	Xanthomonas albilineans	Pseudomonadota	Xanthomonas	63.5	62.9	0.600000000000001	787812053	2614526..2620831	TCAATCATGCTTGCCCGCCTCTTTATTTTTATCAGAATAATGATCTATAATCGCGTCCCCAGCACTATTTATAGCCTTTGACTGCGCTGCCACATTCGCTCGAATTACTATACCTGCGGGGGTCCCTAAGCTTTGCAACAGGCCGACTGGGACGCCCGCCCAGCTCAACATTTGCTGAGTGTACATACTTCCTGTCGCCCCAACAAATGCTGTCAACGCAAGCTTCTGCCATGAGAAATCGCTATCAAATGCAGGATAAAAGCCTCCCTTTTCATTTCTCTCTTTGTAAGCCTTGTATGCCGCACCACCTATATATGACGCTGAAGCTCCACCTGCTCCTTTTACTCCTACTTTCATAAATTCAGGAAGTACCCCATAGAGGGAAGTACCACCCGCAGC…	, ATGCTTACTATCAAGGAATTGCTTTCTTCCAACAAGAAGAGCTTGAAGCCCTCTGCTTGGGCTTTATACATCTCGTACTGA, 2618951, 2619032(-)	, AWALYISY*, 2618951, 2619032(-)	AWALYISY	8
WP_012916762.1	787751379	Xanthomonas albilineans strain HVO082 Xal-HVO_082-G1-Mol001, whole genome shotgun sequence	Xanthomonas albilineans	Pseudomonadota	Xanthomonas	63.5	62.9	0.600000000000001	787751379	2612913..2619058	TTAATTTCCAGAGCAGCCATTTTGCATACCCATACTCCTACATCCAGTATTAATACGCCCCTCCGGATCAAGCATATCGTCAACTCCACCTATAATTTCCATGCCATAAACAGTGCCGCGAACCATTTTACCCATATACTTAACATGTATCTCCTGAAGAATAGGATCGCGCTGCTCTTTACCTAGCTGCCTGATACTCCACTGCCTCGAATCCATTGCGCCACCTCCGAAATATATTTCACTAAAGCTATCATGACCACTGGACATTATCTCGTTTCCAGCCGCTGATCTCCAATCCTCCATGACGTTACCAGATCCAAAAAACTTATTGTAATAAGCTCCCCCTTCAAAAAGCCAATTGCTCAAATTCGTTCTAGATTGATTCTCAGCAGCAGCAAA…	, ATGCTTACTATCAAGGAATTGCTTTCTTCCAACAAGAAGAGCTTGAAGCCCTCTGCTTGGGCTTTATACATCTCGTACTGA, 2617222, 2617303(-)	, AWALYISY*, 2617222, 2617303(-)	AWALYISY	8
WP_012916762.1	787766848	Xanthomonas albilineans strain LKA070 Xal-LKA070-G1-Mol001, whole genome shotgun sequence	Xanthomonas albilineans	Pseudomonadota	Xanthomonas	63.5	62.9	0.600000000000001	787766848	2557829..2564914	TCAATCCCAAGGTGCAGCCCAGTTTTTATCATGCCTGTTTGAAATTTGGACTATTGCACCAGTACGGTCATTTCTTACCACATAAGAACCATCCTGAGCAATATATCCTGTTGCCGGATCATTTAAACGCAATCCAGATAACGGATCAAACCTCGTATCTTTTGTCGCAACAATCCTTGCTGGACTTTCAATAACCTTATTAATTAAATCCTCTGTCCAGCCTCGCTTATTCATTTGCTGAACAATCTTTGGCTCAATAACAGTTTGAATTTCCCTCAATACTTGATCGACTGTGTGCGCCGCAGTCTTTTCAGCCACAGTCCCTGCCGCCGCCCGCTCTAAGGCAGCAGCAGAACTGCCAAGACTATGCCCACCTGTGGTCTCTCCTGCAACTAGATC…	, ATGCTTACTATCAAGGAATTGCTTTCTTCCAACAAGAAGAGCTTGAAGTCCTCTGCTTGGGCTTTATACATCTCGTACTGA, 2563140, 2563221(-)	, AWALYISY*, 2563140, 2563221(-)	AWALYISY	8
WP_012916762.1	787743063	Xanthomonas albilineans strain REU174 Xal-REU174-G1-Mol001, whole genome shotgun sequence	Xanthomonas albilineans	Pseudomonadota	Xanthomonas	63.6	62.9	0.700000000000003	787743063	2742969..2748385	GACACTGGCGCTGGCAGCCGTGTCGTGGCTGGCGTAGTGGCTGGTGTCCTGTTCGCTGTGGATGTGCAGGTCGCCCCCCACATCCGCCATCACCGTGTTCGCCGACAGCACCGCGCCATCCAGCGTGGTGTCGTTGCCACTGAGGATGGTCGCGGTGTTGCCCGCCGACAGGTGGCTGTTGCGTTGGGTCACGTCCGTGCCATCGCCCTGACCATGCGCGGTGCTGGCGTTGGCGGTGAAGCCCATCGCCGCCCCCTTGGCGCCATAGCTGATCGCCGCGCCGATCGCCGCGCTGCCGCTCTTGCTGCGGCTGTGCTGCTCGCTGCTGTCCTGTGCCGACTCCACCGTGATGTCGTGGTCGGCCGCCAGCAACAGGTTGTTGCCCGCTTTGACGTCGCT…	, ATGCTTACTATCAAGGAATTGCTTTCTTCCAACAAGAAGAGCTTGAAGTCCTCTGCTTGGGCTTTATACATCTCGTACTGA, 2746326, 2746407(-)	, AWALYISY*, 2746326, 2746407(-)	AWALYISY	8
WP_012916762.1	1802740018	Xanthomonas albilineans strain Xa-FJ1 chromosome, complete genome	Xanthomonas albilineans	Pseudomonadota	Xanthomonas	63.6	62.9	0.700000000000003	1802740018	2658880..2666432	TTAATTTACTCTTTTTAAGAATTCATTGTCCAATAACCATTGCACATCAACCCTATAAGGGAATCTCGGTAAAATTTGCACACCTCCTCCAGGCTGACCGAATGCAGGCGCTATCTTTCCTTGAATCACTGGCAGTGGCTCTATGACTTCATATTCATAGTATCCACCACTTCGTGAACCTGGCGCCAAGGCTCTTTGCTCATAAGGCACCCCATTAGGCGATAAAAATCTTCCTTCAGGATCGCCATATCTATCCAATTTTGTACCTACACTCAAAGTAGTTTCAACACGTTCCCCTGCAAATCCAAGATTCTCTGGCCAATCCCAAGCGCTACCATCAGGCTTCTTGAATTGATCATACATCGAAAAGCCGCCAGACTCCGCATCGACCAAGGCAGA…	, ATGCTTACTATCAAGGAATTGCTTTCTTCCAACAAGAAGAGCTTGAAGTCCTCTGCTTGGGCTTTATACATCTCGTACTGA, 2664373, 2664454(-)	, AWALYISY*, 2664373, 2664454(-)	AWALYISY	8
WP_012916762.1	787752648	Xanthomonas albilineans strain GPE PC86 Xal-GPE_PC86-G1-Mol001, whole genome shotgun sequence	Xanthomonas albilineans	Pseudomonadota	Xanthomonas	63.6	62.9	0.700000000000003	787752648	2656007..2661766	TTAGCGTTTCGATCCACTTCCACGACGCGGCAGCAATCCCTTTGCCACGAGCCATGAGTGCAACCTTTCCATCACTGATGCAGTGTCCGATTTTGTTTTTTTGGCTGCTATTACAGAATCCAGCATCTTAAGCTCCTCGTCAGACTCTTCTCTAGCTTTTTTACCCCAAACAGGACTCAGGCGCTCCATTAAATTAATTCTTTCCATGAGAAATTTTTTCCTGCCGCAATTGACATCATTAATCTCCCTGAAATCTTCGGAATCCGTAATAATTCTAGATATAATTCCATCAAGAATCCAATGAAGGACCTCATCACTAGAAAAAGTCTCCCTCCTAAATATTTGACACCCCCTCTCATCACGCGCACAAATAAATTTACCATCCTCGAATATTAAAAA…	, ATGCTTACTATCAAGGAATTGCTTTCTTCCAACAAGAAGAGCTTGAAGTCCTCTGCTTGGGCTTTATACATCTCGTACTGA, 2659707, 2659788(-)	, AWALYISY*, 2659707, 2659788(-)	AWALYISY	8
WP_012916762.1	787757605	Xanthomonas albilineans strain XaFL07-1 Xal-XaFL07_1-G1-Mol001, whole genome shotgun sequence	Xanthomonas albilineans	Pseudomonadota	Xanthomonas	63.6	62.9	0.700000000000003	787757605	2629094..2635749	TTAATTTACTCTTTTTAAGAATTCATTGTCCAATAACCATTGCACATCAACCCTATAAGGGAATCTCGGTAAAATTTGCACACCTCCTCCAGGCTGACCGAATGCAGGCGCTATCTTTCCTTGAATCACTGGCAGTGGCTCTATGACTTCATATTCATAGTATCCACCACTTCGTGAACCTGGCGCCAAGGCTCTTTGCTCATAAGGCACCCCATTAGGCGATAAAAATCTTCCTTCAGGATCGCCATATCTATCCAATTTTGTACCTACACTCAAAGTAGTTTCAACACGTTCCCCTGCAAATCCAAGATTCTCTGGCCAATCCCAAGCGCTACCATCAGGCTTCTTGAATTGATCATACATCGAAAAGCCGCCAGACTCCGCATCGACCAAGGCAGA…	, ATGCTTACTATCAAGGAATTGCTTTCTTCCAACAAGAAGAGCTTGAAGTCCTCTGCTTGGGCTTTATACATCTCGTACTGA, 2633690, 2633771(-)	, AWALYISY*, 2633690, 2633771(-)	AWALYISY	8
WP_012916762.1	787738623	Xanthomonas albilineans strain MTQ032 Xal-MTQ032-G1-Mol001, whole genome shotgun sequence	Xanthomonas albilineans	Pseudomonadota	Xanthomonas	63.6	62.9	0.700000000000003	787738623	2628810..2634760	TTAATTTACTCTTTTTAAGAATTCATTGTCCAATAACCATTGCACATCAACCCTATAAGGGAATCTCGGTAAAATTTGCACACCTCCTCCAGGCTGACCGAATGCAGGCGCTATCTTTCCTTGAATCACTGGCAGTGGCTCTATGACTTCATATTCATAGTATCCACCACTTCGTGAACCTGGCGCCAAGGCTCTTTGCTCATAAGGCACCCCATTAGGCGATAAAAATCTTCCTTCAGGATCGCCATATCTATCCAATTTTGTACCTACACTCAAAGTAGTTTCAACACGTTCCCCTGCAAATCCAAGATTCTCTGGCCAATCCCAAGCGCTACCATCAGGCTTCTTGAATTGATCATACATCGAAAAGCCGCCAGACTCCGCATCGACCAAGGCAGA…	, ATGCTTACTATCAAGGAATTGCTTTCTTCCAACAAGAAGAGCTTGAAGTCCTCTGCTTGGGCTTTATACATCTCGTACTGA, 2632701, 2632782(-)	, AWALYISY*, 2632701, 2632782(-)	AWALYISY	8
WP_012916762.1	787764743	Xanthomonas albilineans strain GPE PC17 Xal-GPE_PC17-G1-Mol001, whole genome shotgun sequence	Xanthomonas albilineans	Pseudomonadota	Xanthomonas	63.6	62.9	0.700000000000003	787764743	2617983..2623905	TTAATTTACTCTTTTTAAGAATTCATTGTCCAATAACCATTGCACATCAACCCTATAAGGGAATCTCGGTAAAATTTGCACACCTCCTCCAGGCTGACCGAATGCAGGCGCTATCTTTCCTTGAATCACTGGCAGTGGCTCTATGACTTCATATTCATAGTATCCACCACTTCGTGAACCTGGCGCCAAGGCTCTTTGCTCATAAGGCACCCCATTAGGCGATAAAAATCTTCCTTCAGGATCGCCATATCTATCCAATTTTGTACCTACACTCAAAGTAGTTTCAACACGTTCCCCTGCAAATCCAAGATTCTCTGGCCAATCCCAAGCGCTACCATCAGGCTTCTTGAATTGATCATACATCGAAAAGCCGCCAGACTCCGCATCGACCAAGGCAGA…	, ATGCTTACTATCAAGGAATTGCTTTCTTCCAACAAGAAGAGCTTGAAGTCCTCTGCTTGGGCTTTATACATCTCGTACTGA, 2621846, 2621927(-)	, AWALYISY*, 2621846, 2621927(-)	AWALYISY	8
WP_003477158.1	1051475709	Xanthomonas translucens pv. translucens DSM 18974 isolate peng1 chromosome I, complete sequence	Xanthomonas translucens pv. translucens DSM 18974	Pseudomonadota	Xanthomonas	70.7	68	2.7	1051475709	1118404..1125624	TCAGTAGAAGATCGTCGCCGAGGTGGAGGTGGTTTGCACATCGTAGTCGCACTGCACGTCGTATCCGGAGCTGAAGTCCAGCGTGCCCCATGGCGGCGACCGCACGCGGTTCAGTTGGTAGTCGTACACGCCGATGTTGGTGAACCTGATGCTGCCTTCCGGCGGGTACTGGTCGCAACTGTCAAGATTGTATACCTCCAGCGCGCCGCCTATCACCAGGTGCAAGTCCGAATCGATGTCGTACGTGGTGCTGAGGCGTACGCTCTGGCCAGTGGTGAGGTTGCGCGTGTCCACGTTCCAGTCATAGCACGGGCTACCGGTGCCGCAGGTGGCATAGGTGTCGCCTACGATCTGATCGCCTGTCTTTGCCTGAATATAATCGCTGTACCATACCGTGCC…	, GTGCTTTTTTCGATCAAGCAATTGCTGTCTTCCAAGAAGAGCCTGAAATCGTACGCCTGGTTACACTGGTATTGA, 1121347, 1121422(+)	, AWLHWY*, 1121347, 1121422(+)	AWLHWY	6
WP_003477158.1	433677841	Xanthomonas translucens pv. translucens DSM 18974, whole genome shotgun sequence	Xanthomonas translucens pv. translucens DSM 18974	Pseudomonadota	Xanthomonas	70.8	68	2.8	433677841	42530..47048	ATGCGCCGTCTTGCCGTCGTCATCGCCGCCATGTTTGTTGCCTCGTCCGCCGCCGCGGCCGAGAAGACCACCCGCATCCCGGACGCGGCGCTGTCCACCGCCGCCACGCTGCGCGAGCAGGCGCTGGCCGACGACACCGGTTGGAAGGTGGTCGAATCGCTGACCACCGAAGTCGGCCCGCGCATGGCCGGCAGCGAAGCCGATGCGCGCGCGGTCGCGTGGGCCACGGCCAAGTTCCAGGCGCTGGGCTTCGACAAGGTGTGGACCGAGCCGGTGACGTTCCCGAAATGGGAGCGGCGCAGCGAACACGCGCAGGTGCTCGGCGCCAATGCGCAGCCGCTGCGCGTCACCGCGCTGGGCGGGAGCCCGGCCGGCACGGTCGAGGCCGTGGTGGTGCGC…	, GTGCTTTTTTCGATCAAGCAATTGCTGTCTTCCAAGAAGAGCCTGAAATCGTACGCCTGGTTACACTGGTATTGA, 46249, 46324(-)	, AWLHWY*, 46249, 46324(-)	AWLHWY	6
WP_064522052.1	1999523302	Xanthomonas translucens pv. translucens strain XtKm9 chromosome, complete genome	Xanthomonas translucens pv. translucens	Pseudomonadota	Xanthomonas	70.5	68	2.5	1999523302	641355..648892	TCAGTAGAAGATCGTCGCCGAGGTGGAGGTGGTCTGAACATCGTAGTCGCACTGCATGTCGTATCCGGAGCTGAAGTCCAGCACGCCCCATGGCGGCGACCGCACGCGGTTCATTTGGTAGTCGTACACGCCGATATTGGTGAACGTGATGCTGCCTTCCGGTGGGTACTGGTCGCAACTGTCCAGCGAATACACCTCCAGCGAGCCGCCCATCACCTGGTGCGACTCCGAATCGATGTCGTACGTGGTGCTGAGGCGTACGCTCTGGCCAGTGGTGAGGTTGCGCGTGTCGACGTTCCAGTCATAGCACGGGTTACCGGTGCCGCAGGTCGCATAGGTGTCGCCTACGATCTGATCGCCTGCCTTGGCCTTTATGTAATCGCTGTACCATACCGTGCC…	, GTGCTTTTTTCGATCAAGCAATTGCTGTCTTCCAAGAAGAGCCTGAAATCGTACGCCTGGTTACACTGGTATTGA, 644616, 644691(+)	, AWLHWY*, 644616, 644691(+)	AWLHWY	6
WP_064522052.1	1035677301	Xanthomonas translucens pv. translucens strain UPB458 Xt_translucens_UP458_Contig_563, whole genome shotgun sequence	Xanthomonas translucens pv. translucens	Pseudomonadota	Xanthomonas	70.5	68	2.5	1035677301	0..5415	TGGCGGCGACGCTGGTGGACGGCGGCGACGACGTGTTCGCCGCCGCGCTGCCGCCGCGCCTGGTGTACGTGATGGGGGCCGAGAGCGAGGGCATGGACCGCGACTTCGCCCAGGCCTGCGAACTGCGCCTGTCGATCCCCGGCAGCGGCGCGGTGGAAAGCCTCAACGTCGCCGCCGCCACCGCGGTGCTGCTCGGCGCCTGGCGCCGCCGCGTCGCGGCGTCGTAAGACGGAGACTGTGCCTGCACGCTTTGACATGTGCGTCGCGCGGAGTCGCCACTGACGCGATCGGTCTGCGCCGCGCAGTCGGTTCCGACGCGGAATGCGTGCCGGCGGAGTTGTCTACTGGGTTGTTTGCGTTGCCTCATGGTTCGCGTTTGTGCATCCCTGTGGTTGTGGC…	, GTGCTTTTTTCGATCAAGCAATTGCTGTCTTCCAAGAAGAGCCTGAAATCGTACGCCTGGTTACACTGGTATTGA, 1111, 1186(+)	, AWLHWY*, 1111, 1186(+)	AWLHWY	6
WP_003477158.1	1774126795	Xanthomonas translucens pv. translucens strain UPB886 000000F_arrow, whole genome shotgun sequence	Xanthomonas translucens pv. translucens	Pseudomonadota	Xanthomonas	70.7	68	2.7	1774126795	785054..792592	TCAGTAGAAGATCGTCGCCGAGGTGGAGGTGGTCTGAACATCGTAGTCGCACTGCATGTCGTATCCGGAGCTGAAGTCCAGCACGCCCCATGGCGGCGACCGCACGCGGTTCATTTGGTAGTCGTACACGCCGATATTGGTGAACGTGATGCTGCCTTCCGGTGGGTACTGGTCGCAACTGTCCAGCGAATACACCTCCAGCGAGCCGCCCATCACCTGGTGCGACTCCGAATCGATGTCGTACGTGGTGCTGAGGCGTACGCTCTGGCCAGTGGTGAGGTTGCGCGTGTCGACGTTCCAGTCATAGCACGGGTTACCGGTGCCGCAGGTCGCATAGGTGTCGCCTACGATCTGATCGCCTGCCTTGGCCTTTATGTAATCGCTGTACCATACCGTGCC…	, GTGCTTTTTTCGATCAAGCAATTGCTGTCTTCCAAGAAGAGCCTGAAATCGTACGCCTGGTTACACTGGTATTGA, 788315, 788390(+)	, AWLHWY*, 788315, 788390(+)	AWLHWY	6
WP_003477158.1	2308485426	Xanthomonas translucens pv. translucens strain BC14-5-5b BC14-5-5b_assembly_contig_4, whole genome shotgun sequence	Xanthomonas translucens pv. translucens	Pseudomonadota	Xanthomonas	70.7	68	2.7	2308485426	48704..56242	TCAGTAGAAGATCGTCGCCGAGGTGGAGGTGGTCTGAACATCGTAGTCGCACTGCATGTCGTATCCGGAGCTGAAGTCCAGCACGCCCCATGGCGGCGACCGCACGCGGTTCATTTGGTAGTCGTACACGCCGATATTGGTGAACGTGATGCTGCCTTCCGGTGGGTACTGGTCGCAACTGTCCAGCGAATACACCTCCAGCGAGCCGCCCATCACCTGGTGCGACTCCGAATCGATGTCGTACGTGGTGCTGAGGCGTACGCTCTGGCCAGTGGTGAGGTTGCGCGTGTCGACGTTCCAGTCATAGCACGGGTTACCGGTGCCGCAGGTCGCATAGGTGTCGCCTACGATCTGATCGCCTGCCTTGGCCTTTATGTAATCGCTGTACCATACCGTGCC…	, GTGCTTTTTTCGATCAAGCAATTGCTGTCTTCCAAGAAGAGCCTGAAATCGTACGCCTGGTTACACTGGTATTGA, 51965, 52040(+)	, AWLHWY*, 51965, 52040(+)	AWLHWY	6
WP_003477158.1	2293745791	Xanthomonas translucens pv. translucens strain BC10-1-2b BC10-1-2b_assembly_contig_7, whole genome shotgun sequence	Xanthomonas translucens pv. translucens	Pseudomonadota	Xanthomonas	70.7	68	2.7	2293745791	48704..56242	TCAGTAGAAGATCGTCGCCGAGGTGGAGGTGGTCTGAACATCGTAGTCGCACTGCATGTCGTATCCGGAGCTGAAGTCCAGCACGCCCCATGGCGGCGACCGCACGCGGTTCATTTGGTAGTCGTACACGCCGATATTGGTGAACGTGATGCTGCCTTCCGGTGGGTACTGGTCGCAACTGTCCAGCGAATACACCTCCAGCGAGCCGCCCATCACCTGGTGCGACTCCGAATCGATGTCGTACGTGGTGCTGAGGCGTACGCTCTGGCCAGTGGTGAGGTTGCGCGTGTCGACGTTCCAGTCATAGCACGGGTTACCGGTGCCGCAGGTCGCATAGGTGTCGCCTACGATCTGATCGCCTGCCTTGGCCTTTATGTAATCGCTGTACCATACCGTGCC…	, GTGCTTTTTTCGATCAAGCAATTGCTGTCTTCCAAGAAGAGCCTGAAATCGTACGCCTGGTTACACTGGTATTGA, 51965, 52040(+)	, AWLHWY*, 51965, 52040(+)	AWLHWY	6
WP_003477158.1	2293726825	Xanthomonas translucens pv. translucens strain BC10-1-2a BC10-1-2a_assembly_contig_4, whole genome shotgun sequence	Xanthomonas translucens pv. translucens	Pseudomonadota	Xanthomonas	70.7	68	2.7	2293726825	48704..56242	TCAGTAGAAGATCGTCGCCGAGGTGGAGGTGGTCTGAACATCGTAGTCGCACTGCATGTCGTATCCGGAGCTGAAGTCCAGCACGCCCCATGGCGGCGACCGCACGCGGTTCATTTGGTAGTCGTACACGCCGATATTGGTGAACGTGATGCTGCCTTCCGGTGGGTACTGGTCGCAACTGTCCAGCGAATACACCTCCAGCGAGCCGCCCATCACCTGGTGCGACTCCGAATCGATGTCGTACGTGGTGCTGAGGCGTACGCTCTGGCCAGTGGTGAGGTTGCGCGTGTCGACGTTCCAGTCATAGCACGGGTTACCGGTGCCGCAGGTCGCATAGGTGTCGCCTACGATCTGATCGCCTGCCTTGGCCTTTATGTAATCGCTGTACCATACCGTGCC…	, GTGCTTTTTTCGATCAAGCAATTGCTGTCTTCCAAGAAGAGCCTGAAATCGTACGCCTGGTTACACTGGTATTGA, 51965, 52040(+)	, AWLHWY*, 51965, 52040(+)	AWLHWY	6
WP_003477158.1	2308486742	Xanthomonas translucens pv. translucens strain CDCN-b053 CDCN-b053_assembly_contig_6, whole genome shotgun sequence	Xanthomonas translucens pv. translucens	Pseudomonadota	Xanthomonas	70.7	68	2.7	2308486742	48695..56233	TCAGTAGAAGATCGTCGCCGAGGTGGAGGTGGTCTGAACATCGTAGTCGCACTGCATGTCGTATCCGGAGCTGAAGTCCAGCACGCCCCATGGCGGCGACCGCACGCGGTTCATTTGGTAGTCGTACACGCCGATATTGGTGAACGTGATGCTGCCTTCCGGTGGGTACTGGTCGCAACTGTCCAGCGAATACACCTCCAGCGAGCCGCCCATCACCTGGTGCGACTCCGAATCGATGTCGTACGTGGTGCTGAGGCGTACGCTCTGGCCAGTGGTGAGGTTGCGCGTGTCGACGTTCCAGTCATAGCACGGGTTACCGGTGCCGCAGGTCGCATAGGTGTCGCCTACGATCTGATCGCCTGCCTTGGCCTTTATGTAATCGCTGTACCATACCGTGCC…	, GTGCTTTTTTCGATCAAGCAATTGCTGTCTTCCAAGAAGAGCCTGAAATCGTACGCCTGGTTACACTGGTATTGA, 51956, 52031(+)	, AWLHWY*, 51956, 52031(+)	AWLHWY	6
WP_003477158.1	968130099	Xanthomonas translucens pv. translucens strain UPB787 contig_356, whole genome shotgun sequence	Xanthomonas translucens pv. translucens	Pseudomonadota	Xanthomonas	70.7	68	2.7	968130099	0..5468	TGGCGCCGAGGCGCTGCCGCTGGTGCGGCTGCCGCCGACGGAACAAGCATTGGCGCAATTGCGTGCGGCCGGCTTCGCGCTGGCGGCGACGCTGGTGGACGGCGGCGACGACGTGTTCGCCGCCGCGCTGCCGCCGCGCCTGGTGTACGTGATGGGGGCCGAGAGCGAGGGCATGGACCGCGACTTCGCCCAGGCCTGCGAACTGCGCCTGTCGATCCCCGGCAGCGGCGCGGTGGAAAGCCTCAACGTCGCCGCCGCCACCGCGGTGCTGCTCGGCGCCTGGCGCCGCCGCGTCGCGGCGTCGTAAGACGGAGACTGTGCCTGCACGCTTTGACATGTGCGTCGCGCGGAGTCGCCACTGACGCGATCGGTCTGCGCCGCGCAGTCGGTTCCGACGCG…	, GTGCTTTTTTCGATCAAGCAATTGCTGTCTTCCAAGAAGAGCCTGAAATCGTACGCCTGGTTACACTGGTATTGA, 1191, 1266(+)	, AWLHWY*, 1191, 1266(+)	AWLHWY	6
WP_003477158.1	1999522673	Xanthomonas translucens pv. translucens strain XtKm7 chromosome, complete genome	Xanthomonas translucens pv. translucens	Pseudomonadota	Xanthomonas	70.8	68	2.8	1999522673	4139504..4146240	ATGCGCCGTCTTGCCGTCGTCATCGCCGCCATGTTTGTTGCCTCGTCCGCCGCCACGGCCGAGAAGACCACCCGCATGCCGGACGCGGCGCTGTCCACCGCCGCCACGCTGCGCGAGCAGGCGCTGCCGACGACACCGGTTGGAAGGTGGTCGAATCGCTGACCACCGAAGTCGGCCCGCGCATGGCCGGCAGCGAAGCCGATGCGCGCGCGGTCGCGTGGGCCACGGCCAAGTTCCAGGCGCTGGGCTTCGACAAGGTGTGGACCGAGCCGGTGACGTTCCCGAAATGGGAGCGGCGCAGCGAACACGCGCAGGTGCTCGGCGCCAATGCGCAGCCGCTGCGCGTCACCGCGCTGGGCGGGAGCCCGGCCGGCACGGTCGAGGCCGTGGTGGTGCGCT…	, GTGCTTTTTTCGATCAAGCAATTGCTGTCTTCCAAGAAGAGCCTGAAATCGTACGCCTGGTTACACTGGTATTGA, 4143222, 4143297(-)	, AWLHWY*, 4143222, 4143297(-)	AWLHWY	6
WP_003477158.1	2151780057	Xanthomonas translucens pv. translucens strain ATCC 19319 Contig_74_76.3904, whole genome shotgun sequence	Xanthomonas translucens pv. translucens	Pseudomonadota	Xanthomonas	70.8	68	2.8	2151780057	22735..29472	ATGCGCCGTCTTGCCGTCGTCATCGCCGCCATGTTTGTTGCCTCGTCCGCCGCCGCGGCCGAGAAGACCACCCGCATCCCGGACGCGGCGCTGTCCACCGCCGCCACGCTGCGCGAGCAGGCGCTGGCCGACGACACCGGTTGGAAGGTGGTCGAATCGCTGACCACCGAAGTCGGCCCGCGCATGGCCGGCAGCGAAGCCGATGCGCGCGCGGTCGCGTGGGCCACGGCCAAGTTCCAGGCGCTGGGCTTCGACAAGGTGTGGACCGAGCCGGTGACGTTCCCGAAATGGGAGCGGCGCAGCGAACACGCGCAGGTGCTCGGCGCCAATGCGCAGCCGCTGCGCGTCACCGCGCTGGGCGGGAGCCCGGCCGGCACGGTCGAGGCCGTGGTGGTGCGC…	, GTGCTTTTTTCGATCAAGCAATTGCTGTCTTCCAAGAAGAGCCTGAAATCGTACGCCTGGTTACACTGGTATTGA, 26454, 26529(-)	, AWLHWY*, 26454, 26529(-)	AWLHWY	6
WP_003477158.1	2214258765	Xanthomonas translucens pv. translucens strain CIX43 chromosome, complete genome	Xanthomonas translucens pv. translucens	Pseudomonadota	Xanthomonas	70.8	68	2.8	2214258765	2629028..2635759	ATGCGCCGTCTTGCCGTCGTCATCGCCGCCATGTTTGTTGCCTCGTCCGCCGCCGCGGCCGAGAAGACCACCCGCATCCCGGACGCGGCGCTGTCCACCGCCGCCACGCTGCGCGAGCAGGCGCTGGCCGACGACACCGGTTGGAAGGTGGTCGAATCGCTGACCACCGAGGTCGGCCCGCGCATGGCCGGCAGCGACGCCGATGCGCGCGCGGTCGCGTGGGCCACGGCCAAGTTCCAGGCGCTGGGCTTCGACAAGGTGTGGACCGAGCCGGTGACGTTCCCGAAATGGGAGCGGCGCAGCGAACATGCGCAGGTGCTCGGCGCCAATGCGCAGCCGCTGCGCGTCACCGCGCTGGGCAGGAGCCCGGCCGGCACGGTCGAGGCCGAGGTGGTGCGC…	, GTGCTTTTTTCGATCAAGCAATTGCTGTCTTCCAAGAAGAGCCTGAAATCGTACGCCTGGTTACACTGGTATTGA, 2632747, 2632822(-)	, AWLHWY*, 2632747, 2632822(-)	AWLHWY	6
WP_003477158.1	2308495788	Xanthomonas translucens pv. translucens strain BC11-3-3a BC11-3-3a_assembly_contig_4, whole genome shotgun sequence	Xanthomonas translucens pv. translucens	Pseudomonadota	Xanthomonas	70.8	68	2.8	2308495788	139290..146027	ATGCGCCGTCTTGCCGTCGTCATCGCCGCCATGTTTGTTGCCTCGTCCGCCGCCGCGGCCGAGAAGACCACCCGCATCCCGGACGCGGCGCTGTCCACCGCCGCCACGCTGCGCGAGCAGGCGCTGGCCGACGACACCGGTTGGAAGGTGGTCGAATCGCTGACCACCGAGGTCGGCCCGCGCATGGCCGGCAGCGACGCCGATGCGCGCGCGGTCGCGTGGGCCACGGCCAAGTTCCAGGCGCTGGGCTTCGACAAGGTGTGGACCGAGCCGGTGACGTTCCCGAAATGGGAGCGGCGCAGCGAACATGCGCAGGTGCTCGGCGCCAATGCGCAGCCGCTGCGCGTCACCGCGCTGGGCAGGAGCCCGGCCGGCACGGTCGAGGCCGAGGTGGTGCGC…	, GTGCTTTTTTCGATCAAGCAATTGCTGTCTTCCAAGAAGAGCCTGAAATCGTACGCCTGGTTACACTGGTATTGA, 143009, 143084(-)	, AWLHWY*, 143009, 143084(-)	AWLHWY	6
WP_003477158.1	2308472252	Xanthomonas translucens pv. translucens strain BC14-6-6a BC14-6-6a_assembly_contig_4, whole genome shotgun sequence	Xanthomonas translucens pv. translucens	Pseudomonadota	Xanthomonas	70.8	68	2.8	2308472252	139290..146027	ATGCGCCGTCTTGCCGTCGTCATCGCCGCCATGTTTGTTGCCTCGTCCGCCGCCGCGGCCGAGAAGACCACCCGCATCCCGGACGCGGCGCTGTCCACCGCCGCCACGCTGCGCGAGCAGGCGCTGGCCGACGACACCGGTTGGAAGGTGGTCGAATCGCTGACCACCGAGGTCGGCCCGCGCATGGCCGGCAGCGACGCCGATGCGCGCGCGGTCGCGTGGGCCACGGCCAAGTTCCAGGCGCTGGGCTTCGACAAGGTGTGGACCGAGCCGGTGACGTTCCCGAAATGGGAGCGGCGCAGCGAACATGCGCAGGTGCTCGGCGCCAATGCGCAGCCGCTGCGCGTCACCGCGCTGGGCAGGAGCCCGGCCGGCACGGTCGAGGCCGAGGTGGTGCGC…	, GTGCTTTTTTCGATCAAGCAATTGCTGTCTTCCAAGAAGAGCCTGAAATCGTACGCCTGGTTACACTGGTATTGA, 143009, 143084(-)	, AWLHWY*, 143009, 143084(-)	AWLHWY	6
WP_003477158.1	2308476771	Xanthomonas translucens pv. translucens strain AB20-11-12a AB20-11-12a_assembly_contig_7, whole genome shotgun sequence	Xanthomonas translucens pv. translucens	Pseudomonadota	Xanthomonas	70.8	68	2.8	2308476771	98175..105230	ATGCGCCGTCTTGCCGTCGTCATCGCCGCCATGTTTGTTGCCTCGTCCGCCGCCGCGGCCGAGAAGACCACCCGCATCCCGGACGCGGCGCTGTCCACCGCCGCCACGCTGCGCGAGCAGGCGCTGGCCGACGACACCGGTTGGAAGGTGGTCGAATCGCTGACCACCGAGGTCGGCCCGCGCATGGCCGGCAGCGACGCCGATGCGCGCGCGGTCGCGTGGGCCACGGCCAAGTTCCAGGCGCTGGGCTTCGACAAGGTGTGGACCGAGCCGGTGACGTTCCCGAAATGGGAGCGGCGCAGCGAACATGCGCAGGTGCTCGGCGCCAATGCGCAGCCGCTGCGCGTCACCGCGCTGGGCGGGAGCCCGGCCGGCACGGTCGAGGCCGAGGTGGTGCGC…	, GTGCTTTTTTCGATCAAGCAATTGCTGTCTTCCAAGAAGAGCCTGAAATCGTACGCCTGGTTACACTGGTATTGA, 101894, 101969(-)	, AWLHWY*, 101894, 101969(-)	AWLHWY	6
WP_003477158.1	2308473572	Xanthomonas translucens pv. translucens strain AB20-12-12b AB20-12-12b_assembly_contig_5, whole genome shotgun sequence	Xanthomonas translucens pv. translucens	Pseudomonadota	Xanthomonas	70.8	68	2.8	2308473572	98175..105230	ATGCGCCGTCTTGCCGTCGTCATCGCCGCCATGTTTGTTGCCTCGTCCGCCGCCGCGGCCGAGAAGACCACCCGCATCCCGGACGCGGCGCTGTCCACCGCCGCCACGCTGCGCGAGCAGGCGCTGGCCGACGACACCGGTTGGAAGGTGGTCGAATCGCTGACCACCGAGGTCGGCCCGCGCATGGCCGGCAGCGACGCCGATGCGCGCGCGGTCGCGTGGGCCACGGCCAAGTTCCAGGCGCTGGGCTTCGACAAGGTGTGGACCGAGCCGGTGACGTTCCCGAAATGGGAGCGGCGCAGCGAACATGCGCAGGTGCTCGGCGCCAATGCGCAGCCGCTGCGCGTCACCGCGCTGGGCGGGAGCCCGGCCGGCACGGTCGAGGCCGAGGTGGTGCGC…	, GTGCTTTTTTCGATCAAGCAATTGCTGTCTTCCAAGAAGAGCCTGAAATCGTACGCCTGGTTACACTGGTATTGA, 101894, 101969(-)	, AWLHWY*, 101894, 101969(-)	AWLHWY	6
WP_003477158.1	2308534342	Xanthomonas translucens pv. translucens strain BC13-4-5a BC13-4-5a_assembly_contig_4, whole genome shotgun sequence	Xanthomonas translucens pv. translucens	Pseudomonadota	Xanthomonas	70.8	68	2.8	2308534342	98043..105098	ATGCGCCGTCTTGCCGTCGTCATCGCCGCCATGTTTGTTGCCTCGTCCGCCGCCGCGGCCGAGAAGACCACCCGCATCCCGGACGCGGCGCTGTCCACCGCCGCCACGCTGCGCGAGCAGGCGCTGGCCGACGACACCGGTTGGAAGGTGGTCGAATCGCTGACCACCGAGGTCGGCCCGCGCATGGCCGGCAGCGACGCCGATGCGCGCGCGGTCGCGTGGGCCACGGCCAAGTTCCAGGCGCTGGGCTTCGACAAGGTGTGGACCGAGCCGGTGACGTTCCCGAAATGGGAGCGGCGCAGCGAACATGCGCAGGTGCTCGGCGCCAATGCGCAGCCGCTGCGCGTCACCGCGCTGGGCGGGAGCCCGGCCGGCACGGTCGAGGCCGAGGTGGTGCGC…	, GTGCTTTTTTCGATCAAGCAATTGCTGTCTTCCAAGAAGAGCCTGAAATCGTACGCCTGGTTACACTGGTATTGA, 101762, 101837(-)	, AWLHWY*, 101762, 101837(-)	AWLHWY	6
WP_003477158.1	2308531889	Xanthomonas translucens pv. translucens strain BC14-7-6b BC14-7-6b_assembly_contig_4, whole genome shotgun sequence	Xanthomonas translucens pv. translucens	Pseudomonadota	Xanthomonas	70.8	68	2.8	2308531889	98043..105098	ATGCGCCGTCTTGCCGTCGTCATCGCCGCCATGTTTGTTGCCTCGTCCGCCGCCGCGGCCGAGAAGACCACCCGCATCCCGGACGCGGCGCTGTCCACCGCCGCCACGCTGCGCGAGCAGGCGCTGGCCGACGACACCGGTTGGAAGGTGGTCGAATCGCTGACCACCGAGGTCGGCCCGCGCATGGCCGGCAGCGACGCCGATGCGCGCGCGGTCGCGTGGGCCACGGCCAAGTTCCAGGCGCTGGGCTTCGACAAGGTGTGGACCGAGCCGGTGACGTTCCCGAAATGGGAGCGGCGCAGCGAACATGCGCAGGTGCTCGGCGCCAATGCGCAGCCGCTGCGCGTCACCGCGCTGGGCGGGAGCCCGGCCGGCACGGTCGAGGCCGAGGTGGTGCGC…	, GTGCTTTTTTCGATCAAGCAATTGCTGTCTTCCAAGAAGAGCCTGAAATCGTACGCCTGGTTACACTGGTATTGA, 101762, 101837(-)	, AWLHWY*, 101762, 101837(-)	AWLHWY	6
WP_003477158.1	2308526613	Xanthomonas translucens pv. translucens strain AB16-8-8a AB16-8-8a_assembly_contig_4, whole genome shotgun sequence	Xanthomonas translucens pv. translucens	Pseudomonadota	Xanthomonas	70.8	68	2.8	2308526613	98043..105098	ATGCGCCGTCTTGCCGTCGTCATCGCCGCCATGTTTGTTGCCTCGTCCGCCGCCGCGGCCGAGAAGACCACCCGCATCCCGGACGCGGCGCTGTCCACCGCCGCCACGCTGCGCGAGCAGGCGCTGGCCGACGACACCGGTTGGAAGGTGGTCGAATCGCTGACCACCGAGGTCGGCCCGCGCATGGCCGGCAGCGACGCCGATGCGCGCGCGGTCGCGTGGGCCACGGCCAAGTTCCAGGCGCTGGGCTTCGACAAGGTGTGGACCGAGCCGGTGACGTTCCCGAAATGGGAGCGGCGCAGCGAACATGCGCAGGTGCTCGGCGCCAATGCGCAGCCGCTGCGCGTCACCGCGCTGGGCGGGAGCCCGGCCGGCACGGTCGAGGCCGAGGTGGTGCGC…	, GTGCTTTTTTCGATCAAGCAATTGCTGTCTTCCAAGAAGAGCCTGAAATCGTACGCCTGGTTACACTGGTATTGA, 101762, 101837(-)	, AWLHWY*, 101762, 101837(-)	AWLHWY	6
WP_064522052.1	2189948585	Xanthomonas translucens pv. hordei strain UPB458 chromosome, complete genome	Xanthomonas translucens pv. hordei	Pseudomonadota	Xanthomonas	70.6	68	2.59999999999999	2189948585	3484595..3491649	ATGCGCCGTCTTGCCGTCGTCATCGCCGCCATGTTTGTTGCCTCGTCCGCCGCCACGGCCGAGAAGACCACCCGCATGCCGGACGCGGCGCTGTCCACCGCCGCCACGCTGCGCGAGCAGGCGCTGCCGACGACACCGGTTGGAAGGTGGTCGAATCGCTGACCACCGAAGTCGGCCCGCGCATGGCCGGCAGCGAAGCCGATGCGCGCGCGGTCGCGTGGGCCACGGCCAAGTTCCAGGCGCTGGGCTTCGACAAGGTGTGGACCGAGCCGGTGACGTTCCCGAAATGGGAGCGGCGCAGCGAACACGCGCAGGTGCTCGGCGCCAATGCGCAGCCGCTGCGCGTCACCGCGCTGGGCGGGAGCCCGGCCGGCACGGTCGAGGCCGTGGTGGTGCGCT…	, GTGCTTTTTTCGATCAAGCAATTGCTGTCTTCCAAGAAGAGCCTGAAATCGTACGCCTGGTTACACTGGTATTGA, 3488313, 3488388(-)	, AWLHWY*, 3488313, 3488388(-)	AWLHWY	6
WP_003477158.1	983662319	Xanthomonas translucens strain B2 flattened_line_8, whole genome shotgun sequence	Xanthomonas translucens	Pseudomonadota	Xanthomonas	70.7	68	2.7	983662319	15099..22591	TCAGTAGAAGATCGTCGCCGAGGTGGAGGTGGTCTGAACATCGTAGTCGCACTGCATGTCGTATCCGGAGCTGAAGTCCAGCACGCCCCATGGCGGCGACCGCACGCGGTTCATTTGGTAGTCGTACACGCCGATATTGGTGAACGTGATGCTGCCTTCCGGTGGGTACTGGTCGCAACTGTCCAGCGAATACACCTCCAGCGAGCCGCCCATCACCTGGTGCGACTCCGAATCGATGTCGTACGTGGTGCTGAGGCGTACGCTCTGGCCAGTGGTGAGGTTGCGCGTGTCGACGTTCCAGTCATAGCACGGGTTACCGGTGCCGCAGGTCGCATAGGTGTCGCCTACGATCTGATCGCCTGCCTTGGCCTTTATGTAATCGCTGTACCATACCGTGCC…	, GTGCTTTTTTCGATCAAGCAATTGCTGTCTTCCAAGAAGAGCCTGAAATCGTACGCCTGGTTACACTGGTATTGA, 18314, 18389(+)	, AWLHWY*, 18314, 18389(+)	AWLHWY	6
WP_003477158.1	2175025081	Xanthomonas translucens strain B8GF chromosome, complete genome	Xanthomonas translucens	Pseudomonadota	Xanthomonas	70.7	68	2.7	2175025081	1170006..1177544	TCAGTAGAAGATCGTCGCCGAGGTGGAGGTGGTCTGAACATCGTAGTCGCACTGCATGTCGTATCCGGAGCTGAAGTCCAGCACGCCCCATGGCGGCGACCGCACGCGGTTCATTTGGTAGTCGTACACGCCGATATTGGTGAACGTGATGCTGCCTTCCGGTGGGTACTGGTCGCAACTGTCCAGCGAATACACCTCCAGCGAGCCGCCCATCACCTGGTGCGACTCCGAATCGATGTCGTACGTGGTGCTGAGGCGTACGCTCTGGCCAGTGGTGAGGTTGCGCGTGTCGACGTTCCAGTCATAGCACGGGTTACCGGTGCCGCAGGTCGCATAGGTGTCGCCTACGATCTGATCGCCTGCCTTGGCCTTTATGTAATCGCTGTACCATACCGTGCC…	, GTGCTTTTTTCGATCAAGCAATTGCTGTCTTCCAAGAAGAGCCTGAAATCGTACGCCTGGTTACACTGGTATTGA, 1173267, 1173342(+)	, AWLHWY*, 1173267, 1173342(+)	AWLHWY	6
WP_003477158.1	2175024683	Xanthomonas translucens strain B1FA chromosome, complete genome	Xanthomonas translucens	Pseudomonadota	Xanthomonas	70.8	68	2.8	2175024683	3494320..3501375	ATGCGCCGTCTTGCCGTCGTCATCGCCGCCATGTTTGTTGCCTCGTCCGCCGCCGCGGCCGAGAAGACCACCCGCATCCCGGACGCGGCGCTGTCCACCGCCGCCACGCTGCGCGAGCAGGCGCTGGCCGACGACACCGGTTGGAAGGTGGTCGAATCGCTGACCACCGAGGTCGGCCCGCGCATGGCCGGCAGCGACGCCGATGCGCGCGCGGTCGCGTGGGCCACGGCCAAGTTCCAGGCGCTGGGCTTCGACAAGGTGTGGACCGAGCCGGTGACGTTCCCGAAATGGGAGCGGCGCAGCGAACATGCGCAGGTGCTCGGCGCCAATGCGCAGCCGCTGCGCGTCACCGCGCTGGGCGGGAGCCCGGCCGGCACGGTCGAGGCCGAGGTGGTGCGC…	, GTGCTTTTTTCGATCAAGCAATTGCTGTCTTCCAAGAAGAGCCTGAAATCGTACGCCTGGTTACACTGGTATTGA, 3498039, 3498114(-)	, AWLHWY*, 3498039, 3498114(-)	AWLHWY	6
WP_237650374.1	2189943218	Xanthomonas translucens strain CFBP 8304 chromosome, complete genome	Xanthomonas translucens	Pseudomonadota	Xanthomonas	70.8	68	2.8	2189943218	1127499..1135038	TCAGTAGAAGATCGTCGCCGAGGTGGAGGTGGTCTGCACATCGTAGTCGCACTGCACGTCGTATCCGGAGCTGAAGTCCAGCACGCCCCATGGCGGCGACCGCACGCGGTTCATTTGGTAGTCGTACACGCCGATATTGGTGAACGTGATGCTGCCTTCCGGTGGGTACTGGTCGCAACTGTCCAGCGAATACACCTCCAGCGAGCCGCCCATCACCTGGTGCGACTCCGAATCGATGTCGTACGTGGTGCTGAGGCGTACGCTCTGGCCAGTGGTGAGGTTGCGCGTGTCGACGTTCCAGTCATAGCACGGGTTACCGGTGCCGCAGGTCGCATAGGTGTCGCCTACGATCTGATCGCCTGCCTTGGCCTTTATGTAATCGCTGTACCATACCGTGCC…	, GTGCTTTTTTCGATCAAGCAATTGCTGTCTTCCAAGAAGAGCCTGAAATCGTACGCCTGGTTACACTGGTATTGA, 1130761, 1130836(+)	, AWLHWY*, 1130761, 1130836(+)	AWLHWY	6
WP_161363785.1	1801815303	Streptomyces sp. SID3343 SID3343.c1755, whole genome shotgun sequence	Streptomyces sp. SID3343	Actinomycetota	Streptomyces	71.3	71.8	-0.5	1801815303	1442..8833	TCACGAGGAGACGACCTCGATCCCGACGTACTCCAGCATCGCGGCACACGCCCGGCACGGCGGTTGGAAGGTCCCGTGCGTGGGATCGCCGGCCTCTCGGATCCGAGTCACCGTCACCGCACCGGCGTTGGCCCGGAAACTTTCCCGCGCCCAGTCGTCGTCCATGCGTTCGCCCCCCCACTCCTGTTGCATCTGCCACAGGGCGTCGGAGACGAGTACCGTCTCGGCGCAGCGCCCGATGTACGGCTCGCGCAGATGGGTCGGCAGCGCGTCGAAGAAGTCGCGGATCACCGGGTGCAGGTCGGGTTCGCCGTCGCCCTTGATACTCGTGTGCGCGAACACCGTGTCGCCGACGACGAGCGCCCCCGACGTCGCCGGGAGGAAGTCGGGTGACACGTC…	, GTGAAGATTCTTTTCTCTCTCAAGGAAAAGTTTACGCCTGAGAAGAGCTTGAAGGCGTACGCCTGGTACGCCTGGTACTGA, 4322, 4403(+)	, AWYAWY*, 4322, 4403(+)	AWYAWY	6
WP_167160264.1	1907094126	Streptomyces xanthochromogenes strain JCM 4612 sequence11, whole genome shotgun sequence	Streptomyces xanthochromogenes	Actinomycetota	Streptomyces	69.7	71.2	-1.5	1907094126	108873..116236	ATGTCCGTCGCCGCCCTGGCCCAGGCACCGGACAGGCGGCGCACCGAGGCGTGGCTGCTCGCCTTCGTGGTGGCGATCACGCTGGGCGGCCACGCCGCGACCGGACTGGCGATGAAGGGCCGCCTGCCCGCGGGATTCGGCACGTTCGCCGGAGCCGTCGCCCTGTTCGCGCTGGTCCCGCATCTGGTCGTACGACGCTGGGCGGCGCGCGCCGATCCGCTGCTGCTGCCGCTCGCCCTGTTGCTCACCGGCCTCGGTCTGGTACTTCTGCAGCGCCTGGACGTGACGTACCTCGCCGAACCACGTCTGCACATGGCCCCGGCGGGCCGTGGGCAGTTGGTGTGGACGGCGGTCGGAGTGGCCTCCTGCGGCGGCCTGCTGATCGCGCTGCGCGATCAC…	, ATGTCGAAGATTATTGCCGCCCTGCGTGCCAAGAAGAGCGAGCCGAGCCTGAAGCAGGCCGCCTGGTACTTCTGGTACTAA, 113434, 113515(-)	, AWYFWY*, 113434, 113515(-)	AWYFWY	6
WP_229892174.1	1907418452	Streptomyces xanthochromogenes strain JCM 4594 sequence01, whole genome shotgun sequence	Streptomyces xanthochromogenes	Actinomycetota	Streptomyces	70.3	71.2	-0.900000000000006	1907418452	1011031..1018412	ATGTCCGTCGCCGCCCTGGCCCAGGCACCGGACAGGCGGCGCACCGAGGCGTGGCTGCTCGCCTTCGTGGTGGCGATCACGCTGGGCGGCCACGCCGCGACCGGACTGGCGATGAAGGGCCGACTGCCCGCGGGATTCGGCACGTTCGCCGGAGCCGTCGCCCTGTTCGCGCTGGTCCCGCATCTGGTCGTACGACGCTGGGCGGCGCGCGCCGACCCGCTGCTGCTGCCGCTCGCCCTGTTGCTCACCGGCCTCGGTCTGGTACTCCTGCAGCGCCTGGACGTGACGTACCTCGCCGAACCACGTCTGCACATGGTCCCGGCGGGCCGCGGGCAGCTGGTGTGGACGACGGTCGGAGTGGCCTCCTGCGGCGGCCTGCTGATCGCGCTGCGCGATCAC…	, ATGTCGAAGATTATTGCCGCCCTGCGTGCCAAGAAGAGCGAGCCGAGCCTGAAGCAGGCCGCCTGGTACTTCTGGTACTAA, 1015592, 1015673(-)	, AWYFWY*, 1015592, 1015673(-)	AWYFWY	6
WP_125813965.1	1538916936	Streptomyces sp. WAC07149 AA000360-4_WAC07149, whole genome shotgun sequence	Streptomyces sp. WAC07149	Actinomycetota	Streptomyces	72.2	71.8	0.400000000000006	1538916936	186244..194502	ATGGACCTGGCCCACTCGGAGGAGGAGCGGGACTTCCGCGCCCGGCTGCGCGAATGGCTCGCCAAGGTGCTGCCCGAGCTGCCCGCCAAGCCCTCGCCCGACGACTGGCCCGGCCGGCGCGCCTACGACCTGGGCTGGCAGCGCAGGCTGTACGACGCCGGGTACGCGGGCCTGCACTGGCCCGTCGACGCCGGCGGGCGCGGCGCCACCCCCACCCAGCACCTGATCTTCCTGGAGGAGACCGAACGCGCGGGCGCCCCCTACGTCGGCGCGAACTTCGTCGGCCTGCTGCACGCGGGACCCACCATCGCCGCCGAGGGCACCCCCGAACAGCGGGCGCGCTGGCTGCCGCCCGTACTGCGCGGGGACGAGGTGTGGTGCCAGGGCTTCAGCGAGCCC…	, ATGCTTTTTGCCATCCGTAACGCTGTTTCCGGTCAGAAGAGCCTCAAGAAGAGCGCCTGGTACTTCTGGTACTAG, 189997, 190072(+)	, AWYFWY*, 189997, 190072(+)	AWYFWY	6
WP_125602107.1	1538691734	Streptomyces sp. WAC07061 AA000109-210_WAC07061, whole genome shotgun sequence	Streptomyces sp. WAC07061	Actinomycetota	Streptomyces	72.3	71.8	0.5	1538691734	0..4684	GGGTTGGGTTGGTAGGAGCGTACATAAAGGGCAGGGGGGCGTTGTTTTGGGGTCCGGGGGGTGCTTACGGTGGCGGCGCATTCTCAGCGGGCCGTCGTCGGTACGCCTCCGGCGGCGGTCCGTGATCCTTTGATTCGGCCACAAGCCATGGATTGGGAGAGGGGGTACGGCGATGAAGATGCTTTTTGCCATCCGTAACGCTGTTTCCGGTCAGAAGAGCCTCAAGAAGAGCGCCTGGTACTTCTGGTACTAGACCGGCACAGCCGCCCCGGCCGCCGACCGGCGGCCGGGGCGGCGCAGCCGAGGCACCGACCGACGGTCAGACGGATACATCGGAGTCCCGCATGTCCATCGCCTCCCCGCCGGCCACGCGGACCACGCGGTTCGCGCCCCGGCTGG…	, ATGCTTTTTGCCATCCGTAACGCTGTTTCCGGTCAGAAGAGCCTCAAGAAGAGCGCCTGGTACTTCTGGTACTAG, 178, 253(+)	, AWYFWY*, 178, 253(+)	AWYFWY	6
WP_125821974.1	1538922356	Streptomyces sp. W1SF4 chromosome, complete genome	Streptomyces sp. W1SF4	Actinomycetota	Streptomyces	72.5	71.8	0.700000000000003	1538922356	4214944..4223003	GTGGACTTCCGGCTGACGCGGGACCAGCGGGACGTGCGCGCGGGCGTCCGGGCCCTCCTCGCGGGGCGGTACGGGCGCGAGGCGCTGCGGTCCGACGTGGAGCGGGCGGCGGGGGCCGGGGTGGAGCCGGGGGCCGGGGCGGCGCCGGGGGCCGGGGTGGACCGTTCGCTCTGGCGGGAGTTGGGGGAGGCGGGCTTCTTCTCGCTCCGGCTGCCGGAGTCCGAGGGCGGGGCGGGCCTCGGCCTGCCGGAGGCGGTGCTCGTCTTCGAGGAGGCCGGACGGGTGCTGCTGCCCGGGCCGCTGGTGGCCACCCACCTGGCCGCCGGAGTGGTCCCGGGGGCGGCTTCGGGCGCGGCGGTGGTGACGGCCTTCGACCTGGACGGGCCGCTGGTGGCCCAC…	, ATGCTTTTTGCCATCCGTAACGCTGTTTCCGGTCAGAAGAGCCTCAAGAAGAGCGCCTGGTACTTCTGGTACTAG, 4218497, 4218572(+)	, AWYFWY*, 4218497, 4218572(+)	AWYFWY	6
WP_161248877.1	1801671432	Streptomyces sp. SID1034 SID1034.c638, whole genome shotgun sequence	Streptomyces sp. SID1034	Actinomycetota	Streptomyces	70.3	71.8	-1.5	1801671432	1315..7924	CTGGTGGAGTGGAGTCTGGATCCCGCCATGGTCGAGGCCGCGACCAGCCAGCCCGACGACTCCCGGCCCCCCGCCTATGTGCAGGAATCACACATCAGGACTGCTCGGTCCGTGCGCCAGGACGGCCTGTTCGTGCCGACCTGGCTGGGCGCCGCCTTCGACATCCTGGGGCCGGTCGACCTGGACGTCCTGGAAGCGGCCCTGCGGACCTGGACCCTGCGGCACGAGACGCTGCGCAGCGGCTTCCGCTGGGTCGACGACGAGATGCGCCGCTTCACCGCCGCGCCCGACGCGGTGGCGCTCCGGCGCGAGGTCGTGGGTGACTTCCCCGACGCGGAGGAGCTGAGCCACCACCTCCAGGAGCGTTTCGATGTGGAGGCGGACGCCCTGGGCTGGCCG…	, ATGTCGAAGATTATTGCCGCCCTGCGTGCCAAGAAGAGCGAGCCGAGCCTGAAGCAGGCCGCCTGGTACTTCTGGTACTAA, 5664, 5745(+)	, AWYFWY*, 5664, 5745(+)	AWYFWY	6
WP_030245149.1	663207692	Streptomyces sp. NRRL S-350 contig55.1, whole genome shotgun sequence	Streptomyces sp. NRRL S-350	Actinomycetota	Streptomyces	72	71.8	0.200000000000003	663207692	30838..38236	ATGCACCGCCACGGCGCAGCCCGCCGCACCGCGACCCGGCCCCGGCCGCACTGCGCCGCGCCCCTGCTGGCCGGCCTGCTGCTCGCCGGGTGCACCTCCGCCGCCGCCACCGACCCGGCCGCCGCTCCCACCGGCCCCACCTCCGGCTCCACCTCCGCCCCCGCCACCGCACCGCCGGCCCCGTCACCCCAACTGACCGACCAGCAGGTGAACTCCGCCGTCGACCGGATCGACGCCTACGTCCAGGACGCCATGCGCAAGACCGGCGTGCCCGGACTCGCCCTCGCCGTCGTCCACAAGGACAAGGTCGTCCACGCCAAGGGCTTCGGCGTGCGCGAACTCGGCAAACCGGACGCCGTCACCCCCGACACCGTCTTCCAACTCGCCTCCGTCTCCAAG…	, ATGAAGATTCTGTTTGCGATCCGCAACACGCTGAGCGGTCAGGAAAGCCTCAAGAAGAAGGCCTGGTACTTCTGGTACTAA, 33732, 33813(+)	, AWYFWY*, 33732, 33813(+)	AWYFWY	6
WP_267058042.1	2352361658	Streptomyces sp. NBC_00083 NBC_00083_6, whole genome shotgun sequence	Streptomyces sp. NBC_00083	Actinomycetota	Streptomyces	69.3	71.8	-2.5	2352361658	1179918..1186380	ATGCCCGAACTGCGACGAGTCGCCGTCAACGGTGTCGAACTCAACGTCGCCCTCGCGGGATCCGGCCCGCCTGTCCTGCTGCTGCACGGCTTCCCCCACACATGGGAGGTGTGGACGGACGTCATGGCTGACCTGTCCGACCGGTACCGCGTCATCGCCCCTGACCTGCGCGGTTTCGGTGCGAGCAGCCCGGCCGTGTCCGGATATGACGCCGGAACCCTGGCCGAGGACGCGGCGGCGCTACTCTCCGAGCTGGGCGTGTCCTCGGTATCGGTAGCGGGCATCGACGCCGGTGCCCCAGCAGCCCTTCTCCTCGCCCTGCGCCACCCCGGCCTCGTTCGCCGCCTGGTCGTCATGGAGGCTGTGCTCGGCGGTCTCCCGGGCGCCGAGGATTTCCTC…	, ATGTCGAAGATTATTGCCGCCCTGCGTGCCAAGAAGAGCCAGCCGAGCCTGAAGCAGGCTGCCTGGTACTTCTGGTACTAA, 1184199, 1184280(-)	, AWYFWY*, 1184199, 1184280(-)	AWYFWY	6
WP_053665269.1	926334035	Streptomyces sp. MMG1121 P433contig6.1, whole genome shotgun sequence	Streptomyces sp. MMG1121	Actinomycetota	Streptomyces	72.7	71.8	0.900000000000006	926334035	43805..51981	ATGCGCGCCCAGTTCGTCCTGTCGGAGATCGGTGTAGGTCTCCGCCGCAACCTGACGATGACCTTCGCCGTCATCGTCTCCGTCGCCCTGTCCCTGGCCCTGTTCGGCGGCTCCCTGCTGATGAGCGACCAGGTGTCCACCATGAAGGGCTACTGGTACGACAAGGTCAACGTCTCGATCTTCCTGTGCAACAAGCACGACGCCGAGTCGGACGTCAACTGCGCCAAGGGCGCGGTCACCGAGGACCAGAAGAAGCAGATCCTGTCCGACCTGCACAACATGCCGATCGTCGAGAAGGTCTCGTACGAGTCGCAGGACGAGGCCTACAAGCACTACAAGCAGCAGTTCGGCAACTCCCCGCTGGCCAGCTCGCTGACGCCGGACCAGATGCAGGAGTCG…	, GTGTCCGCTCAGAAGAGCCTGAAGGCCAGCGCCTGGTACTTCTGGTACTAG, 47288, 47339(+)	, AWYFWY*, 47288, 47339(+)	AWYFWY	6
WP_167160264.1	1995339017	Streptomyces sp. MBT27 chromosome, complete genome	Streptomyces sp. MBT27	Actinomycetota	Streptomyces	69.8	71.8	-2	1995339017	5190999..5198361	ATGTCCGTCGCCGCCCTGGCCCAGGCACCGGACAGGCGGCGCACCGAGGCGTGGCTGCTCGCCTTCGTGGTGGCGATCACGCTGGGCGGCCACGCCGCGACCGGACTGGCGATGAAGGGCCGACTGCCCGCGGGATTCGGCACGTTCGCCGGAGCCGTCGCCCTGTTCGCGCTGGTCCCGCATCTGGTCGTACGACGCTGGGCGGCGCGCGCCGATCCGCTGCTGCTGCCGCTCGCCCTGTTGCTCACCGGCCTCGGTCTGGTACTTCTGCAGCGCCTGGACGTGACGTACCTCGCCGAACCACGTCTGCACATGGCCCCGGCGGGCCGTGGGCAGTTGGTGTGGACGGCGGTCGGGGTGGCCTCCTGCGGCGGCCTGCTGATCGCGCTGCGCGATCAC…	, ATGTCGAAGATTATTGCCGCCCTGCGTGCCAAGAAGAGCGAGCCGAGCCTGAAGCAGGCCGCCTGGTACTTCTGGTACTAA, 5195560, 5195641(-)	, AWYFWY*, 5195560, 5195641(-)	AWYFWY	6
WP_100573179.1	1288857049	Streptomyces sp. CB01201 scaffold1, whole genome shotgun sequence	Streptomyces sp. CB01201	Actinomycetota	Streptomyces	69.8	71.8	-2	1288857049	526903..535211	GTGCGAATCACCGACATTCACGGCTGCGAGGTCCGTCCCGGACGGCTGGTGGAGTGGAGTCTGGATCCCGCCATGGTCGAGGCCGCGACCAGCCAGCCCGACGACTCCCGGCCCCCCGCCTATGTGCAGGAATCACACATCAGGACGGCCCGCACCGTGCGCGAGGACGGACTGTTCGTACCGACCTGGCTGGGCGCCGCCTTCGACATCCTGGGGCCGGTCGACCTGGACGTCCTGGAGGCGGCCCTGCGGACCTGGACCCTGCGGCACGAGACGCTGCGCAGCGGATTCCGCTGGGTCGACGACGAGATGCGCCGCTTCACCGCCGCGCCGGACGCGGTGGCACTCCGGCGCGAAGTCGTGGGTGACTTCCCCGATGCGGAGGAGCTGAGCCACCAC…	, ATGTCGAAGATTATCGCCGCCCTGCGTGCCAAGAAGAGCGAGCCGAGCCTGAAGCAGGCCGCCTGGTACTTCTGGTACTAA, 530524, 530605(+)	, AWYFWY*, 530524, 530605(+)	AWYFWY	6
WP_007265664.1	224581100	Streptomyces sp. C supercont1.1, whole genome shotgun sequence	Streptomyces sp. C	Actinomycetota	Streptomyces	72.4	71.8	0.600000000000009	224581100	4408655..4416999	ATGGACCTGGCCCACTCGCAGGAGGAGCGGGACTTCCGCGCCCGGCTGCGCGAATGGCTCGCCAAGGCACTGCCCGAGCTGCCCGCCAAGCCCTCGCCCGACGACTGGCCCGGCCGGCGCGCCTACGACCTGGGCTGGCAGCGCAGGCTGTACGACGCCGGGTACGCGGGCCTGCACTGGCCCGTCGACGCGGGCGGGCGCGGCGCCACCCCGACCCAGCACCTGATCTTCCTGGAGGAGACCGAACGCGCGGGCGCCCCGTACGTCGGCGCGAACTTCGTCGGCCTGCTGCACGCGGGCCCCACCATCGCCGCCGAGGGCACCCCCGAGCAGCGGGCGCGCTGGCTGCCGCCCGTACTGCGCGGCGACGAGGTGTGGTGCCAGGGCTTCAGCGAGCCC…	, ATGCTTTTTGCCATCCGTAACGCTGTTTCCGGTCAGAAGAGCCTCAAGAAGAGCGCCTGGTACTTCTGGTACTAG, 4412466, 4412541(+)	, AWYFWY*, 4412466, 4412541(+)	AWYFWY	6
WP_261711791.1	2310750095	Streptomyces sp. ASQP_92 Contig_002, whole genome shotgun sequence	Streptomyces sp. ASQP_92	Actinomycetota	Streptomyces	69.9	71.8	-1.89999999999999	2310750095	444937..453512	GTGCGAATCACCGACATTCACGGCTGTGAGGTCCGTCCCGGACGGCTGGTCGAGTGGACCCTGGATCCCGCGATGGTCGAGGCCGCGACCAACCAGCCCGACGACTCCCGCCCCCCTGCCTATGTGCAGGAATCGCATATCCGCACCGCCCGGTCCGTGCGCGAGGACGGACTGTTCGTGCCGACGTGGCTGGGCGCCGCCTTCGACATCCCCGGCCCCGTCGACCTCGACGTCCTCGAAGGCGCCCTGCGGACCTGGACGCTCAGGCACGAGACGCTCCGCAGCGGGTTCCGCTGGGTCGACGACGACATGCGCCGCTTCACCGCCGCTCCGGACGCCGTGGCCCTGCGGCGCGAAGTGGTGGGCGACTTCCCCGACGCGGAGGAACTGAGTCACCAC…	, ATGGCGAAGATTATTGCCGCACTGCGTACCCGTGGATCGAAGAGCGAGCCGAGCCTGAAGCAGGCCGCCTGGTACTTCTGGTACTAA, 448891, 448978(+)	, AWYFWY*, 448891, 448978(+)	AWYFWY	6
WP_079429150.1	1520665571	Streptomyces sp. Ag109_G2-6 Ga0299891_11, whole genome shotgun sequence	Streptomyces sp. Ag109_G2-6	Actinomycetota	Streptomyces	72.5	71.8	0.700000000000003	1520665571	3114465..3119904	GTGTCCCCTCGCAACTCCCCGAAGCTGGACAAGAAGCAGGCCGTCGAGGCCTCCCTCCGGCTCCTCAACAAGGTCGGCCTCGACGGCCTCAGCCTCCGCGCGATCGCCAAGGAGCTCGACGTCCAGGCGCCGGCCCTCTACTGGCACTTCAAGAACAAGCAGGAACTCCTGGACGAGATGGCCACGGAGATGTACCGCCGGATGGCAGCGGACGCCCCGCCCTCCCCCGGCCTCTCCTGGCAGGACCGCCTCCTGACCGCCAACCGCGGCCTGCGCGCCGCCCTGCTCCGCTACCGCGACGGCGCGAAGGTGTTCAGCGGCTCCCGCTTCACCGGCACCGAGCACGCGGCCGGGATGGAGGACAGCCTCCGCGCCCTCACCGAAGCCGGCTTCTCCCTC…	, ATGCTTTTCGCCATCCGTAATGCCGTTTCCGGTCAGAAGAGCCTCAAGAAGAGCGCCTGGTACTTCTGGTACTAG, 3117568, 3117643(-)	, AWYFWY*, 3117568, 3117643(-)	AWYFWY	6
WP_079429150.1	1492765308	Streptomyces sp. 3211.6 Ga0151195_11, whole genome shotgun sequence	Streptomyces sp. 3211.6	Actinomycetota	Streptomyces	72.4	71.8	0.600000000000009	1492765308	4541400..4549480	ATGGACCTCTCCCACACCGAGGAGGAGCAGGACTTCCGGGCCCGGCTGCGCGCCTGGCTCGCCAAGGTGCTGCCCGAGCTGCCCGCCAAGCCGTCGCCCGACGACTGGCCCGGCCGGCGCGCCTACGACCTCGGCTGGCAGCGCCGGCTCTACGACGCCGGCTACGCGGGCCTGCACTGGCCCCTCGACGCCGGGGGCCGCGGCGCCACCCCGACCCAGCACCTGATCTTCCTGGAGGAGACCGAGCGCGCCGGCGCCCCGTACGTCGGCGCCAACTTCGTCGGTCTGCTGCACGCCGGCCCCACCATCGCCGCCGAGGGGACCGCCGGGCAGCGGGCCCGCTGGCTGCCGCCGGTGCTGCGCGGGGAGGAGGTGTGGTGCCAGGGGTTCAGCGAGCCG…	, ATGCTTTTCGCCATCCGTAATGCCGTTTCCGGTCAGAAGAGCCTCAAGAAGAGCGCCTGGTACTTCTGGTACTAG, 4544756, 4544831(+)	, AWYFWY*, 4544756, 4544831(+)	AWYFWY	6
WP_071383866.1	1100246595	Streptomyces monashensis strain MUSC 1 51, whole genome shotgun sequence	Streptomyces monashensis	Actinomycetota	Streptomyces	74	71.5	2.5	1100246595	109402..115975	TCATCGAATCTTCCCGGGCAAGGGAAATATGTCCTCAAGTGGAATCCACGCCTCCACAGGCAGTCGCAGCCATCCCTCCCGCTCCGCCGGCTCCGCCGCCGCCCGCCGCAGCGCGTCCAGCCCCGGATGGACCAGGCCCCTGCGCCACACCAGCGAGACCGGCGACAGCGGAACGGGGTCGACGAGCGGGCGGCGGACCGTGCGGGGCAGGGCCGGGAAGTCCACCACGGCCAGCACCGGATACCGGGTCTTGCCCATGATCCGCTCGAACTCCTCGTCCCCGACGGCCAGCGGCAGCGGCGGGGCGAGCCGGATGCCGTACCCCTCGAACAGGCGGGACGCCAGGTCGGTCCACTCCAGGGTGCGCGGATTGCCGGCACCGGCGTACACCGTCTCCCC…	, ATGAAGCTTCTCTTCGCCATCCGCAACAAGGTCTCCGCTCAGAAGAGCCTGAAGGCGAGCGCCTGGTACTTCTGGTACTAG, 113407, 113488(-)	, AWYFWY*, 113407, 113488(-)	AWYFWY	6
WP_129293316.1	1568644417	Streptomyces lydicus strain ATCC 31975 S.lydicus_31975_2, whole genome shotgun sequence	Streptomyces lydicus	Actinomycetota	Streptomyces	70.5	71.9	-1.40000000000001	1568644417	1509751..1517823	TCAAATCTCACAATCTCTCACATGCTGGGTCGAAGCCCCGTGCAGGCCATCCCATGGCGTGGCGGCTTCGCGAAGATCTTCCACGTCCGCCTTGACGTACCACCGCTTGGTGGTCTTCACATTCGTGTGTCCGGCCCACCGCGCAAGGATGTGGTCCGGCATGCCCTTGTTCGCCAGGAACGTGGAGCACGACGCACGAGCGTCGTATACCCGAACGCGACGGAGAGCCAGCATGTCCATGAGCCGGTACGCGCGACGGCGAAGCTGCTTGATCGCGAACGCCTCTCCGGTCTCGTGCACTAGGACGTAGCCGGAGGCGACATAAGCCTCCCCCAGAGCCAGCTTCTCCTTGGCCTGGAGAGCCTTGAACGACGTGAGGGCAGCCAGCACCAGAGCGGG…	, GTGTCTGCTCAGAAGAGCCTCAAGGCCAGCGCCTGGTACTTCTGGTACTAG, 1513416, 1513467(+)	, AWYFWY*, 1513416, 1513467(+)	AWYFWY	6
WP_245691849.1	799336078	Streptomyces katrae strain NRRL ISP-5550 contig64.6, whole genome shotgun sequence	Streptomyces katrae	Actinomycetota	Streptomyces	72.3	72.6911	-0.391100000000009	799336078	1590..7103	GTGACGCAGACCACGTGGAGCATCGGTGAGCTCGCCGACGGAACCGGGGTCCCCGTGAAAACCCTCCGCTACTACTCCGACAGCGGTTTGCTGCCCGTCGCCGCCCGCAGCGCGGGCGGGCACCGCCGCTACGGACCCGAGGCGTGGGAACGGATCCGGCTCATACGCCGGCTGCGCGCGCTGGACACTCCGATCGCCACCGTCACACGGGTGGTCACGGGCGAGTGCTCCCTGCACGAGCTGGTGGAAACCGAGCTGGAGGCCGTGCAGGAACGACTCGTCGAACTGCGCTGGCGGCAGGCCACCCTCAAGGCCCTGGACGACTGCCCGAGCGAAGAACGGCTGCACCGCCTGGAGATCCTCGCCCGGGTGCAGCGGCTCCCGGAGGCGCACCGCGCC…	, ATGAAGATTCTTTTCGCCATCCGTAATGCCGTTTCCGGTCAGAAGAGCCTCAAGAAGAGCGCCTGGTACTTCTGGTACTAG, 4825, 4906(-)	, AWYFWY*, 4825, 4906(-)	AWYFWY	6
WP_079429150.1	1160387961	Streptomyces katrae strain S3 isolate 4 chromosome	Streptomyces katrae	Actinomycetota	Streptomyces	72.4	72.6911	-0.2911	1160387961	4426358..4434442	ATGGACCTCTCCCACACCGAGGAGGAGCAGGACTTCCGGGCCCGGCTGCGCGCCTGGCTCGCCAAGGTGCTGCCCGAGCTGCCCGCCAAGCCGTCGCCCGACGACTGGCCCGGCCGGCGCGCCTACGACCTCGGCTGGCAGCGCCGGCTCTACGACGCCGGCTACGCGGGCCTGCACTGGCCCCTCGACGCCGGGGGCCGCGGCGCCACCCCGACCCAGCACCTGATCTTCCTGGAGGAGACCGAGCGCGCCGGCGCCCCGTACGTCGGCGCCAACTTCGTCGGTCTGCTGCACGCCGGCCCCACCATCGCCGCCGAGGGGACCGCCGGGCAGCGGGCCCGCTGGCTGCCGCCGGTGCTGCGCGGGGAGGAGGTGTGGTGCCAGGGGTTCAGCGAGCCG…	, ATGCTTTTCGCCATCCGTAATGCCGTTTCCGGTCAGAAGAGCCTCAAGAAGAGCGCCTGGTACTTCTGGTACTAG, 4429733, 4429808(+)	, AWYFWY*, 4429733, 4429808(+)	AWYFWY	6
WP_246033713.1	1488278770	Streptomyces hundungensis strain BH38 chromosome, complete genome	Streptomyces hundungensis	Actinomycetota	Streptomyces	70.5	70.9	-0.400000000000006	1488278770	7555914..7564469	GTGCGAATCACCGACATTCACGGCTGTGAGGTCCGTCCCGGACGTTTGGTCGAGTGGAGCCTGGATCCCGCCATGGTCGAGGCCGCGACCAACCAGCCCGACGACTCACGCCCCCCTGCCTATGTGCAGGAATCACATATCCGCACCGCCCGGTCCGTGCGCGAGGACGGACTGTTCGTGCCGACGTGGCTGGGCGCCGCCTTCGACATCCCCGGGCCCGTCGATCTCGACGTCCTGGAAGGGGCGCTGCGGACCTGGACGGTCCGGCACGAGACGCTCCGCAGCGGCTTCCGCTGGGTCGACGACGACATGCGCCGCTTCACCGCCGCGCCGGACGCCGTGGCACTGCGGCGCGAAGTCGTGGGCGACTTCCCCGACGCGGAAGAACTGAGCCACCAC…	, ATGGCGAAGATCATTGCCGCACTGCGTACCCGTGGATCGAAGAGCGAGCCGAGCCTGAAGCAGGCCGCCTGGTACTTCTGGTACTAA, 7559832, 7559919(+)	, AWYFWY*, 7559832, 7559919(+)	AWYFWY	6
WP_208036088.1	2017371473	Streptomyces cyanogenus strain S136 chromosome, complete genome	Streptomyces cyanogenus	Actinomycetota	Streptomyces	73	71.8	1.2	2017371473	8255305..8262783	ATGCGCTCGATCAGGAGGAGCATGGCCGCGGGCCTGCTGGGGGCCGCTGCGCTGGGCCTCTGGGCCCCGGCCCACGCGGTCGCCGGCACCGGTGCCGGCGGCGTCGACGCCGCTCAGCCATCGGTGACGTACTGCGGGCCGGACCAGGCCACCGGCCTGGCGGTGTCGGCCGACCGGACCGTGTCCTGCGCCACGGCTCTGCAGGTGGCGGGCGCCTACAACGAGGCCGCCTCCGGTGCGCGGGACGCATCCGCGACGGTCCGTGTCGGCGTGACCGCGTGGAAGTGCCAGGAGCGTCAGGGCGACCCGAACCCCTACCGGGAGTGCGTCGACGCGAGCGACAGCGGCCGCCGGGTCATCCTCTCGTCCTGACCGGCACCCCTGGCGGCACGTGCCGCC…	, ATGAAGCTTCTCTTCGCCCTTCGCAACCGCGTTGCCGCCGCCAAGAGCCTCAAGGCCAACGCCTGGTACTTCTGGTACTGA, 8258385, 8258466(+)	, AWYFWY*, 8258385, 8258466(+)	AWYFWY	6
WP_158921329.1	1795976341	Streptomyces broussonetiae strain T44 chromosome	Streptomyces broussonetiae	Actinomycetota	Streptomyces	72.9	70.9	2	1795976341	3980073..3986138	ATGCCCTCCGTCATATCCACGCCGACGCGCCGGAGCGCCTACCTCCGGCTCTTCTCCCTCCCCGGTACGCGCGCGTTCACCACCGGCAATCTGCTCGCCCGGCTGCCGATGGGCATGTTCAGCGTGAGCGCCGTCGTGATGATCGCCGGTTCCCGGGGCTCGTACGCCCTCGCCGGTGCCGTCACCGCGACCGGACTCGCCGCGACCGGGCTGGCCGGGCCCTGGATCGCCCGGCTGATCGACCGGCACGGACAGGCCCGGATCGCCGTGCCCGCCACGCTTCTCTCCGTGCTCGGCAGCCTCGCGCTGCTGCTGTGCGTGCGCTTCGGCGCTCCCGACTGGACCCTGTTCGCCGCCTACGCCGCGACCGCGGCCACCCCCAACATCGGCGGACTCTCC…	, GTGTCCGCTCAGAAGAGCCTGAAGGCGAGCGCCTGGTACTTCTGGTACTAA, 3983616, 3983667(-)	, AWYFWY*, 3983616, 3983667(-)	AWYFWY	6
WP_206963363.1	2005357705	Streptomyces beijiangensis strain DSM 41794 contig175, whole genome shotgun sequence	Streptomyces beijiangensis	Actinomycetota	Streptomyces	69.3	69.6	-0.299999999999997	2005357705	762..8181	TTCGCGAAACAGCTGTCGGACACCGTGACCATGTACGGCCTCGACGGCATCGACTTCGACGACGAGTATGCATAATACGGCAACAACGGCACCGGCCGGCCCAACGACGGTCGTTCATGCACCTGGTGACGGCGCTGCGCGGTGCGCTTCCGTATCACTTCAGAGGCAGTGCGGCCTTGAGATCCTCCGGCCTGCGCGGCCCCAGGATCCGCCGTTCCTCCGCCCGGATGGGTACGTCGTTGATGCTTGCCTCACGTCGCCGCATCAGGCCGTGCGCGTCGAACTCCCACAGTTCGTTGCCGTAGGAGCGCCAGTGCCCGCCGTCCGCGTCCCGCCACTCGTACTGGAAGCGGACCGCGATCCGGTTGTCCGTGTAGGACCACAGCTCCTTGCGCAGCG…	, ATGTCGAAGATCCTCACCGCTCTGCGGTTCGTCAAGAAGAGTGAGCCGAGCCTCAAGCAGAGCGCCTGGTATTTCTGGTACTAA, 3604, 3688(+)	, AWYFWY*, 3604, 3688(+)	AWYFWY	6
WP_260634777.1	2305585438	Streptomyces angustmyceticus strain CQUSa03 chromosome, complete genome	Streptomyces angustmyceticus	Actinomycetota	Streptomyces	70.6	72.2462	-1.64620000000001	2305585438	966056..972041	TCAGAACCCGCCGGGCGTCGGCCGGACCTCGAAGCCCGTCGGCCCCTGCGGCTCCTCCTCGTGGACGGACACCGTGTTGACGGTCGCCATCGGCGGCCCCTCGTGTGCCCAGTCCACCAGTTCCTGTACGCGTTCGGACTCCCCCTCGAACACGGCCTCCACCTCCCCGCCCGGCAGATTCCGCACCCAGCCGGCCACCTCGTGCGCGTCGGCCATGCGCCGGCAGGTGTCGCGGAAGAACACCCCCTGCACGTCTCCGGAGACCACCACCCGTCTGCGGATCATCCGCGCCTCACCTCGTTCGCTCGCCCGGCGGTACGAGCGCAGATATATCCCGCCCCCGCGATCAGCGGGCGGAGCCACGCCCGGACGGCGTACGGCTCACCGAGCGGCCGGCGG…	, GTGTCTGCTCAAAAGAGCCTCAAGGCCAGCGCCTGGTACTTCTGGTACTAG, 969274, 969325(-)	, AWYFWY*, 969274, 969325(-)	AWYFWY	6
WP_189957296.1	1907347657	Streptomyces alanosinicus strain JCM 4714 sequence023, whole genome shotgun sequence	Streptomyces alanosinicus	Actinomycetota	Streptomyces	71.6	70.9	0.699999999999989	1907347657	58996..66846	GTGGGGTACGTCGTCCGTGACCAGTGGCAGCAGCACTACGCCGACGGAAAAGGGTTCCGGCAGCTCGGTGAGCGCGAGCGGGCCCTGCTCGCCGAGCACGTCCCCGTCCCCGAGGGCGGCGGACGGGCGCTGGAGGTCGGCTGCGGCACCGGCAGCCTGGCCGCCTACCTTGTGTCCCTCGGCTACATGGTGGACGCCGTCGACTTCGCCGGCAGCGCCCTCGACCGGGCCCGGGACGAACACGTCGGCACCGAGGGGGTGCGCTGGCTCTGCCTGGACATCGAGTGCGACGACCCGGCAGATCTGCATGAGGACGGCTACGACCTGATCACCCTGCGGCTGATGTACCCGTTCCTGCGCGACCGCAGCCGCGTCCTGCACGGACTCGGTGAGCGGCTG…	, GTGTCCGCTCAGAAGAGCCTGAAGGCGAGCGCCTGGTACTTCTGGTACTAG, 63704, 63755(-)	, AWYFWY*, 63704, 63755(-)	AWYFWY	6
WP_042422022.1	755070502	Streptacidiphilus anmyonensis strain NBRC 103185, whole genome shotgun sequence	Streptacidiphilus anmyonensis	Actinomycetota	Streptacidiphilus	73.9	72	1.90000000000001	755070502	87665..95538	TGTTGCAGCAGGCACTGGACCTGTGGCGGGGCGAGCCCCTCGCCGCTGTGCCGGGGCCGTTCGCCGAGCGGCACCGGCAGCGCTTCGTCGAGCTGCGGCTCAGCCTCCTCGAACGGCGGATCGGGCTCGACGTCCGACTCGGCCGCCCGGACCGGTGCATCCCCGAGCTGCGCTCGCTGACCGCCGAGCACCCGCTGCGCGAAAGCCTCTACGGCCTGCTGATGCGCGCGTTCGCGGGGGCCGGGCGACGCGCCGACGCGCTCGACGTCTACCGCACGGCCCGACGCCGGCTGATCGACGAACTCGGCGTGGAGCCGGGCGCGGAACTGGCGGCCGTGCACGCCGCCGTGCTCGCGGGAGAGCCCGCGGACCCGGTCCGCATCTCGTCAGCCGAGCGGG…	, GTGCGCAACACCGTCTGCGCCAACAAGAGCCTGAAGGCCGCCGCCTGGTACTTCTGGTACTGA, 91153, 91216(+)	, AWYFWY*, 91153, 91216(+)	AWYFWY	6
WP_141637212.1	1698439703	Kitasatospora acidiphila strain MMS16-CNU292 contig.1, whole genome shotgun sequence	Kitasatospora acidiphila	Actinomycetota	Kitasatospora	70.3	71.5	-1.2	1698439703	7880677..7888433	TCAGACGGCCGCCGGCACCCCCCGCTCGCTAGGGTTTTCGGCCATCCCGTCGGCCAGCGGGGAGCGGGACAGACCGATGCAGCCGGCCAGCACCACGCCCATCGCGAGCACCTGCGGGACCAGCCACCAGCCGGTGCGCAGCGTCTCGGCGAAGAGCGTCACACCGTAGCTGGTACTGATCAGCGCGTCACCGATGCTGAGCATCGGCTGCGAGGCGGCCAACGACCCTGCCTGCAGCGCGTTCTGCAGCACGAACAGCGAGCCCACGCCCATCGCCGCCGTCGCATAGATCTGCCACCCGGTGAACAGCGCGCCGGCGCCGTGGTCCAGGCGGGCCATCGCGTCCTTCATCAGCGCCGCGGTCAACGCGTACCCGCAGGCCGCCGCCAGGCCGAGGGC…	, ATGAAGATTCTGTTTGCGGTCCGTAACACCATTTGCGGCCAGAAGAGCCTGAAGAAGAGCGCCTGGTACTTCTGGTACTAA, 7883703, 7883784(+)	, AWYFWY*, 7883703, 7883784(+)	AWYFWY	6
WP_259622704.1	2296150550	Umezawaea endophytica strain DSM 103496 DSM103496_AS2_SC04, whole genome shotgun sequence	Umezawaea endophytica	Actinomycetota	Umezawaea	75	70.9	4.09999999999999	2296150550	28710..36066	GTGCCTGACTTCCTGCTGCCCGACCTCGGCGAGGGGCTGACCGAGGGCGAGATCGTCACGTGGCTGGTGTCGGTGGGGGACGAGGTGTCCGTCGACCAGCCCGTCGTGGAGGTCGAGACCGCCAAGGCCGTCGTCGAGGTGCCGTGCCCGTACGCGGGTGTCGTGACCGCCACGCACGGCCGGGCCGGTGAGTCCCTCGCCGTCGGCTCGGTGCTGCTGACCGTTGGCGCGGAAGGGTTCCAGGAGCCCGGTGTCGTCGTGCCCGAGCAGGGCAGCGGCAACGTCCTCATCGGCTACGGCACGTCCGAGGCCCCGCGCCGCAAGCGCAGGCGTGCCCGTGCCGCCGCACCAGCCGCACCCGCAGCGACCACGGCGGTCGCCACCCCGAAGCCGGGCGTG…	, ATGCCGAAGCGGAGCCTGAAGGCTTACGCCTGGTACGGCTGGATCTGA, 31666, 31714(+)	, AWYGWI*, 31666, 31714(+)	AWYGWI	6
WP_148590183.1	1731389797	Streptomyces sp. WAC01526 AA000092-182_WAC01526, whole genome shotgun sequence	Streptomyces sp. WAC01526	Actinomycetota	Streptomyces	64.2	71.8	-7.59999999999999	1731389797	1005..8830	TCACCGCGCGTCTTCCGGGCGCTGAGGCCGCGATGCGTTCGTGGGGGCGCCGAGGGCCTCCACGAGCGAAGCAAGCAGCGATGCTGCGTCCGCGCGCGAGAGCACGAGGTCAACACTGCCGCGGTGCTCATCAACGGCGTACAGGGCCAGCGGTACGCGGATCTCCCCCGTGACGCCGTCGGCGGAGGGCGGTTCGTCCCGGCGGGTCGATGCGTGCAATCGGGCGCCCGGATTCATGTGTCACCCCGTTCGGTCGGCGCGGAGGCAGGTGCGCCACCGTAGGGGCCCGTGCAACGGAAAAGGGGGACAGATTGTCCCCCTGTCCCCGTATGTCCCTCTGGTCAGGCGGTCGTGACCCCGACGGCCTCGGCCAGCCGGCCGGCGTCCTTACGCATCGCG…	, ATGAAACTCGTTCGCATCGTCAAGAAGTTCCGTCCGGAGAAGAGCCTCAAGGCATACGCCTGGTACGGCTGGATTTAA, 4171, 4249(+)	, AWYGWI*, 4171, 4249(+)	AWYGWI	6
WP_073722656.1	1121499599	Streptomyces sp. TSRI0281 scaffold26, whole genome shotgun sequence	Streptomyces sp. TSRI0281	Actinomycetota	Streptomyces	63.2	71.8	-8.59999999999999	1121499599	1195..8600	TCAACCCGACGGGACCAGCGCCAGCGCCTCGTTCAGGTGATGCTCGGCGATCCCCCGCATGAACTCCCGGTCGGGGAAGTCCCCGTCGAGCAGGCGCAGCGGGCCGGCTGTCAGCGACAGATGCTGGGTGAGTTTGTAGAGTGCGAGGCGGTCCTCGTCGAGGCCATCCACCGCCAGCTGCTGGTACTGGCTGTCGGAATGGCGGAGGCGTAGGAACACGTGCTCCCATTCGACATCGAAGTACAGCAGGTTCTCGATGTCGATCACGACGGGATGGCCGTCCCGGTCGACCCTGACGTGGTCCAGGCCCAGCTCGCCGTGGACGACGGAGTACTCGGCGCGCGGCCGCACCGCCGCGGTCAGCTGACGCAGCCGCTCCTCCAACTGATCGCGGGCGTC…	, ATGAAGCTCGTTCGCATCATCAATAAGTTCCGCCCGGAAAAGAGCCTCAAGGCGTACGCCTGGTACGGCTGGATTTAA, 4335, 4413(+)	, AWYGWI*, 4335, 4413(+)	AWYGWI	6
WP_018089189.1	1801598688	Streptomyces sp. SID8375 SID8375.c13, whole genome shotgun sequence	Streptomyces sp. SID8375	Actinomycetota	Streptomyces	64.2	71.8	-7.59999999999999	1801598688	64313..70634	GGGAAGGGGGGCCGGCGCAAGCTGACCTACCCCTGGATCCTGCTGATCATCGCCATCGGCCTGGTCGCCGTCTCCGCCCTCCGGGCCATCACCGGCACCGCGGACCTCACCTCCACCGGCCAGTTCGGCGCCGCACTGAGCGCCGCCGTGCCGATCGGCCTGGCGGGCCTGGGCGGACTGTGGTCCGAGCGGGCCGGCGTGGTCAACATCGGCCTCGAAGGCATGATGATGCTCGGCTCGTTCGCGGCCGGCTGGGTCGGCTGGCAGCACGGCCCCTGGGCGGCCGCCGCGGCCGGCATCATCGGCGGCGCGCTCGGCGGTCTGATCCACGCCATCGCCACCGTGACCTTCGGCGTCGACCACATCGTCTCCGGTGTCGCGGTCAACATCCTGGCGCTC…	, ATGAAACTCGTTCGCATCGTCAAGAAGTTCCGTCCGGAGAAGAGCCTCAAGGCATACGCCTGGTACGGCTGGATTTAA, 67731, 67809(-)	, AWYGWI*, 67731, 67809(-)	AWYGWI	6
WP_168481092.1	1832750353	Streptomyces sp. RPA4-5 chromosome	Streptomyces sp. RPA4-5	Actinomycetota	Streptomyces	64	71.8	-7.8	1832750353	5680212..5686086	GTGAGTACGGACCTCAAGACCGCGACGAAGCTCGCGGTCCCCGGGAAGGGTGGCCGGCGCAAGCTGACCTACCCGTGGATCCTGCTGATCATCGCCGTCGGGCTGGTCGCTGTCTCCGTCCTCCGGGCCTTCACCGGCGCCGGTGACCTCACCTCCACCGGCCAGTTCGGCGCCGCACTGAGCGCCGCCGTGCCGATCGGCCTGGCGGGTCTGGGCGGACTGTGGTCCGAGCGGGCCGGCGTGGTCAACATCGGCCTCGAAGGCATGATGATGCTCGGCTCGTTCGCGGCCGGCTGGGTCGGCTGGCAGCACGGTCCCTGGGCGGCGGCCGCGGCCGGCATCCTCGGCGGCGCGCTCGGCGGCCTCATCCACGCCATCGCCACCGTCACTTTCGGCGTC…	, ATGAAACTCGTTCGCATCGTCAAGAAGTTCCGTCCGGAAAAGAGCCTCAAGGCGTACGCCTGGTACGGCTGGATTTAA, 5683331, 5683409(-)	, AWYGWI*, 5683331, 5683409(-)	AWYGWI	6
WP_030904480.1	664378375	Streptomyces sp. NRRL F-5126 contig7.1, whole genome shotgun sequence	Streptomyces sp. NRRL F-5126	Actinomycetota	Streptomyces	72.5	71.8	0.700000000000003	664378375	146030..153688	ATGCACCAGGCGAAGACCCCCGCTGAGCGGCTCACCGACGCCGACCTGGCGGCGCTCGACGCGCACTGGCGCGCCGCGAACTACCTCGCCGTGGGCCAGATCTACCTGATGGCCAACCCCCTGCTGCGCGAGCCGCTGGCACCCGAGCACATCAAGCCGAGGCTGCTCGGGCACTGGGGGACGTCACCGGGGCTCAACCTCGTCCACACCCACCTGAACCGGGTGATCAAGGACCGCGGCCTCGACGCGCTGTGCGTGTGGGGGCCAGGACACGGCGGTCCCGCCGTCCTCGCCAACTCCTGGATCGAGGGCACCTACGGGGAGACCTATCCGGACGTCGGCCGAGACCGTGCGGGCATGGAGCGGCTGTTCGAACAGTTCTCCTTCCCCGGTGGGGTG…	, ATGAAGAAGGTCAGGAGCGAGAAGAGCCTCAAGGCCTACGCGTGGTACGGCTGGATCTGA, 151414, 151474(-)	, AWYGWI*, 151414, 151474(-)	AWYGWI	6
WP_266644755.1	2351637814	Streptomyces sp. NBC_01500 NBC_01500_4, whole genome shotgun sequence	Streptomyces sp. NBC_01500	Actinomycetota	Streptomyces	73	71.8	1.2	2351637814	6786035..6794750	CGCGAGGAAGGCATGCGCGAGCATGGCGAGGGTGATGTGCCGGTACCAACCCACCCAGCGGCGGACTTCGTACTGGTCCAGGCCGCATTCGTTCTTCGCGCTCTGGAAGCATTCCTCGACCTTCCAGCGGCAGCCGGCGACGTGCACCAGGTCGGCGACGGTGGCGTCCAGGGGTGCACTGGCGAGGTAGTAGGCGAGTTCGTCGGGCTTGGCGATACTGCGGCGGGCCAGCATCCAGCGCTGCCGGGTCGGTTCGTCGCCGTCGAATTCCCACACTGCGGGGAGGCGAGCTGCGGCCCAGTCGTAGAAGCGCTCGCCCTTCGCGCCGCTTCCTGCGGACAGCCGCTGCCAGGCTTCGGGCGGCGCCTGGCCGATGAGGTGGTCGATGCGCGGACCGTG…	, ATGCGCAGCGACAAGAGCCTCAAGGCGTACGCCTGGTACGGCTGGATCTGA, 6790038, 6790089(+)	, AWYGWI*, 6790038, 6790089(+)	AWYGWI	6
WP_266810669.1	2351920211	Streptomyces sp. NBC_01433 NBC_01433_7, whole genome shotgun sequence	Streptomyces sp. NBC_01433	Actinomycetota	Streptomyces	63.3	71.8	-8.5	2351920211	181225..189851	ATGACGGCGTCCCGGCCGGCCCGTGCCGCGCGGCGGGCGGGCCACGGGGCCCTGACCAGAGTGGCGGGCGACGCGCGGCCCTTCCTGAAGGCCCGCACCGGCGTCCTGCTCAGGCTGTCCGGCTGGTCCCTGCTGGAGTTCGTCCAGACCTTCCTCAGCGGGTTCGGTGTCGCCAAGGCGCTCGACCAGGGATTCCTGGCCGGACACCCCTCGACGGGGCTGCTCTGGCTGGGCGTCGCGGCCGCGGCCACACTGCCGGCCCAGTTCGCCACCCGCCAGGTGTTCGGACGCCTCGCGGATCTGGTGGAGCCCCTGCGCGACGGCCTCGTGCGGCGCGCGGTGTCCCGGGCCCTGTCCGGCGCGCTCGCGCAGCCTCTCGGCGTCACCACCGGTTCGCTC…	, ATGAAGCTCGTTCGCCTCGTCAATAAATTCCGCCCGGAAAAGAGCCTCAAGGCATACGCCTGGTACGGCTGGATTTAA, 184815, 184893(+)	, AWYGWI*, 184815, 184893(+)	AWYGWI	6
WP_266928977.1	2352117289	Streptomyces sp. NBC_00654 NBC_00654_5, whole genome shotgun sequence	Streptomyces sp. NBC_00654	Actinomycetota	Streptomyces	63.9	71.8	-7.9	2352117289	1058014..1063530	GTGAGCGCGCCGCTCTACCAGCTGAAGGCGGAGTTCTTCAAAACCCTCGGCCACCCGGTCCGCATCCGGGTGCTGGAACTCCTCAGCCGGCGCGAGCACGCGGTCTCCGAAATGCTCAGGGAGGTGGACATCGAAGCGGCCCACCTCTCCCAGCAACTGGCCGTACTGCGCCGCGCCAACCTCGTCACCCCCCGCCGAGAGGGCTCGGCCGTCTACTACTCACTGACCAACCCCCAGGTGGCGGAACTGCTGCGGGTCGCGCGCACGATCCTGTCCGGTGTGCTGGCAGGCCAGGCCGAACTGCTGGCCGACCTCCAGGCCGCCGAACCGGAGACCTCACCCCTGCGGCGCGGGTCGTCGTAGCCGGCCGCTCCCCCGAACGGCGGTCGTCTCTCAACG…	, ATGAAGCTCGTTCGCCTCGTCAATAAGTTCCGCCCGGAGAAGAGTCTCAAGGCTTACGCCTGGTACGGCTGGATTTAA, 1061617, 1061695(-)	, AWYGWI*, 1061617, 1061695(-)	AWYGWI	6
WP_088799602.1	1225647007	Streptomyces sp. KS_16, whole genome shotgun sequence	Streptomyces sp. KS_16	Actinomycetota	Streptomyces	64.3	71.8	-7.5	1225647007	2875974..2885047	TCATCCGAACGCCTCCGCCGGAAGCCGTGGCCTGTCGCCGCCCTCGTCGTCCGGTGCATTGTCCCCATCGGAACCGTCCTCGTCCGGCACGGGCAGGCGCGCGCCCCTGCTCTCCGCGACCCGGCGTACGTTGGCGAGGGAGGCGGCCAATTCCACGGCCAGCAGGTGGATTTCACCGGGTGTCCACGCCCGGCCCGCCAGGATGCGGTGCGCCTCTTCGCCGAGTTCAGCTGCGGAGTCGAGCTGCGCCTCCTCCATCTCGTCAGCCAGCCGGGACACGTAGCCGGTCCCGTCACCTGCCAGGAAGCACGGCTTCCCGTCCGGACTCGACCAGGGCAGGAGGCGAGGGGTATCGGTTGGACTCATCGGCCTGCCGCCTCCAGGCCGTTCAGCCAGCGC…	, ATGAAACTCGTTCGCATCGTCAAGAAGTTCCGTCCGGAAAAGAGCCTCAAGGCATACGCCTGGTACGGCTGGATTTAA, 2879313, 2879391(+)	, AWYGWI*, 2879313, 2879391(+)	AWYGWI	6
WP_018089189.1	484227189	Streptomyces sp. FxanaC1 B074DRAFT_scaffold_5.6_C, whole genome shotgun sequence	Streptomyces sp. FxanaC1	Actinomycetota	Streptomyces	64.2	71.8	-7.59999999999999	484227189	64271..70634	GTGAGTACGGACCTCAAGACCGCGACGAAGCTCGCGGTCCCCGGGAAGGGGGGCCGGCGCAAGCTGACCTACCCCTGGATCCTGCTGATCATCGCCATCGGCCTGGTCGCCGTCTCCGCCCTCCGGGCCATCACCGGCACCGCGGACCTCACCTCCACCGGCCAGTTCGGCGCCGCACTGAGCGCCGCCGTGCCGATCGGCCTGGCGGGCCTGGGCGGACTGTGGTCCGAGCGGGCCGGCGTGGTCAACATCGGCCTCGAAGGCATGATGATGCTCGGCTCGTTCGCGGCCGGCTGGGTCGGCTGGCAGCACGGCCCCTGGGCGGCCGCCGCGGCCGGCATCATCGGCGGCGCGCTCGGCGGTCTGATCCACGCCATCGCCACCGTGACCTTCGGCGTC…	, ATGAAACTCGTTCGCATCGTCAAGAAGTTCCGTCCGGAGAAGAGCCTCAAGGCATACGCCTGGTACGGCTGGATTTAA, 67731, 67809(-)	, AWYGWI*, 67731, 67809(-)	AWYGWI	6
WP_100603065.1	1289021696	Streptomyces sp. CB02959 scaffold11, whole genome shotgun sequence	Streptomyces sp. CB02959	Actinomycetota	Streptomyces	73.5	71.8	1.7	1289021696	173003..181478	TCAGGAGGCGTTCTCCGCCTCGGCGAGCTTCTCCAGACGGCGGTGGCCCCAGGCGTCGAGAGGCGCCATCGCCTCGGCCAACTCGCGGCCGAACGGGGTCAGCGCATACTCGGTCTTGAGCGGCAGCACCTCGTGCACCTCCCGTTGCACCAGCTCGTCGTCGGTCATCTCGCGGAGTGCCTGAGTCAGCACCTTCTCGCTCAGCCCCGGCAGGAGCCGGCGCAACTCGCTGGGCCGGCGCGGGCCGGACTCCAACAACCACAGCAGTGGCGTCTTCCACTTGCCGTCGATCACGGCGATCGCCGCGGTCGTCCCACAGACATCCCGATCCCGGGCCCGGCTGCGCGTCATCGTCGCCCCGTTCCTTCCGCTCGTCTCTTCGTACGCCTTCTTCTCTCC…	, ATGCGCAGCGAAAAGAGCCTCAAGGCGTATGCGTGGTACGGCTGGATCTGA, 176277, 176328(+)	, AWYGWI*, 176277, 176328(+)	AWYGWI	6
WP_148646527.1	1731550550	Streptomyces sp. CB01881 Scaffold4, whole genome shotgun sequence	Streptomyces sp. CB01881	Actinomycetota	Streptomyces	70	71.8	-1.8	1731550550	899840..908144	TCACCCGAAGCGCTTCAGCAGCTCCTCGACGTACTCCTCCAGCCGCCCGGCGAGGAGCGCGGGGGTCAGGTCGGTCCGGCCGAGCTCGCGCCAGCTCACCCCCACCTTCTCCGCGTCGGGGGCGAAGGCGAGGGCGTCGAGCAGGCGCCAGTACAGGTGGTCGGCCGGCTCCACCGCGAGGTCCCCGCCGGCCTCCAGGTAACGGCCGGCGAACGCCATCCCGGCCGGCACGCCGTACAGCAGGGCCAACGCGGTGGAGCAGTGCGCGACGTCCAGGTCGGCGGGGCCCCAGGAGGTCTCCACCCAGTCCACCACACCGGTGATCCGCAGCTCGCCCGTACTCCCGCCGCCGCTGAACAGCACGTTGCCCGGGTGGTAGTCCCGGTGCAGGAAGCGGCC…	, ATGCCGGAGAAGAGCCTGAAGGCCTACGCCTGGTACGGCTGGATCTAA, 903432, 903480(+)	, AWYGWI*, 903432, 903480(+)	AWYGWI	6
WP_148646527.1	2020382974	Streptomyces sp. CB01881 chromosome	Streptomyces sp. CB01881	Actinomycetota	Streptomyces	70	71.8	-1.8	2020382974	10068962..10077266	TCACCCGAAGCGCTTCAGCAGCTCCTCGACGTACTCCTCCAGCCGCCCGGCGAGGAGCGCGGGGGTCAGGTCGGTCCGGCCGAGCTCGCGCCAGCTCACCCCCACCTTCTCCGCGTCGGGGGCGAAGGCGAGGGCGTCGAGCAGGCGCCAGTACAGGTGGTCGGCCGGCTCCACCGCGAGGTCCCCGCCGGCCTCCAGGTAACGGCCGGCGAACGCCATCCCGGCCGGCACGCCGTACAGCAGGGCCAACGCGGTGGAGCAGTGCGCGACGTCCAGGTCGGCGGGGCCCCAGGAGGTCTCCACCCAGTCCACCACACCGGTGATCCGCAGCTCGCCCGTACTCCCGCCGCCGCTGAACAGCACGTTGCCCGGGTGGTAGTCCCGGTGCAGGAAGCGGCC…	, ATGCCGGAGAAGAGCCTGAAGGCCTACGCCTGGTACGGCTGGATCTAA, 10072554, 10072602(+)	, AWYGWI*, 10072554, 10072602(+)	AWYGWI	6
WP_235095385.1	2181050855	Streptomyces sp. A1-5 chromosome	Streptomyces sp. A1-5	Actinomycetota	Streptomyces	73.7	71.8	1.90000000000001	2181050855	8536365..8544721	ATGACCCCTGCCTCCAAGGAACCCCCCACGCCCGAACGTCCCACCGTCGGCCGCCGCACCGTCCTCGGCGCCGCCGCCGCGGTGGCCTCGGCCCCCGCCCTGCTCGGCCCTGCCCGGACCGCCCACGCCACGCCGCCGCACAGAACCCCGGGTGCCCTGCCCGGCGGCGGCGATCTCGGCCCCAACGTCCTCGTCTTCGACCCGGCCACCCCCGGCATCCAGGCGAAGCTGGACGAGGTGTTCAAGCAGCAGGAGAAGGCCCAGTTCGACACCGGGCGCTACGCCCTGCTGTTCAAGCCCGGCACCTACCACGGCCTCAACGCCCAACTCGGCTTCTACACCTCCATAGCCGGCCTGGGACTGTCACCCGACGACACCACCATCAACGGCGACGTCACC…	, ATGCGCACCGAAAAGAGCCTCAAGGCGTACGCCTGGTACGGCTGGATCTGA, 8540259, 8540310(+)	, AWYGWI*, 8540259, 8540310(+)	AWYGWI	6
WP_250305079.1	2247016453	Streptomyces sp. A 4/2, whole genome shotgun sequence	Streptomyces sp. A 4/2	Actinomycetota	Streptomyces	73	71.8	1.2	2247016453	31538..40254	CGCGAGGAAGGCATGCGCGAGCATGGCGAGGGTGATGTGCCGGTACCAACCCACCCAGCGGCGGACTTCGTACTGGTCCAGGCCGCATTCGTTCTTCGCGCTCTGGAAGCATTCCTCGACCTTCCGGCGGCAGCCGGCGACGTGCACCAGGTCGGCGACGGTGGCGTCCAGGGGTGCACTGGCGAGGTAGTAGGCGAGTTCGTCGGGCTTGGCGATACTGCGGCGGGCCAGCATCCAGCGCTGCCGGGTCGGTTCGTCGCCGTCGAATTCCCACACTGCGGGGAGGCGAGCTGCGGCCCAGTCGTAGAAGCGCTCGCCCTTCGCGCCGCTTCCTGCGGACAGCCGCTGCCAGGCTTCGGGCGGCGCCTGGCCGATGAGGTGGTCGATGCGCGGACCGTG…	, ATGCGCAGCGACAAGAGCCTCAAGGCGTACGCCTGGTACGGCTGGATCTGA, 35542, 35593(+)	, AWYGWI*, 35542, 35593(+)	AWYGWI	6
WP_039629497.1	749181963	Streptomyces sp. 769 chromosome, complete genome	Streptomyces sp. 769	Actinomycetota	Streptomyces	73.4	71.8	1.60000000000001	749181963	1036335..1041493	TCACGCGTGCGTGTCGCGCGGCAGCACGGAGCGGACGTAGACGGCCAGTCGGTCGCGGATCTCGTCGACCGACAGCCCCTCCACGGTGAGCAGGTGCGCGATGAGGTCGGCGCGGACGGCGGCCAGCAGGGCATGGGCGACGAAGTCGGCGCGCCCTGCGTCGGCGCACTGCGCCAGGCTGTCGCGCAGCGTCGTGTGCCACCAGGTGTAGGACGGGCTCCGGTACGGGCTGGCCGCGCCGGCTTCCTCCAGGACGAGGTAGAGGCTCTGGTTGTCCAGCTTGAAGCGGGCCAGGGCGTCGAGCACCGCGGGGATCCGCTCGTGCGGCGGGGTGTCGGGCCCCAGCGGGGCGGGCCCTTCGGCGACGGCCCGGCGGAGCGCCGCGGTGCGTCGTTCGGC…	, ATGCGCACCGAAAAGAGCCTCAAGGCGTACGCCTGGTACGGCTGGATCTGA, 1039552, 1039603(-)	, AWYGWI*, 1039552, 1039603(-)	AWYGWI	6
WP_088799602.1	1225640602	Streptomyces sp. 2224.1, whole genome shotgun sequence	Streptomyces sp. 2224.1	Actinomycetota	Streptomyces	64.3	71.8	-7.5	1225640602	868437..877510	TCATCCGAACGCCTCCGCCGGAAGCCGTGGCCTGTCGCCGCCCTCGTCGTCCGGTGCATTGTCCCCATCGGAACCGTCCTCGTCCGGCACGGGCAGGCGCGCGCCCCTGCTCTCCGCGACCCGGCGTACGTTGGCGAGGGAGGCGGCCAATTCCACGGCCAGCAGGTGGATTTCACCGGGTGTCCACGCCCGGCCCGCCAGGATGCGGTGCGCCTCTTCGCCGAGTTCAGCTGCGGAGTCGAGCTGCGCCTCCTCCATCTCGTCAGCCAGCCGGGACACGTAGCCGGTCCCGTCACCTGCCAGGAAGCACGGCTTCCCGTCCGGACTCGACCAGGGCAGGAGGCGAGGGGTATCGGTTGGACTCATCGGCCTGCCGCCTCCAGGCCGTTCAGCCAGCGC…	, ATGAAACTCGTTCGCATCGTCAAGAAGTTCCGTCCGGAAAAGAGCCTCAAGGCATACGCCTGGTACGGCTGGATTTAA, 871776, 871854(+)	, AWYGWI*, 871776, 871854(+)	AWYGWI	6
WP_088799602.1	1225816803	Streptomyces sp. 2133.1, whole genome shotgun sequence	Streptomyces sp. 2133.1	Actinomycetota	Streptomyces	64.4	71.8	-7.39999999999999	1225816803	5182874..5189490	GTGGACGCCATCGCCAGGAGCGCCACCCGAGACAAGGTGATCCTCGCGATCGCCGCGCCCGTCCTGGCCATCGTCGCCGCGATAGTGATCTCGTCCCTGGTCTTCCTCGCCTCCGGCGAGAACCCCTTCCGGGCCTACGGGATCATGGCCGACTACGGCCACTACAGCGACAGCCAGGTCTGGATCATCAACAAGGCGGTGCCGTACTACCTTTCGGCGCTGGCGGTCGCCATCGGCTTCCGCATGAACCTCTTCAACATCGGCGTCGACGGCCAGTACCGCCTGGCGGCCTTCGCGGCCGCCGCGGTGGGCGGGGCCATCGCGCTGCCCGGCGCGCTCCAGATCATCCTGCTCATCGTCATCGCGATGCTCGTGGGCGCGATCTGGTCGGGCATCGCG…	, ATGAAACTCGTTCGCATCGTCAAGAAGTTCCGTCCGGAAAAGAGCCTCAAGGCATACGCCTGGTACGGCTGGATTTAA, 5186926, 5187004(-)	, AWYGWI*, 5186926, 5187004(-)	AWYGWI	6
WP_088799602.1	1214404000	Streptomyces sp. 2114.4, whole genome shotgun sequence	Streptomyces sp. 2114.4	Actinomycetota	Streptomyces	64.4	71.8	-7.39999999999999	1214404000	5116236..5122852	GTGGACGCCATCGCCAGGAGCGCCACCCGAGACAAGGTGATCCTCGCGATCGCCGCGCCCGTCCTGGCCATCGTCGCCGCGATAGTGATCTCGTCCCTGGTCTTCCTCGCCTCCGGCGAGAACCCCTTCCGGGCCTACGGGATCATGGCCGACTACGGCCACTACAGCGACAGCCAGGTCTGGATCATCAACAAGGCGGTGCCGTACTACCTTTCGGCGCTGGCGGTCGCCATCGGCTTCCGCATGAACCTCTTCAACATCGGCGTCGACGGCCAGTACCGCCTGGCGGCCTTCGCGGCCGCCGCGGTGGGCGGGGCCATCGCGCTGCCCGGCGCGCTCCAGATCATCCTGCTCATCGTCATCGCGATGCTCGTGGGCGCGATCTGGTCGGGCATCGCG…	, ATGAAACTCGTTCGCATCGTCAAGAAGTTCCGTCCGGAAAAGAGCCTCAAGGCATACGCCTGGTACGGCTGGATTTAA, 5120288, 5120366(-)	, AWYGWI*, 5120288, 5120366(-)	AWYGWI	6
WP_093491894.1	1225485511	Streptomyces sp. 2112.3, whole genome shotgun sequence	Streptomyces sp. 2112.3	Actinomycetota	Streptomyces	63.9	71.8	-7.9	1225485511	2983213..2991469	ATGCCGACGGCACTCGTACCGATCGAATTACCCGAGTGGGCATGGCAACGGGCCGAAATCCGCGAAGCCCTACGAGATCGCAACATGGGTGCAGTGTTCCGCCGCGTCCAGCAATATGGCGGGGCCAGCCAGTCAAGGATTGCCACAGCGGTAGCCATGACACAGGCTCGGGTGAACGAGGTCATCAACGGACGGCGAGAGATCACGCGCCTTGACGTATTCGAGCGGATCGCGGACGGGCTCAACATGCCTGACTCCGCCCGGCATTTGCTCGGCCTAGCGTCAGCGCGCGATGCCCGCAGCGGCGGGCAGGCGTTCGATCTGTCCGCCTTTCCAGAAGTCGTCCGGGTGTACGCCACTCAGGCCGCCGCATCCCAAGACATTCGACAACTTGCGGCG…	, ATGAAACTCGTTCGCATCGTCAAGAAGTTCCGTCCGGAAAAGAGCCTCAAGGCATACGCCTGGTACGGCTGGATTTAA, 2986910, 2986988(+)	, AWYGWI*, 2986910, 2986988(+)	AWYGWI	6
WP_085924759.1	1190352188	Streptomyces platensis strain DSM 40041 contig00016, whole genome shotgun sequence	Streptomyces platensis	Actinomycetota	Streptomyces	64	71.1	-7.09999999999999	1190352188	92613..100262	TCAGTCGTCGCTCGGTCCGGGGTCGTCCGGCGCGTCCATCTGGCCCGTGGGTGCCGTCGGCCCATAGGTCTTCGGCGGGTTCTTGGTCATGTAGACGCCCGGCGGCAGATCCTCGTAGACGCCGGTCTGGGACTCCTCGTCGTACTCGACCTCACTGGGCAGAATGCCGCCCGTGGCCGGGACGGGCGTGAGGAACCGGAACGCGAAGGGAGCCGGCCCCTCGTGGTCCGACAGCTCCGGCATGATTGCGGCTCCGTCGGTGCTCAACGGGAGCCGCAGCTCCGGCGCGTCCAGTAATGGCTTGGCAAGCCGACGCTCTTCAACGGTGATGGGCATTGCCTTCCCTTCTCTCATTTTCTCTCGGTGGGTGGATTTCGGCTGGTGGGTGGGGTGGGCGGA…	, ATGAAACTCGTTCGCATCGTCAAGAAGTTCCGTCCAGAAAAGAGCCTCAAGGCATACGCCTGGTACGGCTGGATTTAA, 95584, 95662(+)	, AWYGWI*, 95584, 95662(+)	AWYGWI	6
WP_266733893.1	2351792985	Streptomyces platensis strain NBC_01457 NBC_01457_5, whole genome shotgun sequence	Streptomyces platensis	Actinomycetota	Streptomyces	64	71.1	-7.09999999999999	2351792985	915352..922706	TCACCGCGCGTCCTCCGGGCGCTGAGGCCGCGATGCGTGCGTGGGGGCGCCGAGGGCCTCCACGAGCGAGGCAAGCAGCGATGCCGCGTCCGCGCGCGACAGCACGAGGTCAACACTGCCGCGGTGCTCATCGACGGCGTACAGGGCCAGCGGTACGCGGATCTCCCCCGTGACGCCGTCGGCGGAGGGCGGTTCGCCCCGGCGGGTCGATGCGTGCAATCGGGCGCCCGGATTCATGTGTCACCCCGTTCGGTCGGCGCGGAGGCAGGTGCGCCACCGTAGGGGCCCGTGCAAGGGAAAAGGGGGACAGATTGTCCCCCTGTCCCTGTATGTCCCTCTGGTCAGGCGGTCGCGACCCCGACGGCCTCGGCCAGCCGGCCGGCGTCCTTACACATCGCG…	, ATGAAACTCGTTCGCATCGTCAAGAAGTTCCGTCCGGAAAAGAGCCTCAAGGCGTACGCCTGGTACGGCTGGATTTAA, 918370, 918448(+)	, AWYGWI*, 918370, 918448(+)	AWYGWI	6
WP_085924759.1	1752541642	Streptomyces platensis strain ATCC 23948 chromosome, complete genome	Streptomyces platensis	Actinomycetota	Streptomyces	64	71.1	-7.09999999999999	1752541642	5483885..5489210	GTGAGTACGGACCTCAAGACCGCGACGAAGCTCGCGGTCCCCGGGAAGGGTGGCCGGCGCAAGCTGACCTACCCATGGATCCTGCTGATCATCGCCGTCGGGCTGGTCGCCGTCTCCGTCCTCCGGGCCGTCACCGGCGCGGGTGACCTCACCTCCACCGGCCAGTTCGGCGCCGCGCTGAGCGCCGCCGTGCCGATCGGCCTGGCGGGTCTGGGCGGACTGTGGTCCGAGCGGGCCGGCGTGGTCAACATCGGCCTCGAAGGCATGATGATGCTCGGCTCGTTCGCGGCCGGCTGGGTCGGCTGGCAGCACGGCCCCTGGGCGGCGGCCGCGGCCGGCATCCTCGGCGGCGCGCTCGGCGGCCTCATCCACGCCATCGCCACCGTCACCTTCGGCGTC…	, ATGAAACTCGTTCGCATCGTCAAGAAGTTCCGTCCAGAAAAGAGCCTCAAGGCATACGCCTGGTACGGCTGGATTTAA, 5487346, 5487424(-)	, AWYGWI*, 5487346, 5487424(-)	AWYGWI	6
WP_235468317.1	2182013141	Streptomyces platensis strain A26 90, whole genome shotgun sequence	Streptomyces platensis	Actinomycetota	Streptomyces	64.2	71.1	-6.89999999999999	2182013141	156..8370	TCATCCGAACGCCTCCGCCGGAAGCCGTGGCCTGTCGCCGCCCTCGTCGCCCTCGTCGCCCGGTGCATCGTCCCCGTCGGAACCGTCATCCTCCGGCACGGGCAGGCGCGCGCCCCTGCTCTCCGCGACCCGGCGTACGTCGGCGAGGGAAGCGGCCAATTCCAGCGCCAGCAGGTGGATTTCACCGGGCGTCCACGCCCGGCCCGCCAGGATGCGGTGCGCCTCTTCGCCGAGTTCAGCGGCGGAGTCGAGCTGCGCCTCCTCCAACTCGTCAGCGAGCCGGGACACGTAGCCGGTCCCGTCACCTGCCAGGAAGCACGGCTTCCCGTCCGGACTCGACCAGGGCAGGAGGCGAGGGGGATCGGTTGGACTCATCGGCCTGCCGCCTCCAGCCCGTGC…	, ATGAAACTCGTTCGCATCGTCAAGAAGTTCCGTCCGGAAAAGAGCCTCAAGGCATACGCCTGGTACGGCTGGATTTAA, 3782, 3860(+)	, AWYGWI*, 3782, 3860(+)	AWYGWI	6
WP_020930390.1	739831298	Streptomyces noursei PD-1 Contig_14, whole genome shotgun sequence	Streptomyces noursei PD-1	Actinomycetota	Streptomyces	72.2	72.1871	0.0129000000000019	739831298	107115..113116	TCACGGGGTGACTCCCTTGTCGGACTGGTCGGACTGGTCAGTCGGGGCGGTGTCCGCGGCGGCGCGGGCGATGTTGCGCGCCATCCCGCCGAACACCACTGCGTGGAAGGGTGACACGCTCCACCAGTACGCGTGGCCCAGCAGTCCGTGCGGGTGGAAGACGGCGCGCTGCCGGTAGTGCGACCGTCCGTCGTCGGTGGCCCGGCAGGACATCTCCAGCCAGGCCAGGCCCGGCAGTCGCATTTCGGCGCGGAGCCGGAGCAGCCGGCCGGGTTCGATCTCCTCCACCCGCCAGAAGTCCAGCGAGTCGCCGACCCGGAGCCGGCTGGCGTCGCGCCGGCCGCGGCGCAGTCCGACGCCGCCGACCAGCCGGTCCAGCCAGCCGCGGATGACCCAGGC…	, ATGCGCAGCGACAAGAGCCTCAAGGCGTACGCGTGGTACGGCTGGATCTGA, 110760, 110811(-)	, AWYGWI*, 110760, 110811(-)	AWYGWI	6
WP_020930390.1	529137130	Streptomyces noursei CCRC 11814 contig_082, whole genome shotgun sequence	Streptomyces noursei CCRC 11814	Actinomycetota	Streptomyces	72.1	72.1871	-0.0871000000000066	529137130	62384..71232	CTACGGTACGACGGCCGACCCCTCGACGTGACCGCGTCCGTGCACGGTGGCCCGGGCGGCGGCGTACGCGGCGCGGATCTGCCGGCCCGGCCCGGGGTCCGCGGGTGCGGGCACCTCGCGGGCCACGGGGCGCGGCCAGGGCGGCGGTTCGGGGGTCCCGGCCAGCGCCCAGGCCGCCTGGCGGGCGGCGCCCAGCGCCACGTACTCCTCGGGTTCGGGCACGGCGACCGGGACGCCGAAGACCTCCGCGGCGATCTCGCCGACCACCGGCGCCCGGGCCGCCCCGCCGATGACGAGCACCCGGCGGGCCTCGACGTGCCGTGCGCGCAGCCGGTCCAGGGCGTCGGCCATGTTGCACAGCATGCCCTCGACGGCCGCGCGGGCGAAGTGCGCCGGGGA…	, ATGCGCAGCGACAAGAGCCTCAAGGCGTACGCGTGGTACGGCTGGATCTGA, 66166, 66217(+)	, AWYGWI*, 66166, 66217(+)	AWYGWI	6
WP_020930390.1	2303575006	Streptomyces noursei strain IFO14147 chromosome, complete genome	Streptomyces noursei	Actinomycetota	Streptomyces	72.1	72.1871	-0.0871000000000066	2303575006	8483540..8492388	CTACGGTACGACGGCCGACCCCTCGACGTGACCGCGTCCGTGCACGGTGGCCCGGGCGGCGGCGTACGCGGCGCGGATCTGCCGGCCCGGCCCGGGGTCCGCGGGTGCGGGCACCTCGCGGGCCACGGGGCGCGGCCAGGGCGGCGGTTCGGGGGTCCCGGCCAGCGCCCAGGCCGCCTGGCGGGCGGCGCCCAGCGCCACGTACTCCTCGGGTTCGGGCACGGCGACCGGGACGCCGAAGACCTCCGCGGCGATCTCGCCGACCACCGGCGCCCGGGCCGCCCCGCCGATGACGAGCACCCGGCGGGCCTCGACGTGCCGTGCGCGCAGCCGGTCCAGGGCGTCGGCCATGTTGCACAGCATGCCCTCGACGGCCGCGCGGGCGAAGTGCGCCGGGGA…	, ATGCGCAGCGACAAGAGCCTCAAGGCGTACGCGTGGTACGGCTGGATCTGA, 8487322, 8487373(+)	, AWYGWI*, 8487322, 8487373(+)	AWYGWI	6
WP_038524516.1	754221033	Streptomyces noursei strain NK660 chromosome, complete genome	Streptomyces noursei	Actinomycetota	Streptomyces	72.2	72.1871	0.0129000000000019	754221033	8751780..8760628	CTACGGTACGACGGCCGACCCCTCGACGTGACCGCGTCCGTGCACGGTGGCCCGGGCGGCGGCGTACGCGGCGCGGATCTGCCGGCCCGGCCCGGGGTCCGCGGGTGCGGGCACCTCGCGGGCCACGGGGCGCGGCCAGGGCGGCGGTTCGGGGGTCCCGGCCAGCGCCCAGGCCGCCTGGCGGGCGGCGCCCAGCGCCACGTACTCCTCGGGTTCGGGCACGGCGACCGGGACGCCGAAGACCTCCGCGGCGATCTCGCCGACCACCGGCGCCCGGGACGCCCCGCCGATGACGAGCACCCGGCGGGCCTCGACGTGCTGTGCGCGCAGCCGGTCCAGGGCGTCGGCCATGTTGCACAGCATGCCCTCGACGGCCGCGCGGGCGAAGTACGCCGGGGA…	, ATGCGCAGCGACAAGAGCCTCAAGGCGTACGCGTGGTACGGCTGGATCTGA, 8755562, 8755613(+)	, AWYGWI*, 8755562, 8755613(+)	AWYGWI	6
WP_038524516.1	1337822469	Streptomyces noursei strain CK-15 chromosome, complete genome	Streptomyces noursei	Actinomycetota	Streptomyces	72.2	72.1871	0.0129000000000019	1337822469	8692878..8701726	CTACGGTACGACGGCCGACCCCTCGACGTGACCGCGTCCGTGCACGGTGGCCCGGGCGGCGGCGTACGCGGCGCGGATCTGCCGGCCCGGCCCGGGGTCCGCGGGTGCGGGCACCTCGCGGGCCACGGGGCGCGGCCAGGGCGGCGGTTCGGGGGTCCCGGCCAGCGCCCAGGCCGCCTGGCGGGCGGCGCCCAGCGCCACGTACTCCTCGGGTTCGGGCACGGCGACCGGGACGCCGAAGACCTCCGCGGCGATCTCGCCGACCACCGGCGCCCGGGACGCCCCGCCGATGACGAGCACCCGGCGGGCCTCGACGTGCTGTGCGCGCAGCCGGTCCAGGGCGTCGGCCATGTTGCACAGCATGCCCTCGACGGCCGCGCGGGCGAAGTACGCCGGGGA…	, ATGCGCAGCGACAAGAGCCTCAAGGCGTACGCGTGGTACGGCTGGATCTGA, 8696660, 8696711(+)	, AWYGWI*, 8696660, 8696711(+)	AWYGWI	6
WP_020930390.1	1525764114	Streptomyces noursei strain NBRC 14147 sequence2, whole genome shotgun sequence	Streptomyces noursei	Actinomycetota	Streptomyces	72.2	72.1871	0.0129000000000019	1525764114	269403..275404	TCACGGGGTGACTCCCTTGTCGGACTGGTCGGACTGGTCAGTCGGGGCGGTGTCCGCGGCGGCGCGGGCGATGTTGCGCGCCATCCCGCCGAACACCACTGCGTGGAAGGGTGACACGCTCCACCAGTACGCGTGGCCCAGCAGTCCGTGCGGGTGGAAGACGGCGCGCTGCCGGTAGTGCGACCGTCCGTCGTCGGTGGCCCGGCAGGACATCTCCAGCCAGGCCAGGCCCGGCAGTCGCATTTCGGCGCGGAGCCGGAGCAGCCGGCCGGGTTCGATCTCCTCCACCCGCCAGAAGTCCAGCGAGTCGCCGACCCGGAGCCGGCTGGCGTCGCGCCGGCCGCGGCGCAGTCCGACGCCGCCGACCAGCCGGTCCAGCCAGCCGCGGATGACCCAGGC…	, ATGCGCAGCGACAAGAGCCTCAAGGCGTACGCGTGGTACGGCTGGATCTGA, 273048, 273099(-)	, AWYGWI*, 273048, 273099(-)	AWYGWI	6
WP_233661187.1	2174379799	Streptomyces noursei strain DS30.6 35, whole genome shotgun sequence	Streptomyces noursei	Actinomycetota	Streptomyces	72.9	72.1871	0.712900000000005	2174379799	32090..40846	CTACGGTACGACGGCCGCCCCCTCGACGTGACCGCGTCCGTGCACGGTGCCCCGGGCGGCGGCGTACGCGGCGCGGATCTGCCGGCCCGGCCCGGGGTCCGCGGGTGCGGGCACCTCGCGGGCCACGGGGCGCGGCCAGGACGGCGGTTCGGGGGTCCCGGCCAGCGCCCAGGCCGCCTGGCGGGCGGCGCCCAGTGCCACGTACTCCTCGGGTTCGGGCACGGCGACCGGGACGCCGAAGACCTCCGCGGCGATCTCGCCGACCACCGGCGCCCGGGCCGCCCCGCCGATGACGAGCACCCGGTGGGCCTCGACGTGCTGTGCGCGCAGCCGGTCCAGGGCGTCGGCCATGTTGCACAGCATGCCCTCGACGGCCGCGCGGGCGAAGTGCGCCGGGGA…	, ATGCGCAGCGACAAGAGCCTCAAGGCGTACGCGTGGTACGGCTGGATCTGA, 35871, 35922(+)	, AWYGWI*, 35871, 35922(+)	AWYGWI	6
WP_102924987.1	1332969911	Streptomyces noursei strain JCM 4701 scaffold3, whole genome shotgun sequence	Streptomyces noursei	Actinomycetota	Streptomyces	73.2	72.1871	1.0129	1332969911	558317..563560	TCACACGTGCGTGTCGCGCGGCAGCACGGAGCGGACGTAGACGGCCAGTCGGTCGCGGATCTCGTCGACCGACAGCCCCTCCACGGTGAGCAGGTGCGCGATGAGGTCGGCGCGGACGGCGGCCAGCAGGGCATGGGCGACGAAGTCGGCGCGCCCGGCGTCGGCGCACTGCGCCAGGCTGTCGCGCAGCGTCGTGTGCCACCAGGTGTAGGACGGGCTCCGGTACGGGCTGGCCGCGCCGGCTTCCTCCAGGACGAGGTAGAGGCTCTGGTTGTCCAGCTTGAAGCGGGCCAGGGCGTCGAGCACCGCGGGGATCCGCTCGTGCGGCGGGGCGTCGGGCCCCAGCGGGGCGGGTCCTTCGGCGACGGCCCGGCGGAGCGCCGCGGTGCGTCGTTCGGC…	, ATGCGCACCGAAAAGAGCCTCAAGGCGTACGCCTGGTACGGCTGGATCTGA, 561534, 561585(-)	, AWYGWI*, 561534, 561585(-)	AWYGWI	6
WP_205368221.1	1994688557	Streptomyces noursei strain A-2-1 chromosome, complete genome	Streptomyces noursei	Actinomycetota	Streptomyces	73.9	72.1871	1.7129	1994688557	8303087..8308326	TCACGCGTGCGTGTCGCGCGGCAGCACGGAGCGGACGTAGACGGCCAGTCGGTCGCGGATCTCGTCGACCGACAGCCCCTCCACGGTGAGCAGGTGCGCGATGAGGTCGGCACGGACGGCGGCCAGCAGGGCATGGGCGACGAAGTCGGCGCGCCCGGCGTCGGCGCACTGCGCCAGGCTGTCGCGCAGCGTCGTGTGCCACCAGGTGTAGGACGGGCTCCGGTACGGGCTGGCCGCGCCGGCTTCCTCCAGGACGAGGTAGAGGCTCTGGTTGTCCAGTTTGAAGCGGGCCAGGGCGTCGAGTACCGCGGGGATCCGCTCGTGCGGCGGGGCGCCGGGCCCCAGCGGGGCGGGTCCTTCGGCGACGGCCCGGCGGAGCGCCGCGGTGCGTCGTTCGGC…	, ATGCGCACCGAAAAGAGCCTCAAGGCGTACGCCTGGTACGGCTGGATCTGA, 8306304, 8306355(-)	, AWYGWI*, 8306304, 8306355(-)	AWYGWI	6
WP_209338556.1	2023301043	Streptomyces montanisoli strain MMS17-BM035 contig10, whole genome shotgun sequence	Streptomyces montanisoli	Actinomycetota	Streptomyces	73.4	72.1	1.30000000000001	2023301043	3248..11869	CTGGCGCTCGCCGCCGTGCCGACGGCCGCGGGCGCGCAGACCGTGCCGCCCGCCGCGCACGCGGCCGGTACGGCCACGAGCGCCAGGCCCGCCGCGGCGACGGGACTCGACGATCCGGCGAAGAAGGAGATCGCGATGGAGCTCGTCTCCAGCGCGGAGAACTCCTCGCTGGACTGGAAGGCCCAGTACAAGTACATCGAGGACATCGGCGACGGCCGCGGCTACACGGCCGGAATCATCGGCTTCTGCTCGGGCACCGGCGACATGCTGCAGGTCGTGCGCCTGTACACCGACCGGGAGCCGGGCAACCCGCTCGCCCGCTTCCTCCCCGCACTGGAGGCCGTCGACGGCACCGACTCGCACGACGGCCTCGGCACGGCGTTCACCTCCGCCTGGCAG…	, ATGAAGAAGGTCAGGAGCGAGAAGAGCCTCAAGGCCTACGCGTGGTACGGCTGGATCTGA, 6413, 6473(+)	, AWYGWI*, 6413, 6473(+)	AWYGWI	6
WP_042147721.1	754786344	Streptomyces lydicamycinicus strain TP-A0598, whole genome shotgun sequence	Streptomyces lydicamycinicus	Actinomycetota	Streptomyces	64.2	71.15	-6.95	754786344	374491..380718	GTGAGTACGGACCTCAAGACCGCGACGAAGCTCGCGGTCCCCGGGAAGGGCGGCCGGCGCAAGCTGACCTACCCCTGGATCCTGCTGATCATCGCCGTCGGGCTGGTCGCCGTCTCTGTCCTCCGGGCCGTCACCGGTGCCGGTGACCTCACCTCCACCGGCCAGTTCGGCGCCGCACTGAGCGCCGCCGTGCCGATCGGCCTGGCGGGTCTGGGCGGACTGTGGTCCGAGCGGGCCGGCGTGGTCAACATCGGCCTCGAAGGCATGATGATGCTCGGCTCGTTCGCGGCCGGCTGGGTCGGCTGGCAGCACGGCCCCTGGGCGGCGGCCGCGGCCGGCGTCATCGGCGGCGCGCTCGGCGGCCTCATCCACGCCATCGCCACCGTCACCTTCGGTGTC…	, ATGAAACTCGTTCGCATCGTCAAGAAGTTCCGCCCGGAAAAGAGCCTCAAGGCATACGCCTGGTACGGCTGGATTTAA, 377897, 377975(-)	, AWYGWI*, 377897, 377975(-)	AWYGWI	6
WP_251084181.1	2252328693	Streptomyces lydicamycinicus strain MMS22-DDSA8 chromosome, complete genome	Streptomyces lydicamycinicus	Actinomycetota	Streptomyces	64.2	71.15	-6.95	2252328693	3210494..3218138	TCAGTCCGCGGGGAAGAGTGCGGTGTCGACGGTGACGTCGAAGGGAGCGGGAAGATACATCGGTTCGCCGAACCTGACGGCGCTCAGCGTCCGATAGGCATCGCCCTCGGGGTCGCCGTGGAGAGTGACCGCCGGGCCGCGCGGGGCCCACTTCGGGCTCCTCCTCTTCAGCACACACCCGACTGCACCACGCCGAACGGGACCGGCGCCGGTCCGCCGATCCCGTTCACCCATCCGAGCCGTGTCATCAGCGGCCTCCGGCCGCGGGCCCAGGTCAGGCGATACGTTCCAGCACCACCGGGGTGGCGGCGAAGGCCGCGTCCTCGGGGCCGACGAGGACGCCGCCGTCGAGGGCCTCCAAGGCGTAGGGGAACTTCTCCGGGGTGTCGGTGTGCAGGG…	, ATGAAACTCGTTCGCATCGTCAAGAAGTTCCGCCCGGAAAAGAGCCTCAAGGCGTACGCCTGGTACGGCTGGATTTAA, 3213509, 3213587(+)	, AWYGWI*, 3213509, 3213587(+)	AWYGWI	6
WP_190144070.1	1912946037	Streptomyces glebosus strain NBRC 13786 sequence1, whole genome shotgun sequence	Streptomyces glebosus	Actinomycetota	Streptomyces	63.7	73.6277	-9.9277	1912946037	3179812..3187074	TCAGGCGGTCGCGACCCCGACGGCCTCGGCCAGCCTGCCGGCGTCCTTACGCATCGCGCGCGGCGCGGAGCGCCACAGATCGGCGGCTACGACACGGGCGGACGGGGTGTAGGTGACGGTCTCGGCGCCGATCCGGTGGGCCATCTGCATCACATGCAGGGCGGCGGTCCGGTCACCGCGCTGTAGGTGCCCCCGGGCGACTTCCACCCACAGCCGGGCACGCCGCTCGCGGGAGGGCATCACATCCGGATCAAGGTCGTCAGCGAGCCCAAGGGCCTTTTGCGCCTTGCGCAGATCGGTCGCGACGCTGACGGCGTGGAAATCGACATTGGCCCGGCCGAACACGGTGGAGGGGTGGACGTACGAGGCGGGCAAGGACTTCGCCGCCTGGTCGCCCTT…	, ATGAAACTCGTTCGCATCGTCAAGAAGTTCCGCCCGGAAAAGAGCCTCAAGGCATACGCTTGGTACGGCTGGATTTAA, 3182747, 3182825(+)	, AWYGWI*, 3182747, 3182825(+)	AWYGWI	6
WP_190144070.1	1907537806	Streptomyces glebosus strain JCM 4954 sequence16, whole genome shotgun sequence	Streptomyces glebosus	Actinomycetota	Streptomyces	63.7	73.6277	-9.9277	1907537806	144425..151687	TCAGGCGGTCGCGACCCCGACGGCCTCGGCCAGCCTGCCGGCGTCCTTACGCATCGCGCGCGGCGCGGAGCGCCACAGATCGGCGGCTACGACACGGGCGGACGGGGTGTAGGTGACGGTCTCGGCGCCGATCCGGTGGGCCATCTGCATCACATGCAGGGCGGCGGTCCGGTCACCGCGCTGTAGGTGCCCCCGGGCGACTTCCACCCACAGCCGGGCACGCCGCTCGCGGGAGGGCATCACATCCGGATCAAGGTCGTCAGCGAGCCCAAGGGCCTTTTGCGCCTTGCGCAGATCGGTCGCGACGCTGACGGCGTGGAAATCGACATTGGCCCGGCCGAACACGGTGGAGGGGTGGACGTACGAGGCGGGCAAGGACTTCGCCGCCTGGTCGCCCTT…	, ATGAAACTCGTTCGCATCGTCAAGAAGTTCCGCCCGGAAAAGAGCCTCAAGGCATACGCTTGGTACGGCTGGATTTAA, 147360, 147438(+)	, AWYGWI*, 147360, 147438(+)	AWYGWI	6
WP_189865533.1	2414832268	Streptomyces albulus strain ATCC 12757 contig_1_pilon_pilon_pilon_pilon, whole genome shotgun sequence	Streptomyces albulus	Actinomycetota	Streptomyces	73.3	72.1871	1.1129	2414832268	9027641..9035622	ATGACCCCTGCCTCCAAGGAATCCCCCACGCCCGAACGTCCCACCGTCGGCCGCCGCACCGTCCTCGGCGCCGCCGCCGCGGTGGCCTCGGACCCCGCCCTGCTCGGCACCGCCCGGACCGCCCACGCCGCGCCGCCGCACAGAACCCCGGGTGCCCTGCCCGGCGGCGGCGACCTCGGCCCCAACGTCCTCGTCTTCGACCCGGCCACCCCCGGAATCCAGGCGAAGCTGGACGAGGTGTTCAAGCAGCAGGAGAAGGCCCAGTTCGACACCGGGCGCTACGCCCTGCTGTTCAAGCCCGGCACCTACCACGGCCTCAACGCCCAACTCGGCTTCTACACCTCCATAGCCGGCCTGGGACTGTCACCCGACGACACCACCATCAACGGTGACGTCACC…	, ATGCGCACCGAAAAGAGCCTCAAGGCGTACGCCTGGTACGGCTGGATCTGA, 9031399, 9031450(+)	, AWYGWI*, 9031399, 9031450(+)	AWYGWI	6
WP_189865533.1	1907252787	Streptomyces albulus strain JCM 4718 sequence032, whole genome shotgun sequence	Streptomyces albulus	Actinomycetota	Streptomyces	73.4	72.1871	1.2129	1907252787	25037..30154	TCACGAATGCGCGTCGCGCGGCAGCACGGAGCGGACGTAGACGGCCAGTCGGTCGCGGATCTCGTCGACCGACAGCCCCTCCACGGTGAGCAGGTGCGCGATGAGGTCGGCGCGGACGGCGGCCAACAGGGCGTGGGCGACGAAGTCGGCGCGCCCGGCGTCCGCGCACTGCGCCAGGCTGTCGCGCAGTGTCGTGTGCCACCAGGTGTAGGACGGGCTCCGATACGGGCTGGCCGCGCCGGCTTCCTCCAGGACGAGGTAGAGGCTCTGGTTGTCCAGCTTGAAGCGGGCCAGGGCGTCGAGCACCGCGGGAATCCGCTCGTGCGGCGGGGCGTCGGGCCCCATCGGGGCGGGCCCTTCGGCGACGGCCCGACGGAGCGCCGCGGTGCGTCGTTCGGC…	, ATGCGCACCGAAAAGAGCCTCAAGGCGTACGCCTGGTACGGCTGGATCTGA, 28264, 28315(-)	, AWYGWI*, 28264, 28315(-)	AWYGWI	6
WP_238426398.1	1771623583	Streptomyces adustus strain NBRC 109810 NODE_4_length_108963_cov_48.0782, whole genome shotgun sequence	Streptomyces adustus	Actinomycetota	Streptomyces	67.5	71.2	-3.7	1771623583	91919..99656	TCAGGGAGCGATGACCAGTCGGCTGATCAGGCCGCCGTCGAGTGTGAAGGCGTAGCGCAGGTCGATCGTGCCGCCCGGGAAGTCGCCGTCGAGCCGCTGGGTGACGGTCCAGCGGTCCGGTCCGTCCTGCGCGGCTCCCAGACAGGTGGTCGCGTACGTGTACTCCGACGCCGCACGATCGAGCCACCGCTCGATGGCAGGCAGGCCGCCGTACGTCTTGCCGTCGTCGGTGACATGGGCGTCCGGTGTCATGAGCGACGCCGACGCCGAGGCGTCCCCCCTGTTGTGCACCGTGAGGTAGCGGCGGATCACCTCGGGCAGGCCGTCGTGCTCGACCGGGGTCGAGGAGGACGATTCGGACATGGCTGTCTCGCTTTCCACGGATCAGAAGCGTTGCAG…	, ATGCCCGAGAAGAGCCTCAAGGCTTACGCCTGGTACGGCTGGATCTGA, 95087, 95135(+)	, AWYGWI*, 95087, 95135(+)	AWYGWI	6
WP_098697304.1	1268145612	Nocardia terpenica strain NC_YFY_NT001 chromosome, complete genome	Nocardia terpenica	Actinomycetota	Nocardia	67.4	68.75	-1.34999999999999	1268145612	7497277..7505233	ATGACGACCACACCCGACAATGTTCCCGGCACGTCCTGGTCGGGCGACGACCAGCAGTGGTGGGACTGGTACATGACCCTGGCCGGTAACCCGCCGACCGAACCCACCGCGACGCGGCCGCGGCCGGTGCACTCGACCGTCGACGCGGCCTCCGACCGCGAGGTGCTCGCCAGCCTGGACGCCCGATATCCGTTGACAGACAATGCGATCGAGCACTTCCGCGGCAATGGCTACGTGCGGCTGCCAAACGTGCTTCCGCGCGGGGTGCTGGCCGCCCTGTTCCGCCGCGCGAACCAGCTCCTCGACCGCGAGTACGGCCCGGCCAATCCGGGGCGCTTCCTGGCCCTGGAACAGGTCTGGCGCAGCGATCCGCTCATGCGCGGCGTCGCGCTGTCGCGC…	, ATGAAGCAGGGGAAGAGCCTGAAGCAGTACGCGTGGTACGGCTGGATCTGA, 7500525, 7500576(+)	, AWYGWI*, 7500525, 7500576(+)	AWYGWI	6
WP_167489914.1	1828203734	Nocardia terpenica strain AUSMDU00012715 chromosome, complete genome	Nocardia terpenica	Actinomycetota	Nocardia	68	68.75	-0.75	1828203734	7449904..7457857	ATGACCACACCCGAGAACGTTCCCGGCACGTCCTGGTCGGGCGACGACCAGCAGTGGTGGGACTGGTACATGACCCTGGCCGGCAACCCGCCGACCGAGCCCACCGCGACGAGTCCGCGGCCGGTGCACGCGACGGGCGACGCGGCCTCCGACCACGAGGTGCTCGCCAGCCTGGACGCCCGATATCCGTTGACCGGCACCGCGATCGAGCACTTCCGCGGCAACGGATACGTGCGGCTGCCGAACGTGATTCCGCGCGCGGTGCTGGCCGCCCTGTTCCGCCGCGCGAACGGGCTCCTCGACCGCGAGTACGGCCCGGTCAACCCGGGGCGCTTCCTGGCCCTGGAACAGGTGTGGCGCAGCGATCCGCTCATGCGCGGCGTCGCGCTGTCGCGCCGG…	, ATGAAGCAGGGGAAGAGCCTGAAGCAGTACGCGTGGTACGGCTGGATCTGA, 7453149, 7453200(+)	, AWYGWI*, 7453149, 7453200(+)	AWYGWI	6
WP_082870427.1	1056070719	Nocardia terpenica strain IFM 0406 scaffold1, whole genome shotgun sequence	Nocardia terpenica	Actinomycetota	Nocardia	68.3	68.75	-0.450000000000003	1056070719	285461..291201	ATGAACGGCATGCAGAATACGGTGTTCGAAGGCGCGGTGATCGTGCTGATCCTGGGCTGGATCATGTACCGGCAGATGCGGTGGCAGGTGCTCGATCAGCGGCGGATGTGGCGCATGCCGATCATCCTGGCGGTGATCGGTGTGTTCCAGCTGAAGTCGGCGGTGTCCGGGGTGCAGATCAGTACCGTCGCGGTGTCCCTGCTGGTGCTGTCGGCGGTGCTGAGCGTGGCCGTCGGCGCGGCGATGGGGCAGCTGTCGCAGCTGCGCGCGGCGGACGGGCAGATCCTGGCGCGGACCGGCTGGGTCGGGTCGCTGCTGTGGCTGGTGCTGGTCGCGGTGCGCATCGGGGTGGATGTGTGGGCGCATTCGGTGGGGGCGACCATCGTCACCGCGGTCGGC…	, ATGAAGCAGGGGAAGAGCCTGAAGCAGTACGCGTGGTACGGCTGGATCTGA, 288861, 288912(-)	, AWYGWI*, 288861, 288912(-)	AWYGWI	6
WP_082870427.1	1846593363	Nocardia terpenica strain IFM 0706 000001Farrow, whole genome shotgun sequence	Nocardia terpenica	Actinomycetota	Nocardia	68.3	68.75	-0.450000000000003	1846593363	1170705..1176376	ATGAACGGCATGCAGAATACGGTGTTCGAAGGCGCGGTGATCGTGCTGATCCTGGGCTGGATCATGTACCGGCAGATGCGGTGGCAGGTGCTCGATCAGCGGCGGATGTGGCGCATGCCGATCATCCTGGCGGTGATCGGTGTGTTCCAGCTGAAGTCGGCGGTGTCCGGGGTGCAGATCAGTACCGTCGCGGTGTCCCTGCTGGTGCTGTCGGCGGTGCTGAGCGTGGCCGTCGGCGCGGCGATGGGGCAGCTGTCGCAGCTGCGCGCGGCGGACGGGCAGATCCTGGCGCGGACCGGCTGGGTCGGGTCGCTGCTGTGGCTGGTGCTGGTCGCGGTGCGCATCGGGGTGGATGTGTGGGCGCATTCGGTGGGGGCGACCATCGTCACCGCGGTCGGC…	, ATGAAGCAGGGGAAGAGCCTGAAGCAGTACGCGTGGTACGGCTGGATCTGA, 1174105, 1174156(-)	, AWYGWI*, 1174105, 1174156(-)	AWYGWI	6
WP_195118618.1	1933055614	Nocardia terpenica strain N-38 NODE_3_length_997050_cov_41.295537, whole genome shotgun sequence	Nocardia terpenica	Actinomycetota	Nocardia	68.4	68.75	-0.349999999999994	1933055614	94250..102200	ATGACGACCACACCCGAGAACGCTCCCGGCACGTCCTGGTCGGGCGACGACCAGCAGTGGTGGGACTGGTACATGACCCTGGCCGGTAACCCGCCGACCGAGCCCACCGCGACGCGGCCGGTGCACTCGACCGGCGACGCGGCCTCCGACCGCGAGGTGCTCGCCAGCCTGGACGCCCGATATCCGTTGACAGACACCGCGATCGAGCACTTCCGCGGCAACGGCTACGTGCGGCTGCCGAACGTGATTCCGCGCGCGGTGCTGGCCGCCCTGTTCCGCCGCGCGAACCAGCTCCTCGACCGCGAGTACGGCCCGGCCAATCCGGGGCGCTTCCTGGCCCTGGAACAAGTGTGGCGCAGCGATCCGCTCATGCGCGGCGTCGCGCTGTCGCGCCGGCTC…	, ATGAAGCAGGGGAAGAGCCTGAAGCAGTACGCGTGGTACGGCTGGATCTGA, 97492, 97543(+)	, AWYGWI*, 97492, 97543(+)	AWYGWI	6
WP_195118618.1	1933055646	Nocardia terpenica strain N-36 NODE_2_length_996869_cov_34.320241, whole genome shotgun sequence	Nocardia terpenica	Actinomycetota	Nocardia	68.4	68.75	-0.349999999999994	1933055646	895950..901660	ATGAACGGCATGCAGAATACGGTGTTCGAAGGCGCGGTGATCGTGCTGATCCTGGGCTGGATCATGTACCGGCAGATGCGGTGGCAGGTGCTCGATCAGCGGCGGATGTGGCGCATGCCGATCATCCTGGCGGTGATCGGTGTGTTCCAGCTGAAGTCGGCGGTGTCCGGGGTGCAGATCAGTACCGTCGCGGTGTCCCTGCTGGTGCTGTCGGCGGTGCTGAGCGTGGCCGTCGGCGCGGCGATGGGGCAGCTGTCGCAGCTGCGCGCGGCGGACGGGCAGATCCTGGCGCGGACCGGCTGGGTCGGGTCGCTGCTGTGGCTGGTGCTGGTCGCGGTGCGCATCGGGGTGGATGTGTGGGCGCATTCGGTGGGGGCGACCATCGTCACCGCGGTCGGC…	, ATGAAGCAGGGGAAGAGCCTGAAGCAGTACGCGTGGTACGGCTGGATCTGA, 899350, 899401(-)	, AWYGWI*, 899350, 899401(-)	AWYGWI	6
WP_195118618.1	1933055551	Nocardia terpenica strain N-35 NODE_2_length_996893_cov_38.389115, whole genome shotgun sequence	Nocardia terpenica	Actinomycetota	Nocardia	68.4	68.75	-0.349999999999994	1933055551	895950..901660	ATGAACGGCATGCAGAATACGGTGTTCGAAGGCGCGGTGATCGTGCTGATCCTGGGCTGGATCATGTACCGGCAGATGCGGTGGCAGGTGCTCGATCAGCGGCGGATGTGGCGCATGCCGATCATCCTGGCGGTGATCGGTGTGTTCCAGCTGAAGTCGGCGGTGTCCGGGGTGCAGATCAGTACCGTCGCGGTGTCCCTGCTGGTGCTGTCGGCGGTGCTGAGCGTGGCCGTCGGCGCGGCGATGGGGCAGCTGTCGCAGCTGCGCGCGGCGGACGGGCAGATCCTGGCGCGGACCGGCTGGGTCGGGTCGCTGCTGTGGCTGGTGCTGGTCGCGGTGCGCATCGGGGTGGATGTGTGGGCGCATTCGGTGGGGGCGACCATCGTCACCGCGGTCGGC…	, ATGAAGCAGGGGAAGAGCCTGAAGCAGTACGCGTGGTACGGCTGGATCTGA, 899350, 899401(-)	, AWYGWI*, 899350, 899401(-)	AWYGWI	6
WP_195118618.1	1933055444	Nocardia terpenica strain N-41 NODE_2_length_930942_cov_30.384333, whole genome shotgun sequence	Nocardia terpenica	Actinomycetota	Nocardia	68.4	68.75	-0.349999999999994	1933055444	895950..901660	ATGAACGGCATGCAGAATACGGTGTTCGAAGGCGCGGTGATCGTGCTGATCCTGGGCTGGATCATGTACCGGCAGATGCGGTGGCAGGTGCTCGATCAGCGGCGGATGTGGCGCATGCCGATCATCCTGGCGGTGATCGGTGTGTTCCAGCTGAAGTCGGCGGTGTCCGGGGTGCAGATCAGTACCGTCGCGGTGTCCCTGCTGGTGCTGTCGGCGGTGCTGAGCGTGGCCGTCGGCGCGGCGATGGGGCAGCTGTCGCAGCTGCGCGCGGCGGACGGGCAGATCCTGGCGCGGACCGGCTGGGTCGGGTCGCTGCTGTGGCTGGTGCTGGTCGCGGTGCGCATCGGGGTGGATGTGTGGGCGCATTCGGTGGGGGCGACCATCGTCACCGCGGTCGGC…	, ATGAAGCAGGGGAAGAGCCTGAAGCAGTACGCGTGGTACGGCTGGATCTGA, 899350, 899401(-)	, AWYGWI*, 899350, 899401(-)	AWYGWI	6
WP_195118618.1	1933029648	Nocardia terpenica strain N-34 NODE_19_length_153232_cov_28.105575, whole genome shotgun sequence	Nocardia terpenica	Actinomycetota	Nocardia	68.4	68.75	-0.349999999999994	1933029648	52313..58023	ATGAACGGCATGCAGAATACGGTGTTCGAAGGCGCGGTGATCGTGCTGATCCTGGGCTGGATCATGTACCGGCAGATGCGGTGGCAGGTGCTCGATCAGCGGCGGATGTGGCGCATGCCGATCATCCTGGCGGTGATCGGTGTGTTCCAGCTGAAGTCGGCGGTGTCCGGGGTGCAGATCAGTACCGTCGCGGTGTCCCTGCTGGTGCTGTCGGCGGTGCTGAGCGTGGCCGTCGGCGCGGCGATGGGGCAGCTGTCGCAGCTGCGCGCGGCGGACGGGCAGATCCTGGCGCGGACCGGCTGGGTCGGGTCGCTGCTGTGGCTGGTGCTGGTCGCGGTGCGCATCGGGGTGGATGTGTGGGCGCATTCGGTGGGGGCGACCATCGTCACCGCGGTCGGC…	, ATGAAGCAGGGGAAGAGCCTGAAGCAGTACGCGTGGTACGGCTGGATCTGA, 55713, 55764(-)	, AWYGWI*, 55713, 55764(-)	AWYGWI	6
WP_225726974.1	2109311147	Nocardia sp. JCM 34519.1 NODE_4_length_530882_cov_132.097782, whole genome shotgun sequence	Nocardia sp. JCM 34519.1	Actinomycetota	Nocardia	66.7	67.75	-1.05	2109311147	252500..258608	CTACGGAACGGGTTTCGGCGGCAGCGCCGGAACCTCTCCGTACGGTTGATGATTCGGCGGGAACGGCGCGGGCGACGGTCGCAGGAACAGCTTGCCGTGCCTGCTGCGGTCGCGCAGCGCCGCCATCCGCCAGGTGAGCACCGGATGGCTGGCCATGGCATTGACCATCCAGACGAAGAAGCCCTTCTCCTGTACGGCCCGGTCGGCCATCTCGTCGAAGCCGACCAGGGTGTTCATATATTTGCCCGCGGCCAGCGTGCCCATCGCGGTGGGTGCGCCCCGGTGGCGATTGCAGTAGCCGTGATTGTCGGCGGTGTACTCCTGCGCGCGGCTGAGGCTGCTGCCGAGGATCGGCAAGAACGGGGCGAGGAACATGCCGAGCTGGCGCCAATAGGAGAC…	, ATGGCGGTTGTTCGCATTGCCAGGTGGCTGAAGCAGGGTAAGAGTCTGAAGACTTTCGCGTGGTACGGGTGGATATAA, 256093, 256171(-)	, AWYGWI*, 256093, 256171(-)	AWYGWI	6
WP_225726974.1	2109319970	Nocardia sp. JCM 34519 NODE_5_length_336482_cov_259.909104, whole genome shotgun sequence	Nocardia sp. JCM 34519	Actinomycetota	Nocardia	66.7	67.75	-1.05	2109319970	271425..278996	TGGAGCGGGCGACGGGAATCGAACCCGCACCATCAGCTTGGAAGGCTGAGGTTCTACCATTGAACTACGCCCGCTGGGCATACGACATCTTTGGGATCGCCATGATGCCGTGTGCGTGTGTGACTGTACCCAACGGGGCTCCCGGAACGCCAATCGCCCCGCCCATCGGTGGTGTGGCGGCTGGTTTGCGGCGCAAATGCGGTGTGCGGCAAGGTTGTCCGCCCGGGTATGGCCGGAATCCGCTGGGCGGGAGCGGTTGTGCGCCGGACGCTCCCGGGATTCGCCCGAATCGGACGACACGGCCGACTATGACAAGAATCCGCTATCCGCGTGTCGCGGCCGTGCCGTACCGGCCGGTTCGGGTCGCCACGCGGCGGGTCTACGCATATTTGCCCGGTG…	, ATGGCGGTTGTTCGCATTGCCAGGTGGCTGAAGCAGGGTAAGAGTCTGAAGACTTTCGCGTGGTACGGGTGGATATAA, 274689, 274767(+)	, AWYGWI*, 274689, 274767(+)	AWYGWI	6
WP_068003730.1	1056578729	Nocardia pseudobrasiliensis NBRC 108224, whole genome shotgun sequence	Nocardia pseudobrasiliensis NBRC 108224	Actinomycetota	Nocardia	62.3	67.3	-5	1056578729	97634..105186	ATGAAATACGAGTCCGGTAGTTCCGAGATCGAGGCGTTGGCGCAGCGGGTCGCGACCGCGCGCGGCAAACTGCCGCTGCAGACCGATCCGGCGCTGTTCGACGAGCTGTCCGAGGCGGAGATCACCGCCGAACGCGAACTGGCCGAATGGATTCGCGCCCAGCGCCGCCGTCAGCGCCGCCGGGCCGTGGTGGCGGAACTGTCCGCCGAGAAGCGCGACCGCCGCGTCTCCCTGTCCGTGCGCCGCGCCGACGATGCCGACCTGCGCTGGCACCGCCGCGCCCTCGCGGCCCGCCGCCGGGTCTCCAATCCCGATGCGCGCCTTGCCCAGTTGTACCGCCGCGCCGAGTGGACCTCGCGCGCCCTGATCGGCGTGGTCATCCTCGGCATGCTCTGGTCC…	, ATGAAGCAGCAGAAGAGTCTGAAGAAGTACGCCTGGTACGGGTGGATCTGA, 102973, 103024(-)	, AWYGWI*, 102973, 103024(-)	AWYGWI	6
WP_068003730.1	1441030152	Nocardia pseudobrasiliensis strain DSM 44290 Ga0244499_108, whole genome shotgun sequence	Nocardia pseudobrasiliensis	Actinomycetota	Nocardia	62.3	67.3	-5	1441030152	465335..472887	ATGAAATACGAGTCCGGTAGTTCCGAGATCGAGGCGTTGGCGCAGCGGGTCGCGACCGCGCGCGGCAAACTGCCGCTGCAGACCGATCCGGCGCTGTTCGACGAGCTGTCCGAGGCGGAGATCACCGCCGAACGCGAACTGGCCGAATGGATTCGCGCCCAGCGCCGCCGTCAGCGCCGCCGGGCCGTGGTGGCGGAACTGTCCGCCGAGAAGCGCGACCGCCGCGTCTCCCTGTCCGTGCGCCGCGCCGACGATGCCGACCTGCGCTGGCACCGCCGCGCCCTCGCGGCCCGCCGCCGGGTCTCCAATCCCGATGCGCGCCTTGCCCAGTTGTACCGCCGCGCCGAGTGGACCTCGCGCGCCCTGATCGGCGTGGTCATCCTCGGCATGCTCTGGTCC…	, ATGAAGCAGCAGAAGAGTCTGAAGAAGTACGCCTGGTACGGGTGGATCTGA, 470674, 470725(-)	, AWYGWI*, 470674, 470725(-)	AWYGWI	6
WP_150405175.1	1752334789	Nocardia colli strain CICC 11023 contig15, whole genome shotgun sequence	Nocardia colli	Actinomycetota	Nocardia	65	67.4	-2.40000000000001	1752334789	371609..379402	ATGGGCAAGGTTTGGTTTATTACCGGGGTGTCGCGGGGGTTTGGGCGAGAGTGGGCTTCGGCGGCGTTGGGGCGGGGGGATCGGGTTGCGGGGACGGCTCGGGATTTGGGGGCGGTGGCGGATCTGGTGGGGGAGTTTCCGGAGACGTTTTTGCCGGTGCGGCTGGATGTGACGGATCGGGCCGGGGACTTCGCGGCGGTCGAGCGGGCGGCGGGGCATTTCGGGCGGCTCGATGTGGTGGTGAACAATGCGGGGTTCGCGCAGTTCGGCATGGTCGAGGAGCTCGGCGAGCGGGAGATCCGGGCTGAGTTGGAGACCAATTTCTTTGGAGCGCTGTGGATTACGCAGGCGGCGCTGCCGATTCTGCGGGCGCAGGGGAGCGGGCACATCATTCAGGTG…	, ATGGTCAAACGGATTAAGCAAGAGAAGAGTCTGAAGAAGTACGCCTGGTACGGCTGGATCTGA, 374959, 375022(+)	, AWYGWI*, 374959, 375022(+)	AWYGWI	6
WP_148646527.1	2023378512	Kitasatospora sp. RG8 contig2, whole genome shotgun sequence	Kitasatospora sp. RG8	Actinomycetota	Kitasatospora	70.4	73	-2.59999999999999	2023378512	313693..319547	CTACCGCTCCGGGGGCGGCGGGAGGCGGTACACCGAGACGTGGGAGCGGGAGTCGGCGGTGAAGTCGGAGCCCTCCCAGTCCGCGTGCCTGCTCTCCAGTGCGAAGCCGGCGAGTTGGGCCATGAGGTCGAGTTCGGCGGGCCAGACGTAGCGGTGCGGGCTGCGGAGGAGTTCGGCCTGCCGGCTGTCGTCGAACCTGAAGTGGTGGGAGACGACGTGCTGTTGCAGGACGTCGTACGTGTCGAGGCCGATGTACCCGGGCTCGGAGTGGAAGACCGTCGCCGGTTGGCCCGGTGGGAGCCTGCGCAGCTCGGGTACCCAGAGCTCGATCACGAACCTGCCGCCGGGCACGAGGTGGCGGGCGGCGTTGCGGAAGCACGCGACCTGTTCGGACTGGGT…	, ATGCCGGAGAAGAGCCTGAAGGCCTACGCCTGGTACGGCTGGATCTAA, 316928, 316976(-)	, AWYGWI*, 316928, 316976(-)	AWYGWI	6
WP_104819059.1	1352831641	Kitasatospora sp. MMS16-BH015 chromosome, complete genome	Kitasatospora sp. MMS16-BH015	Actinomycetota	Kitasatospora	71.9	73	-1.09999999999999	1352831641	6946675..6954659	TCAGCCGAACGGCGCGGCCAGCCGCCAGGCCGTCGGCAGCAGGGCGTCCAGGGCCGCCAAGGCGGCCCGCAGCCTGGTCGGCCGGTCGCCGTGCAGCTCGAGCCACGGCGTGCCGGTGGTGGCGAGCAGCTCGCGGAACCGGTCGGTCATCCAGGGCCTGAGGTGCTCGCCGTCCCGCAGGCCGTCGTCGGCGAACGGCACGCCCTCGTGGCTGGTGAGCAAGTACAGCGTCCGGTCCGGGAGTCGGTTCGCCAGCTCGCGGACCGGCGCCGTGCTGAACCCCCGGTAGCGCTCCTGCCAGACGGTGGTGGCCAGGGTGTCGGTGTCACAGACCAGCACCGGCCCGCCGAGCCGCGCGGCGCGCTCCTCGGCCTCGTTCTGCCGGCGGCCGACCAGCTC…	, ATGCCGGAGAAGAGCCTGAAGGCGTACGCGTGGTACGGCTGGATCTGA, 6949642, 6949690(+)	, AWYGWI*, 6949642, 6949690(+)	AWYGWI	6
WP_043465618.1	759755931	Kitasatospora sp. MBT66 scaffold3, whole genome shotgun sequence	Kitasatospora sp. MBT66	Actinomycetota	Kitasatospora	69.9	73	-3.09999999999999	759755931	980261..986720	TCAGAAGATGGACCAGCCGGTCGCCGTGGTCAGCGCGTCCAGGGCGGCCACGCCGAGCACCGAGTTCCCGGCCGCGTCCAGCCCGGGGCTCCAGGTGCAGACCGTGCCCCGGCCGGGCAGCACCGCCAGGACGCCGCCGCCGACCCCGCTCTTGCCGGGCAGGCCGACCCGGTAGGCGAACTCGCCGGCCGCGTCGTAGGTGCCGCAGGTGAGCAGCACGGCGTTGATCCGCTTGGCCTCGCTGCGCGACAGCAGCCGCGACCCGTCGGCGCGCACGCCGTGGCGGGCGAGGAAGAGGCCGGACAGGGCCAGGTCGCGGCAGTTCGTCTCGATCGCGCAGTGCGCGTAGTAGTGCGCGAGCACCTCCTCGACCGGATTGCGCAGATTGCCGTAGCCGGC…	, ATGCCGGAGAAGAGCCTGAAGGCCTACGCCTGGTACGGCTGGATCTAA, 984097, 984145(-)	, AWYGWI*, 984097, 984145(-)	AWYGWI	6
WP_030395534.1	663399787	Kitasatospora purpeofusca strain NRRL B-1817 contig17.1, whole genome shotgun sequence	Kitasatospora purpeofusca	Actinomycetota	Kitasatospora	69.3	73.25	-3.95	663399787	202923..210340	TCAGAAGATGGACCAGCCGGTCGCCGTGGTCAGCGCGTCCAGGGCGGCCACGCCGAGCACCGAGTTCCCGGCCGCGTCCAGCCCGGGGCTCCAGGTGCAGACCGTGCCCCGGCCGGGCAGCACCGCCAGGACGCCGCCGCCGACCCCGCTCTTGCCGGGCAGGCCGACCCGGTAGGCGAACTCGCCGGCCGCGTCGTAGGTGCCGCAGGTGAGCAGCACGGCGTTGATCCGCTTGGCCTCGCTGCGCGACAGCAGCCGCGACCCGTCGGCGCGCACGCCGTGGCGGGCGAGGAAGAGGCCGGACAGGGCCAGGTCGCGGCAGTTCGTCTCGATCGCGCAGTGCGCGTAGTAGTGCGCGAGCACCTCCTCGACCGGATTGCGCAGATTGCCGTAGCCGGC…	, ATGCCGGAGAAGAGCCTGAAGGCCTACGCCTGGTACGGCTGGATCTAA, 206771, 206819(-)	, AWYGWI*, 206771, 206819(-)	AWYGWI	6
WP_266309452.1	2350966798	Kitasatospora purpeofusca strain NBC_01416 NBC_01416_3, whole genome shotgun sequence	Kitasatospora purpeofusca	Actinomycetota	Kitasatospora	70.1	73.25	-3.15000000000001	2350966798	922367..932039	TCAGAAGACGGACCAGCCGGTCGCCGTCGTCAGCGCGTCCAGGGCGGCCACGCCGAGCACCGAGTTCCCGGCCGCGTCCAGCCCGGGGCTCCAGGTGCAGACCGTGCCCCGGCCGGGCAGCACCGCCAGGACGCCGCCGCCGACCCCGCTCTTTCCGGGCAGGCCCACCCGGTAGGCGAACTCGCCGGCCGCGTCGTAGGTGCCGCAGGTGAGCAGCACGGCGTTGATCCGCTTGGCCTCGCTGCGCGACAGCAGCCGCGAGCCGTCGGCGCGCACGCCGTGGCGGGCGAGGAAGAGGCCGGCCAGGGCCAGGTCGCGGCAGTTCGTCTCGATCGCGCAGTGCGCGTAGTAGTGCGCGAGCACGTCCTCGACCGGATTGCGCAGATTGCCGTAGCCGGC…	, ATGCCGGAGAAGAGCCTGAAGGCCTACGCCTGGTACGGCTGGATCTAA, 926253, 926301(-)	, AWYGWI*, 926253, 926301(-)	AWYGWI	6
WP_240014650.1	2195015455	Amycolatopsis sp. Poz14 Amycolaptosis_contig1_1, whole genome shotgun sequence	Amycolatopsis sp. Poz14	Actinomycetota	Amycolatopsis	71.9	69.6579	2.24210000000001	2195015455	1631879..1640250	CTAGTCGCCTCGTGAGCCGTACTCCTCGTACGCCCGCAACGTCCTGATTACCAGCGCCCGTTCTCCCGGGCTCAACGGCGACAACGCCGCCTCCCACGCCTTCGCTCCGCGAGCCAGCCACGCGTCGACGGCGGGCCGCTTGTCCGAGTGGATGCTCACGATGGTGCGCCGCCGGTCGTCCGGGTCCTCGGCGCGCTCCAGCACGCCTTGCCGGGACAGGTCGCCGATCATCAGACTCGCTGTGGTGGGCGCGATTTCGAGCCGGGCGGCGAGTTCGTTGACCGTCATCGGGCCGTCGAACAACAGATAGGCCAGCAGGGACAAATGCCGCGGCGCGAGCGCGACGTCGTCGAGTTCCGGCGGCGGCGGCGTCCGCTTCGCGCGCCCGACGAGACGGGG…	, GTGCGCAAGGCCCTTCCGAGCAAGAGCCTGAAGTCTTACGCCTGGTACGGCTGGATCTGA, 1635140, 1635200(+)	, AWYGWI*, 1635140, 1635200(+)	AWYGWI	6
WP_067575340.1	1056070256	Amycolatopsis sp. M39 A4R44_contig000001, whole genome shotgun sequence	Amycolatopsis sp. M39	Actinomycetota	Amycolatopsis	69.8	69.6579	0.142099999999999	1056070256	93850..102090	TCACGAGCTGTACTCCTCGTACGCCCTCAACGTCCTGATCACCAGCGCCCGTTCCCCCGGACTCAACGGCGACAACGCCGCCTGCCACGCCTTCGCCCCGCGCGCGAGCCACGCGTCCACCGCGGGCCGCTTGTCCGCGTGGATGCTCACGATGGTGCGCCGCCGGTCGTCCGGGTCCTCGGCGCGCTCCAGCACGCCTTGCCGGGACAGGTCGCCGATCATCAGACTCGCTGTGGTGGGCGCGATTTCGAGCCGTCCGGCGAGTTCGTTGACCGTCATCGGGCCGTCGAACAACAAGTAGGCCAGCAGGGACAAGTGCCGCGGCGCGAGCGCGACGTCGTCGAGCTCCGGAGGCGGCGGCGTCCGCTTCGCGCGCCCGACGAGACGGGGCATGAGAAG…	, GTGCGCAAGGCCCTTCCGAGCAAGAGTCTCAAGTCTTACGCCTGGTACGGCTGGATCTGA, 97080, 97140(+)	, AWYGWI*, 97080, 97140(+)	AWYGWI	6
WP_237597356.1	2189846538	Amycolatopsis sp. FU40 chromosome, complete genome	Amycolatopsis sp. FU40	Actinomycetota	Amycolatopsis	70.4	69.6579	0.742100000000008	2189846538	6674462..6680537	GTGACCACAGTGGACTCTTCCGGTTACGCGCCGGAATGGCTGCGGCTCAGAGAGCCAGCCGACACCGCGGCCCGGGCGGCCGATCTGGTCGCCTTGCTCCCGGCCGGCCCGGCGGTCGTGCGCGACCTCGGCTGCGGGACCGGGGCGATGGGACGGTGGCTGTCCGGCCGGCTTCCGAAACCGCAGCGGTGGATTCTGCACGACCAGGACCCGCGGCTGCTCGAGATCGCCGCACGCAGTCTTCCGCCGGGGATCAGCGTCGAGACGGAGCAAGCCGATGCGACTCGGCTGAATCTGACCGGCACTTCTTTGGTGACAGCTTCCGCGCTGCTGGATCTCCTTGCCAAGGAGGAGATCCAGCGATTAGTGAAGTCCTGTGTGGACGCACAAAGCCCGGCA…	, GTGCGCAAGGCCCTTCCGGGCAAGAGCCTGAAGTCTTATGCCTGGTACGGCTGGATCTGA, 6678167, 6678227(-)	, AWYGWI*, 6678167, 6678227(-)	AWYGWI	6
WP_240690736.1	1604953346	Amycolatopsis sp. CFH S0740 Scaffold10, whole genome shotgun sequence	Amycolatopsis sp. CFH S0740	Actinomycetota	Amycolatopsis	71	69.6579	1.3421	1604953346	157074..163113	GTGACCACAGTGGACTCTTCCGGTTACGCGCCGGAATGGCTGCGGCTCAGAGAACCGGCCGACACGGCGGCGCGGGCGGCCGATCTGGTCGCCTTGCTCCCGGCCAGCCCGGCAGTCATCCGGGATCTCGGGTGCGGCACCGGGGCGATGGGACGCTGGCTGTCCGGTCGCCTCCCGAAACCGCAGCGGTGGATTCTGCACGACCAGGACCCGCGGCTGCTCGAGATCGCCGCACGCAGTCTTCCACCGGGGATCAGCGTCGAGACCGAACAGGCCGACGTGACTCGGCTGAACCTGACCGGCACTTCTTTGGCAACGGCTTCCGCTCTGCTGGATCTCCTTACCCAGGAAGAAATCCAGCGATTGGTGAAGTCCTGTGTGGACGCGCAGAGCCCGGCG…	, GTGCGCAAGGCCCTTCCGAGCAAGAGCCTGAAGTCTTACGCCTGGTACGGCTGGATCTGA, 160743, 160803(-)	, AWYGWI*, 160743, 160803(-)	AWYGWI	6
WP_240690736.1	1604878933	Amycolatopsis sp. CFH S0078 Scaffold14, whole genome shotgun sequence	Amycolatopsis sp. CFH S0078	Actinomycetota	Amycolatopsis	71	69.6579	1.3421	1604878933	156989..163028	GTGACCACAGTGGACTCTTCCGGTTACGCGCCGGAATGGCTGCGGCTCAGAGAACCGGCCGACACGGCGGCGCGGGCGGCCGATCTGGTCGCCTTGCTCCCGGCCAGCCCGGCAGTCATCCGGGATCTCGGGTGCGGCACCGGGGCGATGGGACGCTGGCTGTCCGGTCGCCTCCCGAAACCGCAGCGGTGGATTCTGCACGACCAGGACCCGCGGCTGCTCGAGATCGCCGCACGCAGTCTTCCACCGGGGATCAGCGTCGAGACCGAACAGGCCGACGTGACTCGGCTGAACCTGACCGGCACTTCTTTGGCAACGGCTTCCGCTCTGCTGGATCTCCTTACCCAGGAAGAAATCCAGCGATTGGTGAAGTCCTGTGTGGACGCGCAGAGCCCGGCG…	, GTGCGCAAGGCCCTTCCGAGCAAGAGCCTGAAGTCTTACGCCTGGTACGGCTGGATCTGA, 160658, 160718(-)	, AWYGWI*, 160658, 160718(-)	AWYGWI	6
WP_037715761.1	1280943588	Amycolatopsis sp. AA4 chromosome, complete genome	Amycolatopsis sp. AA4	Actinomycetota	Amycolatopsis	72.2	69.6579	2.5421	1280943588	7496068..7502097	GTGGACTCTTCCGGATACGCACCGGAATGGTTGCGGCTCCGGGAACCCGCCGACACCGCGGCGCGGGCGGCCGACCTGGTCGCCCTGCTCCCGGCCAGTCCGGCGGTCATCCGGGATCTCGGCTGCGGCACCGGGGCGATGGGGCGCTGGCTGAGCGGTCGCCTGCCGAAACCGCAGCGGTGGATCCTGCACGACCAGGACCCGCGCCTGCTGGAGATCGCCGCGCGCAGCCTTCCGCCGGGGCTGAGCGTGGAGACGGAACAAGCTGACGTGACCCGTCTCAACCTGACCGGAACTTCGTTGGTGACAGCTTCCGCCTTGCTGGATCTCCTTACCAAGGAGGAGATCCAGCGCTTAGTACAGTCCTGTGTGGACGCACAAAGCCCAGCGCTGTTCACT…	, GTGAAGCTGGTTCGTCTCGTACGCAAGGCCCTTCCGAGCAAGAGCCTGAAGTCTTATGCCTGGTACGGCTGGATCTGA, 7499727, 7499805(-)	, AWYGWI*, 7499727, 7499805(-)	AWYGWI	6
WP_244287330.1	1225572647	Amycolatopsis rubida strain DSM 44637, whole genome shotgun sequence	Amycolatopsis rubida	Actinomycetota	Amycolatopsis	70	69.6	0.400000000000006	1225572647	94128..102368	TCACGAGCTGTACTCCTCGTACGCCCTCAACGTCCTGATCACCAGCGCCCGTTCCCCCGGACTCAACGGCGACAACGCCGCCTGCCACGCCTTCGCCCCGCGCGCGAGCCACGCGTCCACCGCGGGCCGCTTGTCCGCGTGGATGCTCACGATGGTGCGCCGCCGGTCGTCCGGGTCCTCGGCGCGCTCCAGCACGCCTTGCCGGGACAGGTCGCCGATCATCAGACTCGCTGTGGTGGGCGCGATTTCGAGCCGTCCGGCGAGTTCGTTGACCGTCATCGGGCCGTCGAACAACAAGTAGGCCAGCAGGGACAAGTGCCGCGGCGCGAGCGCGACGTCGTCGAGCTCCGGAGGCGGCGGCGTCCGCTTCGCGCGCCCGACGAGACGGGGCATGAGAAG…	, GTGCGCAAGGCCCTTCCGAGCAAGAGTCTCAAGTCTTACGCCTGGTACGGCTGGATCTGA, 97358, 97418(+)	, AWYGWI*, 97358, 97418(+)	AWYGWI	6
WP_237440063.1	1815901922	Amycolatopsis rubida strain SID8386 contig-1000029, whole genome shotgun sequence	Amycolatopsis rubida	Actinomycetota	Amycolatopsis	70.8	69.6	1.2	1815901922	117907..123785	CTGCGGCTCAGAGAACCAGCCGACACCGCGGCCAGGGCGGCCGATCTGGTCGCCTTGCTCCCGGCCGTCCCGGCGGTCATCCGGGACCTCGGCTGCGGCACGGGTGCGATGGGACGCTGGCTGTCCGGCCGGCTTCCGAAACCGCAGCGGTGGATTCTGCACGACCAGGACCAGCGGCTGCTCAAGATCGCCGCCCGCAGTCTTCCGCCGGGGATCAGCGTCGTGACCGAACAAGCCGACGTGACTCGGCTGGGTTTCGGCGGCACTTCTCTCGTAACGGCTTCCGCCTTGCTGGATCTCCTTACTGAGGAAGAGATCCAGCGATTAGTGAAGTCCTGTGTGGACGCGCAAAGCCCAGCGCTGTTCACATTGTCCGTGACCGGATCGGCTCGCCTCACG…	, GTGCGCAAGGCCCTTCCGAGCAAGAGTCTCAAGTCTTACGCCTGGTACGGCTGGATCTGA, 121437, 121497(-)	, AWYGWI*, 121437, 121497(-)	AWYGWI	6
WP_237440063.1	1801685264	Amycolatopsis rubida strain SID8386 SID8386.c183, whole genome shotgun sequence	Amycolatopsis rubida	Actinomycetota	Amycolatopsis	70.8	69.6	1.2	1801685264	117907..123785	CTGCGGCTCAGAGAACCAGCCGACACCGCGGCCAGGGCGGCCGATCTGGTCGCCTTGCTCCCGGCCGTCCCGGCGGTCATCCGGGACCTCGGCTGCGGCACGGGTGCGATGGGACGCTGGCTGTCCGGCCGGCTTCCGAAACCGCAGCGGTGGATTCTGCACGACCAGGACCAGCGGCTGCTCAAGATCGCCGCCCGCAGTCTTCCGCCGGGGATCAGCGTCGTGACCGAACAAGCCGACGTGACTCGGCTGGGTTTCGGCGGCACTTCTCTCGTAACGGCTTCCGCCTTGCTGGATCTCCTTACTGAGGAAGAGATCCAGCGATTAGTGAAGTCCTGTGTGGACGCGCAAAGCCCAGCGCTGTTCACATTGTCCGTGACCGGATCGGCTCGCCTCACG…	, GTGCGCAAGGCCCTTCCGAGCAAGAGTCTCAAGTCTTACGCCTGGTACGGCTGGATCTGA, 121437, 121497(-)	, AWYGWI*, 121437, 121497(-)	AWYGWI	6
WP_043830661.1	513044095	Amycolatopsis orientalis DSM 46075 contig_6, whole genome shotgun sequence	Amycolatopsis orientalis DSM 46075	Actinomycetota	Amycolatopsis	71.3	69.2	2.09999999999999	513044095	91805..100167	TCACGACCCATACTCCTCATACGCCCGCAACGTCCTGATCACCAGCGCCCGTTCCCCCGGGCTCAACGGCGACAACGCCGCCTCCCACGCCTTCGCCCCGCGAGCCAGCCACGCGTCGACGGCGGGCCGCTTGTCCGAGTGGATGCTCACGATGGTGCGCCGCCGGTCGTCCGGGTCCTCGGCGCGCTCCAGCACGCCTTGCCGGGACAGGTCGCCGATCATCAGACTCGCTGTGGTGGGCGCGATTTCGAGCCGTGCGGCGAGTTCGTTGACCGTCATCGGGCCGTCGAACAACAGATAGGCCAGCAGGGACAAATGCCGCGGCGCGAGCGCGACGTCGTCGAGTTCCGGCGGCGGCGGCGTCCGCTTCGCGCGCCCGACGAGACGGGGCATGAGAAG…	, GTGCGCAAGGCCCTTCCGAGCAAGAGCCTGAAGTCTTACGCCTGGTACGGCTGGATCTGA, 95057, 95117(+)	, AWYGWI*, 95057, 95117(+)	AWYGWI	6
WP_200863050.1	513044011	Amycolatopsis orientalis DSM 43388 contig_7, whole genome shotgun sequence	Amycolatopsis orientalis DSM 43388	Actinomycetota	Amycolatopsis	72.2	69.2	3	513044011	78877..84916	GTGACCACAGTGGACCCCTCCGGGTACGCGCCGGAATGGCTGCGGCTGCGGGAACCGGCCGACACGGCGGCCCGGGCCGCCGATCTGGTCGCCTTGCTGCCGCCCCGTCCGGCGGTCGTCCGAGATCTCGGCTGCGGCACCGGTGCGATGGGGCGGTGGCTGAGCGGACGCCTTCCGAAACCGCAACGGTGGATTCTGCACGACCAGGACCCGCGGCTGCTGGAGATCGCGGAACGCAGTCTTCCCCCGGGGATCAACGTCGAGACGGAACAAGCTGACGTGACCCGGCTGGATTTCCGCGGCACGTCCCTCGTGACGGCTTCCGCTTTGCTGGATCTCCTTACCCAGGAGGAGATCCAGCGCGTGGTGCGGTCCTGTGTGGACGCGCGAAGCCCGGCA…	, GTGCGCAAGGCCCTTCCGGGCAAGAGCCTGAAGTCTTACGCCTGGTACGGCTGGATCTGA, 82546, 82606(-)	, AWYGWI*, 82546, 82606(-)	AWYGWI	6
WP_240691316.1	1604951415	Amycolatopsis nivea strain CFH S0261 Scaffold11, whole genome shotgun sequence	Amycolatopsis nivea	Actinomycetota	Amycolatopsis	70.9	69.5	1.40000000000001	1604951415	137476..143515	GTGACCACAGTGGACTCTTCCGGTTACGCGCCGGAATGGCTGCGGCTCAGAGAACCGGCCGACACGGCGGCGCGGGCGGCCGATCTGGTCGCCTTGCTCCCGGCCAGCCCGGCAGTCATCCGGGATCTCGGGTGCGGCACCGGGGCGATGGGACGCTGGCTGTCCGGTCGCCTCCCGAAACCGCAGCGGTGGATTCTGCACGACCAGGACCCGCGGCTGCTCGAGATCGCCGCACGCAGTCTTCCACCGGGGATCAGCGTCGAGACCGAACAGGCCGACGTGACTCGGCTGAACCTGACCGGCACTTCTTTGGCAACGGCTTCCGCTCTGCTGGATCTCCTTACCCAGGAAGAAATCCAACGATTGGTGAAGTCCTGTGTGGACGCGCAGAGCCCGGCG…	, GTGCGCAAGGCCCTTCCGAGCAAGAGCCTGAAGTCTTACGCCTGGTACGGCTGGATCTGA, 141145, 141205(-)	, AWYGWI*, 141145, 141205(-)	AWYGWI	6
WP_244194705.1	1317340355	Amycolatopsis niigatensis strain DSM 45165 Ga0074778_13, whole genome shotgun sequence	Amycolatopsis niigatensis	Actinomycetota	Amycolatopsis	70.5	69.5	1	1317340355	3877732..3886207	TCACGAGCCATACTCCTCAAACACCCTCAACGTCCTGATCACCAGCGCCCGCTCGCTCGGACTCAACGGCGACAACGCCGCTTCCCACGCCTTCGCCCCCCGAGCGAGCCACGCGTCCACCGCCGGTCGCTTGTCCGCGTGGATGCTCACGATGGTGCGCCGCCGGTCGTCCGGGTCCTCGGTACGTTCCAGCACGCCTTGCCGGGACAGGTCGCCGATCATCAGACTCGCTGTGGTGGGCGCGATTTCGAGCCGTCCGGCGAGTTCGTTGACCGTCATCGGGCCGTCGAACAACAGATAGGCCAGCAGGGACAGATGCCGCGGCGCGAGCGCGACGTCGTCGAGTTCCGGAGGCGGCGGCGTTCGCTTCGCCCGGCCGACGATGCGGGGCATGAGCAG…	, GTGCGCAAGGCCCTTCCGGGCAAGAGCCTGAAGTCTTACGCCTGGTACGGCTGGATCTGA, 3881061, 3881121(+)	, AWYGWI*, 3881061, 3881121(+)	AWYGWI	6
WP_246411464.1	1889895375	Amycolatopsis dendrobii strain DR6-1 2, whole genome shotgun sequence	Amycolatopsis dendrobii	Actinomycetota	Amycolatopsis	71.2	69.6	1.60000000000001	1889895375	89774..98172	TCACGACCCGTACTCCTCATACGCCCGCAACGTCCTGATCACCACTGCCCGCTCGCCAGGACTCAACGGCGCCAGTGCCGCCTCCCACGCCTTCGCCCCGCGTGCGAGCCACGCGTCCACGGCGGGCCGCTTGTCCGCGTGGATGCTCACGATGGTGCGCCGCCGGTCGTCCGGGTCCTCGGCGCGCTCCAGCACGCCTTGCCGGGACAGATCGCCGATCATCAGACTCGCTGTGGTGGGCGCGATTTCGAGCCGTCCGGCGAGTTCGTTGACCGTCATCGGGCCGTCGAACAACAGGTAGGCCAGCAGGGACAAATGCCGCGGCGCGAGCGCGACGTCGTCGAGTTCCGGAGGCGGCGGCGTCCGCTTCGCGCGCCCGACGAGACGGGGCATGAGCAG…	, GTGCGCAAGGCCCTTCCGGGCAAGAGTCTGAAGTCTTATGCCTGGTACGGCTGGATCTGA, 93026, 93086(+)	, AWYGWI*, 93026, 93086(+)	AWYGWI	6
WP_244223516.1	1450142326	Amycolatopsis circi strain DSM 45561 NODE_28, whole genome shotgun sequence	Amycolatopsis circi	Actinomycetota	Amycolatopsis	70.7	69	1.7	1450142326	38447..44533	GTGACCACAGTGGACTCTTCCGGTTACGCGCCGGAATGGCTGCAACTCAGAGAGCCAGCCGATACCGCGGCCCGGGCGGCCGATCTGGTTGCCTTGCTGCCGCCCAGTCCGGCGGTCATCCGGGATCTCGGCTGCGGCACCGGCGCGATGGGACGCTGGCTGGGCGGTCGCCTCCCGAAGCCGCAGCGGTGGATCCTGCACGACCAGGACCCGCGATTGCTGGAGATCGCCGCGCGCAGCCTTCCGCCGGGGATCAGCGTCGAGACGGAACAAGCCGATGTGACCCGGCTGGATATCAACGGCACTTCTTTGGTCACGGCTTCGGCGTTGCTGGATCTTCTTACCCAGGAGGAGATCCAGCGACTAGTGAAGTCCTGTGTAGACGCCCGATGTCCGGCT…	, GTGCGCAAGGCCCTCCCGAGCAAGAGCCTGAAGTCTTACGCCTGGTACGGCTGGATCTGA, 42155, 42215(-)	, AWYGWI*, 42155, 42215(-)	AWYGWI	6
WP_020664574.1	486399859	Amycolatopsis benzoatilytica AK 16/65 AmybeDRAFT_scaffold1.1, whole genome shotgun sequence	Amycolatopsis benzoatilytica AK 16/65	Actinomycetota	Amycolatopsis	70.9	70	0.900000000000006	486399859	8042905..8050445	TCACGAGCTGTGCTGCTCGAAGACCTTCAACGTGTTGATCACCAGCGCGCGTTCGGCCGGGGTGAGCGGCGTGAGCGCTTCCTGCCACGCCTTCGCGCTGCGGGCGAGCCACGCGTCGACTGCCGGCTCCTTGTCCGCGTTGATGCTCACGATGGTGCGCCGCCGGTCGTCCGGGTGCTCGGCGCGGTCCAGCACGCCCTGGCGGGACAGGTCGCCGACCATCAGGCTGGCCGTCGTGGGCGCGATCTCCAGCCGGGCGGCGAGCTCGTTGACCGTCATCGGACCGTCGAACAGCAGATAGGCCAGCAGCGACAGATGCCGCGGCGCGAGCGCGAGATCGCCGAGCTCCGGGGGCGGCGGCGTCCGCTTCGCACGCCCGACCAGACGGGGCATGAGCAG…	, GTGCGCCTCGTTCGCAAGGCCCTGCCGGGCAAGAGCCTGAAGTCCTACGCCTGGTACGGCTGGATCTGA, 8046127, 8046196(+)	, AWYGWI*, 8046127, 8046196(+)	AWYGWI	6
WP_020639417.1	486332032	Amycolatopsis balhimycina FH 1894 strain DSM 44591 A3CEDRAFT_scaffold1.1, whole genome shotgun sequence	Amycolatopsis balhimycina FH 1894	Actinomycetota	Amycolatopsis	74.4	70.8	3.60000000000001	486332032	1795434..1801877	TCAGCCGATCTTGAGGTTCTGCGTGAACACGTTGCCTGCGTAGGCGTTCACCCCGAACAACCCGGACGCGTAGGCCGTGTCCACGGCATCGATGAGCGGGTCGGCGCCGTCGCCCAGCCACACCCGAATCCGCGCGCCGGCGGTCTGCACCCGCACGTGGTAGGTGCGGCCCTCGACGATCGGCGTCGCGCGGGTCGCGATGTCCTGGCCCGGTCGCCAGAGCTTGACCAGGCCCGTGGTGTCGATGGACGCGGTGTAGCCGGCCCCCTCGGGCGTCGCCCGGAAGGTCAGGCCCGCCGCGGTCCCGTTGGTGACCGACAGATCACCTTCGTAGGTGAAGTCCCTTCCGGTGCGGTCGCTGAGGAAGAAGCCATCGCCGGCCGAGCTCCCGCGCAGGCC…	, GTGAAGCTCGTCCGCCTGGTCAAGAAAACGCTTCCCAAGAAGAGCCTGAAGGCCTACGCCTGGTACGGCTGGATCTGA, 1799158, 1799236(-)	, AWYGWI*, 1799158, 1799236(-)	AWYGWI	6
WP_020639417.1	1538676923	Amycolatopsis balhimycina DSM 5908 AA000373-58_GDW02563, whole genome shotgun sequence	Amycolatopsis balhimycina DSM 5908	Actinomycetota	Amycolatopsis	74.3	70.8	3.5	1538676923	10338..18145	ATGAGAACCCTCGAGACGACGCTGGCCTGGGTGGCCGAGGGCACCGAACTCGTCCGGAAAGCCCTCGCCGGCCTCGACGAGACGTCGTACGACGCCCCCTCGCTGCTCCCCGGCTGGACCCGCAAGCACGTCGCGGCCCACCTGGCCGGCAACGCCGAGGCCATCGGCAACCTCGTCCACTGGGCTCGCACCGGCGAGCCGACCCCGATGTACAGCTCACCGGAGCAGCGCACCGCCGTCATCGCGTCGGGGGCCAGGCTGCCCGGCGACCGGCTCACCGCGTGGTTCGAGGAGTCCGCGCAGACCCTCGCCACCGCGCTGGCCGGACTGACCGAGCAGCAGTGGCGGGCCGAGGTGGTCACGGCACAGGGACGGGCCGTGCCGGCGAGCGAGACTCCG…	, GTGAAGCTCGTCCGCCTGGTCAAGAAAACGCTTCCCAAGAAGAGCCTGAAGGCCTACGCCTGGTACGGCTGGATCTGA, 13652, 13730(+)	, AWYGWI*, 13652, 13730(+)	AWYGWI	6
WP_219437592.1	2074387556	Saccharothrix obliqua strain SC076 1, whole genome shotgun sequence	Saccharothrix obliqua	Actinomycetota	Saccharothrix	75.1	72.5	2.59999999999999	2074387556	275341..283022	ATGGCCGAACAGAAGAAGATCGCATTCCTGGTCGACACGGAGGGGATCGAGCAGGTCGAGCTGACCGACCCCTGGCAGCACGTCGAGAAGGCGGGCGCGGTCCCCAGGCTGCTCGCGCCGAAGCTCGGGCAGGTGCAGGGGTTCGACCACCTGACACCCGCCGACAAGTTCGACGTGGACGTGCCGTTCGCGCACGCGGACCCGGCCGACTACGACGGGATCGTCATCCCGGGCGGTGTGGCGAACGCCGACTTCCTGCGCATGGACCGCGACGCGGTGGCGTTCGTGAAGGCGCACGTCGCGGCCGGCAAGCCGGTCGCCTCCATCTGCCACGGCCCGTGGCTGCTGGTGGAGGCCGACGTGGTGCGGGGCAAGATGCTGACCTCGTTCCCGAGCCTC…	, ATGCCGCGGCGGAGCCTGAAGGCGTACGCCTGGTACGGCTGGCTCTGA, 278772, 278820(+)	, AWYGWL*, 278772, 278820(+)	AWYGWL	6
WP_037911672.1	740069139	Actinacidiphila yeochonensis CN732 BS72DRAFT_unitig_0_quiver.5_C, whole genome shotgun sequence	Actinacidiphila yeochonensis CN732	Actinomycetota	Actinacidiphila	72.9	73.6	-0.699999999999989	740069139	1307850..1317062	GTGACCACGACCACCATCACCACCTCGCCGGGTGCCGGCGCCGGGTCCGGCAGCGGGGAGGGCGCCGCGCGGGGGCGGACCGTCGACGGGCCGAAGCTCTTCAACCGGCTGTGCGCGGTGTGCCTGACCCTCTTCGCGCTGATCTGGCTCGTGCCGTTCTTCTGGGCGCTGGCCACCTCGATGCGCTCGGACGGCTCGATCACCCAGAAGCCGACCTCGCCGTTCGCCGGCGGGTGGTCCTTCCACGCGTACTCCTACGCGGTGGACAACTACCCGATCGGCTGGTGGTACCTCAACAGCCTGGTGATCGCGGTCCTCGCGGTCGTCCTCACCGTCGGGTTCTGCTCGATGGCCGGCTTCGCGCTGGTCTTCCTGCGCTTCCGCGGCCGCTCGGTGATG…	, ATGAAGCTTGTCCGACTGGTCAACAAGTTCCGTCCGGAGAAGAGCCTGAAGGCCTACGCCTGGTACGGCTGGCTGTAG, 1311581, 1311659(+)	, AWYGWL*, 1311581, 1311659(+)	AWYGWL	6
WP_167473178.1	1828113162	Nocardia arthritidis strain AUSMDU00012717 chromosome, complete genome	Nocardia arthritidis	Actinomycetota	Nocardia	67.1	67.6	-0.5	1828113162	2599158..2605297	CTACGGAACGGGTTTCGGCGGCAGCGCCGGAACCTCTCCGTACGGTTGATAATTCGGCGGGAACGGCGCGGGCGACGGCCGCAGGAACAGCTTGCCGTGCCTGCTGCGGTCGCGCAGCGCCGCCATCCGCCAGGTGAGCACCGGATGGCTGGCCATGGCATTGACCATCCAGACGAAGAAGCCCTTCTCCTGTGCGGCCCGGTCGGCCATCTCGTCGAAGCCGACCAGGGTGTTCATATATTTGCCCGCGGCCAGCGTGCCCATCGCGGTGGGTGCGCCCTGGTGGCGGTTGCAGTAGCCGTGATTGTCGGCGGTGTACTCCTGCGCGCGGCTGAGGCTGCTGCCGAGGATCGGCAGGAACGGTGCGAGGAACATGCCGAGCTGGCGCCAATAGGAGAC…	, ATGGCGTTTGTTCGCATTGCCAGGTGGCTGAAGCAGGGTAAGAGTCTGAAGACTTTCGCGTGGTACGGCTGGACGTAA, 2602782, 2602860(-)	, AWYGWT*, 2602782, 2602860(-)	AWYGWT	6
WP_225012468.1	2105075416	Streptomyces sp. 8L contig_00028, whole genome shotgun sequence	Streptomyces sp. 8L	Actinomycetota	Streptomyces	71.7	71.8	-0.0999999999999943	2105075416	23947..29483	TCAGTCGAAGTCGGTGGCCGTCGTCGTGGCGTACCGGCCCATCACCTCGGCGGTCGCCGGTCCGGTCAGCTCCCCGTCCCGCGCGATCGTGTCGCGAAGATCCCTGAAGTACTGCACGTACAGGTCGGGAGTGAAGGTGTTGACCATCACGACCGGCTGGTCGCCGGGGTTGGCGAAGGTGTGCGGGACGCCGGGGGGAACCATCACCAGCGTGCCGGGCGGCGCGTCGTAGTCGTCGCGGCCCACGGTGAACCTGGCGGTGCCGCACACCACGTAGAAACCCTCGTCGTGCTCGGCATGCCGGTGCTGGGGCGGGCCGTCGCTGTGCGGGGCCAGGGTGATCTCGCCGATTCCGAGGCGGTGTTCCGTCGTGTCACCGGCCTCCAGGACGCGCATCCG…	, ATGAAGCTTGTCCGCCTCGCGAAGAAGATCCGGACCGAGAAGAGCCTCAAGGCATACGCGTGGTACGGCTGGGTCTAA, 27134, 27212(-)	, AWYGWV*, 27134, 27212(-)	AWYGWV	6
WP_246471754.1	1892615008	Saccharopolyspora phatthalungensis strain DSM 45584 Ga0436922_01, whole genome shotgun sequence	Saccharopolyspora phatthalungensis	Actinomycetota	Saccharopolyspora	70	66.45	3.55	1892615008	4981375..4989420	TTAGACAGCCGGGTGCAGGAGGTCGTTGAGGCCTATACGCCGGTAGAACTCCGTGCGGATGCGGTCGGCTACCGCGCTGACGACCTCGGCGCCGTCGTCGGCAGGGTCGATATGCACCCGGAACGGGCGCTGGCCCTTGGGGGTGTCGACTACCCGCACGATGGCGCGTGATACCTCGGTCGGGTCTTGGTCTGGAGTAAGCTGCGCGAGTTTGTCGGCGACCTGCTCCATCAGTCCTGCGTACTGAGTTTCGTATGCCTCGGCCACGGTCTCGTCGGCGGCGTGACCGGCGTGTGCGAAGTGGTTCGTGCCCACGGTGAATGCTCCTGGCACCACGATGGAGGTCTCGATGCCGAAGCGAGCCAGTTCAGCGGCGTAGGAGACCGCGAGCGAGTCCAT…	, GTGTTCTTCCTGAAGAGCAAGCTCACGCGTCAGAAGAGCCTGAAGGAGTACGCCTGGTACGGGTGGTACTAA, 4985020, 4985092(+)	, AWYGWY*, 4985020, 4985092(+)	AWYGWY	6
WP_262038770.1	2311570160	Streptomyces sp. Isolate_45 NODE_22_length_84134_cov_64.5604, whole genome shotgun sequence	Streptomyces sp. Isolate_45	Actinomycetota	Streptomyces	64.1	71.8	-7.7	2311570160	60853..66925	GTGAGTACGGACCTCAAGACCGCGACGAAGCTCGCGGTCCCCGGGAAGGGGGGCCGGCGCAAGCTGACCTACCCCTGGATCCTGCTGATCATCGCCATCGGCCTGGTCGCCGTCTCCGCCCTCCGGGCCATCACCGGCACCGCGGACCTCACCTCCACCGGCCAGTTCGGCGCCGCACTGAGCGCCGCCGTGCCGATCGGCCTGGCAGGTCTGGGCGGACTGTGGTCCGAGCGGGCCGGCGTGGTCAACATCGGCCTCGAAGGCATGATGATGCTCGGCTCGTTCGCGGCCGGCTGGGTCGGCTGGCAGCACGGCCCCTGGGCGGCGGCCGCCGCCGGCATCATCGGCGGCGCACTCGGCGGCCTCATCCACGCCGTCGCCACCGTCACCTTCGGCGTC…	, ATGAAACTCGTTCGCATCGTCAAGAAGTTCCGCCCGGAAAAGAGCCTCAAGGCATACGCCTGGTACCACTGGATTTAA, 64390, 64468(-)	, AWYHWI*, 64390, 64468(-)	AWYHWI	6
WP_262038770.1	2311556307	Streptomyces sp. Isolate_219 NODE_22_length_84134_cov_64.5604, whole genome shotgun sequence	Streptomyces sp. Isolate_219	Actinomycetota	Streptomyces	64.1	71.8	-7.7	2311556307	60853..66925	GTGAGTACGGACCTCAAGACCGCGACGAAGCTCGCGGTCCCCGGGAAGGGGGGCCGGCGCAAGCTGACCTACCCCTGGATCCTGCTGATCATCGCCATCGGCCTGGTCGCCGTCTCCGCCCTCCGGGCCATCACCGGCACCGCGGACCTCACCTCCACCGGCCAGTTCGGCGCCGCACTGAGCGCCGCCGTGCCGATCGGCCTGGCAGGTCTGGGCGGACTGTGGTCCGAGCGGGCCGGCGTGGTCAACATCGGCCTCGAAGGCATGATGATGCTCGGCTCGTTCGCGGCCGGCTGGGTCGGCTGGCAGCACGGCCCCTGGGCGGCGGCCGCCGCCGGCATCATCGGCGGCGCACTCGGCGGCCTCATCCACGCCGTCGCCACCGTCACCTTCGGCGTC…	, ATGAAACTCGTTCGCATCGTCAAGAAGTTCCGCCCGGAAAAGAGCCTCAAGGCATACGCCTGGTACCACTGGATTTAA, 64390, 64468(-)	, AWYHWI*, 64390, 64468(-)	AWYHWI	6
WP_150173451.1	1751962810	Streptomyces venezuelae strain ATCC 14583 chromosome, complete genome	Streptomyces venezuelae	Actinomycetota	Streptomyces	72.6	72.3	0.299999999999997	1751962810	6516924..6525513	ATGCCCCGCATCGAGTGGACCGAGAACGACCACATCAGCCACGAAAGCCACAACCAAGCATTCCAACAAGCCCGTTGGCACTCCGAGAGCGGTGCTCCGGTGCCACGCCGCGTCGTCGTCGCCGACGACCGGACCAGGGCGGCCGACGCGCACCGCCTCGCATGCGAGGGCACCGCGCTGCTGTGGCGCGGTGACTTCCACGGCGCCCGGCAGCTCCTCGGCGCGCTCGGCCGTCGCGTCGACAGGAAGGCGCCCGCGCCGGGCGCCACCCCCGCCGACGCCTTCCACCTGCACCGCCGCGCCCGCGGCCACCGGGCGCGCGTGCTCGGCATGCTGCTGGTGCACCTGGACGGCGAGCACCGGCTGAACCTGCGCCGGGCACCCGACGTCCGTGCGGCC…	, ATGAAGGTTGTCCGCTCCCTCAAGAAGAAGATCACCGGCGAGAAGAGCCTGAAGGCGTACGCCTGGTACCACTGGTACTAG, 6520630, 6520711(+)	, AWYHWY*, 6520630, 6520711(+)	AWYHWY	6
WP_150186767.1	1751977072	Streptomyces venezuelae strain ATCC 14585 chromosome, complete genome	Streptomyces venezuelae	Actinomycetota	Streptomyces	73.3	72.3	1	1751977072	6350842..6358543	TCACAGCCAGCCGTCCAGCGACCCCATGAACCCCTCGAAGTCGTCCCGGTGGATCGTGTGCCCCGCGCCCCGCACCGTGCGGACCTCGAAGCCGCGCCGCGCCAGCTCCTCCGCGAGCGTGTCGGAGACGACGGTGCTCGGGTCCGCGACCTGCACGAGCGACGGCACGGCGGGCGCGGCCGGGGTGTGGTCGACGGCGCCCGCGCCGGAGATCGAGAGCGCGGTCTCCGGATCCCAGACCGCCAGCGTCGCCATCTCCACGTCCACGTCGGCCGCCTCCCAGCGCGGGTTGAACTTCGCCAGGACGTCGCGCGGGATGTGCCGGAACTCCACGAACAGGGCGGGGTCGACCGAACCCTCGCCGCCGAGCGCCCACGCCGGGTCGGAGTAGACGGCCCG…	, ATGAAGGTTGTCCGCTCCCTCAAGAAGAAGATCACCGGCGAGAAGAGCCTCAAGGCGTACGCCTGGTACCACTGGTACTAG, 6353659, 6353740(+)	, AWYHWY*, 6353659, 6353740(+)	AWYHWY	6
WP_150215568.1	1752014777	Streptomyces venezuelae strain ATCC 14584 chromosome, complete genome	Streptomyces venezuelae	Actinomycetota	Streptomyces	73.6	72.3	1.3	1752014777	2008676..2014311	ATGAGCGATCAGAACGACCGTCCCGAGCGATGGAGCCGGGCCACCACCTACCCCGACATGTGGGCCGATCCGGACGACGACCCCCGCGACAGCGAGGGGAACAGTCCGGACGGCGAGCTGCCGACGCTGCTCGACTTCCTGTCGGGGTACCGCATGACCCTGCGCATGAAGTGCGAGGGCCTGGACGCGGAACAGCTGGCCCGCCGCTCGGTGCCGCCGTCGACGATGTCGCTCCTCGGCCTGGTCCGCCATCTCGCCGAGGTGGAGCGGGACTGGCGCAACTGGATCAGCGAGGACCCGGCTCCGCGGCTGTGGGGTCCCAAGGACGCGGACTTCCACGGGGCCGTCGCGGACCAGGCGGTGGTCGACGAGGCGTTCGCCGCGCTGGAACGCGAGCAG…	, ATGAAGGTTGTCCGCTCCCTCAAGAAGAAGATCACCGGCGAGAAGAGCCTCAAGGCGTACGCCTGGTACCACTGGTACTAG, 2012006, 2012087(-)	, AWYHWY*, 2012006, 2012087(-)	AWYHWY	6
WP_125515706.1	1538589382	Streptomyces sp. WAC 01529 chromosome, complete genome	Streptomyces sp. WAC 01529	Actinomycetota	Streptomyces	73.2	71.8	1.40000000000001	1538589382	6539259..6549774	ATGCCCCGCATCGAGTGGACCGAGAGCGACAACACCCCTGTGCGGTACGCCCGTTGGCACTCCGAGAGTGACGCGGCCCCGCCCGGCCGCACCTCCGTCGCCGACGACCGGATGAGGGCCGACACCGCCCACCGCCTCGCCTGCGAGGGCACCGCGCTGCTCTGGCGCGGCGACTTCCACGGCGCCCGGCACCTGCTCGCCGCCCTGGCGCGCCGCGTCGACAGGAAGCCCCCGCCGCCGGGTGCCACGCCCGCCGACCGCTTCCACCTGCACCGGCGCGCCCGCGGCCACCGGGCCCGCGTGCTCGGCATGGTGCTGGTGCGCCTCGACGAGGAGTACGCCCTGACGCTGCGCAGGGCGCCCGACGTCCGCGCCGCCTGCCAGGAGGCGTACGGCCCG…	, ATGGTCCGCTCGCTCAAGAAGAGGATCACCGGAGAGAAGAGCCTGAAGGCGTACGCCTGGTACCACTGGTACTAA, 6543040, 6543115(+)	, AWYHWY*, 6543040, 6543115(+)	AWYHWY	6
WP_148840056.1	1733257436	Streptomyces sp. sk2.1 Scaffold_77, whole genome shotgun sequence	Streptomyces sp. sk2.1	Actinomycetota	Streptomyces	73.7	71.8	1.90000000000001	1733257436	1703310..1711702	ATGACATTAGCGGATGCAACCGTACGTTCCGGAAAGAAGAGTCCACCCGATGGGCCACCCGGCGGGCAGTCCCGGCCGGCCAACCGGAACGTCGGTGCCTGGTTCCTGGTCCTGCCCGCGCTGATCCCGATCCTGGTCCTCAGCGTCGGCCCCCTCCTCTACGGCATCGCGCTGGCCTTCACCGACGCCCAGTCCGGCCGCACCCGCGCCACCCAGTGGGTGGGCGGGCTCAACTTCCAGGACCTGCTCCACGACACCCTCTTCTGGGACTCGTTCCGGATCGGGCTGCTGTGGGCGGTCGGCGTCACGGTCCCGCAGTTCGTCCTGGCCCTCGGCCTCGCCCTGCTGCTCAACCAGAAGCTGCGGCTGCGCTGGCTGGCGCGGGCCCTGGCGATCATC…	, ATGACGCCGGAGAAGAGCCTGAAGGCGTACGCCTGGTACCACTGGTACTAA, 1707082, 1707133(+)	, AWYHWY*, 1707082, 1707133(+)	AWYHWY	6
WP_161236205.1	1817812883	Streptomyces sp. SID339 contig-2000003, whole genome shotgun sequence	Streptomyces sp. SID339	Actinomycetota	Streptomyces	72.5	71.8	0.700000000000003	1817812883	2981..11570	ATGCCCCGCATCGAGTGGACCGAGAACGACCACATCAGCCACGAAAGCCACAACCAAGCATTCCAACAAGCCCGTTGGCACTCCGAGAGCGGTGCTCCGGTGCCACGCCGCGTCGTCGTCGCCGACGACCGGACCAGGGCGGCCGACGCGCACCGCCTCGCATGCGAGGGCACCGCGCTGCTGTGGCGCGGTGACTTCCACGGCGCCCGGCAGCTCCTCGGCGCGCTCGGCCGTCGCGTCGACAGGAAGGCGCCCGCGCCGGGCGCCACCCCCGCCGACGCCTTCCACCTGCACCGCCGCGCCCGCGGCCACCGGGCGCGCGTGCTCGGCATGCTGCTGGTGCACCTGGACGGCGAGCACCGGCTGAACCTGCGCCGGGCACCCGACGTCCGTGCGGCC…	, ATGAAGGTTGTCCGCTCCCTCAAGAAGAAGATCACCGGCGAGAAGAGCCTGAAGGCGTACGCCTGGTACCACTGGTACTAG, 6686, 6767(+)	, AWYHWY*, 6686, 6767(+)	AWYHWY	6
WP_161236205.1	1801647752	Streptomyces sp. SID337 SID337.c509, whole genome shotgun sequence	Streptomyces sp. SID337	Actinomycetota	Streptomyces	72.4	71.8	0.600000000000009	1801647752	16329..21069	ATGAGCGACCAGAGCGACCGCCCCGAGCGGTGGAGCCGGGCCACTACCTACCCCGACATGTGGGCTGATCCGGACGACGACCCCCGCGACAGCGAGGGGAACAGTCCGGACGGCGAGCTGCCGACGCTGCTCGACTTCCTGTCGGGGTACCGCATGACCCTGCGGATGAAGTGCGAGGGCCTGGACGCGGAGCAGTTGGCCCGCCGTTCGGTGCCGCCGTCGACGATGTCGCTCCTCGGCCTGGTCCGCCACCTCGCCGAGGTCGAGCGGGACTGGCGAAACTGGATCAGCGAGGACCAGGCGCCGAGGCTGTGGGGCCCCAAGGACGCGGACTTCCACGGGGCCGTCGCGGACCGGGCGGTGGTCGACGAGGCGTTCGCCGCGCTGGAGCGCGAGCAG…	, ATGAAGGTTGTCCGCTCCCTCAAGAAGAAGATCACCGGCGAGAAGAGCCTGAAGGCGTACGCCTGGTACCACTGGTACTAG, 19700, 19781(-)	, AWYHWY*, 19700, 19781(-)	AWYHWY	6
WP_161236205.1	1801688756	Streptomyces sp. SID335 SID335.c127, whole genome shotgun sequence	Streptomyces sp. SID335	Actinomycetota	Streptomyces	72.5	71.8	0.700000000000003	1801688756	0..6172	CGGAAGCGGCCGCCGGGGCGCGCGCCGCGTACGGCCGGGGCGGCTCGCGGGACCGCGCGGGCGGAGGTGTGAGCGCCGGCATGCGGGAGCCTCGTACGACGCGTGTCCGCGTCACCGCCGACCCCGACTGGTACGAGTCGGCGGACATCTCGCTCGGCATCCGCTTCGGCGACCTGGTCTTCACCTCCGGACAGGCCCCGGTGGACGAGCACGGACGCACGGTGGGTGCCGGCGACTTCGACGCGCAGGTGCGCCGGGCGCTGGCCAACCTGTCGACCGTCCTCACCCACGCGGGCTCCGGCCTGGACCGGCTGGTCAAGCTGACGGTCTTCGTCACGGACATCGCGCACCAGACCGCCTTCGCGCCGCTCCGTACCGAGTTCTACGGCGACCCTCGCC…	, ATGAAGGTTGTCCGCTCCCTCAAGAAGAAGATCACCGGCGAGAAGAGCCTGAAGGCGTACGCCTGGTACCACTGGTACTAG, 1288, 1369(+)	, AWYHWY*, 1288, 1369(+)	AWYHWY	6
WP_161236205.1	1819609967	Streptomyces sp. SID10115 contig-6000028, whole genome shotgun sequence	Streptomyces sp. SID10115	Actinomycetota	Streptomyces	72.5	71.8	0.700000000000003	1819609967	0..6163	CCGCCGGGGCGCGCGCCGCGTACGGCCGGGGCGGCTCGCGGGACCGCGCGGGCGGAGGTGTGAGCGCCGGCATGCGGGAGCCTCGTACGACGCGTGTCCGCGTCACCGCCGACCCCGACTGGTACGAGTCGGCGGACATCTCGCTCGGCATCCGCTTCGGCGACCTGGTCTTCACCTCCGGACAGGCCCCGGTGGACGAGCACGGACGCACGGTGGGTGCCGGCGACTTCGACGCGCAGGTGCGCCGGGCGCTGGCCAACCTGTCGACCGTCCTCACCCACGCGGGCTCCGGCCTGGACCGGCTGGTCAAGCTGACGGTCTTCGTCACGGACATCGCGCACCAGACCGCCTTCGCGCCGCTCCGTACCGAGTTCTACGGCGACCCTCGCCCCGCGGAGA…	, ATGAAGGTTGTCCGCTCCCTCAAGAAGAAGATCACCGGCGAGAAGAGCCTGAAGGCGTACGCCTGGTACCACTGGTACTAG, 1279, 1360(+)	, AWYHWY*, 1279, 1360(+)	AWYHWY	6
WP_030779685.1	664248467	Streptomyces sp. NRRL S-920 contig9.1, whole genome shotgun sequence	Streptomyces sp. NRRL S-920	Actinomycetota	Streptomyces	75	71.8	3.2	664248467	42795..48306	CTAGGACCCCGTCACGGGGTAGTGGTCCGACAGGTTCGTGTACGTGTACTTCTTGCCCCAGCTGGAGACCGTCCAGGGCGCGCTCTGTTCCTTGATCACGTCGTTGTGCCAGGTGGCGGGGCGTGCGTGGCCCTTGCGGTGCAGGACGTAGTCGAGGTCCTCGCGCGGGTCGTCGGGGTAGCGCTCGGAGGCGATCGAGTTGTCCCGGGTGTCGAAGGAGTACGGGTGGCCGGTGCGGGCGTCGGCGGGGGCGAGGCCTCCGTCGGCGAGCATCGAGGCGTACTCGGCGCTGTGCGAGTCGACGTTGAAGTCGCCCGCCACGATGACCTGTTCGGCGGCCGGGATGTTCTTGGCGTCGAGGAAGGCGTCCATCTCCTTGAACTGCTTCGCGCGCGTGGC…	, ATGATCCGCTCGCTCAAGAAGAAGATCACCGGAGAGAAGAGCCTGAAGGCGTACGCCTGGTACCACTGGTACTAA, 46209, 46284(-)	, AWYHWY*, 46209, 46284(-)	AWYHWY	6
WP_266489697.1	2351407926	Streptomyces sp. NBC_01767 NBC_01767_2, whole genome shotgun sequence	Streptomyces sp. NBC_01767	Actinomycetota	Streptomyces	72.1	71.8	0.299999999999997	2351407926	1860133..1865515	TCATGCCGGGGCTCCGTCGTGCGCGGGTCTGCCGTGTGCCGGTCCGTCCTGTGCCGCTCCCGGAGGCGCTGTCATCTGCACCAGCTTCTCCACCGTGTTCCAGTTGCGCGAGGTGGCGACGAGCCCCTTGGTCACGGAGGTCCGGGACAGTGCCTCGGCGAGCTTCGAGCGGCCCAGTCCCTCGGGGGCGTAGAGGTAGAGCGCGCGGTCGCCGAGGCCGAACGCCTCGGGGTGGAAGGCCGCCGGGTCGATCCGGGCGAAGCGGCCGGCGTCGACCGGCCGGTCGTAGTACGTGATGTGGAGCTGTCTGCCTTCGAGTTCGGCGGCCGGGAACGGACAGGCCGCCGCAACTGCGGCCAGGTAGGCGCCGTCCCGGACCAGGCAGGGGACGGGGAAGCC…	, ATGACGCCGGAGAAGAGCCTGAAGGCGTACGCCTGGTACCACTGGTACTAG, 1863591, 1863642(-)	, AWYHWY*, 1863591, 1863642(-)	AWYHWY	6
WP_266428463.1	2351225703	Streptomyces sp. NBC_01363 NBC_01363_2, whole genome shotgun sequence	Streptomyces sp. NBC_01363	Actinomycetota	Streptomyces	71.6	71.8	-0.200000000000003	2351225703	1071146..1079489	GTGACATTAGCGAGTGCAACCGTACGTTCCGGAAAGCATGACCCGCCCGCCGGGCCGCAGGACGAACGGCCCCGGCCGGTCGACCGGAAGGGTGCCGGAACCTGGTTCCTGGTGCTGCCCGCGCTGATCCCGATCCTGATTCTCAGTGTCGGCCCCCTGCTCTACGGCATCGCGCTGGCCTTCACCGATGCCCAGTCAGGACGCACCCGCTCCACCCAGTGGGTGGGCGGGCTCAACTTCCAGGACCTGCTCCACGACACCCTCTTCTGGGACTCGTTCCGGATCGGTCTGGTGTGGGCGTTCGGCGTCACCGTCCCGCAGTTCGTACTGGCCCTCGGCCTGGCCCTGCTGCTCAACCAGAATCTGCGGATGCGCTGGCTGGCGCGGGCGCTGGCGATC…	, ATGACGCCGGAGAAGAGCCTGAAGGCGTACGCCTGGTACCACTGGTACTAA, 1074858, 1074909(+)	, AWYHWY*, 1074858, 1074909(+)	AWYHWY	6
WP_266687998.1	2351719770	Streptomyces sp. NBC_00906 NBC_00906_4, whole genome shotgun sequence	Streptomyces sp. NBC_00906	Actinomycetota	Streptomyces	72	71.8	0.200000000000003	2351719770	1374148..1379546	TCATGCCGGGGCTCCGTCGTGCGCGGGTCTGCCGTGTGCCGGTCCGTCCTGCGCCGCTCCCGGGGGCGCTGTCATCTGCACCAGCTTCTCCACCGTGTTCCAGTTGCGCGAGGTGGCGACGAGCCCCTTGGTCACGGAGGTCCGGGACAGTGCCTCGGCGAGCTTCGAGCGGCCCAGTCCCTCGGGGGCGTAGAGGTAGAGCGCACGGTCGCCGAGGCCGAACGCCTCGGGGCGGAAGGCCGCCGGGTCGATCCGGGCGAAGCGGCCGGCGTCGACCGGTCGGTCGTAGTACGTGATGTGGAGCTGTCTGCCTTCGAGTTCGGCGGCCGGGAACGGGCAGGCCGCCGCAACTGCGGCCAGGTAGGCGCCGTCCCGGACCAGACAGGGGACGGGGAAGCC…	, ATGACGCCGGAGAAGAGCCTGAAGGCGTACGCCTGGTACCACTGGTACTAG, 1377606, 1377657(-)	, AWYHWY*, 1377606, 1377657(-)	AWYHWY	6
WP_266910789.1	2352096886	Streptomyces sp. NBC_00893 NBC_00893_5, whole genome shotgun sequence	Streptomyces sp. NBC_00893	Actinomycetota	Streptomyces	72.7	71.8	0.900000000000006	2352096886	795996..801463	TCATGCCGGGGCTCCGTCGTGCGTGGGTCTGCCGTGTGCCGGTCCGTCCTGTGCCGCTCCCGGGGGCGCTGTCATCCGCACCAGCTTCTCCACCGTGTTCCAGTTGCGCGAGGTGGCGACGAGCCCCTTGGTCACGGAGGTCCGGGACAGTGCCTCGGCGAGCTTCGAGCGGCCCAGCCCGTCGGGGGCGTAGAGGTAGAGCGCGCGGTCGCCGAGGCCGAACGCCTCGGGGCGGAAGGCCGCCGGGTCGATCCGGGCGAAGCGGTCGGCGTCGACCGGAAGGTCGTAGTACGTGATGTGGAGCTGTCTGCCTTCGAGTTCGGCGGCCGGGAACGGGCAGGCCGCCGCAACTGCGGCCAGGTAGGCCCCGTCCCGGACCAGACAGGGGACGGGAAAGCC…	, ATGACGCCGGAGAAGAGCCTGAAGGCGTACGCCTGGTACCACTGGTACTAG, 799508, 799559(-)	, AWYHWY*, 799508, 799559(-)	AWYHWY	6
WP_266687998.1	2351921234	Streptomyces sp. NBC_00892 NBC_00892_3, whole genome shotgun sequence	Streptomyces sp. NBC_00892	Actinomycetota	Streptomyces	72	71.8	0.200000000000003	2351921234	1374136..1379534	TCATGCCGGGGCTCCGTCGTGCGCGGGTCTGCCGTGTGCCGGTCCGTCCTGCGCCGCTCCCGGGGGCGCTGTCATCTGCACCAGCTTCTCCACCGTGTTCCAGTTGCGCGAGGTGGCGACGAGCCCCTTGGTCACGGAGGTCCGGGACAGTGCCTCGGCGAGCTTCGAGCGGCCCAGTCCCTCGGGGGCGTAGAGGTAGAGCGCACGGTCGCCGAGGCCGAACGCCTCGGGGCGGAAGGCCGCCGGGTCGATCCGGGCGAAGCGGCCGGCGTCGACCGGTCGGTCGTAGTACGTGATGTGGAGCTGTCTGCCTTCGAGTTCGGCGGCCGGGAACGGGCAGGCCGCCGCAACTGCGGCCAGGTAGGCGCCGTCCCGGACCAGACAGGGGACGGGGAAGCC…	, ATGACGCCGGAGAAGAGCCTGAAGGCGTACGCCTGGTACCACTGGTACTAG, 1377594, 1377645(-)	, AWYHWY*, 1377594, 1377645(-)	AWYHWY	6
WP_124721219.1	2351901056	Streptomyces sp. NBC_00439 NBC_00439_5, whole genome shotgun sequence	Streptomyces sp. NBC_00439	Actinomycetota	Streptomyces	72.3	71.8	0.5	2351901056	2287371..2292753	TCATGCCGGGGCTCCGTCGTGCGCGGGTCTGCCGTGTGCCGGTCCATCCTGTGCCGCTCCCGGAGGCGCTGTCATCTGCACCAGCTTCTCCACCGTGTTCCAGTTGCGCGAGGTGGCGACGAGCCCCTTGGTCACGGAGGTCCGGGACAGTGCCTCGGCGAGCTTCGAGCGGCCCAGTCCCTCGGGGGCGTAGAGGTAGAGCGCGCGGTCGCCGAGGCCGAACGCCTCGGGGTGGAAGGCCGCCGGGTCGATCCGGGCGAAGCGGCCGGCGTCGACCGGCCGGTCGTAGTACGTGATGTGGAGCTGTCTGCCTTCGAGTTCGGCGGCCGGGAACGGACAGGCCGCCGCAACTGCGGCCAGGTAGGCGCCGTCCCGGACCAGGCAGGGGACGGGGAAGCC…	, ATGACGCCGGAGAAGAGCCTGAAGGCGTACGCCTGGTACCACTGGTACTAG, 2290829, 2290880(-)	, AWYHWY*, 2290829, 2290880(-)	AWYHWY	6
WP_266729015.1	2351792036	Streptomyces sp. NBC_00378 NBC_00378_3, whole genome shotgun sequence	Streptomyces sp. NBC_00378	Actinomycetota	Streptomyces	71.6	71.8	-0.200000000000003	2351792036	1903746..1909097	TCATGCCGGGGCTCCGTCGGGTACGGGTCCGGCGTGAGCCGTCTTTGGCGGTGCGGTCATCCGCACCAGCTTTTCCACGGTGTTCCAGTTGCGCGAGGTGGCGACGAGACCCTTGGTGACGGAGGTGCGGGACAGCGCGTCGGCGAGCTTCGAGCGGCCCAGCCCGTCGGGGGCGTAGAGGTAGAGCGCGCGGTCGCCGAGACCGAATGCCTCGGGGAGGTAGGCCGCCGCGTCGATCCCGGCGAAGCGGTCGGCGTCGACCGGCTGGTCGTAGTACGTGATGTGGAGCTGCTTGCCTTCGAGTTCGGCGGCCGGGAACGGGCAGGCCGCCGCAACTGCCGCCAGGTAGGCGCCGTCCCTGACCAGGCAGGGGACGGGAAAACCGAACCGCTTCTCGAT…	, GTGGGATCCATACCGGCACGGACGCCCGGACACAAGAGCCTGAAGAGGCTGATTCACGCCATTGAATGTCTGAATCGCCGACATTGA, 1907504, 1907591(+), ATGACGCCGGAGAAGAGCCTGAAGGCGTACGCCTGGTACCACTGGTACTAG, 1907178, 1907229(-)	, LIHAIECLNRRH*, 1907504, 1907591(+), AWYHWY*, 1907178, 1907229(-)	AWYHWY	6
WP_266622128.1	2351605485	Streptomyces sp. NBC_00305 NBC_00305_4, whole genome shotgun sequence	Streptomyces sp. NBC_00305	Actinomycetota	Streptomyces	72.3	71.8	0.5	2351605485	2334298..2342673	TTGGCGAGTGCAACCGTACGTTCCGGGAGGGACGGTCCGCCCGGAAGCCCGCAGGACAAACGGTCCCGGCCGGTCAACCGGAGCGCCGGTACCTGGTTCCTGGTGCTGCCCGCGCTGATCCCGATCCTGGTCCTGAGCGTCGGCCCCCTGCTCTACGGCATCGCGCTGGCCTTCACCGACGCCCAGTCCGGCCGCACCCGCTCCACCCAGTGGGTGGGCGGACTGAACTTCCAGGACCTGCTCCACGACACCCTCTTCTGGGACTCGTTCCGGATCGGTCTGGTCTGGGCGTTCGGCGTCACCGTCCCGCAGTTCGTACTGGCCCTCGGTCTCGCCCTGCTGCTCAACCAGAATCTGCGGCTGCGCTGGCTGGCCCGGGCCCTGGCGATCATCCCGTGG…	, ATGACGCCGGAGAAGAGCCTGAAGGCGTACGCCTGGTACCACTGGTACTAG, 2337951, 2338002(+)	, AWYHWY*, 2337951, 2338002(+)	AWYHWY	6
WP_266622128.1	2351855297	Streptomyces sp. NBC_00264 NBC_00264_5, whole genome shotgun sequence	Streptomyces sp. NBC_00264	Actinomycetota	Streptomyces	72.3	71.8	0.5	2351855297	7202319..7210694	TTGGCGAGTGCAACCGTACGTTCCGGGAGGGACGGTCCGCCCGGAAGCCCGCAGGACAAACGGTCCCGGCCGGTCAACCGGAGCGCCGGTACCTGGTTCCTGGTGCTGCCCGCGCTGATCCCGATCCTGGTCCTGAGCGTCGGCCCCCTGCTCTACGGCATCGCGCTGGCCTTCACCGACGCCCAGTCCGGCCGCACCCGCTCCACCCAGTGGGTGGGCGGACTGAACTTCCAGGACCTGCTCCACGACACCCTCTTCTGGGACTCGTTCCGGATCGGTCTGGTCTGGGCGTTCGGCGTCACCGTCCCGCAGTTCGTACTGGCCCTCGGTCTCGCCCTGCTGCTCAACCAGAATCTGCGGCTGCGCTGGCTGGCCCGGGCCCTGGCGATCATCCCGTGG…	, ATGACGCCGGAGAAGAGCCTGAAGGCGTACGCCTGGTACCACTGGTACTAG, 7205972, 7206023(+)	, AWYHWY*, 7205972, 7206023(+)	AWYHWY	6
WP_266768739.1	2351853604	Streptomyces sp. NBC_00062 NBC_00062_1, whole genome shotgun sequence	Streptomyces sp. NBC_00062	Actinomycetota	Streptomyces	71.8	71.8	0	2351853604	2368897..2374295	TCATGCCGGGGCTCCGTCGTGCGCGGGTCTGCCGTGTGCCGGTCCGTCCTGCGCCGCTCCCGGGGGCGCTGTCATCTGCACCAGCTTCTCCACCGTGTTCCAGTTGCGCGAGGTGGCGACGAGCCCCTTGGTCACGGAGGTCCGGGACAGTGCCTCGGCGAGCTTCGAGCGGCCCAGTCCCTCGGGGGCGTAGAGGTAGAGCGCACGGTCGCCGAGGCCGAACGCCTCGGGGCGGAAGGCCGCCGGGTCGATCCGGGCGAAGCGGCCGGCGTCGACCGGTCGGTCGTAGTACGTGATGTGGAGCTGTCTGCCTTCGAGTTCGGCGGCCGGGAACGGGCAGGCCGCCGCAACTGCGGCCAGGTAGGCGCCGTCCCGGACCAGACAGGGGACGGGGAAGCC…	, ATGACGCCGGAGAAGAGCCTGAAGGCGTACGCCTGGTACCACTGGTACTAG, 2372355, 2372406(-)	, AWYHWY*, 2372355, 2372406(-)	AWYHWY	6
WP_124721219.1	2351886903	Streptomyces sp. NBC_00052 NBC_00052_1, whole genome shotgun sequence	Streptomyces sp. NBC_00052	Actinomycetota	Streptomyces	72.2	71.8	0.400000000000006	2351886903	7256227..7264602	TTGGCGAGTGCAACCGTACGTTCCGGGAGGGACGGTCCGCCCGGAAGCCCGCAGGACAAACGGTCCCGGCCGGTCAACCGGAGCGCCGGTACCTGGTTCCTGGTGCTGCCCGCGCTGATCCCGATCCTGGTCCTGAGCGTCGGCCCCCTGCTCTACGGCATCGCGCTGGCCTTCACCGACGCCCAGTCCGGCCGCACCCGCTCCACCCAGTGGGTGGGCGGACTGAACTTCCAGGACCTGCTCCACGACACCCTCTTCTGGGACTCGTTCCGGATCGGTCTGGTCTGGGCGTTCGGCGTCACCGTCCCGCAGTTCGTACTGGCCCTCGGTCTCGCCCTGCTGCTCAACCAGAATCTGCGGCTGCGCTGGCTGGCCCGGGCCCTGGCGATCATCCCGTGG…	, ATGACGCCGGAGAAGAGCCTGAAGGCGTACGCCTGGTACCACTGGTACTAG, 7259880, 7259931(+)	, AWYHWY*, 7259880, 7259931(+)	AWYHWY	6
WP_124721219.1	2352279890	Streptomyces sp. NBC_00051 NBC_00051_4, whole genome shotgun sequence	Streptomyces sp. NBC_00051	Actinomycetota	Streptomyces	72.3	71.8	0.5	2352279890	1775449..1780831	TCATGCCGGGGCTCCGTCGTGCGCGGGTCTGCCGTGTGCCGGTCCGTCCTGTGCCGCTCCCGGAGGCGCTGTCATCTGCACCAGCTTCTCCACCGTGTTCCAGTTGCGCGAGGTGGCGACGAGCCCCTTGGTCACGGAGGTCCGGGACAGTGCCTCGGCGAGCTTCGAGCGGCCCAGTCCCTCGGGGGCGTAGAGGTAGAGCGCGCGGTCGCCGAGGCCGAACGCCTCGGGGTGGAAGGCCGCCGGGTCGATCCGGGCGAAGCGGCCGGCGTCGACCGGCCGGTCGTAGTACGTGATGTGGAGCTGTCTGCCTTCGAGTTCGGCGGCCGGGAACGGACAGGCCGCCGCAACTGCGGCCAGGTAGGCGCCGTCCCGGACCAGGCAGGGGACGGGGAAGCC…	, ATGACGCCGGAGAAGAGCCTGAAGGCGTACGCCTGGTACCACTGGTACTAG, 1778907, 1778958(-)	, AWYHWY*, 1778907, 1778958(-)	AWYHWY	6
WP_268774077.1	2413056212	Streptomyces sp. Je 1-369 chromosome, complete genome	Streptomyces sp. Je 1-369	Actinomycetota	Streptomyces	72.5	71.8	0.700000000000003	2413056212	6856505..6864552	TTACAGCCAGCCGTCCAGCGATCCCATGAACCCCTCGAAGTCGTCCCGGTGAATCGTGTGCCCCGCCCCCCGCACCGTGCGCACCTCGAACCCGCGCCGCGCCAGCTCCTCCTTGAGTGCGTCGGAGACGACGGCGCTCGGGTCCGCCACCTGTACGAGCGAGGGCACGGCCGGCGCGGCCGGGGTGTGGTCGACCGCGCCCGCGCCGGATATCGAGAGCGCGGTGTCCGGGTCCCAGACGGCCAGCGTGGCCATCTCGACGTCCACGTCGGCCGCCCCCCAGCGCGGGTTGAACTTCGCGAGGACGTCGCGCGGTATGTGCCGGAACTCCACGAACAGCGCGGGGTCGATCACGCCCTCGCCGCCGAGCGCCCACGCCGGATCGGAGTACACGGTCCG…	, ATGAAGGTTGTCCGCTCCCTCAAGAAGAAGATCACCGGCGAGAAGAGCCTCAAGGCGTACGCCTGGTACCACTGGTACTAG, 6859370, 6859451(+)	, AWYHWY*, 6859370, 6859451(+)	AWYHWY	6
WP_205039221.1	1993405076	Streptomyces sp. G44 NODE_191_length_14888_cov_10.751304, whole genome shotgun sequence	Streptomyces sp. G44	Actinomycetota	Streptomyces	75.2	71.8	3.40000000000001	1993405076	3187..8597	TCAGTACGCCGTCACCGGGTAGTGGTCCGAGAGGTTGGTGTACGTGTACTTCGTGCCCCAGCTGGAGACCGTCCAGGGCGCGCTCTGCTCCTTGAGCACGTTGTTGTGCCAGGTGGCGGGCCGGGCATGGCCCTTGCGGTGCAGGATGTGGTCCAGGTCCTCGCGGGGGTCGTCCGGGTAGCGCTCGGCGGCGATCGAGTTGTCCCGGGTGTCGAAGGAGTACGGGTGGCCCGTGCGCGCGTCGGCCGGGACGAACCCGCCGTCCGCGAGCATCGAGGCGTACTCCGAACTGTGCGTGTCGACGTTGAAGTCGCCCGCGGCGATGACCTGTTCGCCCGCCGGGATGTTCTTGGCGTCCAGGAAGGCGTCCATCTCCTTGAACTGCTTGGCGCGCGTCGC…	, ATGAAGATCGTCCGTTCGCTCAAGAAGAGGATCACCGGGGAGAAGAGCCTGAAGGCGTACGCCTGGTACCACTGGTACTGA, 6433, 6514(-)	, AWYHWY*, 6433, 6514(-)	AWYHWY	6
WP_219689722.1	2075100846	Streptomyces sp. BG9H NODE_179_length_12457_cov_8.0163, whole genome shotgun sequence	Streptomyces sp. BG9H	Actinomycetota	Streptomyces	74.3	71.8	2.5	2075100846	0..8102	CACCACCCCCGCAGCCCCCACCACTCGTGTCCGCGTGACCGCCGAGCCCGACTGGTACGAGTCGGCGGGCATCTCCCTCGGCATCCGCGTCGGCGGCCTCGTCTTCACCTCGGGGCAGGCCCCCGTCGACGAGCGCGGCGCCACCGTCGGCGCCGGGGACTTCGAGGCCCAGGCCCGGCGGGCGCTGGCCAATCTGGCGACCGTGCTCGGCAACGCGGGCTCCGGCCTCGACCGGCTGGTCAAGCTCACGGTCTTCGTCACCGACGTGGCCCACCAGGACGTCTTCGCCCGGCTCCGCGCGGAGCACTACGCCGCGCCGTTCCCCGCGGAGTCCTTCGTCCAGGTCGCCGCGCTCGCCGACCCGGCGTGGCTGATCGAGATCGAGGGGATCGGTGCCGT…	, ATGGTCCGCTCGCTCAAGAAGAGGATCACCGGAGAGAAGAGCCTGAAGGCGTACGCCTGGTACCACTGGTACTAA, 1217, 1292(+)	, AWYHWY*, 1217, 1292(+)	AWYHWY	6
WP_124721219.1	1527146670	Streptomyces sp. ADI95-17 scaffold006, whole genome shotgun sequence	Streptomyces sp. ADI95-17	Actinomycetota	Streptomyces	72.1	71.8	0.299999999999997	1527146670	486371..494746	TTGGCGAGTGCAACCGTACGTTCCGGGAGGGACGGTCCGCCCGGAAGCCCGCAGGACAAACGGTCCCGGCCGGTCAACCGGAGCGCCGGTACCTGGTTCCTGGTGCTGCCCGCGCTGATCCCGATCCTGGTCCTGAGCGTCGGCCCCCTGCTCTACGGCATCGCGCTGGCCTTCACCGACGCCCAGTCCGGCCGCACCCGCTCCACCCAGTGGGTGGGCGGACTGAACTTCCAGGACCTGCTCCACGACACCCTCTTCTGGGACTCGTTCCGGATCGGTCTGGTCTGGGCGTTCGGCGTCACCGTCCCGCAGTTCGTACTGGCCCTCGGTCTCGCCCTGCTGCTCAACCAGAATCTGCGGCTGCGCTGGCTGGCCCGGGCCCTGGCGATCATCCCGTGG…	, ATGACGCCGGAGAAGAGCCTGAAGGCGTACGCCTGGTACCACTGGTACTAG, 490024, 490075(+)	, AWYHWY*, 490024, 490075(+)	AWYHWY	6
WP_136324325.1	1622926996	Streptomyces sp. A0642 NODE_1_length_844596_cov_141.461503, whole genome shotgun sequence	Streptomyces sp. A0642	Actinomycetota	Streptomyces	72.2	71.8	0.400000000000006	1622926996	115651..123444	ATGACATTGGCGAATGCAACCGTGCAGTCCGGACGGCATGGACCGCCGGGCGCCGAGCGCGACACGCGGCCCGAGGGGAAGAGCCGGAACGCCGGTACCTGGTTCCTGGTCCTCCCCGCCCTGATCCCCATCCTGGTCCTCAGCGTCGGACCCCTCCTCTACGGCGTCTCGCTGGCCTTCACGGACGCCCAGTCGGGCCGCACCCGGTCCACGCAGTGGATCGGCGTACTGAACTTCCAGGACCTGCTCCACGACGGACTGTTCTGGGAGTCCTTCCGGATCGGCCTGCTCTGGGCGGTCGGCGTCACCGCCCCGCAGTTCGTCCTCGCGCTGGGCCTCGCCCTGCTGCTCAACGAGAACCTCCGGATGCGCTGGCTGGCCCGCGCCCTGGCCATCATC…	, ATGACGCCGGAGAAGAGCCTGAAGGCGTACGCCTGGTACCACTGGTACTAA, 119181, 119232(+)	, AWYHWY*, 119181, 119232(+)	AWYHWY	6
WP_223777464.1	2101259384	Streptomyces sp. 135 chromosome, complete genome	Streptomyces sp. 135	Actinomycetota	Streptomyces	73.2	71.8	1.40000000000001	2101259384	6751848..6760044	CTAGCTCCGCGCCCCGGACGCCCGCTTCGGCCCGATCTGCTCCGACACCTTCACGAACCGGAAGCCGCGCTCACGCAGCTTCGGGATGATTGTCCGCAGCGCGCGCTCCGTCGTCGGGGCGGCGCTGCGCGTGCAGTGCATGACGACGACCGATCCCGGCCGCACTCCGTCGAGCACCTGTCGGGCCACCGCGTCGGCGTCCGTCGCGAAGGCGTCGCCGCTCACCACGTCCCACTGCACGGCGGTGACGCCGCCGGGCGCGAGCGTGCGCAGGGACCGCTCGTCGTAACAGCCCCCGGGAAAGCGGAAGTACGGCATCGGACGCTCGACGCCCGCCTTGCGGAGGGCGTCGAAGGCGCGGTCCACGTCGGCGCGCATCCGCTCCGGCGGCACGGTCGG…	, ATGAAGATCGTCCGTTCGCTCAAGAAGAGGATCACCGGGGAGAAGAGCCTGAAGGCGTACGCCTGGTACCACTGGTACTAA, 6755314, 6755395(+)	, AWYHWY*, 6755314, 6755395(+)	AWYHWY	6
WP_055700658.1	944479729	Streptomyces silaceus strain NRRL B-24166 B24166_contig_253, whole genome shotgun sequence	Streptomyces silaceus	Actinomycetota	Streptomyces	73.6	72.1	1.5	944479729	8046..14507	CTGACGGACCTGCTGCGCATCCCCGAAGGGGAGAGGGTCGACCTCTCCTCGTACGACGCCGCCGCGACCCCCGCGGGCCCGGCCGACAAGGCCGCGGGGCTCGCGGCGACCGCCCGGATGGGCGAACGCCTCGCCGACCTCCAGGAACGCCTGTACGCGGCGAGCACCCAGGGCGACCGCCGCCGGATCCTGCTGGTGCTCCAGGGCATGGACACCAGCGGCAAGGGCGGCACGGTCAAGCACGTCATCGGCCTGTTCAACCCCTCCGGCTGCCGCATCAAGGCCTTCAAGGCCCCGACCGCCGAGGAGCAGAACCACCCCTTCCTCTGGCGCATCATGAAGGCGCTCCCCCAGCCCGGCGAGATCGGCATCTTCGACCGCTCGCACTACGAGGACGTC…	, ATGGTCCGCTCCCTCAAGAAGAGGATCACCGGCGAGAAGAGCCTGAAGGCGTACGCCTGGTACCACTGGTACTAA, 11836, 11911(-)	, AWYHWY*, 11836, 11911(-)	AWYHWY	6
WP_055700658.1	1071464149	Streptomyces luteocolor strain NBRC 13826, whole genome shotgun sequence	Streptomyces luteocolor	Actinomycetota	Streptomyces	73.4	71.9	1.5	1071464149	26020..35410	ATGTCCCGCATCGAATGGACCGAGCCCGACCGCCCCAACGCGCCTGTCCAGTACGCCCGTTGGCACTCCGAGAGCGATGCCCCCGCACCCCGCCGCATCGTCCTCGCCGACGACCGGATGAAGGCCGACACCGCCCACCGGCTCGCCTGCGAGGGCACCGCGCTGCTCTGGCGCGGCGACTTCCACGGCGCCCGGCAGCTGCTGACCGCCCTCGGCCGCCGCGTCGACCGGAAGGCGCCCGCGCCGGCGGCCACGCCCGCCGAGTCCTTTCACCGCCACCGCCGCGCCCGCGGCCACCGGGCCAGGGTGCTCGGCATGCTCCTGGTGCGTCTCGACGGCGATCACGCCCTCGGGCTGCGCCGGGCGCCCGACGTCCGCGCGGCCTGTCGGGAGGCGTAC…	, ATGGTCCGCTCCCTCAAGAAGAGGATCACCGGCGAGAAGAGCCTGAAGGCGTACGCCTGGTACCACTGGTACTAA, 30003, 30078(+)	, AWYHWY*, 30003, 30078(+)	AWYHWY	6
WP_055554541.1	1752514408	Streptomyces kanamyceticus strain ATCC 12853 chromosome, complete genome	Streptomyces kanamyceticus	Actinomycetota	Streptomyces	72.7	71	1.7	1752514408	2498437..2504301	CTAGCCCGCCGTCAGCGGATAGTGGTCCGACAGGTTCGTGTACGTGTACTGCTTGCCCCAGCTGGAGACCGTCCAGGGCGCGCTCTGCTCCTTGACCACGTTGTTGCGCCAGGAGGCCGGGCGGGCGTGGCCCTTGCGGTGGAGGACGTAGTCGAGGTCCTCGCGGGGGTCGTCCGGGTAGCGCTCGGCGGCGATCGAGTTGTCCTGGGTGTCGAAGGAGTACGGGTGGCCCGTGCGGCTGTCGGCCGGGGCGAAACCGCCGTCGGCGAGCATCGAGGCGTACTCGGAGCTGTGCGAGTCGACGTTGAAGTCGCCCGCCACGATGACCTGTTCACCCGCCGGGATGTTCTTGGCGGCGAGGAAGGCGTCCATCTCCTTGAACTGCTTCGCCCGGGTCGC…	, ATGAAGATCGTTCGCTCGCTCAAGAAGAGGATCACCGGAGAGAAGAGCCTCAAGGCGTACGCCTGGTACCACTGGTACTAG, 2502452, 2502533(-)	, AWYHWY*, 2502452, 2502533(-)	AWYHWY	6
WP_055554541.1	943923073	Streptomyces kanamyceticus strain NRRL B-2535 B-2535_contig_421, whole genome shotgun sequence	Streptomyces kanamyceticus	Actinomycetota	Streptomyces	72.7	71	1.7	943923073	11926..17790	CTAGCCCGCCGTCAGCGGATAGTGGTCCGACAGGTTCGTGTACGTGTACTGCTTGCCCCAGCTGGAGACCGTCCAGGGCGCGCTCTGCTCCTTGACCACGTTGTTGCGCCAGGAGGCCGGGCGGGCGTGGCCCTTGCGGTGGAGGACGTAGTCGAGGTCCTCGCGGGGGTCGTCCGGGTAGCGCTCGGCGGCGATCGAGTTGTCCTGGGTGTCGAAGGAGTACGGGTGGCCCGTGCGGCTGTCGGCCGGGGCGAAACCGCCGTCGGCGAGCATCGAGGCGTACTCGGAGCTGTGCGAGTCGACGTTGAAGTCGCCCGCCACGATGACCTGTTCACCCGCCGGGATGTTCTTGGCGGCGAGGAAGGCGTCCATCTCCTTGAACTGCTTCGCCCGGGTCGC…	, ATGAAGATCGTTCGCTCGCTCAAGAAGAGGATCACCGGAGAGAAGAGCCTCAAGGCGTACGCCTGGTACCACTGGTACTAG, 15941, 16022(-)	, AWYHWY*, 15941, 16022(-)	AWYHWY	6
WP_259933287.1	2302785320	Streptomyces atratus strain PY-1 NODE_51_length_57077_cov_50.9546_ID_99, whole genome shotgun sequence	Streptomyces atratus	Actinomycetota	Streptomyces	72.2	69.6	2.60000000000001	2302785320	25859..34356	TTGGCGAGTGCAACCGTACGTTCCGGGAGGCACGGTCCGCCCGGAAGCCCGCAGGGCAAACGGTCCCGGCCGGTCAACCGGAGCACCGGTACCTGGTTCCTGGTGCTGCCCGCGCTGATCCCGATCCTGGTCCTGAGCGTCGGCCCCCTGCTCTACGGCATCGCGCTGGCCTTCACCGACGCCCAGTCCGGCCGCACCCGCTCCACCCAGTGGGTGGGCGGACTGAACTTCCAGGACCTGCTCCACGACACCCTCTTCTGGGACTCGTTCCGGATCGGTCTGGGCTGGGCGTTCGGCGTCACCGTCCCGCAGTTCGTACTGGCCCTCGGGCTCGCCCTGCTGCTCAACCAGAATCTGCGGCTGCGCTGGCTGGCCCGGGCCCTGGCGATCATCCCGTGG…	, ATGACGCCGGAGAAGAGCCTGAAGGCGTACGCCTGGTACCACTGGTACTAG, 29526, 29577(+)	, AWYHWY*, 29526, 29577(+)	AWYHWY	6
WP_055533246.1	1752497243	Streptomyces alboniger strain ATCC 12461 chromosome, complete genome	Streptomyces alboniger	Actinomycetota	Streptomyces	75	71.15	3.84999999999999	1752497243	6397061..6405334	ATGCCCCGCATCGAGTGGACCGAGAACGACAACACCCCCACCCAGTACGCCCGTTGGCACTCCGAAAGCGACGCGGCCCCGCCCCGCCGGGTCGTCGTCGCCGACGACCGGACGAAGGCCGACGCCGCCCACCGCCTCGCCTGCGAGGGCACCGCGCTGCTCTGGCGCGGCGACTTCCACGGCGCCCGGCAGCTGCTCGCCGCCCTGGCGCGCCGCGTCGACAGGAAGCCCACGCCCTCGGGCGCCACCCCCGCCGACGGCTTCCACCTGCACCGGCGGGCCCGCGGCCACCGCGCCCGTGTGCTCGGCATGCTGCTCGTACGCCTCGACGAGGAGTACGGCCTGACGCTGCGCAGGGCGCCCGACGTCCGCGCCGCCTGCCGGGAGGCGTACGGGCCG…	, ATGATCCGCTCGCTCAAGAAGAAGATCACCGGGGAGAAGAGCCTGAAGGCGTACGCCTGGTACCACTGGTACTAA, 6400771, 6400846(+)	, AWYHWY*, 6400771, 6400846(+)	AWYHWY	6
WP_055533246.1	943899220	Streptomyces alboniger strain NRRL B-1832 B-1832_contig_241, whole genome shotgun sequence	Streptomyces alboniger	Actinomycetota	Streptomyces	75	71.15	3.84999999999999	943899220	1000..9273	ATGCCCCGCATCGAGTGGACCGAGAACGACAACACCCCCACCCAGTACGCCCGTTGGCACTCCGAAAGCGACGCGGCCCCGCCCCGCCGGGTCGTCGTCGCCGACGACCGGACGAAGGCCGACGCCGCCCACCGCCTCGCCTGCGAGGGCACCGCGCTGCTCTGGCGCGGCGACTTCCACGGCGCCCGGCAGCTGCTCGCCGCCCTGGCGCGCCGCGTCGACAGGAAGCCCACGCCCTCGGGCGCCACCCCCGCCGACGGCTTCCACCTGCACCGGCGGGCCCGCGGCCACCGCGCCCGTGTGCTCGGCATGCTGCTCGTACGCCTCGACGAGGAGTACGGCCTGACGCTGCGCAGGGCGCCCGACGTCCGCGCCGCCTGCCGGGAGGCGTACGGGCCG…	, ATGATCCGCTCGCTCAAGAAGAAGATCACCGGGGAGAAGAGCCTGAAGGCGTACGCCTGGTACCACTGGTACTAA, 4710, 4785(+)	, AWYHWY*, 4710, 4785(+)	AWYHWY	6
WP_266407950.1	2351194105	Streptomyces sp. NBC_01275 NBC_01275_9, whole genome shotgun sequence	Streptomyces sp. NBC_01275	Actinomycetota	Streptomyces	72.7	71.8	0.900000000000006	2351194105	9811008..9818227	TTGCCCAGGCGACCCCAGCACCGGCGCAGACGCGCCACCGTCCTCGCCCTCACCACCGTCGGCACCCTGCTGACCCTCGGAGTCCAGACCGGCGGCGCGTCCGCCGCCCCCGCGGACCCCGGTCCCGCGCAGATCACCGCCACTCCGCGCGCCGGAGCGGCCGCCGCGTCCCTGACGCCCGCCCGGCGCACCTCGCTGCTGAAGAGCGCGCAGACCGCGTCCGCCGCCACGGCGCAGCGGCTCGGCCTCGGCGCGAAGGAGAAGCTCGTCGTCAGGGACGTCATCCAGGACGCCGACGGCACCACGCACACCCGCTACGAGCGCACCTACGCCGGGTTGCCCGTCCTCGGCGGCGACCTGGTCGTCCACCTCAAGAACGGCAGCAGCACCGTGACGAAG…	, ATGCTCGGGTCCCTGAAGAAGAAGATCACCGGCGAGAAGAGCCTGAAGGCGTATGCCTGGTACATCTGGTTCTGA, 9816364, 9816439(-)	, AWYIWF*, 9816364, 9816439(-)	AWYIWF	6
WP_217783666.1	2064087979	Streptomyces corallincola strain J2-1 2, whole genome shotgun sequence	Streptomyces corallincola	Actinomycetota	Streptomyces	64.7	72.4	-7.7	2064087979	206393..211677	CTGCCCGACGAGGCCCCGAAGTCCTGGCAGGAGGACCGCACCCGCGCCCCCGTCGCCACCAAGATCCTGGTGGCGGGCGGCTTCGGCGTCGGCAAGACCACCCTGGTCACCACCGTCTCGGAGATCACGCCGCTGGAGACCGAGGCGCTGATGACCGAGGCGAGCGCGGACACCGACGACCTGACCGCCACCCCGGACAAGGTGACCACCACGGTCGCTATGGACTTCGGGCGCCTCACGCTCGACGACGACCTCGTCCTCTACCTGTTCGGCACGCCCGGCCAGGAGCGCTTCTGGTTCATGTGGGACGACCTCGCGCGCGGCGCGATCGGCGCGGTCGTCCTGGCCGACACCCGCCGTCTGAAGGACTGCTTCCCCGCGCTGGACTACTTCGAGAGC…	, ATGAGGAAGCTTCTCTCGCTCAAGAACAAGCTCTCCGCCGAGAAGAGCCTGAAGGCGCACGCCTGGTACATCTGGTTCTGA, 209580, 209661(-)	, AWYIWF*, 209580, 209661(-)	AWYIWF	6
WP_153481350.1	1774137770	Streptomyces katsurahamanus strain T-272 NODE_66_length_45344_cov_39.895618, whole genome shotgun sequence	Streptomyces katsurahamanus	Actinomycetota	Streptomyces	70.1	70.8	-0.700000000000003	1774137770	29067..36825	TCAGCCGGTGACCGGGGTGAAGAGGCCGAGCCAGTGGAGGAGATTGAGGAGGACGCCTCCCGCGAGCACGGCCGCCGGGGCCGCCGCCATACGGACGACGGGACGGCCCATCGCTTCGTTCAGCAGCCAGAGCCCGCCGGTGATGAGGATGCCCAGCCCGCCGCCCATGGCCTCGGCGGCCATCAGCGAGCCGAAGAGAAGAGCGAGCAGCAGGGTGTCGCCGATGGCGGCGCGCAGATGCTCGGAGGAGTCGCGGACGGTGGGCAGCCGGCCCAGCAGCCGGCCGATGGACGACAGGGCCAGCACCTCGGCCGCGAAGACGGCGGCCCCGGCGACCGCGGCGAGATAGGGGTTCGGCATCAGATAGCCGAGCGGGTAGACGAAGGTGAAGCCCGCGAT…	, ATGAAGGTTCTCTTTGCCATTCGGCACAAGGTCACGGAGCACCGGAGCCTGAAGGCGTACGCCTGGTACATCTGGTGGTGA, 32106, 32187(+)	, AWYIWW*, 32106, 32187(+)	AWYIWW	6
WP_153524531.1	1774194049	Streptomyces jumonjinensis strain NRRL 5741 NODE_678_length_143572_cov_46.447254, whole genome shotgun sequence	Streptomyces jumonjinensis	Actinomycetota	Streptomyces	70.1	70.9	-0.800000000000011	1774194049	19997..27655	TCAGCCGGTGACCGGGGTGAAGAGGCCGAGCCAGTGGAGGAGATTGAGGAGGACGCCTCCCGCGAGCACGGCCGCCGGGGCCGCCGCCATACGGACGACGGGACGGCCCATCGCTTCGTTCAGCAGCCAGAGCCCGCCGGTGATGAGGATGCCCAGCCCGCCGCCCATGGCCTCGGCAGCCATCAGCGAGCCGAAGAGAAGGGCGAGCAGCAGGGTCTCGCCGATGGCGGCGCGCAGATGCTCGGAGGAGTCGCGGACGGTGGGCAGCCGGCCCAGCAGCCGGCCGATGGACGACAGGGCCAGCACCTCGGCCGCGAAGACGGCGGCCCCGGCGACCGCGGCGAGATAGGGGTTCGGCATCAGATAGCCGAGCGGGTAGACGAAGGTGAAGCCCGCGAT…	, ATGAAGGTTCTCTTTGCCATTCGGCACAAGGTCACGGAGCACCGGAGCCTGAAGGCGTACGCCTGGTACATCTGGTGGTGA, 22964, 23045(+)	, AWYIWW*, 22964, 23045(+)	AWYIWW	6
WP_003963544.1	1940979192	Streptomyces clavuligerus strain F1D7 plasmid pF1D7A, complete sequence	Streptomyces clavuligerus	Actinomycetota	Streptomyces	72.5	72.5	0	1940979192	92941..101338	ATGCCGGGAGGCAGACTCACCCAGCAGGAACGTCAGCGGATCGCGCTGGGCCTGGCCGACGGCCTCGCCTACGCGGAGATCGCCCGCGGGCTGGACCGCCCCACCTCGACCGTCACCCGTGAGGTGATGCGCAACGGCGGCCCCACCGACTACCGTTCCGACCTGGCCCACCGCGCCACCGAACACCGCGCCCGCAGGCGTCGGCCGTCCGCGCCCCGGGAGGCCCGGACGGCCGCGCAGAGCTATGGCCGGGACGCCGAAGCGGTACGCGGGTACGAGGAGACGTTCACCACCATCCTCATGGGCCAGGGCCTGCCCAAGATGATGTCCCGGGTGCTGACCTGCCTCTACACCACCGACGCGGGCAGCCTCACCGCGTCCGAACTCGCCCGGCGGCTC…	, GTGACCAAGCTGCTCTTCGCCATACGCCACAAGGTCTCGGAAGGAAAGAGCCTGAAGGGGTACGCCTGGTACATCTGGTGGTGA, 96414, 96498(+)	, AWYIWW*, 96414, 96498(+)	AWYIWW	6
WP_003963544.1	1941001112	Streptomyces clavuligerus strain F1D14 plasmid pF1D14A, complete sequence	Streptomyces clavuligerus	Actinomycetota	Streptomyces	72.5	72.5	0	1941001112	85336..93733	ATGCCGGGAGGCAGACTCACCCAGCAGGAACGTCAGCGGATCGCGCTGGGCCTGGCCGACGGCCTCGCCTACGCGGAGATCGCCCGCGGGCTGGACCGCCCCACCTCGACCGTCACCCGTGAGGTGATGCGCAACGGCGGCCCCACCGACTACCGTTCCGACCTGGCCCACCGCGCCACCGAACACCGCGCCCGCAGGCGTCGGCCGTCCGCGCCCCGGGAGGCCCGGACGGCCGCGCAGAGCTATGGCCGGGACGCCGAAGCGGTACGCGGGTACGAGGAGACGTTCACCACCATCCTCATGGGCCAGGGCCTGCCCAAGATGATGTCCCGGGTGCTGACCTGCCTCTACACCACCGACGCGGGCAGCCTCACCGCGTCCGAACTCGCCCGGCGGCTC…	, GTGACCAAGCTGCTCTTCGCCATACGCCACAAGGTCTCGGAAGGAAAGAGCCTGAAGGGGTACGCCTGGTACATCTGGTGGTGA, 88809, 88893(+)	, AWYIWW*, 88809, 88893(+)	AWYIWW	6
WP_003963544.1	1940979226	Streptomyces clavuligerus strain F1D18 plasmid pF1D18A, complete sequence	Streptomyces clavuligerus	Actinomycetota	Streptomyces	72.5	72.5	0	1940979226	84991..93388	ATGCCGGGAGGCAGACTCACCCAGCAGGAACGTCAGCGGATCGCGCTGGGCCTGGCCGACGGCCTCGCCTACGCGGAGATCGCCCGCGGGCTGGACCGCCCCACCTCGACCGTCACCCGTGAGGTGATGCGCAACGGCGGCCCCACCGACTACCGTTCCGACCTGGCCCACCGCGCCACCGAACACCGCGCCCGCAGGCGTCGGCCGTCCGCGCCCCGGGAGGCCCGGACGGCCGCGCAGAGCTATGGCCGGGACGCCGAAGCGGTACGCGGGTACGAGGAGACGTTCACCACCATCCTCATGGGCCAGGGCCTGCCCAAGATGATGTCCCGGGTGCTGACCTGCCTCTACACCACCGACGCGGGCAGCCTCACCGCGTCCGAACTCGCCCGGCGGCTC…	, GTGACCAAGCTGCTCTTCGCCATACGCCACAAGGTCTCGGAAGGAAAGAGCCTGAAGGGGTACGCCTGGTACATCTGGTGGTGA, 88464, 88548(+)	, AWYIWW*, 88464, 88548(+)	AWYIWW	6
WP_003963544.1	1942295721	Streptomyces clavuligerus strain ATCC 27064 NODE_223_length_10079_cov_76.8548, whole genome shotgun sequence	Streptomyces clavuligerus	Actinomycetota	Streptomyces	72.5	72.5	0	1942295721	1544..9941	ATGCCGGGAGGCAGACTCACCCAGCAGGAACGTCAGCGGATCGCGCTGGGCCTGGCCGACGGCCTCGCCTACGCGGAGATCGCCCGCGGGCTGGACCGCCCCACCTCGACCGTCACCCGTGAGGTGATGCGCAACGGCGGCCCCACCGACTACCGTTCCGACCTGGCCCACCGCGCCACCGAACACCGCGCCCGCAGGCGTCGGCCGTCCGCGCCCCGGGAGGCCCGGACGGCCGCGCAGAGCTATGGCCGGGACGCCGAAGCGGTACGCGGGTACGAGGAGACGTTCACCACCATCCTCATGGGCCAGGGCCTGCCCAAGATGATGTCCCGGGTGCTGACCTGCCTCTACACCACCGACGCGGGCAGCCTCACCGCGTCCGAACTCGCCCGGCGGCTC…	, GTGACCAAGCTGCTCTTCGCCATACGCCACAAGGTCTCGGAAGGAAAGAGCCTGAAGGGGTACGCCTGGTACATCTGGTGGTGA, 5017, 5101(+)	, AWYIWW*, 5017, 5101(+)	AWYIWW	6
WP_003963544.1	1942308393	Streptomyces clavuligerus strain NCIMB 12785 NODE_226_length_10105_cov_25.8357, whole genome shotgun sequence	Streptomyces clavuligerus	Actinomycetota	Streptomyces	72.5	72.5	0	1942308393	1542..9939	ATGCCGGGAGGCAGACTCACCCAGCAGGAACGTCAGCGGATCGCGCTGGGCCTGGCCGACGGCCTCGCCTACGCGGAGATCGCCCGCGGGCTGGACCGCCCCACCTCGACCGTCACCCGTGAGGTGATGCGCAACGGCGGCCCCACCGACTACCGTTCCGACCTGGCCCACCGCGCCACCGAACACCGCGCCCGCAGGCGTCGGCCGTCCGCGCCCCGGGAGGCCCGGACGGCCGCGCAGAGCTATGGCCGGGACGCCGAAGCGGTACGCGGGTACGAGGAGACGTTCACCACCATCCTCATGGGCCAGGGCCTGCCCAAGATGATGTCCCGGGTGCTGACCTGCCTCTACACCACCGACGCGGGCAGCCTCACCGCGTCCGAACTCGCCCGGCGGCTC…	, GTGACCAAGCTGCTCTTCGCCATACGCCACAAGGTCTCGGAAGGAAAGAGCCTGAAGGGGTACGCCTGGTACATCTGGTGGTGA, 5015, 5099(+)	, AWYIWW*, 5015, 5099(+)	AWYIWW	6
WP_003963544.1	1942302747	Streptomyces clavuligerus strain NCIMB 14335 NODE_413_length_6722_cov_45.2843, whole genome shotgun sequence	Streptomyces clavuligerus	Actinomycetota	Streptomyces	72.5	72.5	0	1942302747	1541..6266	ATGCCGGGAGGCAGACTCACCCAGCAGGAACGTCAGCGGATCGCGCTGGGCCTGGCCGACGGCCTCGCCTACGCGGAGATCGCCCGCGGGCTGGACCGCCCCACCTCGACCGTCACCCGTGAGGTGATGCGCAACGGCGGCCCCACCGACTACCGTTCCGACCTGGCCCACCGCGCCACCGAACACCGCGCCCGCAGGCGTCGGCCGTCCGCGCCCCGGGAGGCCCGGACGGCCGCGCAGAGCTATGGCCGGGACGCCGAAGCGGTACGCGGGTACGAGGAGACGTTCACCACCATCCTCATGGGCCAGGGCCTGCCCAAGATGATGTCCCGGGTGCTGACCTGCCTCTACACCACCGACGCGGGCAGCCTCACCGCGTCCGAACTCGCCCGGCGGCTC…	, GTGACCAAGCTGCTCTTCGCCATACGCCACAAGGTCTCGGAAGGAAAGAGCCTGAAGGGGTACGCCTGGTACATCTGGTGGTGA, 5014, 5098(+)	, AWYIWW*, 5014, 5098(+)	AWYIWW	6
WP_003963544.1	1942311837	Streptomyces clavuligerus strain DSM 738 NODE_401_length_6722_cov_26.6096, whole genome shotgun sequence	Streptomyces clavuligerus	Actinomycetota	Streptomyces	72.5	72.5	0	1942311837	1534..6259	ATGCCGGGAGGCAGACTCACCCAGCAGGAACGTCAGCGGATCGCGCTGGGCCTGGCCGACGGCCTCGCCTACGCGGAGATCGCCCGCGGGCTGGACCGCCCCACCTCGACCGTCACCCGTGAGGTGATGCGCAACGGCGGCCCCACCGACTACCGTTCCGACCTGGCCCACCGCGCCACCGAACACCGCGCCCGCAGGCGTCGGCCGTCCGCGCCCCGGGAGGCCCGGACGGCCGCGCAGAGCTATGGCCGGGACGCCGAAGCGGTACGCGGGTACGAGGAGACGTTCACCACCATCCTCATGGGCCAGGGCCTGCCCAAGATGATGTCCCGGGTGCTGACCTGCCTCTACACCACCGACGCGGGCAGCCTCACCGCGTCCGAACTCGCCCGGCGGCTC…	, GTGACCAAGCTGCTCTTCGCCATACGCCACAAGGTCTCGGAAGGAAAGAGCCTGAAGGGGTACGCCTGGTACATCTGGTGGTGA, 5007, 5091(+)	, AWYIWW*, 5007, 5091(+)	AWYIWW	6
WP_003963544.1	1939175909	Streptomyces clavuligerus strain ATCC 27064 isolate Leon-isolate plasmid pSCL4, complete sequence	Streptomyces clavuligerus	Actinomycetota	Streptomyces	72.5	72.5	0	1939175909	443830..452227	ATGCCGGGAGGCAGACTCACCCAGCAGGAACGTCAGCGGATCGCGCTGGGCCTGGCCGACGGCCTCGCCTACGCGGAGATCGCCCGCGGGCTGGACCGCCCCACCTCGACCGTCACCCGTGAGGTGATGCGCAACGGCGGCCCCACCGACTACCGTTCCGACCTGGCCCACCGCGCCACCGAACACCGCGCCCGCAGGCGTCGGCCGTCCGCGCCCCGGGAGGCCCGGACGGCCGCGCAGAGCTATGGCCGGGACGCCGAAGCGGTACGCGGGTACGAGGAGACGTTCACCACCATCCTCATGGGCCAGGGCCTGCCCAAGATGATGTCCCGGGTGCTGACCTGCCTCTACACCACCGACGCGGGCAGCCTCACCGCGTCCGAACTCGCCCGGCGGCTC…	, GTGACCAAGCTGCTCTTCGCCATACGCCACAAGGTCTCGGAAGGAAAGAGCCTGAAGGGGTACGCCTGGTACATCTGGTGGTGA, 447303, 447387(+)	, AWYIWW*, 447303, 447387(+)	AWYIWW	6
WP_003963544.1	2089419631	Streptomyces clavuligerus strain K4567 unitig_1_quiver_arrow_8, whole genome shotgun sequence	Streptomyces clavuligerus	Actinomycetota	Streptomyces	72.5	72.5	0	2089419631	441412..449809	ATGCCGGGAGGCAGACTCACCCAGCAGGAACGTCAGCGGATCGCGCTGGGCCTGGCCGACGGCCTCGCCTACGCGGAGATCGCCCGCGGGCTGGACCGCCCCACCTCGACCGTCACCCGTGAGGTGATGCGCAACGGCGGCCCCACCGACTACCGTTCCGACCTGGCCCACCGCGCCACCGAACACCGCGCCCGCAGGCGTCGGCCGTCCGCGCCCCGGGAGGCCCGGACGGCCGCGCAGAGCTATGGCCGGGACGCCGAAGCGGTACGCGGGTACGAGGAGACGTTCACCACCATCCTCATGGGCCAGGGCCTGCCCAAGATGATGTCCCGGGTGCTGACCTGCCTCTACACCACCGACGCGGGCAGCCTCACCGCGTCCGAACTCGCCCGGCGGCTC…	, GTGACCAAGCTGCTCTTCGCCATACGCCACAAGGTCTCGGAAGGAAAGAGCCTGAAGGGGTACGCCTGGTACATCTGGTGGTGA, 444885, 444969(+)	, AWYIWW*, 444885, 444969(+)	AWYIWW	6
WP_003963544.1	1940982564	Streptomyces clavuligerus strain F1D10 plasmid pF1D10A, complete sequence	Streptomyces clavuligerus	Actinomycetota	Streptomyces	72.5	72.5	0	1940982564	97549..105946	ATGCCGGGAGGCAGACTCACCCAGCAGGAACGTCAGCGGATCGCGCTGGGCCTGGCCGACGGCCTCGCCTACGCGGAGATCGCCCGCGGGCTGGACCGCCCCACCTCGACCGTCACCCGTGAGGTGATGCGCAACGGCGGCCCCACCGACTACCGTTCCGACCTGGCCCACCGCGCCACCGAACACCGCGCCCGCAGGCGTCGGCCGTCCGCGCCCCGGGAGGCCCGGACGGCCGCGCAGAGCTATGGCCGGGACGCCGAAGCGGTACGCGGGTACGAGGAGACGTTCACCACCATCCTCATGGGCCAGGGCCTGCCCAAGATGATGTCCCGGGTGCTGACCTGCCTCTACACCACCGACGCGGGCAGCCTCACCGCGTCCGAACTCGCCCGGCGGCTC…	, GTGACCAAGCTGCTCTTCGCCATACGCCACAAGGTCTCGGAAGGAAAGAGCCTGAAGGGGTACGCCTGGTACATCTGGTGGTGA, 101022, 101106(+)	, AWYIWW*, 101022, 101106(+)	AWYIWW	6
WP_003963544.1	1940984564	Streptomyces clavuligerus strain F1D4 plasmid pF1D4A, complete sequence	Streptomyces clavuligerus	Actinomycetota	Streptomyces	72.5	72.5	0	1940984564	97519..105916	ATGCCGGGAGGCAGACTCACCCAGCAGGAACGTCAGCGGATCGCGCTGGGCCTGGCCGACGGCCTCGCCTACGCGGAGATCGCCCGCGGGCTGGACCGCCCCACCTCGACCGTCACCCGTGAGGTGATGCGCAACGGCGGCCCCACCGACTACCGTTCCGACCTGGCCCACCGCGCCACCGAACACCGCGCCCGCAGGCGTCGGCCGTCCGCGCCCCGGGAGGCCCGGACGGCCGCGCAGAGCTATGGCCGGGACGCCGAAGCGGTACGCGGGTACGAGGAGACGTTCACCACCATCCTCATGGGCCAGGGCCTGCCCAAGATGATGTCCCGGGTGCTGACCTGCCTCTACACCACCGACGCGGGCAGCCTCACCGCGTCCGAACTCGCCCGGCGGCTC…	, GTGACCAAGCTGCTCTTCGCCATACGCCACAAGGTCTCGGAAGGAAAGAGCCTGAAGGGGTACGCCTGGTACATCTGGTGGTGA, 100992, 101076(+)	, AWYIWW*, 100992, 101076(+)	AWYIWW	6
WP_003963544.1	1940965848	Streptomyces clavuligerus strain F1D28 plasmid pF1D28A, complete sequence	Streptomyces clavuligerus	Actinomycetota	Streptomyces	72.5	72.5	0	1940965848	97390..105787	ATGCCGGGAGGCAGACTCACCCAGCAGGAACGTCAGCGGATCGCGCTGGGCCTGGCCGACGGCCTCGCCTACGCGGAGATCGCCCGCGGGCTGGACCGCCCCACCTCGACCGTCACCCGTGAGGTGATGCGCAACGGCGGCCCCACCGACTACCGTTCCGACCTGGCCCACCGCGCCACCGAACACCGCGCCCGCAGGCGTCGGCCGTCCGCGCCCCGGGAGGCCCGGACGGCCGCGCAGAGCTATGGCCGGGACGCCGAAGCGGTACGCGGGTACGAGGAGACGTTCACCACCATCCTCATGGGCCAGGGCCTGCCCAAGATGATGTCCCGGGTGCTGACCTGCCTCTACACCACCGACGCGGGCAGCCTCACCGCGTCCGAACTCGCCCGGCGGCTC…	, GTGACCAAGCTGCTCTTCGCCATACGCCACAAGGTCTCGGAAGGAAAGAGCCTGAAGGGGTACGCCTGGTACATCTGGTGGTGA, 100863, 100947(+)	, AWYIWW*, 100863, 100947(+)	AWYIWW	6
WP_003963544.1	1940979974	Streptomyces clavuligerus strain F1D26 plasmid pF1D26A, complete sequence	Streptomyces clavuligerus	Actinomycetota	Streptomyces	72.5	72.5	0	1940979974	97028..105425	ATGCCGGGAGGCAGACTCACCCAGCAGGAACGTCAGCGGATCGCGCTGGGCCTGGCCGACGGCCTCGCCTACGCGGAGATCGCCCGCGGGCTGGACCGCCCCACCTCGACCGTCACCCGTGAGGTGATGCGCAACGGCGGCCCCACCGACTACCGTTCCGACCTGGCCCACCGCGCCACCGAACACCGCGCCCGCAGGCGTCGGCCGTCCGCGCCCCGGGAGGCCCGGACGGCCGCGCAGAGCTATGGCCGGGACGCCGAAGCGGTACGCGGGTACGAGGAGACGTTCACCACCATCCTCATGGGCCAGGGCCTGCCCAAGATGATGTCCCGGGTGCTGACCTGCCTCTACACCACCGACGCGGGCAGCCTCACCGCGTCCGAACTCGCCCGGCGGCTC…	, GTGACCAAGCTGCTCTTCGCCATACGCCACAAGGTCTCGGAAGGAAAGAGCCTGAAGGGGTACGCCTGGTACATCTGGTGGTGA, 100501, 100585(+)	, AWYIWW*, 100501, 100585(+)	AWYIWW	6
WP_003963544.1	1940984576	Streptomyces clavuligerus strain F1D1 plasmid pF1D1A, complete sequence	Streptomyces clavuligerus	Actinomycetota	Streptomyces	72.5	72.5	0	1940984576	96686..105083	ATGCCGGGAGGCAGACTCACCCAGCAGGAACGTCAGCGGATCGCGCTGGGCCTGGCCGACGGCCTCGCCTACGCGGAGATCGCCCGCGGGCTGGACCGCCCCACCTCGACCGTCACCCGTGAGGTGATGCGCAACGGCGGCCCCACCGACTACCGTTCCGACCTGGCCCACCGCGCCACCGAACACCGCGCCCGCAGGCGTCGGCCGTCCGCGCCCCGGGAGGCCCGGACGGCCGCGCAGAGCTATGGCCGGGACGCCGAAGCGGTACGCGGGTACGAGGAGACGTTCACCACCATCCTCATGGGCCAGGGCCTGCCCAAGATGATGTCCCGGGTGCTGACCTGCCTCTACACCACCGACGCGGGCAGCCTCACCGCGTCCGAACTCGCCCGGCGGCTC…	, GTGACCAAGCTGCTCTTCGCCATACGCCACAAGGTCTCGGAAGGAAAGAGCCTGAAGGGGTACGCCTGGTACATCTGGTGGTGA, 100159, 100243(+)	, AWYIWW*, 100159, 100243(+)	AWYIWW	6
WP_003963544.1	1473701026	Streptomyces clavuligerus strain F1D-5 plasmid pSCL1, complete sequence	Streptomyces clavuligerus	Actinomycetota	Streptomyces	72.6	72.5	0.0999999999999943	1473701026	945946..951605	ATGTCCACCGACGCAACGATCAGGACCCGCCTCACCCCCGTCCCCCGCCCGGCTCAGGAGGCCGCGCGGGCGCTCCTCCGCGACGGCCACCGGACCCAGGCGGTGGTACGGCTGCGCAAGGGCACGGACCTCGGACTGCGGCAGGCCGCTGCCGCCGCCGACCTCCTGGCCGAGGACGTCCGGCTGCCCGCCTCGCACCAGGAGGCCATCGACGTCCTCGAAGAACTCCTGCCCGACGTCCACCGCGAGGTCGCCGCCATGGCACGCGGCGGTGACGAGGTCCGGGCCACCCGGCTGCTGCGCCAGGAGACCGGAGTCGGTCTGGTCATCGGGTACCAGCTCGTCAGCGCGCTCAACGAGCGGGACCGGAGCGCGTAGGCCGGGCCGGTCGCGTTCCCG…	, GTGACCAAGCTGCTCTTCGCCATACGCCACAAGGTCTCGGAAGGAAAGAGCCTGAAGGGGTACGCCTGGTACATCTGGTGGTGA, 949451, 949535(-)	, AWYIWW*, 949451, 949535(-)	AWYIWW	6
WP_003963544.1	1941036806	Streptomyces clavuligerus strain F1D31 plasmid pF1D31A	Streptomyces clavuligerus	Actinomycetota	Streptomyces	72.6	72.5	0.0999999999999943	1941036806	617943..623602	ATGTCCACCGACGCAACGATCAGGACCCGCCTCACCCCCGTCCCCCGCCCGGCTCAGGAGGCCGCGCGGGCGCTCCTCCGCGACGGCCACCGGACCCAGGCGGTGGTACGGCTGCGCAAGGGCACGGACCTCGGACTGCGGCAGGCCGCTGCCGCCGCCGACCTCCTGGCCGAGGACGTCCGGCTGCCCGCCTCGCACCAGGAGGCCATCGACGTCCTCGAAGAACTCCTGCCCGACGTCCACCGCGAGGTCGCCGCCATGGCACGCGGCGGTGACGAGGTCCGGGCCACCCGGCTGCTGCGCCAGGAGACCGGAGTCGGTCTGGTCATCGGGTACCAGCTCGTCAGCGCGCTCAACGAGCGGGACCGGAGCGCGTAGGCCGGGCCGGTCGCGTTCCCG…	, GTGACCAAGCTGCTCTTCGCCATACGCCACAAGGTCTCGGAAGGAAAGAGCCTGAAGGGGTACGCCTGGTACATCTGGTGGTGA, 621448, 621532(-)	, AWYIWW*, 621448, 621532(-)	AWYIWW	6
WP_003963544.1	1940979577	Streptomyces clavuligerus strain F1D35 plasmid pF1D35A, complete sequence	Streptomyces clavuligerus	Actinomycetota	Streptomyces	72.6	72.5	0.0999999999999943	1940979577	614326..619985	ATGTCCACCGACGCAACGATCAGGACCCGCCTCACCCCCGTCCCCCGCCCGGCTCAGGAGGCCGCGCGGGCGCTCCTCCGCGACGGCCACCGGACCCAGGCGGTGGTACGGCTGCGCAAGGGCACGGACCTCGGACTGCGGCAGGCCGCTGCCGCCGCCGACCTCCTGGCCGAGGACGTCCGGCTGCCCGCCTCGCACCAGGAGGCCATCGACGTCCTCGAAGAACTCCTGCCCGACGTCCACCGCGAGGTCGCCGCCATGGCACGCGGCGGTGACGAGGTCCGGGCCACCCGGCTGCTGCGCCAGGAGACCGGAGTCGGTCTGGTCATCGGGTACCAGCTCGTCAGCGCGCTCAACGAGCGGGACCGGAGCGCGTAGGCCGGGCCGGTCGCGTTCCCG…	, GTGACCAAGCTGCTCTTCGCCATACGCCACAAGGTCTCGGAAGGAAAGAGCCTGAAGGGGTACGCCTGGTACATCTGGTGGTGA, 617831, 617915(-)	, AWYIWW*, 617831, 617915(-)	AWYIWW	6
WP_003963544.1	1047442210	Streptomyces clavuligerus strain F613-1 plasmid pSCL4, complete sequence	Streptomyces clavuligerus	Actinomycetota	Streptomyces	72.6	72.5	0.0999999999999943	1047442210	602803..608462	ATGTCCACCGACGCAACGATCAGGACCCGCCTCACCCCCGTCCCCCGCCCGGCTCAGGAGGCCGCGCGGGCGCTCCTCCGCGACGGCCACCGGACCCAGGCGGTGGTACGGCTGCGCAAGGGCACGGACCTCGGACTGCGGCAGGCCGCTGCCGCCGCCGACCTCCTGGCCGAGGACGTCCGGCTGCCCGCCTCGCACCAGGAGGCCATCGACGTCCTCGAAGAACTCCTGCCCGACGTCCACCGCGAGGTCGCCGCCATGGCACGCGGCGGTGACGAGGTCCGGGCCACCCGGCTGCTGCGCCAGGAGACCGGAGTCGGTCTGGTCATCGGGTACCAGCTCGTCAGCGCGCTCAACGAGCGGGACCGGAGCGCGTAGGCCGGGCCGGTCGCGTTCCCG…	, GTGACCAAGCTGCTCTTCGCCATACGCCACAAGGTCTCGGAAGGAAAGAGCCTGAAGGGGTACGCCTGGTACATCTGGTGGTGA, 606308, 606392(-)	, AWYIWW*, 606308, 606392(-)	AWYIWW	6
WP_003963544.1	254391942	Streptomyces clavuligerus strain ATCC 27064 supercont1.48, whole genome shotgun sequence	Streptomyces clavuligerus	Actinomycetota	Streptomyces	72.6	72.5	0.0999999999999943	254391942	14307..19966	ATGTCCACCGACGCAACGATCAGGACCCGCCTCACCCCCGTCCCCCGCCCGGCTCAGGAGGCCGCGCGGGCGCTCCTCCGCGACGGCCACCGGACCCAGGCGGTGGTACGGCTGCGCAAGGGCACGGACCTCGGACTGCGGCAGGCCGCTGCCGCCGCCGACCTCCTGGCCGAGGACGTCCGGCTGCCCGCCTCGCACCAGGAGGCCATCGACGTCCTCGAAGAACTCCTGCCCGACGTCCACCGCGAGGTCGCCGCCATGGCACGCGGCGGTGACGAGGTCCGGGCCACCCGGCTGCTGCGCCAGGAGACCGGAGTCGGTCTGGTCATCGGGTACCAGCTCGTCAGCGCGCTCAACGAGCGGGACCGGAGCGCGTAGGCCGGGCCGGTCGCGTTCCCG…	, GTGACCAAGCTGCTCTTCGCCATACGCCACAAGGTCTCGGAAGGAAAGAGCCTGAAGGGGTACGCCTGGTACATCTGGTGGTGA, 17812, 17896(-)	, AWYIWW*, 17812, 17896(-)	AWYIWW	6
WP_003963544.1	1942290082	Streptomyces clavuligerus strain ATCC 27064 NODE_192_length_11906_cov_30.5334, whole genome shotgun sequence	Streptomyces clavuligerus	Actinomycetota	Streptomyces	72.6	72.5	0.0999999999999943	1942290082	0..3784	CCCCTGGCTCGGCCCCCGCCGCCCCTGACACCGGCCGACCGGACGGGGCCCCGCGCTGACGGGCCGGGATCGCCCAACGGCAGGAGCACGCCCGTTTCCGGACGCCCGCCCGATGTCATGGTTGAACTGACTCAGGGCCTTGCATGAGGGTGGCCGCATGGATGACACCGGTGTCGATCGCTGCCCCGTCTGCTGGTCGCCGGTAGCGGACAGCGCGCAGTGGGTCCTGCTGTCCCGGCATCAGACCTCCGAAGGCGTGCTTGAGTACTGCCTGTCGGGTTGTGGATGCGTGGCCGTCCTGCTGGGCGGGGACCTGGTGAAGGCCGTTCCCCATGGATGCGCGCGGCTCATCGGCGTACGGCCGTGGGGTCCGGGGTCCCGGATCGCGTCGAGCCGATA…	, GTGACCAAGCTGCTCTTCGCCATACGCCACAAGGTCTCGGAAGGAAAGAGCCTGAAGGGGTACGCCTGGTACATCTGGTGGTGA, 1630, 1714(-)	, AWYIWW*, 1630, 1714(-)	AWYIWW	6
WP_003963544.1	1942314304	Streptomyces clavuligerus strain NRRL 3585 NODE_385_length_6716_cov_31.0478, whole genome shotgun sequence	Streptomyces clavuligerus	Actinomycetota	Streptomyces	72.6	72.5	0.0999999999999943	1942314304	0..3764	GCCCCTGACACCGGCCGACCGGACGGGGCCCCGCGCTGACGGGCCGGGATCGCCCAACGGCAGGAGCACGCCCGTTTCCGGACGCCCGCCCGATGTCATGGTTGAACTGACTCAGGGCCTTGCATGAGGGTGGCCGCATGGATGACACCGGTGTCGATCGCTGCCCCGTCTGCTGGTCGCCGGTAGCGGACAGCGCGCAGTGGGTCCTGCTGTCCCGGCATCAGACCTCCGAAGGCGTGCTTGAGTACTGCCTGTCGGGTTGTGGATGCGTGGCCGTCCTGCTGGGCGGGGACCTGGTGAAGGCCGTTCCCCATGGATGCGCGCGGCTCATCGGCGTACGGCCGTGGGGTCCGGGGTCCCGGATCGCGTCGAGCCGATAGCCCGACGGCCGGGAGCCCG…	, GTGACCAAGCTGCTCTTCGCCATACGCCACAAGGTCTCGGAAGGAAAGAGCCTGAAGGGGTACGCCTGGTACATCTGGTGGTGA, 1610, 1694(-)	, AWYIWW*, 1610, 1694(-)	AWYIWW	6
WP_003963544.1	294816545	Streptomyces clavuligerus strain ATCC 27064 plasmid pSCL4, whole genome shotgun sequence	Streptomyces clavuligerus	Actinomycetota	Streptomyces	72.6	72.5	0.0999999999999943	294816545	1346153..1351812	ATGTCCACCGACGCAACGATCAGGACCCGCCTCACCCCCGTCCCCCGCCCGGCTCAGGAGGCCGCGCGGGCGCTCCTCCGCGACGGCCACCGGACCCAGGCGGTGGTACGGCTGCGCAAGGGCACGGACCTCGGACTGCGGCAGGCCGCTGCCGCCGCCGACCTCCTGGCCGAGGACGTCCGGCTGCCCGCCTCGCACCAGGAGGCCATCGACGTCCTCGAAGAACTCCTGCCCGACGTCCACCGCGAGGTCGCCGCCATGGCACGCGGCGGTGACGAGGTCCGGGCCACCCGGCTGCTGCGCCAGGAGACCGGAGTCGGTCTGGTCATCGGGTACCAGCTCGTCAGCGCGCTCAACGAGCGGGACCGGAGCGCGTAGGCCGGGCCGGTCGCGTTCCCG…	, GTGACCAAGCTGCTCTTCGCCATACGCCACAAGGTCTCGGAAGGAAAGAGCCTGAAGGGGTACGCCTGGTACATCTGGTGGTGA, 1349658, 1349742(-)	, AWYIWW*, 1349658, 1349742(-)	AWYIWW	6
WP_003963544.1	326336950	Streptomyces clavuligerus strain ATCC 27064 plasmid pSCL4, whole genome shotgun sequence	Streptomyces clavuligerus	Actinomycetota	Streptomyces	72.6	72.5	0.0999999999999943	326336950	1345325..1350984	ATGTCCACCGACGCAACGATCAGGACCCGCCTCACCCCCGTCCCCCGCCCGGCTCAGGAGGCCGCGCGGGCGCTCCTCCGCGACGGCCACCGGACCCAGGCGGTGGTACGGCTGCGCAAGGGCACGGACCTCGGACTGCGGCAGGCCGCTGCCGCCGCCGACCTCCTGGCCGAGGACGTCCGGCTGCCCGCCTCGCACCAGGAGGCCATCGACGTCCTCGAAGAACTCCTGCCCGACGTCCACCGCGAGGTCGCCGCCATGGCACGCGGCGGTGACGAGGTCCGGGCCACCCGGCTGCTGCGCCAGGAGACCGGAGTCGGTCTGGTCATCGGGTACCAGCTCGTCAGCGCGCTCAACGAGCGGGACCGGAGCGCGTAGGCCGGGCCGGTCGCGTTCCCG…	, GTGACCAAGCTGCTCTTCGCCATACGCCACAAGGTCTCGGAAGGAAAGAGCCTGAAGGGGTACGCCTGGTACATCTGGTGGTGA, 1348830, 1348914(-)	, AWYIWW*, 1348830, 1348914(-)	AWYIWW	6
WP_003963544.1	1661329808	Streptomyces clavuligerus strain ATCC 27064 plasmid pCLA1, complete sequence	Streptomyces clavuligerus	Actinomycetota	Streptomyces	72.6	72.5	0.0999999999999943	1661329808	1343817..1349476	ATGTCCACCGACGCAACGATCAGGACCCGCCTCACCCCCGTCCCCCGCCCGGCTCAGGAGGCCGCGCGGGCGCTCCTCCGCGACGGCCACCGGACCCAGGCGGTGGTACGGCTGCGCAAGGGCACGGACCTCGGACTGCGGCAGGCCGCTGCCGCCGCCGACCTCCTGGCCGAGGACGTCCGGCTGCCCGCCTCGCACCAGGAGGCCATCGACGTCCTCGAAGAACTCCTGCCCGACGTCCACCGCGAGGTCGCCGCCATGGCACGCGGCGGTGACGAGGTCCGGGCCACCCGGCTGCTGCGCCAGGAGACCGGAGTCGGTCTGGTCATCGGGTACCAGCTCGTCAGCGCGCTCAACGAGCGGGACCGGAGCGCGTAGGCCGGGCCGGTCGCGTTCCCG…	, GTGACCAAGCTGCTCTTCGCCATACGCCACAAGGTCTCGGAAGGAAAGAGCCTGAAGGGGTACGCCTGGTACATCTGGTGGTGA, 1347322, 1347406(-)	, AWYIWW*, 1347322, 1347406(-)	AWYIWW	6
WP_091293054.1	1223261780	Amycolatopsis xylanica strain CPCC 202699, whole genome shotgun sequence	Amycolatopsis xylanica	Actinomycetota	Amycolatopsis	67.2	68.9	-1.7	1223261780	778011..785570	TCATGAGGTGCCTCCGCAGGGGGTTCCGGCGAGCGCGCAGTTGGACGGCAGGCCGCGCCCGGCGGCGTTGAAGCCGAACGTGGTGGTGCCACCGGGTTTGATCTTGCCGTTGGTCGAGGTGTTCGTGAACTTGTAGTGCTGCCCGGTCTTGGTCAGCACCGAGCTCCACGAGTTGCTGACCGTGGTGCCCGAAGGCAGGTCGAACTCGACCGCCCAGGACGTGGTCGCGGTGGCGCAGGTGTTGGCGATGGTGAAGGAGCCGCCGTACCCGCTGTCCCACACCGACTTCTGGGTGAACGTCGCCTTCACACAGCCCGATGGCGGCTGGCTGGTCGTCGTGGTCGGACTCGTCGGGGTCGTGGGTGTCGTGGTGGTGCTCGTCGGGGTTGTCGTGGTGCT…	, ATGCGGAAGTTCAAGCCCGAGAAGAGCCTCAAGGCCTACGCTTGGTACATCTGGTGGTGA, 782610, 782670(-)	, AWYIWW*, 782610, 782670(-)	AWYIWW	6
WP_003466465.1	2236596141	Xanthomonas translucens pv. undulosa strain Xtu-UPB513 chromosome, complete genome	Xanthomonas translucens pv. undulosa	Pseudomonadota	Xanthomonas	70.4	68	2.40000000000001	2236596141	1786032..1793576	TCAGTAGAAGATCGTCGCCGAGGTGGAGGTGGTCTGAACATCGTAGTCGCACTGCATGTCGTATCCGGAGCTGAAGTCCAGCACGCCCCATGGCGGCGACCGCACGCGGTTCATTTGGTAGTCGTACACGCCGATATTGGTGAACGTGATGCTGCCTTCCGGTGGGTACTGGTCGCAACTGTCCAGCGAATACACCTCCAGCGAGCCGCCCATCACCTGGTGCGACTCCGAATCGATGTCGTACGTGGTGCTGAGGCGTACGCTCTGGCCAGTGGTGAGGTTGCGCGTGTCGACGTTCCAGTCATAGCACGGGTTACCGGTGCCGCAGGTCGCATAGGTGTCGCCTACGATCTGATCGCCTGCCTTGGCCTTTATGTAATCGCTGTACCATACCGTGCC…	, ATGAAAGCGCTTTTTTCGATCAAGCGATTGCTGTCTTCCAAGAAGAGTCTGAAATCGTACGCCTGGTACATCTGGTACTGA, 1789293, 1789374(+)	, AWYIWY*, 1789293, 1789374(+)	AWYIWY	6
WP_003466465.1	1382219204	Xanthomonas translucens pv. undulosa strain ICMP11055 chromosome, complete genome	Xanthomonas translucens pv. undulosa	Pseudomonadota	Xanthomonas	70.4	68	2.40000000000001	1382219204	1315680..1323223	TCAGTAGAAGATCGTCGCCGAGGTGGAGGTGGTCTGAACATCGTAGTCGCACTGCATGTCGTATCCGGAGCTGAAGTCCAGCACGCCCCATGGCGGCGACCGCACGCGGTTCATTTGGTAGTCGTACACGCCGATATTGGTGAACGTGATACTGCCTTCCGGTGGGTACTGGTCGCAACTGTCCAGCGAATACACCTCCAGCGAGCCGCCCATCACCTGGTGCGACTCCGAATCGATGTCGTACGTGGTGCTGAGGCGTACGCTCTGGCCAGTGGTGAGGTTGCGCGTGTCGACGTTCCAGTCATAGCACGGGTTACCGGTGCCGCAGGTCGCATAGGTGTCGCCTACGATCTGATCGCCTGCCTTGGCCTTTATGTAATCGCTGTACCATACCGTGCC…	, ATGAAAGCGCTTTTTTCGATCAAGCGATTGCTGTCTTCCAAGAAGAGTCTGAAATCGTACGCCTGGTACATCTGGTACTGA, 1318941, 1319022(+)	, AWYIWY*, 1318941, 1319022(+)	AWYIWY	6
WP_003466465.1	1999522723	Xanthomonas translucens pv. undulosa strain XtFa1 chromosome, complete genome	Xanthomonas translucens pv. undulosa	Pseudomonadota	Xanthomonas	70.5	68	2.5	1999522723	729388..736932	TCAGTAGAAGATCGTCGCCGAGGTGGAGGTGGTCTGAACATCGTAGTCGCACTGCATGTCGTATCCGGAGCTGAAGTCCAGCACGCCCCATGGCGGCGACCGCACGCGGTTCATTTGGTAGTCGTACACGCCGATATTGGTGAACGTGATGCTGCCTTCCGGTGGGTACTGGTCGCAACTGTCCAGCGAATACACCTCCAGCGAGCCGCCCATCACCTGGTGCGACTCCGAATCGATGTCGTACGTGGTGCTGAGGCGTACGCTCTGGCCAGTGGTGAGGTTGCGCGTGTCGACGTTCCAGTCATAGCACGGGTTACCGGTGCCGCAGGTCGCATAGGTGTCGCCTACGATCTGATCGCCTGCCTTGGCCTTTATGTAATCGCTGTACCATACCGTGCC…	, ATGAAAGCGCTTTTTTCGATCAAGCGATTGCTGTCTTCCAAGAAGAGTCTGAAATCGTACGCCTGGTACATCTGGTACTGA, 732649, 732730(+)	, AWYIWY*, 732649, 732730(+)	AWYIWY	6
WP_003466465.1	1999525001	Xanthomonas translucens pv. undulosa strain XtLr8 chromosome, complete genome	Xanthomonas translucens pv. undulosa	Pseudomonadota	Xanthomonas	70.5	68	2.5	1999525001	3525674..3533224	TCAGTAGAAGATCGTCGCCGAGGTGGAGGTGGTCTGAACATCGTAGTCGCACTGCATGTCGTATCCGGAGCTGAAGTCCAGCACGCCCCATGGCGGCGACCGCACGCGGTTCATTTGGTAGTCGTACACGCCGATATTGGTGAACGTGATGCTGCCTTCCGGTGGGTACTGGTCGCAACTGTCCAGCGAATACACCTCCAGCGAGCCGCCCATCACCTGGTGCGACTCCGAATCGATGTCGTACGTGGTGCTGAGGCGTACGCTCTGGCCAGTGGTGAGGTTGCGCGTGTCGACGTTCCAGTCATAGCACGGGTTACCGGTGCCGCAGGTCGCATAGGTGTCGCCTACGATCTGATCGCCTGCCTTGGCCTTTATGTAATCGCTGTACCATACCGTGCC…	, ATGAAAGCGCTTTTTTCGATCAAGCGATTGCTGTCTTCCAAGAAGAGTCTGAAATCGTACGCCTGGTACATCTGGTACTGA, 3528929, 3529010(+)	, AWYIWY*, 3528929, 3529010(+)	AWYIWY	6
WP_003466465.1	1999523318	Xanthomonas translucens pv. undulosa strain XtKm12 chromosome, complete genome	Xanthomonas translucens pv. undulosa	Pseudomonadota	Xanthomonas	70.5	68	2.5	1999523318	156574..162359	ATGCGCCGTCTTGCCGTCGTCATCGCCGCCATGTTTGTTGCCTCGTCCGCCGCCACGGCCGAGAAGACCACCCGCATGCCGGACGCGGCGCTGTCCACCGCCGCCACGCTGCGCGAGCAGGCGCTGGCCGACGACACCGGTTGGAAGGTGGTCGCATCGCTGACCACCGAAGTCGGCCCGCGCATGGCCGGCAGCGAAGCCGATGCGCGCGCGGTCGCGTGGGCCACGGCCAAGTTCCAGGCGCTGGGCTTCGACAAGGTGTGGACCGAGCCGGTGACGTTCCCGAAATGGGAGCGGCGCAGCGAACACGCGCAGGTGCTCGGCGCCAATGCGCAGCCGCTGCGCGTCACCGCGCTGGGCGGGAGCCCGGCCGGCACGGTCGAGGCCGTGGTGGTGCGC…	, ATGAAAGCGCTTTTTTCGATCAAGCGATTGCTGTCTTCCAAGAAGAGTCTGAAATCGTACGCCTGGTACATCTGGTACTGA, 160293, 160374(-)	, AWYIWY*, 160293, 160374(-)	AWYIWY	6
WP_003466465.1	2189948364	Xanthomonas translucens pv. undulosa strain CFBP 2055 chromosome, complete genome	Xanthomonas translucens pv. undulosa	Pseudomonadota	Xanthomonas	70.5	68	2.5	2189948364	1168114..1175658	TCAGTAGAAGATCGTCGCCGAGGTGGAGGTGGTCTGAACATCGTAGTCGCACTGCATGTCGTATCCGGAGCTGAAGTCCAGCACGCCCCATGGCGGCGACCGCACGCGGTTCATTTGGTAGTCGTACACGCCGATATTGGTGAACGTGATGCTGCCTTCCGGTGGGTACTGGTCGCAACTGTCCAGCGAATACACCTCCAGCGAGCCGCCCATCACCTGGTGCGACTCCGAATCGATGTCGTACGTGGTGCTGAGGCGTACGCTCTGGCCAGTGGTGAGGTTGCGCGTGTCGACGTTCCAGTCATAGCACGGGTTACCGGTGCCGCAGGTCGCATAGGTGTCGCCTACGATCTGATCGCCTGCCTTGGCCTTTATGTAATCGCTGTACCATACCGTGCC…	, ATGAAAGCGCTTTTTTCGATCAAGCGATTGCTGTCTTCCAAGAAGAGTCTGAAATCGTACGCCTGGTACATCTGGTACTGA, 1171375, 1171456(+)	, AWYIWY*, 1171375, 1171456(+)	AWYIWY	6
WP_003466465.1	1057535420	Xanthomonas translucens pv. undulosa strain NARK-1 contig_4, whole genome shotgun sequence	Xanthomonas translucens pv. undulosa	Pseudomonadota	Xanthomonas	70.6	68	2.59999999999999	1057535420	76932..82717	ATGCGCCGTCTTGCCGTCGTCATCGCCGCCATGTTTGTTGCCTCGTCCGCCGCCACGGCCGAGAAGACCACCCGCATGCCGGACGCGGCGCTGTCCACCGCCGCCACGCTGCGCGAGCAGGCGCTGGCCGACGACACCGGTTGGAAGGTGGTCGCATCGCTGACCACCGAAGTCGGCCCGCGCATGGCCGGCAGCGAAGCCGATGCGCGCGCGGTCGCGTGGGCCACGGCCAAGTTCCAGGCGCTGGGCTTCGACAAGGTGTGGACCGAGCCGGTGACGTTCCCGAAATGGGAGCGGCGCAGCGAACACGCGCAGGTGCTCGGCGCCAATGCGCAGCCGCTGCGCGTCACCGCGCTGGGCGGGAGCCCGGCCGGCACGGTCGAGGCCGTGGTGGTGCGC…	, ATGAAAGCGCTTTTTTCGATCAAGCGATTGCTGTCTTCCAAGAAGAGTCTGAAATCGTACGCCTGGTACATCTGGTACTGA, 80651, 80732(-)	, AWYIWY*, 80651, 80732(-)	AWYIWY	6
WP_003466465.1	1057520319	Xanthomonas translucens pv. undulosa strain BLSW16 Contig_6, whole genome shotgun sequence	Xanthomonas translucens pv. undulosa	Pseudomonadota	Xanthomonas	70.6	68	2.59999999999999	1057520319	43001..48149	ATGCGCCGTCTTGCCGTCGTCATCGCCGCCATGTTTGTTGCCTCGTCCGCCGCCACGGCCGAGAAGACCACCCGCATGCCGGACGCGGCGCTGTCCACCGCCGCCACGCTGCGCGAGCAGGCGCTGGCCGACGACACCGGTTGGAAGGTGGTCGCATCGCTGACCACCGAAGTCGGCCCGCGCATGGCCGGCAGCGAAGCCGATGCGCGCGCGGTCGCGTGGGCCACGGCCAAGTTCCAGGCGCTGGGCTTCGACAAGGTGTGGACCGAGCCGGTGACGTTCCCGAAATGGGAGCGGCGCAGCGAACACGCGCAGGTGCTCGGCGCCAATGCGCAGCCGCTGCGCGTCACCGCGCTGGGCGGGAGCCCGGCCGGCACGGTCGAGGCCGTGGTGGTGCGC…	, ATGAAAGCGCTTTTTTCGATCAAGCGATTGCTGTCTTCCAAGAAGAGTCTGAAATCGTACGCCTGGTACATCTGGTACTGA, 46859, 46940(-)	, AWYIWY*, 46859, 46940(-)	AWYIWY	6
WP_003466465.1	1741067465	Xanthomonas translucens pv. undulosa strain LW16 chromosome, complete genome	Xanthomonas translucens pv. undulosa	Pseudomonadota	Xanthomonas	70.6	68	2.59999999999999	1741067465	3561605..3567414	ATGCGCCGTCTTGCCGTCGTCATCGCCGCCATGTTTGTTGCCTCGTCCGCCGCCACGGCCGAGAAGACCACCCGCATGCCGGACGCGGCGCTGTCCACCGCCGCCACGCTGCGCGAGCAGGCGCTGGCCGACGACACCGGTTGGAAGGTGGTCGCATCGCTGACCACCGAAGTCGGCCCGCGCATGGCCGGCAGCGAAGCCGATGCGCGCGCGGTCGCGTGGGCCACGGCCAAGTTCCAGGCGCTGGGCTTCGACAAGGTGTGGACCGAGCCGGTGACGTTCCCGAAATGGGAGCGGCGCAGCGAACACGCGCAGGTGCTCGGCGCCAATGCGCAGCCGCTGCGCGTCACCGCGCTGGGCGGGAGCCCGGCCGGCACGGTCGAGGCCGTGGTGGTGCGC…	, ATGAAAGCGCTTTTTTCGATCAAGCGATTGCTGTCTTCCAAGAAGAGTCTGAAATCGTACGCCTGGTACATCTGGTACTGA, 3565324, 3565405(-)	, AWYIWY*, 3565324, 3565405(-)	AWYIWY	6
WP_003466465.1	829175839	Xanthomonas translucens pv. undulosa strain Xtu 4699 chromosome, complete genome	Xanthomonas translucens pv. undulosa	Pseudomonadota	Xanthomonas	70.6	68	2.59999999999999	829175839	3407698..3413488	ATGCGCCGTCTTGCCGTCGTCATCGCCGCCATGTTTGTTGCCTCGTCCGCCGCCACGGCCGAGAAGACCACCCGCATGCCGGACGCGGCGCTGTCCACCGCCGCCACGCTGCGCGAGCAGGCGCTGCCGACGACACCGGTTGGAAGGTGGTCGAATCGCTGACCACCGAAGTCGGCCCGCGCATGGCCGGCAGCGAAGCCGATGCGCGCGCGGTCGCGTGGGCCACGGCCAAGTTCCAGGCGCTGGGCTTCGACAAGGTGTGGACCGAGCCGGTGACGTTCCCGAAATGGGAGCGGCGCAGCGAACACGCGCAGGTGCTCGGCGCCAATGCGCAGCCGCTGCGCGTCACCGCGCTGGGCGGGAGCCCGGCCGGCACGGTCGAGGCCGTGGTGGTGCGCT…	, ATGAAAGCGCTTTTTTCGATCAAGCGATTGCTGTCTTCCAAGAAGAGTCTGAAATCGTACGCCTGGTACATCTGGTACTGA, 3411428, 3411509(-)	, AWYIWY*, 3411428, 3411509(-)	AWYIWY	6
WP_003466465.1	1999543037	Xanthomonas translucens pv. undulosa strain XtKm15 chromosome, complete genome	Xanthomonas translucens pv. undulosa	Pseudomonadota	Xanthomonas	70.6	68	2.59999999999999	1999543037	2986759..2992550	ATGCGCCGTCTTGCCGTCGTCATCGCCGCCATGTTTGTTGCCTCGTCCGCCGCCACGGCCGAGAAGACCACCCGCATGCCGGACGCGGCGCTGTCCACCGCCGCCACGCTGCGCGAGCAGGCGCTGGCCGACGACACCGGTTGGAAGGTGGTCGCATCGCTGACCACCGAAGTCGGCCCGCGCATGGCCGGCAGCGAAGCCGATGCGCGCGCGGTCGCGTGGGCCACGGCCAAGTTCCAGGCGCTGGGCTTCGACAAGGTGTGGACCGAGCCGGTGACGTTCCCGAAATGGGAGCGGCGCAGCGAACACGCGCAGGTGCTCGGCGCCAATGCGCAGCCGCTGCGCGTCACCGCGCTGGGCGGGAGCCCGGCCGGCACGGTCGAGGCCGTGGTGGTGCGC…	, ATGAAAGCGCTTTTTTCGATCAAGCGATTGCTGTCTTCCAAGAAGAGTCTGAAATCGTACGCCTGGTACATCTGGTACTGA, 2990490, 2990571(-)	, AWYIWY*, 2990490, 2990571(-)	AWYIWY	6
WP_003466465.1	2308534839	Xanthomonas translucens pv. undulosa strain CDCN-b046 CDCN_b046_assembly_contig_2, whole genome shotgun sequence	Xanthomonas translucens pv. undulosa	Pseudomonadota	Xanthomonas	70.6	68	2.59999999999999	2308534839	102229..108019	ATGCGCCGTCTTGCCGTCGTCATCGCCGCCATGTTTGTTGCCTCGTCCGCCGCCACGGCCGAGAAGACCACCCGCATGCCGGACGCGGCGCTGTCCACCGCCGCCACGCTGCGCGAGCAGGCGCTGCCGACGACACCGGTTGGAAGGTGGTCGAATCGCTGACCACCGAAGTCGGCCCGCGCATGGCCGGCAGCGAAGCCGATGCGCGCGCGGTCGCGTGGGCCACGGCCAAGTTCCAGGCGCTGGGCTTCGACAAGGTGTGGACCGAGCCGGTGACGTTCCCGAAATGGGAGCGGCGCAGCGAACACGCGCAGGTGCTCGGCGCCAATGCGCAGCCGCTGCGCGTCACCGCGCTGGGCGGGAGCCCGGCCGGCACGGTCGAGGCCGTGGTGGTGCGCT…	, ATGAAAGCGCTTTTTTCGATCAAGCGATTGCTGTCTTCCAAGAAGAGTCTGAAATCGTACGCCTGGTACATCTGGTACTGA, 105959, 106040(-)	, AWYIWY*, 105959, 106040(-)	AWYIWY	6
WP_003466465.1	2308494467	Xanthomonas translucens pv. undulosa strain AB17-10-9b AB17-10-9b_assembly_contig_12, whole genome shotgun sequence	Xanthomonas translucens pv. undulosa	Pseudomonadota	Xanthomonas	70.6	68	2.59999999999999	2308494467	101682..107467	ATGCGCCGTCTTGCCGTCGTCATCGCCGCCATGTTTGTTGCCTCGTCCGCCGCCACGGCCGAGAAGACCACCCGCATGCCGGACGCGGCGCTGTCCACCGCCGCCACGCTGCGCGAGCAGGCGCTGGCCGACGACACCGGTTGGAAGGTGGTCGCATCGCTGACCACCGAAGTCGGCCCGCGCATGGCCGGCAGCGAAGCCGATGCGCGCGCGGTCGCGTGGGCCACGGCCAAGTTCCAGGCGCTGGGCTTCGACAAGGTGTGGACCGAGCCGGTGACGTTCCCGAAATGGGAGCGGCGCAGCGAACACGCGCAGGTGCTCGGCGCCAATGCGCAGCCGCTGCGCGTCACCGCGCTGGGCGGGAGCCCGGCCGGCACGGTCGAGGCCGTGGTGGTGCGC…	, ATGAAAGCGCTTTTTTCGATCAAGCGATTGCTGTCTTCCAAGAAGAGTCTGAAATCGTACGCCTGGTACATCTGGTACTGA, 105401, 105482(-)	, AWYIWY*, 105401, 105482(-)	AWYIWY	6
WP_003466465.1	2308467597	Xanthomonas translucens pv. undulosa strain AB17-9-9a AB17-9-9a_assembly_contig_13, whole genome shotgun sequence	Xanthomonas translucens pv. undulosa	Pseudomonadota	Xanthomonas	70.6	68	2.59999999999999	2308467597	101682..107467	ATGCGCCGTCTTGCCGTCGTCATCGCCGCCATGTTTGTTGCCTCGTCCGCCGCCACGGCCGAGAAGACCACCCGCATGCCGGACGCGGCGCTGTCCACCGCCGCCACGCTGCGCGAGCAGGCGCTGGCCGACGACACCGGTTGGAAGGTGGTCGCATCGCTGACCACCGAAGTCGGCCCGCGCATGGCCGGCAGCGAAGCCGATGCGCGCGCGGTCGCGTGGGCCACGGCCAAGTTCCAGGCGCTGGGCTTCGACAAGGTGTGGACCGAGCCGGTGACGTTCCCGAAATGGGAGCGGCGCAGCGAACACGCGCAGGTGCTCGGCGCCAATGCGCAGCCGCTGCGCGTCACCGCGCTGGGCGGGAGCCCGGCCGGCACGGTCGAGGCCGTGGTGGTGCGC…	, ATGAAAGCGCTTTTTTCGATCAAGCGATTGCTGTCTTCCAAGAAGAGTCTGAAATCGTACGCCTGGTACATCTGGTACTGA, 105401, 105482(-)	, AWYIWY*, 105401, 105482(-)	AWYIWY	6
WP_058364251.1	1741175720	Xanthomonas translucens pv. undulosa strain P3 chromosome, complete genome	Xanthomonas translucens pv. undulosa	Pseudomonadota	Xanthomonas	70.7	68	2.7	1741175720	3473315..3479118	ATGCGCCGTCTTGCCGTCGTCATCGCCGCCATGTTTGTTGCCTCGTCCGCCGCCACGGCCGAGAAGACCACCCGCATGCCGGACGCGGCGCTGTCCACCGCCGCCACGCTGCGCGAGCAGGCGCTGGCCGACGACACCGGTTGGAAGGTGGTCGCATCGCTGACCACCGAAGTCGGCCCGCGCATGGCCGGCAGCGAAGCCGATGCGCGCGCGGTCGCGTGGGCCACGGCCAAGTTCCAGGCGCTGGGCTTCGACAAGGTGTGGACCGAGCCGGTGACGTTCCCGAAATGGGAGCGGCGCAGCGAACACGCGCAGGTGCTCGGCGCCAATGCGCAGCCGCTGCGCGTCACCGCGCTGGGCGGGAGCCCGGCCGGCACGGTCGAGGCCGTGGTGGTGCGC…	, ATGAAAGCGCTTTTTTCGATCAAGCGATTGCTGTCTTCCAAGAAGAGTCTGAAATCGTACGCCTGGTACATCTGGTACTGA, 3477046, 3477127(-)	, AWYIWY*, 3477046, 3477127(-)	AWYIWY	6
WP_235049051.1	2181003484	Xanthomonas translucens pv. undulosa strain MAI5034 chromosome, complete genome	Xanthomonas translucens pv. undulosa	Pseudomonadota	Xanthomonas	70.7	68	2.7	2181003484	3468984..3474779	ATGCGCCGTCTTGCCGTCGTCATCGCCGCCATGTTTGTTGCCTCGTCCGCCGCCACGGCCGAGAAGACCACCCGCATGCCGGACGCGGCGCTGTCCACCGCCGCCACGCTGCGCGAGCAGGCGCTGGCCGACGACACCGGTTGGAAGGTGGTCGAATCGCTGACCACCGAAGTCGGCCCGCGCATGGCCGGCAGCGAAGCCGATGCGCGCGCGGTCGCGTGGGCCACGGCCAAGTTCCAGGCGCTGGGCTTCGACAAGGTGTGGACCGAGCCGGTGACGTTCCCGAAATGGGAGCGGCGCGGCGAACACGCGCAGGTGCTCGGCGCCAATGCGCAGCCGCTGCGCGTCACCGCGCTGGGCGGGAGCCCGGCCGGCACGGTCGAGGCCGTGGTGGTGCGC…	, ATGAAAGCGCTTTTTTCGATCAAGCGATTGCTGTCTTCCAAGAAGAGTCTGAAATCGTACGCCTGGTACATCTGGTACTGA, 3472715, 3472796(-)	, AWYIWY*, 3472715, 3472796(-)	AWYIWY	6
WP_060747870.1	1999524463	Xanthomonas translucens pv. translucens strain XtKm8 chromosome, complete genome	Xanthomonas translucens pv. translucens	Pseudomonadota	Xanthomonas	70.4	68	2.40000000000001	1999524463	57308..64527	TCAGTAGAAGATCGTCGCCGAGGTGGAGGTGGTCTGAACATCGTAGTCGCACTGCATGTCGTATCCGGAGCTGAAGTCCAGCACGCCCCATGGCGGCGACCGCACGCGGTTCATTTGGTAGTCGTACACGCCGATATTGGTGAACGTGATGCTGCCTTCCGGTGGGTACTGGTCGCAACTGTCAAGATTGTATACCTCCAGCGCGCCGCCTATCACCAGGTGCAAGTCCGAATCGATGTCGTACGTGGTGCTGAGGCGTACGCTCTGGCCAGTGGTGAGGTTGCGCGTGTCCACGTTCCAGTCATAGCACGGGCTACCGGTGCCGCAGGTGGCATAGGTGTCGCCTACGATCTGATCGCCTGTCTTTGCCTGAATATAATCGCTGTACCATACCGTGCC…	, ATGAAAGCGCTTTTCTCGATCAAGCGATTGCTGTCTTCCAAGAAGAGTCTGAAATCGTACGCCTGGTACATCTGGTACTGA, 60245, 60326(+)	, AWYIWY*, 60245, 60326(+)	AWYIWY	6
WP_003466465.1	1999523115	Xanthomonas translucens pv. translucens strain XtKm33 chromosome, complete genome	Xanthomonas translucens pv. translucens	Pseudomonadota	Xanthomonas	70.4	68	2.40000000000001	1999523115	1649254..1656798	TCAGTAGAAGATCGTCGCCGAGGTGGAGGTGGTCTGAACATCGTAGTCGCACTGCATGTCGTATCCGGAGCTGAAGTCCAGCACGCCCCATGGCGGCGACCGCACGCGGTTCATTTGGTAGTCGTACACGCCGATATTGGTGAACGTGATGCTGCCTTCCGGTGGGTACTGGTCGCAACTGTCCAGCGAATACACCTCCAGCGAGCCGCCCATCACCTGGTGCGACTCCGAATCGATGTCGTACGTGGTGCTGAGGCGTACGCTCTGGCCAGTGGTGAGGTTGCGCGTGTCGACGTTCCAGTCATAGCACGGGTTACCGGTGCCGCAGGTCGCATAGGTGTCGCCTACGATCTGATCGCCTGCCTTGGCCTTTATGTAATCGCTGTACCATACCGTGCC…	, ATGAAAGCGCTTTTTTCGATCAAGCGATTGCTGTCTTCCAAGAAGAGTCTGAAATCGTACGCCTGGTACATCTGGTACTGA, 1652515, 1652596(+)	, AWYIWY*, 1652515, 1652596(+)	AWYIWY	6
WP_060747870.1	1999523826	Xanthomonas translucens pv. translucens strain XtKm34 chromosome, complete genome	Xanthomonas translucens pv. translucens	Pseudomonadota	Xanthomonas	70.5	68	2.5	1999523826	4044079..4050815	ATGCGCCGTCTTGCCGTCGTCATCGCCGCCATGTTTGTTGCCTCGTCCGCCGCCACGGCCGAGAAGACCACCCGCATGCCGGACGCGGCGCTGTCCACCGCCGCCACGCTGCGCGAGCAGGCGCTGCCGACGACACCGGTTGGAAGGTGGTCGAATCGCTGACCACCGAAGTCGGCCCGCGCATGGCCGGCAGCGAAGCCGATGCGCGCGCGGTCGCGTGGGCCACGGCCAAGTTCCAGGCGCTGGGCTTCGACAAGGTGTGGACCGAGCCGGTGACGTTCCCGAAATGGGAGCGGCGCAGCGAACACGCGCAGGTGCTCGGCGCCAATGCGCAGCCGCTGCGCGTCACCGCGCTGGGCGGGAGCCCGGCCGGCACGGTCGAGGCCGTGGTGGTGCGCT…	, ATGAAAGCGCTTTTCTCGATCAAGCGATTGCTGTCTTCCAAGAAGAGTCTGAAATCGTACGCCTGGTACATCTGGTACTGA, 4047797, 4047878(-)	, AWYIWY*, 4047797, 4047878(-)	AWYIWY	6
WP_003466465.1	1057582986	Xanthomonas translucens pv. translucens strain BLSB3 Contig_12, whole genome shotgun sequence	Xanthomonas translucens pv. translucens	Pseudomonadota	Xanthomonas	70.5	68	2.5	1057582986	29714..35357	ATGCGCCGTCTTGCCGTCGTCATCGCCGCCATGTTTGTTGCCTCGTCCGCCGCCACGGCCGAGAAGACCACCCGCATGCCGGACGCGGCGCTGTCCACCGCCGCCACGCTGCGCGAGCAGGCGCTGGCCGACGACACCGGTTGGAAGGTGGTCGCATCGCTGACCACCGAAGTCGGCCCGCGCATGGCCGGCAGCGAAGCCGATGCGCGCGCGGTCGCGTGGGCCACGGCCAAGTTCCAGGCGCTGGGCTTCGACAAGGTGTGGACCGAGCCGGTGACGTTCCCGAAATGGGAGCGGCGCAGCGAACACGCGCAGGTGCTCGGCGCCAATGCGCAGCCGCTGCGCGTCACCGCGCTGGGCGGGAGCCCGGCCGGCACGGTCGAGGCCGTGGTGGTGCGC…	, ATGAAAGCGCTTTTTTCGATCAAGCGATTGCTGTCTTCCAAGAAGAGTCTGAAATCGTACGCCTGGTACATCTGGTACTGA, 33564, 33645(-)	, AWYIWY*, 33564, 33645(-)	AWYIWY	6
WP_003466465.1	1057516169	Xanthomonas translucens pv. translucens strain SIMT-07 contig_2, whole genome shotgun sequence	Xanthomonas translucens pv. translucens	Pseudomonadota	Xanthomonas	70.5	68	2.5	1057516169	0..5473	GGCGCCGAGGCGCTGCCGCTGGTGCGGCTGCCGCCGACGGAACAAGCATTGGCGCAATTGCGTGCGGCCGGCTTCGCGCTGGCGGCGACGCTGGTGGACGGCGGCGCCGACGTGTTCGCCGCCGCGCTGCCGCCGCGCCTGGTCTACGTGATGGGCGCCGAGCGCGAGGGCATGGACCGCGAGTTCGCGCAGGCCTGCGAACTGCGCCTGTCGATCCCCGGCAGCGGCGCGGTGGAAAGCCTCAACGTCGCCGCCGCCACCGCGGTGCTGCTCGGCGCCTGGCGCCGCCGCGTCGCGGCGTCGTAAGACGGAGACTGTGCCTGCACGCTTTGACATGTGCGTCGCGCGGAGTCGCCACTGACGCGATCGGTCTGCGCCGCGCAGTCGGTTCCGACGCGG…	, ATGAAAGCGCTTTTTTCGATCAAGCGATTGCTGTCTTCCAAGAAGAGTCTGAAATCGTACGCCTGGTACATCTGGTACTGA, 1190, 1271(+)	, AWYIWY*, 1190, 1271(+)	AWYIWY	6
WP_003466465.1	2189946702	Xanthomonas translucens pv. secalis strain CFBP 2539 chromosome, complete genome	Xanthomonas translucens pv. secalis	Pseudomonadota	Xanthomonas	70.4	68	2.40000000000001	2189946702	1168348..1175898	TCAGTAGAAGATCGTCGCCGAGGTGGAGGTGGTCTGAACATCGTAGTCGCACTGCATGTCGTATCCGGAGCTGAAGTCCAGCACGCCCCATGGCGGCGACCGCACGCGGTTCATTTGGTAGTCGTACACGCCGATATTGGTGAACGTGATGCTGCCTTCCGGTGGGTACTGGTCGCAACTGTCCAGCGAATACACCTCCAGCGAGCCGCCCATCACCTGGTGCGACTCCGAATCGATGTCGTACGTGGTGCTGAGGCGTACGCTCTGGCCAGTGGTGAGGTTGCGCGTGTCGACGTTCCAGTCATAGCACGGGTTACCGGTGCCGCAGGTCGCATAGGTGTCGCCTACGATCTGATCGCCTGCCTTGGCCTTTATGTAATCGCTGTACCATACCGTGCC…	, ATGAAAGCGCTTTTTTCGATCAAGCGATTGCTGTCTTCCAAGAAGAGTCTGAAATCGTACGCCTGGTACATCTGGTACTGA, 1171603, 1171684(+)	, AWYIWY*, 1171603, 1171684(+)	AWYIWY	6
WP_003466465.1	444416365	Xanthomonas translucens DAR61454 scaffold13, whole genome shotgun sequence	Xanthomonas translucens DAR61454	Pseudomonadota	Xanthomonas	70.6	68	2.59999999999999	444416365	76700..82328	ATGCGCCGTCTTGCCGTCGTCATCGCCGCCATGTTTGTTGCCTCGTCCGCCGCCACGGCCGAGAAGACCACCCGCATGCCGGACGCGGCGCTGTCCACCGCCGCCACGCTGCGCGAGCAGGCGCTGGCCGACGACACCGGTTGGAAGGTGGTCGCATCGCTGACCACCGAAGTCGGCCCGCGCATGGCCGGCAGCGAAGCCGATGCGCGCGCGGTCGCGTGGGCCACGGCCAAGTTCCAGGCGCTGGGCTTCGACAAGGTGTGGACCGAGCCGGTGACGTTCCCGAAATGGGAGCGGCGCAGCGAACACGCGCAGGTGCTCGGCGCCAATGCGCAGCCGCTGCGCGTCACCGCGCTGGGCGGGAGCCCGGCCGGCACGGTCGAGGCCGTGGTGGTGCGC…	, ATGAAAGCGCTTTTTTCGATCAAGCGATTGCTGTCTTCCAAGAAGAGTCTGAAATCGTACGCCTGGTACATCTGGTACTGA, 80419, 80500(-)	, AWYIWY*, 80419, 80500(-)	AWYIWY	6
WP_060747870.1	983667431	Xanthomonas translucens strain B1 flattened_line_16, whole genome shotgun sequence	Xanthomonas translucens	Pseudomonadota	Xanthomonas	70.4	68	2.40000000000001	983667431	9363..16582	TCAGTAGAAGATCGTCGCCGAGGTGGAGGTGGTCTGAACATCGTAGTCGCACTGCATGTCGTATCCGGAGCTGAAGTCCAGCACGCCCCATGGCGGCGACCGCACGCGGTTCATTTGGTAGTCGTACACGCCGATATTGGTGAACGTGATGCTGCCTTCCGGTGGGTACTGGTCGCAACTGTCAAGATTGTATACCTCCAGCGCGCCGCCTATCACCAGGTGCAAGTCCGAATCGATGTCGTACGTGGTGCTGAGGCGTACGCTCTGGCCAGTGGTGAGGTTGCGCGTGTCCACGTTCCAGTCATAGCACGGGCTACCGGTGCCGCAGGTGGCATAGGTGTCGCCTACGATCTGATCGCCTGTCTTTGCCTGAATATAATCGCTGTACCATACCGTGCC…	, ATGAAAGCGCTTTTCTCGATCAAGCGATTGCTGTCTTCCAAGAAGAGTCTGAAATCGTACGCCTGGTACATCTGGTACTGA, 12300, 12381(+)	, AWYIWY*, 12300, 12381(+)	AWYIWY	6
WP_003466465.1	961363003	Xanthomonas translucens strain LG54 flattened_line_24, whole genome shotgun sequence	Xanthomonas translucens	Pseudomonadota	Xanthomonas	70.5	68	2.5	961363003	2335..9879	TCAGTAGAAGATCGTCGCCGAGGTGGAGGTGGTCTGAACATCGTAGTCGCACTGCATGTCGTATCCGGAGCTGAAGTCCAGCACGCCCCATGGCGGCGACCGCACGCGGTTCATTTGGTAGTCGTACACGCCGATATTGGTGAACGTGATGCTGCCTTCCGGTGGGTACTGGTCGCAACTGTCCAGCGAATACACCTCCAGCGAGCCGCCCATCACCTGGTGCGACTCCGAATCGATGTCGTACGTGGTGCTGAGGCGTACGCTCTGGCCAGTGGTGAGGTTGCGCGTGTCGACGTTCCAGTCATAGCACGGGTTACCGGTGCCGCAGGTCGCATAGGTGTCGCCTACGATCTGATCGCCTGCCTTGGTCTTTATGTAATCGCTGTACCATACCGTGCC…	, ATGAAAGCGCTTTTTTCGATCAAGCGATTGCTGTCTTCCAAGAAGAGTCTGAAATCGTACGCCTGGTACATCTGGTACTGA, 5596, 5677(+)	, AWYIWY*, 5596, 5677(+)	AWYIWY	6
WP_003466465.1	961354334	Xanthomonas translucens strain LB10 flattened_line_28, whole genome shotgun sequence	Xanthomonas translucens	Pseudomonadota	Xanthomonas	70.5	68	2.5	961354334	2335..9879	TCAGTAGAAGATCGTCGCCGAGGTGGAGGTGGTCTGAACATCGTAGTCGCACTGCATGTCGTATCCGGAGCTGAAGTCCAGCACGCCCCATGGCGGCGACCGCACGCGGTTCATTTGGTAGTCGTACACGCCGATATTGGTGAACGTGATGCTGCCTTCCGGTGGGTACTGGTCGCAACTGTCCAGCGAATACACCTCCAGCGAGCCGCCCATCACCTGGTGCGACTCCGAATCGATGTCGTACGTGGTGCTGAGGCGTACGCTCTGGCCAGTGGTGAGGTTGCGCGTGTCGACGTTCCAGTCATAGCACGGGTTACCGGTGCCGCAGGTCGCATAGGTGTCGCCTACGATCTGATCGCCTGCCTTGGCCTTTATGTAATCGCTGTACCATACCGTGCC…	, ATGAAAGCGCTTTTTTCGATCAAGCGATTGCTGTCTTCCAAGAAGAGTCTGAAATCGTACGCCTGGTACATCTGGTACTGA, 5596, 5677(+)	, AWYIWY*, 5596, 5677(+)	AWYIWY	6
WP_003466465.1	961354049	Xanthomonas translucens strain CR31 flattened_line_86, whole genome shotgun sequence	Xanthomonas translucens	Pseudomonadota	Xanthomonas	70.5	68	2.5	961354049	2335..9879	TCAGTAGAAGATCGTCGCCGAGGTGGAGGTGGTCTGAACATCGTAGTCGCACTGCATGTCGTATCCGGAGCTGAAGTCCAGCACGCCCCATGGCGGCGACCGCACGCGGTTCATTTGGTAGTCGTACACGCCGATATTGGTGAACGTGATGCTGCCTTCCGGTGGGTACTGGTCGCAACTGTCCAGCGAATACACCTCCAGCGAGCCGCCCATCACCTGGTGCGACTCCGAATCGATGTCGTACGTGGTGCTGAGGCGTACGCTCTGGCCAGTGGTGAGGTTGCGCGTGTCGACGTTCCAGTCATAGCACGGGTTACCGGTGCCGCAGGTCGCATAGGTGTCGCCTACGATCTGATCGCCTGCCTTGGCCTTTATGTAATCGCTGTACCATACCGTGCC…	, ATGAAAGCGCTTTTTTCGATCAAGCGATTGCTGTCTTCCAAGAAGAGTCTGAAATCGTACGCCTGGTACATCTGGTACTGA, 5596, 5677(+)	, AWYIWY*, 5596, 5677(+)	AWYIWY	6
WP_003466465.1	961353724	Xanthomonas translucens strain CS2 flattened_line_20, whole genome shotgun sequence	Xanthomonas translucens	Pseudomonadota	Xanthomonas	70.5	68	2.5	961353724	2335..9879	TCAGTAGAAGATCGTCGCCGAGGTGGAGGTGGTCTGAACATCGTAGTCGCACTGCATGTCGTATCCGGAGCTGAAGTCCAGCACGCCCCATGGCGGCGACCGCACGCGGTTCATTTGGTAGTCGTACACGCCGATATTGGTGAACGTGATGCTGCCTTCCGGTGGGTACTGGTCGCAACTGTCCAGCGAATACACCTCCAGCGAGCCGCCCATCACCTGGTGCGACTCCGAATCGATGTCGTACGTGGTGCTGAGGCGTACGCTCTGGCCAGTGGTGAGGTTGCGCGTGTCGACGTTCCAGTCATAGCACGGGTTACCGGTGCCGCAGGTCGCATAGGTGTCGCCTACGATCTGATCGCCTGCCTTGGCCTTTATGTAATCGCTGTACCATACCGTGCC…	, ATGAAAGCGCTTTTTTCGATCAAGCGATTGCTGTCTTCCAAGAAGAGTCTGAAATCGTACGCCTGGTACATCTGGTACTGA, 5596, 5677(+)	, AWYIWY*, 5596, 5677(+)	AWYIWY	6
WP_003466465.1	961358605	Xanthomonas translucens strain CS4 flattened_line_0, whole genome shotgun sequence	Xanthomonas translucens	Pseudomonadota	Xanthomonas	70.5	68	2.5	961358605	2332..9875	TCAGTAGAAGATCGTCGCCGAGGTGGAGGTGGTCTGAACATCGTAGTCGCACTGCATGTCGTATCCGGAGCTGAAGTCCAGCACGCCCCATGGCGGCGACCGCACGCGGTTCATTTGGTAGTCGTACACGCCGATATTAGTGAACGTGATGCTGCCTTCCGGTGGGTACTGGTCGCAACTGTCCAGCGAATACACCTCCAGCGAGCCGCCCATCACCTGGTGCGACTCCGAATCGATGTCGTACGTGGTGCTGAGGCGTACGCTCTGGCCAGTGGTGAGGTTGCGCGTGTCGACGTTCCAGTCATAGCACGGGTTACCGGTGCCGCAGGTCGCATAGGTGTCGCCTACGATCTGATCGCCTGCCTTGGCCTTTATGTAATCGCTGTACCATACCGTGCC…	, ATGAAAGCGCTTTTTTCGATCAAGCGATTGCTGTCTTCCAAGAAGAGTCTGAAATCGTACGCCTGGTACATCTGGTACTGA, 5593, 5674(+)	, AWYIWY*, 5593, 5674(+)	AWYIWY	6
WP_003466465.1	961355326	Xanthomonas translucens strain XT130 flattened_line_69, whole genome shotgun sequence	Xanthomonas translucens	Pseudomonadota	Xanthomonas	70.5	68	2.5	961355326	2335..9885	TCAGTAGAAGATCGTCGCCGAGGTGGAGGTGGTCTGAACATCGTAGTCGCACTGCATGTCGTATCCGGAGCTGAAGTCCAGCACGCCCCATGGCGGCGACCGCACGCGGTTCATTTGGTAGTCGTACACGCCGATATTGGTGAACGTGATGCTGCCTTCCGGTGGGTACTGGTCGCAACTGTCCAGCGAATACACCTCCAGCGAGCCGCCCATCACCTGGTGCGACTCCGAATCGATGTCGTACGTGGTGCTGAGGCGTACGCTCTGGCCAGTGGTGAGGTTGCGCGTGTCGACGTTCCAGTCATAGCACGGGTTACCGGTGCCGCAGGTCGCATAGGTGTCGCCTACGATCTGATCGCCTGCCTTGGCCTTTATGTAATCGCTGTACCATACCGTGCC…	, ATGAAAGCGCTTTTTTCGATCAAGCGATTGCTGTCTTCCAAGAAGAGTCTGAAATCGTACGCCTGGTACATCTGGTACTGA, 5590, 5671(+)	, AWYIWY*, 5590, 5671(+)	AWYIWY	6
WP_058363036.1	961360884	Xanthomonas translucens strain XT5791 flattened_line_10, whole genome shotgun sequence	Xanthomonas translucens	Pseudomonadota	Xanthomonas	70.5	68	2.5	961360884	38607..46151	TCAGTAGAAGATCGTCGCCGAGGTGGAGGTGGTCTGAACATCGTAGTCGCACTGCATGTCGTATCCGGAGCTGAAGTCCAGCACGCCCCATGGCGGCGACCGCACGCGGTTCATTTGGTAGTCGTACACGCCGATATTGGTGAACGTGATGCTGCCTTCCGGTGGGTACTGGTCGCAACTGTCCAGCGAATACACCTCCAGCGAGCCGCCCATCACCTGGTGCGACTCCGAATCGATGTCGTACGTGGTGCTGAGGCGTACGCTCTGGCCAGTGGTGAGGTTGCGCGTGTCGACGTTCCAGTCATAGCACGGGTTACCGGTGCCGCAGGTCGCATAGGTGTCGCCTACGATCTGATCGCCTGCCTTGGCCTTTATGTAATCGCTGTACCATACCGTGCC…	, ATGAAAGCGCTTTTTTCGATCAAGCGATTGCTGTCTTCCAAGAAGAGTCTGAAATCGTACGCCTGGTACATCTGGTACTGA, 41868, 41949(+)	, AWYIWY*, 41868, 41949(+)	AWYIWY	6
WP_003466465.1	961361801	Xanthomonas translucens strain XT5770 flattened_line_26, whole genome shotgun sequence	Xanthomonas translucens	Pseudomonadota	Xanthomonas	70.5	68	2.5	961361801	0..5485	GAAGGCGGCGCCGAGGCGCTGCCGCTGGTGCGGCTGCCGCCGACGGAACAAGCATTGGCGCAATTGCGTGCGGCCGGCTTCGCGCTGGCGGCGACGCTGGTGGACGGCGGCGCCGACGTGTTCGCCGCCGCGCTGCCGCCGCGCCTGGTCTACGTGATGGGCGCCGAGCGCGAGGGCATGGACCGCGAGTTCGCGCAGGCCTGCGAACTGCGCCTGTCGATCCCCGGCAGCGGCGCGGTGGAAAGCCTCAACGTCGCCGCCGCCACCGCGGTGCTGCTCGGCGCCTGGCGCCGCCGCGTCGCGGCGTCGTAAGACGGAGACTGTGCCTGCACGCTTTGACATGTGCGTCGCGCGGAGTCGCCACTGACGCGATCGGTCTGCGCCGCGCAGTCGGTTCCG…	, ATGAAAGCGCTTTTTTCGATCAAGCGATTGCTGTCTTCCAAGAAGAGTCTGAAATCGTACGCCTGGTACATCTGGTACTGA, 1190, 1271(+)	, AWYIWY*, 1190, 1271(+)	AWYIWY	6
WP_003466465.1	961359893	Xanthomonas translucens strain LW16 flattened_line_237, whole genome shotgun sequence	Xanthomonas translucens	Pseudomonadota	Xanthomonas	70.5	68	2.5	961359893	0..5462	GACGGAACAAGCATTGGCGCAATTGCGTGCGGCCGGCTTCGCGCTGGCGGCGACGCTGGTGGATGGCGGCGCCGACGTGTTCGCCGCCGCGCTGCCGCCGCGCCTGGTCTACGTGATGGGCGCCGAGCGCGAGGGCATGGACCGCGAGTTCGCGCAGGCCTGCGAACTGCGCCTGTCGATCCCCGGCAGCGGCGCGGTGGAAAGCCTCAACGTCGCCGCCGCCACCGCGGTGCTGCTCGGCGCCTGGCGCCGCCGCGTCGCGGCGTCGTAAGACGGAGACTGTGCCTGCACGCTTTGACATGTGCGTCGCGCGGAGTCGCCACTGACGCGATCGGTCTGCGCCGCGCAGTCGGTTCCGACGCGGAATGCGTGCCGGCGGAGTTGTCTACTGGGTTGTTT…	, ATGAAAGCGCTTTTTTCGATCAAGCGATTGCTGTCTTCCAAGAAGAGTCTGAAATCGTACGCCTGGTACATCTGGTACTGA, 1179, 1260(+)	, AWYIWY*, 1179, 1260(+)	AWYIWY	6
WP_003466465.1	959938464	Xanthomonas translucens strain LB5 flattened_line_30, whole genome shotgun sequence	Xanthomonas translucens	Pseudomonadota	Xanthomonas	70.6	68	2.59999999999999	959938464	62926..68711	ATGCGCCGTCTTGCCGTCGTCATCGCCGCCATGTTTGTTGCCTCGTCCGCCGCCACGGCCGAGAAGACCACCCGCATGCCGGACGCGGCGCTGTCCACCGCCGCCACGCTGCGCGAGCAGGCGCTGGCCGACGACACCGGTTGGAAGGTGGTCGCATCGCTGACCACCGAAGTCGGCCCGCGCATGGCCGGCAGCGAAGCCGATGCGCGCGCGGTCGCGTGGGCCACGGCCAAGTTCCAGGCGCTGGGCTTCGACAAGGTGTGGACCGAGCCGGTGACGTTCCCGAAATGGGAGCGGCGCAGCGAACACGCGCAGGTGCTCGGCGCCAATGCGCAGCCGCTGCGCGTCACCGCGCTGGGCGGGAGCCCGGCCGGCACGGTCGAGGCCGTGGTGGTGCGC…	, ATGAAAGCGCTTTTTTCGATCAAGCGATTGCTGTCTTCCAAGAAGAGTCTGAAATCGTACGCCTGGTACATCTGGTACTGA, 66645, 66726(-)	, AWYIWY*, 66645, 66726(-)	AWYIWY	6
WP_003466465.1	959941642	Xanthomonas translucens strain XT-Rocky flattened_line_12, whole genome shotgun sequence	Xanthomonas translucens	Pseudomonadota	Xanthomonas	70.6	68	2.59999999999999	959941642	29591..34513	ATGCGCCGTCTTGCCGTCGTCATCGCCGCCATGTTTGTTGCCTCGTCCGCCGCCACGGCCGAGAAGACCACCCGCATGCCGGACGCGGCGCTGTCCACCGCCGCCACGCTGCGCGAGCAGGCGCTGGCCGACGACACCGGTTGGAAGGTGGTCGCATCGCTGACCACCGAAGTCGGCCCGCGCATGGCCGGCAGCGAAGCCGATGCGCGCGCGGTCGCGTGGGCCACGGCCAAGTTCCAGGCGCTGGGCTTCGACAAGGTGTGGACCGAGCCGGTGACGTTCCCGAAATGGGAGCGGCGCAGCGAACACGCGCAGGTGCTCGGCGCCAATGCGCAGCCGCTGCGCGTCACCGCGCTGGGCGGGAGCCCGGCCGGCACGGTCGAGGCCGTGGTGGTGCGC…	, ATGAAAGCGCTTTTTTCGATCAAGCGATTGCTGTCTTCCAAGAAGAGTCTGAAATCGTACGCCTGGTACATCTGGTACTGA, 33310, 33391(-)	, AWYIWY*, 33310, 33391(-)	AWYIWY	6
WP_003466465.1	961355482	Xanthomonas translucens strain LG48 flattened_line_0, whole genome shotgun sequence	Xanthomonas translucens	Pseudomonadota	Xanthomonas	70.6	68	2.59999999999999	961355482	102427..108217	ATGCGCCGTCTTGCCGTCGTCATCGCCGCCATGTTTGTTGCCTCGTCCGCCGCCACGGCCGAGAAGACCACCCGCATGCCGGACGCGGCGCTGTCCACCGCCGCCACGCTGCGCGAGCAGGCGCTGCCGACGACACCGGTTGGAAGGTGGTCGAATCGCTGACCACCGAAGTCGGCCCGCGCATGGCCGGCAGCGAAGCCGATGCGCGCGCGGTCGCGTGGGCCACGGCCAAGTTCCAGGCGCTGGGCTTCGACAAGGTGTGGACCGAGCCGGTGACGTTCCCGAAATGGGAGCGGCGCAGCGAACACGCGCAGGTGCTCGGCGCCAATGCGCAGCCGCTGCGCGTCACCGCGCTGGGCGGGAGCCCGGCCGGCACGGTCGAGGCCGTGGTGGTGCGCT…	, ATGAAAGCGCTTTTTTCGATCAAGCGATTGCTGTCTTCCAAGAAGAGTCTGAAATCGTACGCCTGGTACATCTGGTACTGA, 106157, 106238(-)	, AWYIWY*, 106157, 106238(-)	AWYIWY	6
WP_003466465.1	961361063	Xanthomonas translucens strain XT5523 flattened_line_25, whole genome shotgun sequence	Xanthomonas translucens	Pseudomonadota	Xanthomonas	70.6	68	2.59999999999999	961361063	101889..107674	ATGCGCCGTCTTGCCGTCGTCATCGCCGCCATGTTTGTTGCCTCGTCCGCCGCCACGGCCGAGAAGACCACCCGCATGCCGGACGCGGCGCTGTCCACCGCCGCCACGCTGCGCGAGCAGGCGCTGGCCGACGACACCGGTTGGAAGGTGGTCGCATCGCTGACCACCGAAGTCGGCCCGCGCATGGCCGGCAGCGAAGCCGATGCGCGCGCGGTCGCGTGGGCCACGGCCAAGTTCCAGGCGCTGGGCTTCGACAAGGTGTGGACCGAGCCGGTGACGTTCCCGAAATGGGAGCGGCGCAGCGAACACGCGCAGGTGCTCGGCGCCAATGCGCAGCCGCTGCGCGTCACCGCGCTGGGCGGGAGCCCGGCCGGCACGGTCGAGGCCGTGGTGGTGCGC…	, ATGAAAGCGCTTTTTTCGATCAAGCGATTGCTGTCTTCCAAGAAGAGTCTGAAATCGTACGCCTGGTACATCTGGTACTGA, 105608, 105689(-)	, AWYIWY*, 105608, 105689(-)	AWYIWY	6
WP_003466465.1	961361178	Xanthomonas translucens strain CS22 flattened_line_2, whole genome shotgun sequence	Xanthomonas translucens	Pseudomonadota	Xanthomonas	70.6	68	2.59999999999999	961361178	101881..107666	ATGCGCCGTCTTGCCGTCGTCATCGCCGCCATGTTTGTTGCCTCGTCCGCCGCCACGGCCGAGAAGACCACCCGCATGCCGGACGCGGCGCTGTCCACCGCCGCCACGCTGCGCGAGCAGGCGCTGGCCGACGACACCGGTTGGAAGGTGGTCGCATCGCTGACCACCGAAGTCGGCCCGCGCATGGCCGGCAGCGAAGCCGATGCGCGCGCGGTCGCGTGGGCCACGGCCAAGTTCCAGGCGCTGGGCTTCGACAAGGTGTGGACCGAGCCGGTGACGTTCCCGAAATGGGAGCGGCGCAGCGAACACGCGCAGGTGCTCGGCGCCAATGCGCAGCCGCTGCGCGTCACCGCGCTGGGCGGGAGCCCGGCCGGCACGGTCGAGGCCGTGGTGGTGCGC…	, ATGAAAGCGCTTTTTTCGATCAAGCGATTGCTGTCTTCCAAGAAGAGTCTGAAATCGTACGCCTGGTACATCTGGTACTGA, 105600, 105681(-)	, AWYIWY*, 105600, 105681(-)	AWYIWY	6
WP_058364251.1	961362810	Xanthomonas translucens strain P3 flattened_line_7, whole genome shotgun sequence	Xanthomonas translucens	Pseudomonadota	Xanthomonas	70.6	68	2.59999999999999	961362810	97173..104735	TCAGTAGAAGATCGTCACCGAGGTGGAGGTGGTCTGCATATCGTAGTCGCACTGCACGTCGTAGCCGGAGCTGAAGTCCAGCGCGCGCCACGGCGGCGACCGCACGCGGTTCATTTGGTAGTCGTACACGCCGATATTAGTGAAGGTGATGCTGCCTTCCGGCGGGTACTGGTCGCAACTGTCCAGTGAATACACCTCCAGCGCGCCGCCCATCACCAGGTGCGACTCGGAATCGATGTCGTACGTGGTGCTGAGGCGTACGCTCTGGCCAGTGGTGACGTTGTGTGTGTCGACGTTCCAGTCATAGCACGGGCTATCGGTGCCGCAGGTTGCATAGGTGTCGCCTACGATCTGATCGCCTGCCTTGGCCTTTATGTAATCGCTGTGCCACACCGTGCC…	, ATGAAAGCGCTTTTTTCGATCAAGCGATTGCTGTCTTCCAAGAAGAGTCTGAAATCGTACGCCTGGTACATCTGGTACTGA, 100440, 100521(+)	, AWYIWY*, 100440, 100521(+)	AWYIWY	6
WP_017914734.1	484185667	Xanthomonas sp. SHU 308 30, whole genome shotgun sequence	Xanthomonas sp. SHU 308	Pseudomonadota	Xanthomonas	72.8	68	4.8	484185667	0..4801	TGGTGCGGCTGCCGCCCACGGTGCAGGCGCAGGCGCAATTGCGCGACGCGGGCTTCGCCCTCGCCGCGACGCTGGTGGACGGCGGCGACGATCTGTTCGCCACTGCCTTGCCGCAGCGCCTGGTCTACGTGATGGGCGCCGAGAGCGACGGCATGGACCGCGACTTCGCACAGGCCTGCGATCTGCGCCTGTCCATCCCCGGCAGCGGCGCGGTGGAAAGCCTCAACGTCGCCGCCGCCACCGCGGTGTTGCTGGGCACCTGGCGCAGCCGTCATCCGCACGGGCGTGCGGCGCGCTGAGCACGGCGTCACGCGCTGAGATGCGGCTGCATTTGGCTACGCAATAGTGTGCGCGCCGGCCGGTTTCGGGTTTGCGAGGGGCCTGCCGGCGGCGTAGCGT…	, ATGAAGCTGCTGTTCTCCATCAAGCACCTGCTGTCGTCGAAGAAGCCGCTGAAGTCGTACGCCTGGTACATCTGGTACTGA, 505, 586(+)	, AWYIWY*, 505, 586(+)	AWYIWY	6
WP_017910418.1	484180767	Xanthomonas sp. SHU 199 665, whole genome shotgun sequence	Xanthomonas sp. SHU 199	Pseudomonadota	Xanthomonas	73.3	68	5.3	484180767	41896..46171	ATGCGTCGTCTTGCCGTCGTCATCGCTGCTGTGCTGAGTCTGTCCTCTCCTGCGGTTGCCGCCGAGGCCACGCGCATCCCGGAGGCGGCACTCCGCGACGCGGCGGCCTTGCGCGAGCGGGCACTGGCCGACGACACCGGCTGGAAGGTGGTCGAGTCGCTGACCACCGACATCGGCCCCCGGATGGCCGGCAGCGAGGCCGATGCACGCGCGGTGGCCTGGGCCACGGCGAAATTCAAGGCACTGGGCTTCGACAAGGTGTGGACCGAGCCGGTGACGTTCCCGAAATGGGAGCGTCGCAGCGAACACGCGCAGGTGCTCGGCGCGCATGCGCAACCGCTCACTGTCACCGCGCTGGGCGGCAGCCCAGGCGGCACGGTCGAGGCCGAGGTGGTGCGC…	, ATGAAGCTGCTGTTCTCCATCAAGCACCTGCTGTCGTCGAAGAAGCCGCTGAAGTCGTACGCCTGGTACATCTGGTACTGA, 45591, 45672(-)	, AWYIWY*, 45591, 45672(-)	AWYIWY	6
WP_017911957.1	484182183	Xanthomonas sp. SHU 166 129, whole genome shotgun sequence	Xanthomonas sp. SHU 166	Pseudomonadota	Xanthomonas	72.8	68	4.8	484182183	275..4558	ATGCGTCGTCTTGCCGTCGTCATCGCTGCTGTGCTGAGTCTGTCCTCTCCTGCGGTTGCCGCCGAGGCCACGCGCATCCCGGAGGCGGCACTCCGCGACGCGGCGGCCTTGCGCGAGCGGGCACTGGCCGACGACACCAGCTGGAAGGTGGTCGAGTCGCTGACCACCGAGATCGGCCCGCGGATGGCGGGCAGCGAGGCCGATGCACGCGCGGTGGCCTGGGCCACGGCGAAATTCAAGGCACTGGGCTTCGACAAGGTGTGGACCGAGCCGGTGACGTTCCCGAAATGGGAGCGTCGCAGCGAACACGCGCAGGTGCTCGGCGCGCATGCGCAACCGCTCACTGTCGCCGCGCTGGGCGGCAGCCCAGGCGGCACGGTCGAGGCCGAGGTGGTGCGC…	, ATGAAGCTGCTGTTCTCCATCAAGCACCTGCTGTCGTCGAAGAAGCCGCTGAAGTCGTACGCCTGGTACATCTGGTACTGA, 3974, 4055(-)	, AWYIWY*, 3974, 4055(-)	AWYIWY	6
WP_048490343.1	868612335	Xanthomonas sp. NCPPB 1128 scf_3415_10.contig_1, whole genome shotgun sequence	Xanthomonas sp. NCPPB 1128	Pseudomonadota	Xanthomonas	71.8	68	3.8	868612335	59144..65523	ATGCGCCGTCTCGCCCTCGTCATCGCTGCCGTCCTCGGCCTGTCCTCCACTGCTGCCATGGCGGCCGACGCCACGCGCATTCCAGAGGCAGCCCTGCGCGACGCCGCGACCTTGCGCGAACGGGCGCTGGCCGACGACACCGGCTGGAAGGTGGTGGAATCGCTGACCACCGAGATCGGCCCGCGCATGGCCGGCAGCGACGCCGATGCACGCGCGGTGGCCTGGGCCACCGCCAAATTCAAGTCGCTGGGTTTCGACAAGGTCTGGACCGAGCCGGTGACGTTCCCGAAGTGGGAGCGGCGCAGCGAACACGCGCAGGTGCTCGGCGCACACGCGCAACCACTGACCGTCACCGCGCTGGGCGGCAGCCCCGGCGGCACGGTCGAGGCCGAGGTGGTG…	, ATGAAGCTGCTGTTCTCCATCAAGCACCTGCTGTCGTCGAAGAAGCCGCTGAAGTCGTACGCCTGGTACATCTGGTACTGA, 62838, 62919(-)	, AWYIWY*, 62838, 62919(-)	AWYIWY	6
WP_160967641.1	1801321227	Xanthomonas sp. LMG 9002 NODE_16_length_106073_cov_17.0906_ID_3316, whole genome shotgun sequence	Xanthomonas sp. LMG 9002	Pseudomonadota	Xanthomonas	72.2	68	4.2	1801321227	39142..47581	ATGTCCGAGACCGCCGCTGCCGCCCCCTGGCGCGATCTGCAACTGCACCTGGACGGCATCGTGCTGCGGCGCTGGCGCCCCAGCGACCTGGACGCACTGGTCCGGCATGCCGACGACAGCGAGGTGGCGCGCGGGCTCAGTCGGCGCTTTCCGCATCCCTACACGCGTGCCGATGGCGAGGCCTTCCTGGGCGGGCAGGTGATCGACCTGAACGATCCGGTGCTGGCGATCGAGATCGGCGGCGAGGCCTGTGGCGGCATCGGCTTGCACCCAGCGGCGCAGCCGGCGCCGGACCAGGCCGAGCTTGGTTACTGGCTCGGCCGCGCGCACTGGGGCCATGGCCGGATGACCCGCATCGTCGCCGCCTACCTGGACTGGGCGGTGCCGGCGCTGCGCCTG…	, ATGAAACTGCTGTTCTCCATCAAGCACCTGCTGTCGTCGAAGAAGCCGCTGAAGTCGTACGCCTGGTACATCTGGTACTGA, 42469, 42550(+)	, AWYIWY*, 42469, 42550(+)	AWYIWY	6
WP_160957283.1	1801313698	Xanthomonas sp. LMG 8992 NODE_2_length_282968_cov_27.466_ID_7205, whole genome shotgun sequence	Xanthomonas sp. LMG 8992	Pseudomonadota	Xanthomonas	71.1	68	3.09999999999999	1801313698	107140..114636	ATGTCCGAGACCGCCGCTGCCGCCCCCTGGCGCGATCTGCAGCTGCGGCTGGACGGCATCGTGCTGCGCCGCTGGCGCGCCGACGACCTGGACGCGCTGGTCCGCCACGCAGACGATGCCCTGGTGGCGCGCGGGCTGAGCCGGCGCTTTCCGCATCCCTACACGCGGGCCGACGGCGAGGCCTTCCTGGGCGGGCAGGTGATCGACCTGAACGACCCGGTGCTGGCGATCGCGATCGGCGGCGAGGCTTGTGGCGGCATCGGTCTGCATGCGGCGGCAGTGCCGGCACCCGGCTGTGCGGAACTCGGCTACTGGCTGGGCAGCACGCATTGGGGGCGGGGGCGGATGACCCGCATCGTCGCCGCGTACCTGGACTGGGCGGTGCCGACGCTGCGCCTG…	, ATGAAGCTGCTGTTCTCCATCAAGCACCTGCTGTCGTCGAAGAAGCCGCTGAAGTCGTACGCCTGGTACATCTGGTACTGA, 110345, 110426(+)	, AWYIWY*, 110345, 110426(+)	AWYIWY	6
WP_152243249.1	1768860196	Xanthomonas sp. LMG 12462 strain LMG12462 LMG12462_contig_2, whole genome shotgun sequence	Xanthomonas sp. LMG 12462	Pseudomonadota	Xanthomonas	72.8	68	4.8	1768860196	78500..85990	ATGTCCGAGACCGCCGCTGCCGCCCCCTGGCGCGATCTGCAACTGCATCTGGACGGCATCGTGCTGCGGCGCTGGCGTGCCGAGGACCTGGATGCGCTGGTCCGCCACGCCGACGACGCCCAGGTGGCGCGCGGGCTCAGCCGGCGCTTTCCGCATCCCTACACGCGCGCCGACGGCGAGGCCTTCCTGGGCGGGCAGGTGATCGACCTGAACGACCAGGTGCTGGCGATCGAGATCGGCGGCGAGGCCTGTGGCGGGATCGGCCTGCATGCAGCGGCGCAGCCGGCGCCGGAGCGGGCCGAGCTCGGCTACTGGCTCGGCCGCGCGCACTGGGGCCAGGGCCGGATGACCCGCATCGTCGCCGCCTACCTGGACTGGGCGGTGCCGGCGCTGCGCCTG…	, ATGAAGCTGCTGTTCTCCATCAAGCACCTGCTGTCGTCGAAGAAGCCGCTGAAGTCGTACGCCTGGTACATCTGGTACTGA, 81694, 81775(+)	, AWYIWY*, 81694, 81775(+)	AWYIWY	6
WP_152236185.1	1768848747	Xanthomonas sp. LMG 12460 strain LMG12460 LMG12460_contig_22, whole genome shotgun sequence	Xanthomonas sp. LMG 12460	Pseudomonadota	Xanthomonas	72.3	68	4.3	1768848747	122367..130074	ATGTCCGAGACCGCCGCTGCCGCCCCCTGGCGCGATCTGCAACTGCATCTGGACGGCATAATGCTGCGGCGTTGGCGTACCAGCGACCTGGATGCGCTGGTCCGTCACGCAGACGATGCGCAGGTGGCGCGCTGGGTGAGCCGACGCTTTCCGCATCCGTACACGCGTGCCGACGGCGAGGCCTTCCTGGGCGGGCAGGTGATCGACCTGAAAGCGCCGGTGCTGGCGATCGAGATCGGCGGCGAGGCCTGTGGCGGGATCGGCCTGCATGCAGCGGCGCAGCCGGCGCCGGAGCGGGCCGAGCTCGGCTACTGGCTCGGCCGCGCGCACTGGGGCCAGGGCCGGATGACCCGCATCGTCGCCGCCTACCTGGACTGGGCGGTGCCGGCGTTGCGCCTG…	, ATGAAGCTGCTGTTCTCCATCAAGCACCTGCTGTCATCGAAGAAGCCGCTGAAGTCGTACGCCTGGTACATCTGGTACTGA, 125564, 125645(+)	, AWYIWY*, 125564, 125645(+)	AWYIWY	6
WP_152181783.1	1768789471	Xanthomonas sp. LMG 12459 LMG12459_contig_43, whole genome shotgun sequence	Xanthomonas sp. LMG 12459	Pseudomonadota	Xanthomonas	72.7	68	4.7	1768789471	0..5449	CCGGGGCGCCGGCCCGTTTGTCTTCGTCGTCGGCGCCGCGCGCTGCCCGCTTTGCCTCCGGGGCGGGCGGGCCGGGGCCGCGCGCCGGCGGCGGGGGCGGGCCCCCCACGCCCCCGCCCGGGGCCCCCCCCCGCGGGGGGGCCACCCCCCCCCCCCCCCGGGGGGGGGGGGGGGGGGGGGAGGGTGCGGCGGCGACCAACCGCAACGAACTGCGCCTCTACGGCCTCAACGCGGTGCGCGCGGTGTACGCGCGGCGGCCGGAGGCGATCCGCAAGCTGTACCTGAGCGAGGCGCGGATCCCGGCATTGCAGCCGCTGCTGAAGTGGTGCGTGGCCAACCGGGTCGGCTACCGCGTGGTGGACGAGGCCGATCTGCACAAGCTCGCCGCCAGCAGCCACC…	, ATGAAGCTGCTGTTCTCCATCAAGCACCTGCTGTCGTCGAAGAAGCCGCTGAAGTCGTACGCCTGGTACATCTGGTACTGA, 1153, 1234(+)	, AWYIWY*, 1153, 1234(+)	AWYIWY	6
WP_055850314.1	946933092	Xanthomonas sp. Leaf148 contig_2, whole genome shotgun sequence	Xanthomonas sp. Leaf148	Pseudomonadota	Xanthomonas	63.3	68	-4.7	946933092	1101407..1111689	ATGAACAAGCTGCATCGCAGTACGCGTCACACCCCGCTGGCCGCCGCGCTGGCCGCTGCACTCACTTTGGTCGCGGCAACTGCCGCAGCGCAGGAAGCCGGCAGCACCGCCGGCGTCACCGAGTTGGACAAGGTCATGGTCAAGGGCGTGCGCGGTGCGCAGGCCGAGGCCATCGAAAACAAGCGCACCGCCGCACAGATCATCGACTCGATCTCGGCCGAAGATATCGGCAAGCTGCCCGACGTCACCATCACCGATTCGCTGCAGCGCGTGCCCGGCGTACAGATCCGGCGCTCGGCCGGCGAGGGTTCGCAGCTCAACATCCGCGGCATGCCGCAGGTGCAGACCACCATGAACGGCGAACTGTATCTGAGCGCCGGTGGTGGCGACCAGTTCGGC…	, ATGCTGTTCTCGCTCAAAAACCTGTTGGCTTCCAAGAAAAGTCTGAAGTCCTACGCTTGGTACATCTGGTACTGA, 1107082, 1107157(+)	, AWYIWY*, 1107082, 1107157(+)	AWYIWY	6
WP_150410287.1	1752426691	Xanthomonas sontii strain PPL3 PPL3_contig_64, whole genome shotgun sequence	Xanthomonas sontii	Pseudomonadota	Xanthomonas	72.8	68.95	3.84999999999999	1752426691	23957..31447	ATGTCCGAGACCGCCGCTGCCGCCCCCTGGCGCGATCTGCAACTGCATCTGGACGGCATCGTGCTGCGGCGCTGGCGTGCCGAGGACCTGGATGCGCTGGTCCGCCACGCCGACGACGCCCAAGTGGCGCGCGGGCTCAGCCGGCGCTTTCCGCATCCCTACACGCGCGCCGACGGCGAGGCCTTCCTGGGCGGGCAGGTGATCGACCTGAACGACCCGGTGCTGGCGATCGAGATCGGCGGCGAGGCCTGTGGCGGGATCGGCCTGCATGCAGCGGCGCAGCCGGCGCCGGAGCGGGCCGAGCTCGGCTACTGGCTCGGCCGCGCGCACTGGGGCCAGGGCCGGATGACCCGCATCGTCGCCGCCTACCTGGACTGGGCGGTGCCGGCGTTGCGCCTG…	, ATGAAGCTGCTGTTCTCCATCAAGCACCTGCTGTCGTCGAAGAAGCCGCTGAAGTCGTACGCCTGGTACATCTGGTACTGA, 27151, 27232(+)	, AWYIWY*, 27151, 27232(+)	AWYIWY	6
WP_148828488.1	1733203482	Xanthomonas sontii strain PPL2 PPL2_contig_43, whole genome shotgun sequence	Xanthomonas sontii	Pseudomonadota	Xanthomonas	73.1	68.95	4.14999999999999	1733203482	39355..45729	ATGCGTCGTCTTGCCGTCGTCATCGCTGCTGTGCTGAGTCTGTCCTCTCCTGCGGTTGCCGCCGAGGCCACGCGCATCCCGGAGGCGGCACTCCGCGACGCGGCGGCCTTGCGCGAGCGGGCACTGGCCGACGACACCGGCTGGAAGGTGGTCGAGTCGCTGACCACCGAGATCGGCCCGCGGATGGCGGGCAGCGAGGCCGATGCACGCGCGGTGGCCTGGGCCACGGCGAAATTCAAGGCACTCGGCTTCGACAAGGTGTGGACCGAGCCGGTGACGTTCCCGAAATGGGAGCGGCGCAGCGAACACGCGCAGGTGCTCGGCGCGCATGCGCAACCGCTCACCGTCACCGCGCTGGGCGGCAGCCCCGGCGGCACGGTCGAGGCCGAGGTGGTGCGC…	, ATGAAGCTGCTGTTCTCCATCAAGCACCTGCTGTCGTCGAAGAAGCCGCTGAAGTCGTACGCCTGGTACATCTGGTACTGA, 43054, 43135(-)	, AWYIWY*, 43054, 43135(-)	AWYIWY	6
WP_153753453.1	1775633373	Xanthomonas sontii strain SAM114 scf_13255_26, whole genome shotgun sequence	Xanthomonas sontii	Pseudomonadota	Xanthomonas	73.3	68.95	4.34999999999999	1775633373	10121..17611	ATGTCCGAGACCGCCGCTGCCGCCCCCTGGCGCGATCTGCAACTGCATCTGGACGGCATCGTGCTGCGGCGCTGGCGTGCCGAGGACCTGGATGCGCTGGTCCGCCACGCCGACGACGCCCAGGTGGCGCGCGGGCTCAGCCGGCGCTTTCCGCATCCCTACACGCGCGCCGACGGCGAGGCCTTCCTGGGCGGGCAGGTGATCGACCTGAACGACCCGGTGCTGGCGATCGAGATCGGCGGCGAGGCCTGTGGCGGGATCGGCCTGCATGCAGCGGCGCAGCCGGCGCCGGAGCGGGCCGAGCTCGGCTACTGGCTTGGCCGCGCGCACTGGGGCCAGGGCCGGATGACCCGCATCGTCGCCGCCTACCTGGACTGGGCGGTGCCGGCGTTGCGCCTG…	, ATGAAGCTGCTGTTCTCCATCAAGCACCTGCTGTCGTCGAAGAAGCCGCTGAAGTCGTACGCCTGGTACATCTGGTACTGA, 13315, 13396(+)	, AWYIWY*, 13315, 13396(+)	AWYIWY	6
WP_153753453.1	1775626071	Xanthomonas sontii strain ASD011 scf_13134_26, whole genome shotgun sequence	Xanthomonas sontii	Pseudomonadota	Xanthomonas	73.3	68.95	4.34999999999999	1775626071	10121..17611	ATGTCCGAGACCGCCGCTGCCGCCCCCTGGCGCGATCTGCAACTGCATCTGGACGGCATCGTGCTGCGGCGCTGGCGTGCCGAGGACCTGGATGCGCTGGTCCGCCACGCCGACGACGCCCAGGTGGCGCGCGGGCTCAGCCGGCGCTTTCCGCATCCCTACACGCGCGCCGACGGCGAGGCCTTCCTGGGCGGGCAGGTGATCGACCTGAACGACCCGGTGCTGGCGATCGAGATCGGCGGCGAGGCCTGTGGCGGGATCGGCCTGCATGCAGCGGCGCAGCCGGCGCCGGAGCGGGCCGAGCTCGGCTACTGGCTTGGCCGCGCGCACTGGGGCCAGGGCCGGATGACCCGCATCGTCGCCGCCTACCTGGACTGGGCGGTGCCGGCGTTGCGCCTG…	, ATGAAGCTGCTGTTCTCCATCAAGCACCTGCTGTCGTCGAAGAAGCCGCTGAAGTCGTACGCCTGGTACATCTGGTACTGA, 13315, 13396(+)	, AWYIWY*, 13315, 13396(+)	AWYIWY	6
WP_267114237.1	2354337434	Xanthomonas sacchari strain HR3-37 contigZB100007, whole genome shotgun sequence	Xanthomonas sacchari	Pseudomonadota	Xanthomonas	72.3	68.9	3.39999999999999	2354337434	9956..17446	ATGTCCGAGACCGCCGCTGCCGCCCCCTGGCGCGATCTGCAACTGCATCTGGACGGCATCGTGCTGCGGCGCTGGCGTGCCGAGGACCTGGATGCGCTGGTCCGCCACGCCGACGACGCCCAGGTGGCGCGCGGGCTCAGCCGGCGCTTTCCGCATCCCTACACGCGCGCCGACGGCGAGGCCTTCCTGGGCGGGCAGGTGATCGACCTGAACGACCCGGTGCTGGCGATCGAAATCGGCGGCGAGGCCTGTGGCGGGATCGGCCTGCATGCAGCGGCGCAGCCGGCGCCGGAGCGGGCCGAGCTCGGCTACTGGCTTGGCCGCGCGCACTGGGGGCAGGGCCGGATGACCCGCATCGTCGCCGCCTACCTGGACTGGGCGGTGCCGGCGTTGCGCCTG…	, ATGAAGCTGCTGTTCTCCATCAAGCACCTGCTGTCGTCGAAGAAGCCGCTGAAGTCGTACGCCTGGTACATCTGGTACTGA, 13150, 13231(+)	, AWYIWY*, 13150, 13231(+)	AWYIWY	6
WP_267102435.1	2354299809	Xanthomonas sacchari strain LR2-11 contig1, whole genome shotgun sequence	Xanthomonas sacchari	Pseudomonadota	Xanthomonas	72.6	68.9	3.69999999999999	2354299809	0..4993	GCAGGCGCAGACGCAATTGCGCGGCGCGGGCTTCGCCCTCGCGGCGACGCTGGTGGACGGCGGCGACGATCTGTTCGCCACTGCCTTGCCGCAGCGCCTGGTCTACGTGATGGGCGCCGAGAGCGACGGGATGGACCGCGACTTCGCGCAGGCCTGCGATCTGCGCCTGTCCATCCCCGGCAGCGGCGCGGTGGAAAGCCTCAACGTCGCCGCCGCCACCGCGGTGTTGCTGGGCACCTGGCGCAGCCGGCATCCGCACGGGCGTGCGGCGCGCTGAGCACGGCGTCACGCGCTGAGATGCGGCTGCATTTGGCTACGCAATAGTGTGCGCGCCGGCCGGTTTCGGGTTTGCGAGGGGCATGCCGGCGGCGTAGCGTGCAGGCGCGCCTCGCCGATGCG…	, ATGAAGCTGCTGTTCTCCATCAAGCACCTGCTGTCGTCGAAGAAGCCGCTGAAGTCGTACGCCTGGTACATCTGGTACTGA, 483, 564(+)	, AWYIWY*, 483, 564(+)	AWYIWY	6
WP_043094992.1	759366872	Xanthomonas sacchari strain R1 chromosome, complete genome	Xanthomonas sacchari	Pseudomonadota	Xanthomonas	72.7	68.9	3.8	759366872	4450477..4457967	ATGTCCGAGACCGCCGCTGCCGCCCCCTGGCGCGATCTGCAACTGCATCTGGACGGCATCATGCTGCGGCGCTGGCGTGCCGAGGACCTGGATGCGCTGGTCCGCCACGCCGACGACGCCCAGGTGGCGCGCGGGCTCAGCCGGCGCTTTCCGCATCCCTACACGCGCGCCGACGGCGAGGCCTTCCTGGGCGGGCAGGTGATCGACCTGAACGACCCGGTGCTGGCGATCGAGATCGGCGGCGAGGCCTGTGGCGGGATCGGCCTGCATGCAGCGGCGCAGCCGGCGCCGGAGCGGGCCGAGCTCGGCTACTGGCTTGGCCGCGCGCACTGGGGCCAGGGCCGGATGACCCGCATCGTCGCCGCCTACCTGGACTGGGCGGTGCCGGCGTTGCGCCTG…	, ATGAAGCTGCTGTTCTCCATCAAGCACCTGCTGTCGTCGAAGAAGCCGCTGAAGTCGTACGCCTGGTACATCTGGTACTGA, 4453671, 4453752(+)	, AWYIWY*, 4453671, 4453752(+)	AWYIWY	6
WP_267099913.1	2354289441	Xanthomonas sacchari strain LT5-3 contigZB100007, whole genome shotgun sequence	Xanthomonas sacchari	Pseudomonadota	Xanthomonas	72.7	68.9	3.8	2354289441	132297..138671	ATGCGTCGTCTTGCCGTCGTCATCGCTGCTGTGCTGAGTCTGTCCTCTCCTGCGGTTGCCGCCGAGGCCACGCGCATCCCGGAGGCGGCACTCCGCGACGCGGCGGCCTTGCGCGAGCGGGCACTGGCCGACGACACCGGCTGGAAGGTGGTCGAGTCGCTGACCACCGAGATCGGCCCGCGGATGGCGGGCAGCGAGGCCGATGCACGCGCGGTGGCCTGGGCCACGGCGACATTCAAGGCACTGGGCTTCGACAAGGTGTGGACCGAGCCGGTGACGTTCCCGAAATGGGAGCGGCGCAGCGAACACGCGCAGGTGCTCGGCGCGCATGCGCAACCGCTCACTGTCACCGCGCTGGGCGGCAGCCCAGGCGGCACGGTCGAGGCCGAGGTGGTGCGC…	, ATGAAGCTGCTGTTCTCCATCAAGCACCTGCTGTCGTCGAAGAAGCCGCTGAAGTCGTACGCCTGGTACATCTGGTATTGA, 135996, 136077(-)	, AWYIWY*, 135996, 136077(-)	AWYIWY	6
WP_267098115.1	2354284596	Xanthomonas sacchari strain LT6-2 chromosome, complete genome	Xanthomonas sacchari	Pseudomonadota	Xanthomonas	72.7	68.9	3.8	2354284596	1302247..1309759	ATGTCCGAGACCGCCGCTGCCGCCCCCTGGCGCGATCTGCAGCTGCATCTGGACGGCATCGTGCTGCGCCGCTGGCGCACCGACGACCTGGACGCACTGGTCCGGCATGCCGACGATGCCCAGGTGGCGCGCGGGCTCAGCCGGCGCTTTCCGCATCCCTACACGCGCGCCGACGGCGAGGCCTTCCTGGACGGACAGGTGATCGACCTGAACGACCCGGTGCTGGCGATCGAGATCGGCGGCGAGGCCTGCGGCGGTATCGGCCTGCATGCGGCGGCGCAGCCGGCGCCGGAGCGGGCCGAGCTCGGCTACTGGCTCGGCCGCGCGCACTGGGGCCAGGGGCGGATGACCCGCATCGTCGCCGCCTACCTGGACTGGGCGGTGCCGGCGCTGCATCTG…	, ATGAAGCTGCTGTTCTCCATCAAGCACCTGCTGTCGTCGAAGAAGCCGCTGAAGTCGTACGCCTGGTACATCTGGTACTGA, 1305463, 1305544(+)	, AWYIWY*, 1305463, 1305544(+)	AWYIWY	6
WP_267086654.1	2354263804	Xanthomonas sacchari strain YT9-9-1 contigZB100010, whole genome shotgun sequence	Xanthomonas sacchari	Pseudomonadota	Xanthomonas	72.8	68.9	3.89999999999999	2354263804	95413..102903	ATGTCCGAGACCGCCGCTGCCGCCCCCTGGCGCGGCCTGCAACTGCATCTGGAGGGCATCGTGCTGCGGCGTTGGCGTACCAGCGACCTGGATGCGCTGGTCCCCCACGCAGACGATGCGCAGGTGGCGCGCTGGGTGAGCCGACGCTTCCCGCATCCGTACACGCGTGCCGACGGCGAGGCCTTCCTGGGCGGGCAGGTGATCGACCTGAAAGCGCCGGTGCTGGCGATCGAGATCGGCGGCGAGGCCTGTGGCGGGATCGGCCTGCATGCAGCGGCGCAGCCGGCGCCGGAGCGGGCCGAGCTCGGCTACTGGCTCGGCCGCGCGTACTGGGGCCAGGGCCGGATGACCCGCATCGTCGCCGCCTACCTGGACTGGGCGGTGCCGGCGTTGCGCCTG…	, ATGAAGCTGCTGTTCTCCATCAAGCACCTGCTGTCGTCGAAGAAGCCGCTGAAGTCGTACGCCTGGTACATCTGGTACTGA, 98607, 98688(+)	, AWYIWY*, 98607, 98688(+)	AWYIWY	6
WP_267122959.1	2354362922	Xanthomonas sacchari strain LR2-22 contig2, whole genome shotgun sequence	Xanthomonas sacchari	Pseudomonadota	Xanthomonas	72.8	68.9	3.89999999999999	2354362922	0..4768	CGCAATTGCGCGGCGCGGGCTTCGCCCTCGCGGCGACGCTGGTGGACGGCGGCGACGATCTGTTCGCCACTGCCTTGCCGCAGCGCCTGGTCTACGTGATGGGCGCCGAGAGCGACGGGATGGACCGCGACTTCGCGCAGGCCTGCGATCTGCGCCTGTCCATCCCCGGCAGCGGCGCGGTGGAAAGCCTCAACGTCGCCGCCGCCACCGCGGTGTTGCTGGGCACCTGGCGCAGCCGGCATCCGCACGGGCGTGCGGCGCGCTGAGCACGGCGTCACGCGCTGAGATGCGGCTGCATTTGGCTACGCAATAGTGTGCGCGCCGGCCGGTTTCGGGTTTGCGAGGGGCCTGCCGGCGGCGTAGCGTGCAGGCGCGCCTCGCCGATGCGATCGCGCCACG…	, ATGAAGCTGCTGTTCTCCATCAAGCACCTGCTGTCATCGAAGAAGCCGCTGAAGTCGTACGCCTGGTACATCTGGTACTGA, 472, 553(+)	, AWYIWY*, 472, 553(+)	AWYIWY	6
WP_152181783.1	2354356684	Xanthomonas sacchari strain LT6-16-1 chromosome, complete genome	Xanthomonas sacchari	Pseudomonadota	Xanthomonas	72.8	68.9	3.89999999999999	2354356684	1297614..1305104	ATGTCCGAGACCGCCGCTGCCGCCCCCTGGCGCGATCTGCAACTGCATCTGGACGGCATAATGCTGCGGCGTTGGCGTACCAGCGACCTGGATGCGCTGGTCCGTCACGCAGACGATGCGCAGGTGGCGCGCTGGGTGAGCCGACGCTTTCCGCATCCGTACACGCGTGCCGACGGCGAGGCCTTCCTGGGCGGGCAGGTGATCGACCTGAAAGCGCCGGTGCTGGCGATCGAGATCGGCGGCGAGGCCTGTGGCGGGATCGGCCTGCATGCAGCGGCGCAGCCGGCGCCGGAGCGGGCCGAGCTCGGCTACTGGCTCGGCCGCGCGCACTGGGGCCAGGGCCGGATGACCCGCATCGTCGCCGCCTACCTGGACTGGGCGGTGCCGGCGTTGCGCCTG…	, ATGAAGCTGCTGTTCTCCATCAAGCACCTGCTGTCGTCGAAGAAGCCGCTGAAGTCGTACGCCTGGTACATCTGGTACTGA, 1300808, 1300889(+)	, AWYIWY*, 1300808, 1300889(+)	AWYIWY	6
WP_267096253.1	2354279023	Xanthomonas sacchari strain JT8-3-1 contigZB100022, whole genome shotgun sequence	Xanthomonas sacchari	Pseudomonadota	Xanthomonas	72.9	68.9	4	2354279023	33415..39789	ATGCGTCGTCTTGCCGTCGTCATCGCTGCTGTGCTGAGTCTGTCCTCTCCTGCGGTTGCCGCCGAGGCCACGCGCATCCCGGAGGCGGCACTCCGCGACGCGGCGGCCTTGCGCGAGCGGGCACTGGCCGACGACACCGGCTGGAAGGTGGTCGAGTCGCTGACCACCGAGATCGGCCCGCGGATGGCCGGCAGCGAGGCCGATGCACGCGCGGTGGCCTGGGCCACGGCGACATTCAAGGCACTCGGCTTCGACAAGGTGTGGACCGAGCCGGTGACGTTCCCCAAATGGGAGCGGCGCAGCGAACACGCGCAGGTGCTCGGCGCGCATGCGCAACCGCTCACCGTCACCGCGCTGGGCGGCAGCCCCGGCGGCACGGTCGAGGCCGAGGTGGTGCGC…	, ATGAAGCTGCTGTTCTCCATCAAGCACCTGCTGTCGTCGAAGAAGCCGCTGAAGTCGTACGCCTGGTACATCTGGTACTGA, 37114, 37195(-)	, AWYIWY*, 37114, 37195(-)	AWYIWY	6
WP_267111286.1	2354328132	Xanthomonas sacchari strain JT6-14 contigZB100001, whole genome shotgun sequence	Xanthomonas sacchari	Pseudomonadota	Xanthomonas	72.9	68.9	4	2354328132	292158..298532	ATGCGTCGTCTTGCCGTCGTCATCGCTGCTGTGCTGAGTCTGTCCTCTCCTGCGGTTGCCGCCGAGGCCACGCGCATCCCGGAGGCGGCACTCCGCGACGCGGCGGCCTTGCGCGAGCGGGCACTGGCCGACGACACCGGCTGGAAGGTGGTCGAGTCGCTGACCACCGAGATCGGCCCGCGGATGGCGGGCAGCGAGGCCGACGCACGCGCGGTGGCCTGGGCCACGGCGAAATTCAAGGCACTCGGCTTCGACAAGGTGTGGACCGAGCCGGTGACGTTCCCGAAATGGGAGCGGCGCAGCGAACACGCGCAGGTGCTCGGCGCGCATGCGCAACCGCTCACCGTCACCGCGCTGGGCGGCAGCCCCGGCGGCACGGTCGAGGCCGAGGTGGTGCGC…	, ATGAAGCTGCTGTTCTCCATCAAGCACCTGCTGTCGTCGAAGAAGCCGCTGAAGTCGTACGCCTGGTACATCTGGTACTGA, 295857, 295938(-)	, AWYIWY*, 295857, 295938(-)	AWYIWY	6
WP_267102412.1	2354294206	Xanthomonas sacchari strain JT1-9 contigZB100021, whole genome shotgun sequence	Xanthomonas sacchari	Pseudomonadota	Xanthomonas	72.9	68.9	4	2354294206	18155..25667	ATGTCCGAGACCGCCGCTGCCGCCCCCTGGCGCGATCTGCAACTGCATCTGGACGGCATCATGCTGCGGCGCTGGCGTGCCGAGGACCTGGATGCGCTGGTCCGCCACGCCGACGACGCCCAGGTGGCGCGCGGGCTCAGCCGGCGCTTTCCGCATCCCTACACGCGCGCCGACGGCGAGGCCTTCCTGGGCGGGCAGGTGATCGACCTGAACGATCCGGTGCTGGCGATCGAGATCGGCGGCGAGGCCTGTGGCGGGATCGGCCTGCATGCAGCGGCGCAGCCGGCGCCGGAGCGGGCCGAGCTCGGCTACTGGCTCGGCCGCGCGCACTGGGGCCAGGGCCGGATGACCCGCATCGTCGCCGCCTACCTGGACTGGGCGGTGCCGGCGTTGCGCCTG…	, ATGAAGCTGCTGTTCTCCATCAAGCACCTGCTGTCGTCGAAGAAGCCGCTGAAGTCGTACGCCTGGTACATCTGGTACTGA, 21371, 21452(+)	, AWYIWY*, 21371, 21452(+)	AWYIWY	6
WP_267106266.1	2354311667	Xanthomonas sacchari strain LT5-19 contigZB100033, whole genome shotgun sequence	Xanthomonas sacchari	Pseudomonadota	Xanthomonas	73.1	68.9	4.19999999999999	2354311667	10846..18336	ATGTCCGAGACCGCCGCTGCCGCCCCCTGGCGCGATCTGCAACTGCATCTGGACGGCATCGTGCTGCGGCGCTGGCGTGCCGAGGACCTGGATGCGCTGGTCCGCCACGCCGACGACGCCCAGGTGGCGCGCGGGCTCAGCCGGCGCTTTCCGCATCCCTACACGCGCGCCGACGGCGAGGCCTTCCTGGGCGGGCAGGTGATCGACCTGAACGATCCGGTGCTGGCGATCGAGATCGGCGGCGAGGCCTGTGGCGGAATCGGCCTGCATGCAGCGGCGCAGCCGGCGCCGGAGCGGGCCGAGCTCGGCTACTGGCTCGGCCGCGCGCACTGGGGCCAGGGCCGGATGACCCGCATCGTCGCCGCCTACCTGGACTGGGCGGTGCCGGCGTTGCGCCTG…	, ATGAAGCTGCTGTTCTCCATCAAGCACCTGCTGTCGTCGAAGAAGCCGCTGAAGTCGTACGCCTGGTACATCTGGTACTGA, 14040, 14121(+)	, AWYIWY*, 14040, 14121(+)	AWYIWY	6
WP_267125987.1	2354373565	Xanthomonas sacchari strain JT6-5 contig18, whole genome shotgun sequence	Xanthomonas sacchari	Pseudomonadota	Xanthomonas	73.2	68.9	4.3	2354373565	21124..27492	ATGCGTCTTGCCGTCGTCATCGCCGCCCTCCTCGCCACCGCGTCCACCGCTGCGGCGGAAACCACCCGCATTCCGGAAGCGGCACTGTCCACCGCCACCACGCTGCGCGAGCGGGCACTGGCCGACGACACCGGCTGGAAGGTGGTCGAGTCGCTGACCACCGAGATCGGCCCGCGGATGGCGGGCAGCGAGGCCGACGCACGCGCGGTGGCCTGGGCCACGGCGACATTCAAGGCACTCGGCTTCGACAAGGTGTGGACCGAGCCGGTGACGTTCCCCAAATGGGAGCGGCGCAGCGAACACGCGCAGGTGCTCGGCGCGCATGCGCAACCGCTCACCGTCACCGCGCTGGGCGGCAGCCCCGGCGGCATGGTCGAGGCCGAGGTGGTGCGCTTCGCC…	, ATGAAGCTGCTGTTCTCCATCAAGCACCTGCTCTCGTCGAAGAAGCCGCTGAAGTCGTACGCCTGGTACATCTGGTACTGA, 24817, 24898(-)	, AWYIWY*, 24817, 24898(-)	AWYIWY	6
WP_267107587.1	2354316740	Xanthomonas sacchari strain JR3-34 contigZB100005, whole genome shotgun sequence	Xanthomonas sacchari	Pseudomonadota	Xanthomonas	73.2	68.9	4.3	2354316740	10414..18726	ATGTCCGAGACCGCCGCTGCCGCCCCCTGGCGCGATCTGCAACTGCATCTGGACGGCATCATGCTGCGGCGCTGGCGTGCCGAGGACCTGGATGCGCTGGTCCGCCACGCCGACGACGCCCAGGTGGCGCGCGGGCTCAGCCGGCGCTTTCCGCATCCCTACACGCGCGCCGACGGCGAGGCCTTCCTGGGCGGGCAGGTGATCGACCTGAACGACCCGGTGCTGGCGATCGAGATCGGCGGCGAGGCCTGTGGCGGGATCGGCCTGCATGCAGCGGCGCAGCCGGCGCCGGAGCGGGCCGAGCTCGGCTACTGGCTTGGCCGCGCGCACTGGGGCCAGGGCCGGATGACCCGCATCGTCGCCGCCTACCTGGACTGGGCGGTGCCGGCGTTGCGCCTG…	, ATGAAGCTGCTGTTCTCCATCAAGCACCTGCTGTCGTCGAAGAAGCCGCTGAAGTCGTACGCCTGGTACATCTGGTACTGA, 13608, 13689(+)	, AWYIWY*, 13608, 13689(+)	AWYIWY	6
WP_260817773.1	2306562858	Xanthomonas prunicola strain MAI5069 chromosome, complete genome	Xanthomonas prunicola	Pseudomonadota	Xanthomonas	63.8	64	-0.200000000000003	2306562858	1429433..1437047	ATGCGTCGCCTCGCTGTTGCCATCTCTGCCCTACTCGCCTGCTCGTCCGCGCTCGCTGCACCGACCAGCATCCCCGACAGCGCATTGCGCACCGCGGCGCAGTTGCGCGAGCAAGCGCTGGCCGATAACACCGGCTTTGCGGTGGTCCAATCCTTGACCACCGAAGTGGGCCCGCGCATTGCCGGTGGCGAAGCAGATCCGCGTGCGGTGGCCTGGGCCAAGGCGAAATTCACTTCGTTGGGATTCGACAAGGTGTGGACCGAGCCGGTGACCTTTCCGAAATGGGAGCGTCGCAGCGAACGTGCTGCCGTGCTCGGTGCGCATGCGCAACCACTGACCATCACCGCACTGGGCGGCAGCCCCGGCGGCACCGTCGAAGGCGAGGTGGTGCGTTTCGAG…	, ATGCTGGCCTCCCGAAAGAGTCTCAAATCCTACGCCTGGTATATCTGGTACTAA, 1433485, 1433539(-)	, AWYIWY*, 1433485, 1433539(-)	AWYIWY	6
WP_252162254.1	2306570905	Xanthomonas prunicola strain MAI5084 chromosome, complete genome	Xanthomonas prunicola	Pseudomonadota	Xanthomonas	63.9	64	-0.100000000000001	2306570905	3849026..3857195	ATGAACAAGCTGTCTTCGAACACCCGCCATACCCCGTTGGCTACCGCACTCGCGGCTGCGCTCACGCTGCTCGCCGGCGGCGCGAGCGCACAGGACACTGCCACCACTCCAGGCGTCACCGAGCTGGACAAGGTGATGGTCAAGGGCGTACGCGGTGCGCAGGCCGAGGCCATCGAAAACAAACGCAGCGCAGCGCAGATCATCGATTCGATCTCTGCCGAAGACATCGGCAAATTGCCCGACGTCACCATCACCGATTCTCTGCAGCGCGTGCCTGGTGTGCAGATCCGGCGCTCGGCCGGCGAGGGTTCGCAGCTCAATATCCGCGGCATGCCGCAGGTGCAGACCACGATGAATGGTGAGTTGTATCTGAGTGCCGGCGGCGGCGATCAATATGGT…	, ATGCTGGCCTCCCGAAAGAGTCTCAAATCCTACGCCTGGTATATCTGGTACTAA, 3852534, 3852588(+)	, AWYIWY*, 3852534, 3852588(+)	AWYIWY	6
WP_252162254.1	2306534530	Xanthomonas prunicola strain CIX249 chromosome, complete genome	Xanthomonas prunicola	Pseudomonadota	Xanthomonas	63.9	64	-0.100000000000001	2306534530	3846944..3855113	ATGAACAAGCTGTCTTCGAACACCCGCCATACCCCGTTGGCTACCGCACTCGCGGCTGCGCTCACGCTGCTCGCCGGCGGCGCGAGCGCACAGGACACTGCCACCACTCCAGGCGTCACCGAGCTGGACAAGGTGATGGTCAAGGGCGTACGCGGTGCGCAGGCCGAGGCCATCGAAAACAAACGCAGCGCAGCGCAGATCATCGATTCGATCTCTGCCGAAGACATCGGCAAATTGCCCGACGTCACCATCACCGATTCTCTGCAGCGCGTGCCTGGTGTGCAGATCCGGCGCTCGGCCGGCGAGGGTTCGCAGCTCAATATCCGCGGCATGCCGCAGGTGCAGACCACGATGAATGGTGAGTTGTATCTGAGTGCCGGCGGCGGCGATCAATATGGT…	, ATGCTGGCCTCCCGAAAGAGTCTCAAATCCTACGCCTGGTATATCTGGTACTAA, 3850452, 3850506(+)	, AWYIWY*, 3850452, 3850506(+)	AWYIWY	6
WP_252162254.1	2306545082	Xanthomonas prunicola strain MAI5037 chromosome, complete genome	Xanthomonas prunicola	Pseudomonadota	Xanthomonas	63.9	64	-0.100000000000001	2306545082	3834186..3842355	ATGAACAAGCTGTCTTCGAACACCCGCCATACCCCGTTGGCTACCGCACTCGCGGCTGCGCTCACGCTGCTCGCCGGCGGCGCGAGCGCACAGGACACTGCCACCACTCCAGGCGTCACCGAGCTGGACAAGGTGATGGTCAAGGGCGTACGCGGTGCGCAGGCCGAGGCCATCGAAAACAAACGCAGCGCAGCGCAGATCATCGATTCGATCTCTGCCGAAGACATCGGCAAATTGCCCGACGTCACCATCACCGATTCTCTGCAGCGCGTGCCTGGTGTGCAGATCCGGCGCTCGGCCGGCGAGGGTTCGCAGCTCAATATCCGCGGCATGCCGCAGGTGCAGACCACGATGAATGGTGAGTTGTATCTGAGTGCCGGCGGCGGCGATCAATATGGT…	, ATGCTGGCCTCCCGAAAGAGTCTCAAATCCTACGCCTGGTATATCTGGTACTAA, 3837694, 3837748(+)	, AWYIWY*, 3837694, 3837748(+)	AWYIWY	6
WP_252162254.1	2257926319	Xanthomonas prunicola strain Arg-1 chromosome, complete genome	Xanthomonas prunicola	Pseudomonadota	Xanthomonas	63.9	64	-0.100000000000001	2257926319	3489670..3497839	ATGAACAAGCTGTCTTCGAACACCCGCCATACCCCGTTGGCTACCGCACTCGCGGCTGCGCTCACGCTGCTCGCCGGCGGCGCGAGCGCACAGGACACTGCCACCACTCCAGGCGTCACCGAGCTGGACAAGGTGATGGTCAAGGGCGTACGCGGTGCGCAGGCCGAGGCCATCGAAAACAAACGCAGCGCAGCGCAGATCATCGATTCGATCTCTGCCGAAGACATCGGCAAATTGCCCGACGTCACCATCACCGATTCTCTGCAGCGCGTGCCTGGTGTGCAGATCCGGCGCTCGGCCGGCGAGGGTTCGCAGCTCAATATCCGCGGCATGCCGCAGGTGCAGACCACGATGAATGGTGAGTTGTATCTGAGTGCCGGCGGCGGCGATCAATATGGT…	, ATGCTGGCCTCCCGAAAGAGTCTCAAATCCTACGCCTGGTATATCTGGTACTAA, 3493178, 3493232(+)	, AWYIWY*, 3493178, 3493232(+)	AWYIWY	6
WP_252162254.1	2306555676	Xanthomonas prunicola strain CIX383 chromosome, complete genome	Xanthomonas prunicola	Pseudomonadota	Xanthomonas	63.9	64	-0.100000000000001	2306555676	1106545..1114714	ATGAACAAGCTGTCTTCGAACACCCGCCATACCCCGTTGGCTACCGCACTCGCGGCTGCGCTCACGCTGCTCGCCGGCGGCGCGAGCGCACAGGACACTGCCACCACTCCAGGCGTCACCGAGCTGGACAAGGTGATGGTCAAGGGCGTACGCGGTGCGCAGGCCGAGGCCATCGAAAACAAACGCAGCGCAGCGCAGATCATCGATTCGATCTCTGCCGAAGACATCGGCAAATTGCCCGACGTCACCATCACCGATTCTCTGCAGCGCGTGCCTGGTGTGCAGATCCGGCGCTCGGCCGGCGAGGGTTCGCAGCTCAATATCCGCGGCATGCCGCAGGTGCAGACCACGATGAATGGTGAGTTGTATCTGAGTGCCGGCGGCGGCGATCAATATGGT…	, ATGCTGGCCTCCCGAAAGAGTCTCAAATCCTACGCCTGGTATATCTGGTACTAA, 1110053, 1110107(+)	, AWYIWY*, 1110053, 1110107(+)	AWYIWY	6
WP_260813670.1	2306558399	Xanthomonas prunicola strain CIX97 chromosome, complete genome	Xanthomonas prunicola	Pseudomonadota	Xanthomonas	64	64	0	2306558399	3065424..3073593	ATGAACAAGCTGTCTTCGAACACCCACCATACCCCGTTGGCCGCGGCACTCGCGGCTGCCCTCACGCTGCTCGCCGGTGGCGCGAACGCACAGGACACTGCCACCACTCCAGGCGTCACCGAGCTGGACAAGGTGATGGTCAAGGGCGTGCGCGGTGCGCAGGCCGAGGCCATCGAAAACAAACGCAGCGCAGCGCAGATCATCGATTCGATCTCTGCCGAAGACATCGGCAAATTGCCCGACGTCACCATCACCGATTCTCTGCAACGCGTGCCTGGTGTGCAGATCCGGCGCTCGGCCGGCGAGGGTTCGCAGCTCAATATCCGCGGCATGCCGCAAGTGCAGACCACGATGAATGGTGAGTTGTATCTGAGTGCCGGCGGCGGCGATCAATATGGT…	, ATGCTGGCCTCCCGAAAGAGTCTCAAATCCTACGCCTGGTATATCTGGTACTAA, 3068932, 3068986(+)	, AWYIWY*, 3068932, 3068986(+)	AWYIWY	6
WP_057677744.1	1000367991	Xanthomonas phaseoli pv. dieffenbachiae LMG 695 chromosome	Xanthomonas phaseoli pv. dieffenbachiae LMG 695	Pseudomonadota	Xanthomonas	62.9	65	-2.1	1000367991	4605811..4613366	ATGCGTCGTCTCGCTGTTGCCATCTCTGCCCTACTCGCCTGCTCCTGCGCGCTCGCCGCGCAGACCAGCATCCCCGACAGCGCATTGCGTACCGCAGCGCAGTTGCGCGAGCAGGCGCTGGCCGACAGCACCGGCTTTGCGGTGGTCCAATCGTTGACCACCGAAGTGGGCCCGCGTATTGCCGGTGGCGAAGCAGACCCGCGTGCGGTGGCCTGGGCCAAGGCGAAATTCGCTTCGCTGGGTTTCGACAAGGTATGGACCGAGCCGGTGACCTTTCCCAAATGGGAGCGTCGCAGCGAACACGCTGCCGTGCTCGGTGCGCATGCGCAGCCGCTGACCATCACCGCATTGGGCGGCAGCCCGGGCGGCACCGTCGAGGGCGAGGTGGTGCGTTTCGAT…	, ATGCTGGCCTCTCGGAAGAGTCTCAAGTCCTACGCCTGGTATATCTGGTACTGA, 4609811, 4609865(-)	, AWYIWY*, 4609811, 4609865(-)	AWYIWY	6
WP_057677744.1	951205292	Xanthomonas phaseoli pv. dieffenbachiae LMG 695 contig_29, whole genome shotgun sequence	Xanthomonas phaseoli pv. dieffenbachiae LMG 695	Pseudomonadota	Xanthomonas	62.9	65	-2.1	951205292	21519..27351	ATGAACAAACTGCATTCGAATACCCGCCACACCCCATTGGCGGCCGCACTCGCGGCTGCGCTCACCCTGCTTGCCGGCGGCGCAAGCGCACAGGACACCGCCACCACTGCAGGCGTCACCGAACTGGACAAGGTAATGGTCAAGGGCGTGCGCGGCGCGCAGGCCGAGGCCATCGAGAACAAGCGCAGCGCCGCGCAGATCATCGATTCGATTTCTGCCGAAGACATCGGCAAATTGCCCGACGTCACCATCACCGATTCCCTGCAGCGCGTGCCTGGCGTGCAGATCCGGCGCTCGGCCGGCGAAGGTTCGCAGCTCAATATCCGTGGCATGCCGCAGGTGCAGACCACCATGAACGGTGAGCTGTACTTGAGTGCCGGTGGCGGCGATCAGTATGGC…	, ATGCTGGCCTCTCGGAAGAGTCTCAAGTCCTACGCCTGGTATATCTGGTACTGA, 25020, 25074(+)	, AWYIWY*, 25020, 25074(+)	AWYIWY	6
WP_209225867.1	2022243312	Xanthomonas phaseoli pv. dieffenbachiae strain NBC5884 NBC5884_0000007, whole genome shotgun sequence	Xanthomonas phaseoli pv. dieffenbachiae	Pseudomonadota	Xanthomonas	62.8	65	-2.2	2022243312	235636..243746	ATGAACAAACTGCATTCGAATACCCGCCACACCCCATTGGCGGCCGCACTCGCGGCTGCGCTCACCCTGCTTGCCGGCGGCGCAAGCGCACAGGACACCGCCACCACTGCAGGCGTCACCGAACTGGACAAGGTAATGGTCAAGGGCGTGCGCGGCGCGCAGGCCGAGGCCATCGAGAACAAGCGCAGCGCCGCGCAGATCATCGATTCGATTTCTGCCGAAGACATCGGCAAATTGCCCGACGTCACCATCACCGATTCCCTGCAGCGCGTGCCTGGCGTGCAGATCCGGCGCTCGGCCGGCGAAGGTTCGCAGCTCAATATCCGTGGCATGCCGCAGGTGCAGACCACCATGAACGGTGAGCTGTACTTGAGTGCCGGTGGCGGCGATCAGTATGGC…	, ATGCTGGCCTCTCGGAAGAGTCTCAAGTCCTACGCCTGGTATATCTGGTACTGA, 239137, 239191(+)	, AWYIWY*, 239137, 239191(+)	AWYIWY	6
WP_209225867.1	2022272291	Xanthomonas phaseoli pv. dieffenbachiae strain PD1483 PD1483_0000001, whole genome shotgun sequence	Xanthomonas phaseoli pv. dieffenbachiae	Pseudomonadota	Xanthomonas	62.8	65	-2.2	2022272291	235622..243732	ATGAACAAACTGCATTCGAATACCCGCCACACCCCATTGGCGGCCGCACTCGCGGCTGCGCTCACCCTGCTTGCCGGCGGCGCAAGCGCACAGGACACCGCCACCACTGCAGGCGTCACCGAACTGGACAAGGTAATGGTCAAGGGCGTGCGCGGCGCGCAGGCCGAGGCCATCGAGAACAAGCGCAGCGCCGCGCAGATCATCGATTCGATTTCTGCCGAAGACATCGGCAAATTGCCCGACGTCACCATCACCGATTCCCTGCAGCGCGTGCCTGGCGTGCAGATCCGGCGCTCGGCCGGCGAAGGTTCGCAGCTCAATATCCGTGGCATGCCGCAGGTGCAGACCACCATGAACGGTGAGCTGTACTTGAGTGCCGGTGGCGGCGATCAGTATGGC…	, ATGCTGGCCTCTCGGAAGAGTCTCAAGTCCTACGCCTGGTATATCTGGTACTGA, 239123, 239177(+)	, AWYIWY*, 239123, 239177(+)	AWYIWY	6
WP_209225867.1	2022244861	Xanthomonas phaseoli pv. dieffenbachiae strain NBC1211 NBC1211_0000019, whole genome shotgun sequence	Xanthomonas phaseoli pv. dieffenbachiae	Pseudomonadota	Xanthomonas	62.8	65	-2.2	2022244861	235605..243715	ATGAACAAACTGCATTCGAATACCCGCCACACCCCATTGGCGGCCGCACTCGCGGCTGCGCTCACCCTGCTTGCCGGCGGCGCAAGCGCACAGGACACCGCCACCACTGCAGGCGTCACCGAACTGGACAAGGTAATGGTCAAGGGCGTGCGCGGCGCGCAGGCCGAGGCCATCGAGAACAAGCGCAGCGCCGCGCAGATCATCGATTCGATTTCTGCCGAAGACATCGGCAAATTGCCCGACGTCACCATCACCGATTCCCTGCAGCGCGTGCCTGGCGTGCAGATCCGGCGCTCGGCCGGCGAAGGTTCGCAGCTCAATATCCGTGGCATGCCGCAGGTGCAGACCACCATGAACGGTGAGCTGTACTTGAGTGCCGGTGGCGGCGATCAGTATGGC…	, ATGCTGGCCTCTCGGAAGAGTCTCAAGTCCTACGCCTGGTATATCTGGTACTGA, 239106, 239160(+)	, AWYIWY*, 239106, 239160(+)	AWYIWY	6
WP_209225867.1	2022253867	Xanthomonas phaseoli pv. dieffenbachiae strain PD3413 PD3413_0000020, whole genome shotgun sequence	Xanthomonas phaseoli pv. dieffenbachiae	Pseudomonadota	Xanthomonas	62.8	65	-2.2	2022253867	235578..243688	ATGAACAAACTGCATTCGAATACCCGCCACACCCCATTGGCGGCCGCACTCGCGGCTGCGCTCACCCTGCTTGCCGGCGGCGCAAGCGCACAGGACACCGCCACCACTGCAGGCGTCACCGAACTGGACAAGGTAATGGTCAAGGGCGTGCGCGGCGCGCAGGCCGAGGCCATCGAGAACAAGCGCAGCGCCGCGCAGATCATCGATTCGATTTCTGCCGAAGACATCGGCAAATTGCCCGACGTCACCATCACCGATTCCCTGCAGCGCGTGCCTGGCGTGCAGATCCGGCGCTCGGCCGGCGAAGGTTCGCAGCTCAATATCCGTGGCATGCCGCAGGTGCAGACCACCATGAACGGTGAGCTGTACTTGAGTGCCGGTGGCGGCGATCAGTATGGC…	, ATGCTGGCCTCTCGGAAGAGTCTCAAGTCCTACGCCTGGTATATCTGGTACTGA, 239079, 239133(+)	, AWYIWY*, 239079, 239133(+)	AWYIWY	6
WP_209225867.1	2022281888	Xanthomonas phaseoli pv. dieffenbachiae strain NBC1141 NBC1141_0000004, whole genome shotgun sequence	Xanthomonas phaseoli pv. dieffenbachiae	Pseudomonadota	Xanthomonas	62.8	65	-2.2	2022281888	235570..243680	ATGAACAAACTGCATTCGAATACCCGCCACACCCCATTGGCGGCCGCACTCGCGGCTGCGCTCACCCTGCTTGCCGGCGGCGCAAGCGCACAGGACACCGCCACCACTGCAGGCGTCACCGAACTGGACAAGGTAATGGTCAAGGGCGTGCGCGGCGCGCAGGCCGAGGCCATCGAGAACAAGCGCAGCGCCGCGCAGATCATCGATTCGATTTCTGCCGAAGACATCGGCAAATTGCCCGACGTCACCATCACCGATTCCCTGCAGCGCGTGCCTGGCGTGCAGATCCGGCGCTCGGCCGGCGAAGGTTCGCAGCTCAATATCCGTGGCATGCCGCAGGTGCAGACCACCATGAACGGTGAGCTGTACTTGAGTGCCGGTGGCGGCGATCAGTATGGC…	, ATGCTGGCCTCTCGGAAGAGTCTCAAGTCCTACGCCTGGTATATCTGGTACTGA, 239071, 239125(+)	, AWYIWY*, 239071, 239125(+)	AWYIWY	6
WP_209225867.1	2022243608	Xanthomonas phaseoli pv. dieffenbachiae strain NBC1193 NBC1193_0000010, whole genome shotgun sequence	Xanthomonas phaseoli pv. dieffenbachiae	Pseudomonadota	Xanthomonas	62.8	65	-2.2	2022243608	235570..243680	ATGAACAAACTGCATTCGAATACCCGCCACACCCCATTGGCGGCCGCACTCGCGGCTGCGCTCACCCTGCTTGCCGGCGGCGCAAGCGCACAGGACACCGCCACCACTGCAGGCGTCACCGAACTGGACAAGGTAATGGTCAAGGGCGTGCGCGGCGCGCAGGCCGAGGCCATCGAGAACAAGCGCAGCGCCGCGCAGATCATCGATTCGATTTCTGCCGAAGACATCGGCAAATTGCCCGACGTCACCATCACCGATTCCCTGCAGCGCGTGCCTGGCGTGCAGATCCGGCGCTCGGCCGGCGAAGGTTCGCAGCTCAATATCCGTGGCATGCCGCAGGTGCAGACCACCATGAACGGTGAGCTGTACTTGAGTGCCGGTGGCGGCGATCAGTATGGC…	, ATGCTGGCCTCTCGGAAGAGTCTCAAGTCCTACGCCTGGTATATCTGGTACTGA, 239071, 239125(+)	, AWYIWY*, 239071, 239125(+)	AWYIWY	6
WP_209225867.1	2022289120	Xanthomonas phaseoli pv. dieffenbachiae strain IPO1823 IPO1823_0000001, whole genome shotgun sequence	Xanthomonas phaseoli pv. dieffenbachiae	Pseudomonadota	Xanthomonas	62.8	65	-2.2	2022289120	235568..243678	ATGAACAAACTGCATTCGAATACCCGCCACACCCCATTGGCGGCCGCACTCGCGGCTGCGCTCACCCTGCTTGCCGGCGGCGCAAGCGCACAGGACACCGCCACCACTGCAGGCGTCACCGAACTGGACAAGGTAATGGTCAAGGGCGTGCGCGGCGCGCAGGCCGAGGCCATCGAGAACAAGCGCAGCGCCGCGCAGATCATCGATTCGATTTCTGCCGAAGACATCGGCAAATTGCCCGACGTCACCATCACCGATTCCCTGCAGCGCGTGCCTGGCGTGCAGATCCGGCGCTCGGCCGGCGAAGGTTCGCAGCTCAATATCCGTGGCATGCCGCAGGTGCAGACCACCATGAACGGTGAGCTGTACTTGAGTGCCGGTGGCGGCGATCAGTATGGC…	, ATGCTGGCCTCTCGGAAGAGTCTCAAGTCCTACGCCTGGTATATCTGGTACTGA, 239069, 239123(+)	, AWYIWY*, 239069, 239123(+)	AWYIWY	6
WP_209225867.1	2022280852	Xanthomonas phaseoli pv. dieffenbachiae strain NBC1421 NBC1421_0000022, whole genome shotgun sequence	Xanthomonas phaseoli pv. dieffenbachiae	Pseudomonadota	Xanthomonas	62.8	65	-2.2	2022280852	235558..243668	ATGAACAAACTGCATTCGAATACCCGCCACACCCCATTGGCGGCCGCACTCGCGGCTGCGCTCACCCTGCTTGCCGGCGGCGCAAGCGCACAGGACACCGCCACCACTGCAGGCGTCACCGAACTGGACAAGGTAATGGTCAAGGGCGTGCGCGGCGCGCAGGCCGAGGCCATCGAGAACAAGCGCAGCGCCGCGCAGATCATCGATTCGATTTCTGCCGAAGACATCGGCAAATTGCCCGACGTCACCATCACCGATTCCCTGCAGCGCGTGCCTGGCGTGCAGATCCGGCGCTCGGCCGGCGAAGGTTCGCAGCTCAATATCCGTGGCATGCCGCAGGTGCAGACCACCATGAACGGTGAGCTGTACTTGAGTGCCGGTGGCGGCGATCAGTATGGC…	, ATGCTGGCCTCTCGGAAGAGTCTCAAGTCCTACGCCTGGTATATCTGGTACTGA, 239059, 239113(+)	, AWYIWY*, 239059, 239113(+)	AWYIWY	6
WP_209225867.1	2022255969	Xanthomonas phaseoli pv. dieffenbachiae strain IPO1843 IPO1843_0000013, whole genome shotgun sequence	Xanthomonas phaseoli pv. dieffenbachiae	Pseudomonadota	Xanthomonas	62.8	65	-2.2	2022255969	235538..243648	ATGAACAAACTGCATTCGAATACCCGCCACACCCCATTGGCGGCCGCACTCGCGGCTGCGCTCACCCTGCTTGCCGGCGGCGCAAGCGCACAGGACACCGCCACCACTGCAGGCGTCACCGAACTGGACAAGGTAATGGTCAAGGGCGTGCGCGGCGCGCAGGCCGAGGCCATCGAGAACAAGCGCAGCGCCGCGCAGATCATCGATTCGATTTCTGCCGAAGACATCGGCAAATTGCCCGACGTCACCATCACCGATTCCCTGCAGCGCGTGCCTGGCGTGCAGATCCGGCGCTCGGCCGGCGAAGGTTCGCAGCTCAATATCCGTGGCATGCCGCAGGTGCAGACCACCATGAACGGTGAGCTGTACTTGAGTGCCGGTGGCGGCGATCAGTATGGC…	, ATGCTGGCCTCTCGGAAGAGTCTCAAGTCCTACGCCTGGTATATCTGGTACTGA, 239039, 239093(+)	, AWYIWY*, 239039, 239093(+)	AWYIWY	6
WP_209225867.1	2022281733	Xanthomonas phaseoli pv. dieffenbachiae strain NBC1112 NBC1112_0000005, whole genome shotgun sequence	Xanthomonas phaseoli pv. dieffenbachiae	Pseudomonadota	Xanthomonas	62.8	65	-2.2	2022281733	235535..243645	ATGAACAAACTGCATTCGAATACCCGCCACACCCCATTGGCGGCCGCACTCGCGGCTGCGCTCACCCTGCTTGCCGGCGGCGCAAGCGCACAGGACACCGCCACCACTGCAGGCGTCACCGAACTGGACAAGGTAATGGTCAAGGGCGTGCGCGGCGCGCAGGCCGAGGCCATCGAGAACAAGCGCAGCGCCGCGCAGATCATCGATTCGATTTCTGCCGAAGACATCGGCAAATTGCCCGACGTCACCATCACCGATTCCCTGCAGCGCGTGCCTGGCGTGCAGATCCGGCGCTCGGCCGGCGAAGGTTCGCAGCTCAATATCCGTGGCATGCCGCAGGTGCAGACCACCATGAACGGTGAGCTGTACTTGAGTGCCGGTGGCGGCGATCAGTATGGC…	, ATGCTGGCCTCTCGGAAGAGTCTCAAGTCCTACGCCTGGTATATCTGGTACTGA, 239036, 239090(+)	, AWYIWY*, 239036, 239090(+)	AWYIWY	6
WP_209225867.1	2022284448	Xanthomonas phaseoli pv. dieffenbachiae strain PD3208 PD3208_0000011, whole genome shotgun sequence	Xanthomonas phaseoli pv. dieffenbachiae	Pseudomonadota	Xanthomonas	62.8	65	-2.2	2022284448	235493..243603	ATGAACAAACTGCATTCGAATACCCGCCACACCCCATTGGCGGCCGCACTCGCGGCTGCGCTCACCCTGCTTGCCGGCGGCGCAAGCGCACAGGACACCGCCACCACTGCAGGCGTCACCGAACTGGACAAGGTAATGGTCAAGGGCGTGCGCGGCGCGCAGGCCGAGGCCATCGAGAACAAGCGCAGCGCCGCGCAGATCATCGATTCGATTTCTGCCGAAGACATCGGCAAATTGCCCGACGTCACCATCACCGATTCCCTGCAGCGCGTGCCTGGCGTGCAGATCCGGCGCTCGGCCGGCGAAGGTTCGCAGCTCAATATCCGTGGCATGCCGCAGGTGCAGACCACCATGAACGGTGAGCTGTACTTGAGTGCCGGTGGCGGCGATCAGTATGGC…	, ATGCTGGCCTCTCGGAAGAGTCTCAAGTCCTACGCCTGGTATATCTGGTACTGA, 238994, 239048(+)	, AWYIWY*, 238994, 239048(+)	AWYIWY	6
WP_209225867.1	2022245462	Xanthomonas phaseoli pv. dieffenbachiae strain NBC1741 NBC1741_0000019, whole genome shotgun sequence	Xanthomonas phaseoli pv. dieffenbachiae	Pseudomonadota	Xanthomonas	62.8	65	-2.2	2022245462	235493..243603	ATGAACAAACTGCATTCGAATACCCGCCACACCCCATTGGCGGCCGCACTCGCGGCTGCGCTCACCCTGCTTGCCGGCGGCGCAAGCGCACAGGACACCGCCACCACTGCAGGCGTCACCGAACTGGACAAGGTAATGGTCAAGGGCGTGCGCGGCGCGCAGGCCGAGGCCATCGAGAACAAGCGCAGCGCCGCGCAGATCATCGATTCGATTTCTGCCGAAGACATCGGCAAATTGCCCGACGTCACCATCACCGATTCCCTGCAGCGCGTGCCTGGCGTGCAGATCCGGCGCTCGGCCGGCGAAGGTTCGCAGCTCAATATCCGTGGCATGCCGCAGGTGCAGACCACCATGAACGGTGAGCTGTACTTGAGTGCCGGTGGCGGCGATCAGTATGGC…	, ATGCTGGCCTCTCGGAAGAGTCTCAAGTCCTACGCCTGGTATATCTGGTACTGA, 238994, 239048(+)	, AWYIWY*, 238994, 239048(+)	AWYIWY	6
WP_209225867.1	2022255510	Xanthomonas phaseoli pv. dieffenbachiae strain IPO1848 IPO1848_0000002, whole genome shotgun sequence	Xanthomonas phaseoli pv. dieffenbachiae	Pseudomonadota	Xanthomonas	62.8	65	-2.2	2022255510	235489..243599	ATGAACAAACTGCATTCGAATACCCGCCACACCCCATTGGCGGCCGCACTCGCGGCTGCGCTCACCCTGCTTGCCGGCGGCGCAAGCGCACAGGACACCGCCACCACTGCAGGCGTCACCGAACTGGACAAGGTAATGGTCAAGGGCGTGCGCGGCGCGCAGGCCGAGGCCATCGAGAACAAGCGCAGCGCCGCGCAGATCATCGATTCGATTTCTGCCGAAGACATCGGCAAATTGCCCGACGTCACCATCACCGATTCCCTGCAGCGCGTGCCTGGCGTGCAGATCCGGCGCTCGGCCGGCGAAGGTTCGCAGCTCAATATCCGTGGCATGCCGCAGGTGCAGACCACCATGAACGGTGAGCTGTACTTGAGTGCCGGTGGCGGCGATCAGTATGGC…	, ATGCTGGCCTCTCGGAAGAGTCTCAAGTCCTACGCCTGGTATATCTGGTACTGA, 238990, 239044(+)	, AWYIWY*, 238990, 239044(+)	AWYIWY	6
WP_209225867.1	2022243962	Xanthomonas phaseoli pv. dieffenbachiae strain NBC1180 NBC1180_0000016, whole genome shotgun sequence	Xanthomonas phaseoli pv. dieffenbachiae	Pseudomonadota	Xanthomonas	62.8	65	-2.2	2022243962	235457..243567	ATGAACAAACTGCATTCGAATACCCGCCACACCCCATTGGCGGCCGCACTCGCGGCTGCGCTCACCCTGCTTGCCGGCGGCGCAAGCGCACAGGACACCGCCACCACTGCAGGCGTCACCGAACTGGACAAGGTAATGGTCAAGGGCGTGCGCGGCGCGCAGGCCGAGGCCATCGAGAACAAGCGCAGCGCCGCGCAGATCATCGATTCGATTTCTGCCGAAGACATCGGCAAATTGCCCGACGTCACCATCACCGATTCCCTGCAGCGCGTGCCTGGCGTGCAGATCCGGCGCTCGGCCGGCGAAGGTTCGCAGCTCAATATCCGTGGCATGCCGCAGGTGCAGACCACCATGAACGGTGAGCTGTACTTGAGTGCCGGTGGCGGCGATCAGTATGGC…	, ATGCTGGCCTCTCGGAAGAGTCTCAAGTCCTACGCCTGGTATATCTGGTACTGA, 238958, 239012(+)	, AWYIWY*, 238958, 239012(+)	AWYIWY	6
WP_209225867.1	2022253310	Xanthomonas phaseoli pv. dieffenbachiae strain IPO1878 IPO1878_0000028, whole genome shotgun sequence	Xanthomonas phaseoli pv. dieffenbachiae	Pseudomonadota	Xanthomonas	62.8	65	-2.2	2022253310	225657..233767	ATGAACAAACTGCATTCGAATACCCGCCACACCCCATTGGCGGCCGCACTCGCGGCTGCGCTCACCCTGCTTGCCGGCGGCGCAAGCGCACAGGACACCGCCACCACTGCAGGCGTCACCGAACTGGACAAGGTAATGGTCAAGGGCGTGCGCGGCGCGCAGGCCGAGGCCATCGAGAACAAGCGCAGCGCCGCGCAGATCATCGATTCGATTTCTGCCGAAGACATCGGCAAATTGCCCGACGTCACCATCACCGATTCCCTGCAGCGCGTGCCTGGCGTGCAGATCCGGCGCTCGGCCGGCGAAGGTTCGCAGCTCAATATCCGTGGCATGCCGCAGGTGCAGACCACCATGAACGGTGAGCTGTACTTGAGTGCCGGTGGCGGCGATCAGTATGGC…	, ATGCTGGCCTCTCGGAAGAGTCTCAAGTCCTACGCCTGGTATATCTGGTACTGA, 229158, 229212(+)	, AWYIWY*, 229158, 229212(+)	AWYIWY	6
WP_209225867.1	2022245796	Xanthomonas phaseoli pv. dieffenbachiae strain PD3186 PD3186_0000013, whole genome shotgun sequence	Xanthomonas phaseoli pv. dieffenbachiae	Pseudomonadota	Xanthomonas	62.8	65	-2.2	2022245796	10735..18290	ATGCGTCGTCTCGCTGTTGCCATCTCTGCCCTACTCGCCTGCTCCTGCGCGCTCGCCGCGCAGACCAGCATCCCCGACAGCGCATTGCGTACCGCAGCGCAGTTGCGCGAGCAGGCGCTGGCCGACAGCACCGGCTTTGCGGTGGTCCAATCGTTGACCACCGAAGTGGGCCCGCGTATTGCCGGTGGCGAAGCAGACCCGCGTGCGGTGGCCTGGGCCAAGGCGAAATTCGCTTCGCTGGGTTTCGACAAGGTATGGACCGAGCCGGTGACCTTTCCCAAATGGGAGCGTCGCAGCGAACACGCTGCCGTGCTCGGTGCGCATGCGCAGCCGCTGACCATCACCGCATTGGGCGGCAGCCCGGGCGGCACCGTCGAGGGCGAGGTGGTGCGTTTCGAT…	, ATGCTGGCCTCTCGGAAGAGTCTCAAGTCCTACGCCTGGTATATCTGGTACTGA, 14735, 14789(-)	, AWYIWY*, 14735, 14789(-)	AWYIWY	6
WP_209225867.1	2022271201	Xanthomonas phaseoli pv. dieffenbachiae strain PD3347 PD3347_0000020, whole genome shotgun sequence	Xanthomonas phaseoli pv. dieffenbachiae	Pseudomonadota	Xanthomonas	62.8	65	-2.2	2022271201	10714..18269	ATGCGTCGTCTCGCTGTTGCCATCTCTGCCCTACTCGCCTGCTCCTGCGCGCTCGCCGCGCAGACCAGCATCCCCGACAGCGCATTGCGTACCGCAGCGCAGTTGCGCGAGCAGGCGCTGGCCGACAGCACCGGCTTTGCGGTGGTCCAATCGTTGACCACCGAAGTGGGCCCGCGTATTGCCGGTGGCGAAGCAGACCCGCGTGCGGTGGCCTGGGCCAAGGCGAAATTCGCTTCGCTGGGTTTCGACAAGGTATGGACCGAGCCGGTGACCTTTCCCAAATGGGAGCGTCGCAGCGAACACGCTGCCGTGCTCGGTGCGCATGCGCAGCCGCTGACCATCACCGCATTGGGCGGCAGCCCGGGCGGCACCGTCGAGGGCGAGGTGGTGCGTTTCGAT…	, ATGCTGGCCTCTCGGAAGAGTCTCAAGTCCTACGCCTGGTATATCTGGTACTGA, 14714, 14768(-)	, AWYIWY*, 14714, 14768(-)	AWYIWY	6
WP_209225867.1	2022282195	Xanthomonas phaseoli pv. dieffenbachiae strain A2650 A2650_0000006, whole genome shotgun sequence	Xanthomonas phaseoli pv. dieffenbachiae	Pseudomonadota	Xanthomonas	62.8	65	-2.2	2022282195	10706..18261	ATGCGTCGTCTCGCTGTTGCCATCTCTGCCCTACTCGCCTGCTCCTGCGCGCTCGCCGCGCAGACCAGCATCCCCGACAGCGCATTGCGTACCGCAGCGCAGTTGCGCGAGCAGGCGCTGGCCGACAGCACCGGCTTTGCGGTGGTCCAATCGTTGACCACCGAAGTGGGCCCGCGTATTGCCGGTGGCGAAGCAGACCCGCGTGCGGTGGCCTGGGCCAAGGCGAAATTCGCTTCGCTGGGTTTCGACAAGGTATGGACCGAGCCGGTGACCTTTCCCAAATGGGAGCGTCGCAGCGAACACGCTGCCGTGCTCGGTGCGCATGCGCAGCCGCTGACCATCACCGCATTGGGCGGCAGCCCGGGCGGCACCGTCGAGGGCGAGGTGGTGCGTTTCGAT…	, ATGCTGGCCTCTCGGAAGAGTCTCAAGTCCTACGCCTGGTATATCTGGTACTGA, 14706, 14760(-)	, AWYIWY*, 14706, 14760(-)	AWYIWY	6
WP_209225867.1	2022252549	Xanthomonas phaseoli pv. dieffenbachiae strain NBC54 NBC54_0000021, whole genome shotgun sequence	Xanthomonas phaseoli pv. dieffenbachiae	Pseudomonadota	Xanthomonas	62.8	65	-2.2	2022252549	10703..18258	ATGCGTCGTCTCGCTGTTGCCATCTCTGCCCTACTCGCCTGCTCCTGCGCGCTCGCCGCGCAGACCAGCATCCCCGACAGCGCATTGCGTACCGCAGCGCAGTTGCGCGAGCAGGCGCTGGCCGACAGCACCGGCTTTGCGGTGGTCCAATCGTTGACCACCGAAGTGGGCCCGCGTATTGCCGGTGGCGAAGCAGACCCGCGTGCGGTGGCCTGGGCCAAGGCGAAATTCGCTTCGCTGGGTTTCGACAAGGTATGGACCGAGCCGGTGACCTTTCCCAAATGGGAGCGTCGCAGCGAACACGCTGCCGTGCTCGGTGCGCATGCGCAGCCGCTGACCATCACCGCATTGGGCGGCAGCCCGGGCGGCACCGTCGAGGGCGAGGTGGTGCGTTTCGAT…	, ATGCTGGCCTCTCGGAAGAGTCTCAAGTCCTACGCCTGGTATATCTGGTACTGA, 14703, 14757(-)	, AWYIWY*, 14703, 14757(-)	AWYIWY	6
WP_209225867.1	2022285904	Xanthomonas phaseoli pv. dieffenbachiae strain NBC11 NBC11_0000019, whole genome shotgun sequence	Xanthomonas phaseoli pv. dieffenbachiae	Pseudomonadota	Xanthomonas	62.8	65	-2.2	2022285904	10679..18234	ATGCGTCGTCTCGCTGTTGCCATCTCTGCCCTACTCGCCTGCTCCTGCGCGCTCGCCGCGCAGACCAGCATCCCCGACAGCGCATTGCGTACCGCAGCGCAGTTGCGCGAGCAGGCGCTGGCCGACAGCACCGGCTTTGCGGTGGTCCAATCGTTGACCACCGAAGTGGGCCCGCGTATTGCCGGTGGCGAAGCAGACCCGCGTGCGGTGGCCTGGGCCAAGGCGAAATTCGCTTCGCTGGGTTTCGACAAGGTATGGACCGAGCCGGTGACCTTTCCCAAATGGGAGCGTCGCAGCGAACACGCTGCCGTGCTCGGTGCGCATGCGCAGCCGCTGACCATCACCGCATTGGGCGGCAGCCCGGGCGGCACCGTCGAGGGCGAGGTGGTGCGTTTCGAT…	, ATGCTGGCCTCTCGGAAGAGTCTCAAGTCCTACGCCTGGTATATCTGGTACTGA, 14679, 14733(-)	, AWYIWY*, 14679, 14733(-)	AWYIWY	6
WP_209225867.1	2022288080	Xanthomonas phaseoli pv. dieffenbachiae strain NBC10 NBC10_0000002, whole genome shotgun sequence	Xanthomonas phaseoli pv. dieffenbachiae	Pseudomonadota	Xanthomonas	62.8	65	-2.2	2022288080	10638..18193	ATGCGTCGTCTCGCTGTTGCCATCTCTGCCCTACTCGCCTGCTCCTGCGCGCTCGCCGCGCAGACCAGCATCCCCGACAGCGCATTGCGTACCGCAGCGCAGTTGCGCGAGCAGGCGCTGGCCGACAGCACCGGCTTTGCGGTGGTCCAATCGTTGACCACCGAAGTGGGCCCGCGTATTGCCGGTGGCGAAGCAGACCCGCGTGCGGTGGCCTGGGCCAAGGCGAAATTCGCTTCGCTGGGTTTCGACAAGGTATGGACCGAGCCGGTGACCTTTCCCAAATGGGAGCGTCGCAGCGAACACGCTGCCGTGCTCGGTGCGCATGCGCAGCCGCTGACCATCACCGCATTGGGCGGCAGCCCGGGCGGCACCGTCGAGGGCGAGGTGGTGCGTTTCGAT…	, ATGCTGGCCTCTCGGAAGAGTCTCAAGTCCTACGCCTGGTATATCTGGTACTGA, 14638, 14692(-)	, AWYIWY*, 14638, 14692(-)	AWYIWY	6
WP_209225867.1	2022287164	Xanthomonas phaseoli pv. dieffenbachiae strain IPO1847 IPO1847_0000004, whole genome shotgun sequence	Xanthomonas phaseoli pv. dieffenbachiae	Pseudomonadota	Xanthomonas	62.8	65	-2.2	2022287164	10638..18193	ATGCGTCGTCTCGCTGTTGCCATCTCTGCCCTACTCGCCTGCTCCTGCGCGCTCGCCGCGCAGACCAGCATCCCCGACAGCGCATTGCGTACCGCAGCGCAGTTGCGCGAGCAGGCGCTGGCCGACAGCACCGGCTTTGCGGTGGTCCAATCGTTGACCACCGAAGTGGGCCCGCGTATTGCCGGTGGCGAAGCAGACCCGCGTGCGGTGGCCTGGGCCAAGGCGAAATTCGCTTCGCTGGGTTTCGACAAGGTATGGACCGAGCCGGTGACCTTTCCCAAATGGGAGCGTCGCAGCGAACACGCTGCCGTGCTCGGTGCGCATGCGCAGCCGCTGACCATCACCGCATTGGGCGGCAGCCCGGGCGGCACCGTCGAGGGCGAGGTGGTGCGTTTCGAT…	, ATGCTGGCCTCTCGGAAGAGTCTCAAGTCCTACGCCTGGTATATCTGGTACTGA, 14638, 14692(-)	, AWYIWY*, 14638, 14692(-)	AWYIWY	6
WP_209225867.1	2022273868	Xanthomonas phaseoli pv. dieffenbachiae strain IPO1850 IPO1850_0000028, whole genome shotgun sequence	Xanthomonas phaseoli pv. dieffenbachiae	Pseudomonadota	Xanthomonas	62.8	65	-2.2	2022273868	10638..18193	ATGCGTCGTCTCGCTGTTGCCATCTCTGCCCTACTCGCCTGCTCCTGCGCGCTCGCCGCGCAGACCAGCATCCCCGACAGCGCATTGCGTACCGCAGCGCAGTTGCGCGAGCAGGCGCTGGCCGACAGCACCGGCTTTGCGGTGGTCCAATCGTTGACCACCGAAGTGGGCCCGCGTATTGCCGGTGGCGAAGCAGACCCGCGTGCGGTGGCCTGGGCCAAGGCGAAATTCGCTTCGCTGGGTTTCGACAAGGTATGGACCGAGCCGGTGACCTTTCCCAAATGGGAGCGTCGCAGCGAACACGCTGCCGTGCTCGGTGCGCATGCGCAGCCGCTGACCATCACCGCATTGGGCGGCAGCCCGGGCGGCACCGTCGAGGGCGAGGTGGTGCGTTTCGAT…	, ATGCTGGCCTCTCGGAAGAGTCTCAAGTCCTACGCCTGGTATATCTGGTACTGA, 14638, 14692(-)	, AWYIWY*, 14638, 14692(-)	AWYIWY	6
WP_209225867.1	2022262477	Xanthomonas phaseoli pv. dieffenbachiae strain NBC1181 NBC1181_0000005, whole genome shotgun sequence	Xanthomonas phaseoli pv. dieffenbachiae	Pseudomonadota	Xanthomonas	62.8	65	-2.2	2022262477	10638..18193	ATGCGTCGTCTCGCTGTTGCCATCTCTGCCCTACTCGCCTGCTCCTGCGCGCTCGCCGCGCAGACCAGCATCCCCGACAGCGCATTGCGTACCGCAGCGCAGTTGCGCGAGCAGGCGCTGGCCGACAGCACCGGCTTTGCGGTGGTCCAATCGTTGACCACCGAAGTGGGCCCGCGTATTGCCGGTGGCGAAGCAGACCCGCGTGCGGTGGCCTGGGCCAAGGCGAAATTCGCTTCGCTGGGTTTCGACAAGGTATGGACCGAGCCGGTGACCTTTCCCAAATGGGAGCGTCGCAGCGAACACGCTGCCGTGCTCGGTGCGCATGCGCAGCCGCTGACCATCACCGCATTGGGCGGCAGCCCGGGCGGCACCGTCGAGGGCGAGGTGGTGCGTTTCGAT…	, ATGCTGGCCTCTCGGAAGAGTCTCAAGTCCTACGCCTGGTATATCTGGTACTGA, 14638, 14692(-)	, AWYIWY*, 14638, 14692(-)	AWYIWY	6
WP_209225867.1	2022255401	Xanthomonas phaseoli pv. dieffenbachiae strain IPO1849 IPO1849_0000020, whole genome shotgun sequence	Xanthomonas phaseoli pv. dieffenbachiae	Pseudomonadota	Xanthomonas	62.8	65	-2.2	2022255401	10638..18193	ATGCGTCGTCTCGCTGTTGCCATCTCTGCCCTACTCGCCTGCTCCTGCGCGCTCGCCGCGCAGACCAGCATCCCCGACAGCGCATTGCGTACCGCAGCGCAGTTGCGCGAGCAGGCGCTGGCCGACAGCACCGGCTTTGCGGTGGTCCAATCGTTGACCACCGAAGTGGGCCCGCGTATTGCCGGTGGCGAAGCAGACCCGCGTGCGGTGGCCTGGGCCAAGGCGAAATTCGCTTCGCTGGGTTTCGACAAGGTATGGACCGAGCCGGTGACCTTTCCCAAATGGGAGCGTCGCAGCGAACACGCTGCCGTGCTCGGTGCGCATGCGCAGCCGCTGACCATCACCGCATTGGGCGGCAGCCCGGGCGGCACCGTCGAGGGCGAGGTGGTGCGTTTCGAT…	, ATGCTGGCCTCTCGGAAGAGTCTCAAGTCCTACGCCTGGTATATCTGGTACTGA, 14638, 14692(-)	, AWYIWY*, 14638, 14692(-)	AWYIWY	6
WP_209225867.1	2022255160	Xanthomonas phaseoli pv. dieffenbachiae strain PD3185 PD3185_0000035, whole genome shotgun sequence	Xanthomonas phaseoli pv. dieffenbachiae	Pseudomonadota	Xanthomonas	62.8	65	-2.2	2022255160	10638..18193	ATGCGTCGTCTCGCTGTTGCCATCTCTGCCCTACTCGCCTGCTCCTGCGCGCTCGCCGCGCAGACCAGCATCCCCGACAGCGCATTGCGTACCGCAGCGCAGTTGCGCGAGCAGGCGCTGGCCGACAGCACCGGCTTTGCGGTGGTCCAATCGTTGACCACCGAAGTGGGCCCGCGTATTGCCGGTGGCGAAGCAGACCCGCGTGCGGTGGCCTGGGCCAAGGCGAAATTCGCTTCGCTGGGTTTCGACAAGGTATGGACCGAGCCGGTGACCTTTCCCAAATGGGAGCGTCGCAGCGAACACGCTGCCGTGCTCGGTGCGCATGCGCAGCCGCTGACCATCACCGCATTGGGCGGCAGCCCGGGCGGCACCGTCGAGGGCGAGGTGGTGCGTTTCGAT…	, ATGCTGGCCTCTCGGAAGAGTCTCAAGTCCTACGCCTGGTATATCTGGTACTGA, 14638, 14692(-)	, AWYIWY*, 14638, 14692(-)	AWYIWY	6
WP_209225867.1	2022252111	Xanthomonas phaseoli pv. dieffenbachiae strain NBC978 NBC978_0000014, whole genome shotgun sequence	Xanthomonas phaseoli pv. dieffenbachiae	Pseudomonadota	Xanthomonas	62.8	65	-2.2	2022252111	10638..18193	ATGCGTCGTCTCGCTGTTGCCATCTCTGCCCTACTCGCCTGCTCCTGCGCGCTCGCCGCGCAGACCAGCATCCCCGACAGCGCATTGCGTACCGCAGCGCAGTTGCGCGAGCAGGCGCTGGCCGACAGCACCGGCTTTGCGGTGGTCCAATCGTTGACCACCGAAGTGGGCCCGCGTATTGCCGGTGGCGAAGCAGACCCGCGTGCGGTGGCCTGGGCCAAGGCGAAATTCGCTTCGCTGGGTTTCGACAAGGTATGGACCGAGCCGGTGACCTTTCCCAAATGGGAGCGTCGCAGCGAACACGCTGCCGTGCTCGGTGCGCATGCGCAGCCGCTGACCATCACCGCATTGGGCGGCAGCCCGGGCGGCACCGTCGAGGGCGAGGTGGTGCGTTTCGAT…	, ATGCTGGCCTCTCGGAAGAGTCTCAAGTCCTACGCCTGGTATATCTGGTACTGA, 14638, 14692(-)	, AWYIWY*, 14638, 14692(-)	AWYIWY	6
WP_209225867.1	2022251530	Xanthomonas phaseoli pv. dieffenbachiae strain IPO1842 IPO1842_0000018, whole genome shotgun sequence	Xanthomonas phaseoli pv. dieffenbachiae	Pseudomonadota	Xanthomonas	62.8	65	-2.2	2022251530	10638..18193	ATGCGTCGTCTCGCTGTTGCCATCTCTGCCCTACTCGCCTGCTCCTGCGCGCTCGCCGCGCAGACCAGCATCCCCGACAGCGCATTGCGTACCGCAGCGCAGTTGCGCGAGCAGGCGCTGGCCGACAGCACCGGCTTTGCGGTGGTCCAATCGTTGACCACCGAAGTGGGCCCGCGTATTGCCGGTGGCGAAGCAGACCCGCGTGCGGTGGCCTGGGCCAAGGCGAAATTCGCTTCGCTGGGTTTCGACAAGGTATGGACCGAGCCGGTGACCTTTCCCAAATGGGAGCGTCGCAGCGAACACGCTGCCGTGCTCGGTGCGCATGCGCAGCCGCTGACCATCACCGCATTGGGCGGCAGCCCGGGCGGCACCGTCGAGGGCGAGGTGGTGCGTTTCGAT…	, ATGCTGGCCTCTCGGAAGAGTCTCAAGTCCTACGCCTGGTATATCTGGTACTGA, 14638, 14692(-)	, AWYIWY*, 14638, 14692(-)	AWYIWY	6
WP_209225867.1	2022247148	Xanthomonas phaseoli pv. dieffenbachiae strain NBC547 NBC547_0000007, whole genome shotgun sequence	Xanthomonas phaseoli pv. dieffenbachiae	Pseudomonadota	Xanthomonas	62.8	65	-2.2	2022247148	10638..18193	ATGCGTCGTCTCGCTGTTGCCATCTCTGCCCTACTCGCCTGCTCCTGCGCGCTCGCCGCGCAGACCAGCATCCCCGACAGCGCATTGCGTACCGCAGCGCAGTTGCGCGAGCAGGCGCTGGCCGACAGCACCGGCTTTGCGGTGGTCCAATCGTTGACCACCGAAGTGGGCCCGCGTATTGCCGGTGGCGAAGCAGACCCGCGTGCGGTGGCCTGGGCCAAGGCGAAATTCGCTTCGCTGGGTTTCGACAAGGTATGGACCGAGCCGGTGACCTTTCCCAAATGGGAGCGTCGCAGCGAACACGCTGCCGTGCTCGGTGCGCATGCGCAGCCGCTGACCATCACCGCATTGGGCGGCAGCCCGGGCGGCACCGTCGAGGGCGAGGTGGTGCGTTTCGAT…	, ATGCTGGCCTCTCGGAAGAGTCTCAAGTCCTACGCCTGGTATATCTGGTACTGA, 14638, 14692(-)	, AWYIWY*, 14638, 14692(-)	AWYIWY	6
WP_209225867.1	2022244567	Xanthomonas phaseoli pv. dieffenbachiae strain LMG25939 LMG25939_0000010, whole genome shotgun sequence	Xanthomonas phaseoli pv. dieffenbachiae	Pseudomonadota	Xanthomonas	62.8	65	-2.2	2022244567	10638..18193	ATGCGTCGTCTCGCTGTTGCCATCTCTGCCCTACTCGCCTGCTCCTGCGCGCTCGCCGCGCAGACCAGCATCCCCGACAGCGCATTGCGTACCGCAGCGCAGTTGCGCGAGCAGGCGCTGGCCGACAGCACCGGCTTTGCGGTGGTCCAATCGTTGACCACCGAAGTGGGCCCGCGTATTGCCGGTGGCGAAGCAGACCCGCGTGCGGTGGCCTGGGCCAAGGCGAAATTCGCTTCGCTGGGTTTCGACAAGGTATGGACCGAGCCGGTGACCTTTCCCAAATGGGAGCGTCGCAGCGAACACGCTGCCGTGCTCGGTGCGCATGCGCAGCCGCTGACCATCACCGCATTGGGCGGCAGCCCGGGCGGCACCGTCGAGGGCGAGGTGGTGCGTTTCGAT…	, ATGCTGGCCTCTCGGAAGAGTCTCAAGTCCTACGCCTGGTATATCTGGTACTGA, 14638, 14692(-)	, AWYIWY*, 14638, 14692(-)	AWYIWY	6
WP_209225867.1	2022243468	Xanthomonas phaseoli pv. dieffenbachiae strain NBC5028 NBC5028_0000004, whole genome shotgun sequence	Xanthomonas phaseoli pv. dieffenbachiae	Pseudomonadota	Xanthomonas	62.8	65	-2.2	2022243468	10638..18193	ATGCGTCGTCTCGCTGTTGCCATCTCTGCCCTACTCGCCTGCTCCTGCGCGCTCGCCGCGCAGACCAGCATCCCCGACAGCGCATTGCGTACCGCAGCGCAGTTGCGCGAGCAGGCGCTGGCCGACAGCACCGGCTTTGCGGTGGTCCAATCGTTGACCACCGAAGTGGGCCCGCGTATTGCCGGTGGCGAAGCAGACCCGCGTGCGGTGGCCTGGGCCAAGGCGAAATTCGCTTCGCTGGGTTTCGACAAGGTATGGACCGAGCCGGTGACCTTTCCCAAATGGGAGCGTCGCAGCGAACACGCTGCCGTGCTCGGTGCGCATGCGCAGCCGCTGACCATCACCGCATTGGGCGGCAGCCCGGGCGGCACCGTCGAGGGCGAGGTGGTGCGTTTCGAT…	, ATGCTGGCCTCTCGGAAGAGTCTCAAGTCCTACGCCTGGTATATCTGGTACTGA, 14638, 14692(-)	, AWYIWY*, 14638, 14692(-)	AWYIWY	6
WP_057677744.1	2022249960	Xanthomonas phaseoli pv. dieffenbachiae strain A2108 A2108_0000009, whole genome shotgun sequence	Xanthomonas phaseoli pv. dieffenbachiae	Pseudomonadota	Xanthomonas	62.9	65	-2.1	2022249960	64791..72901	ATGAACAAACTGCATTCGAATACCCGCCACACCCCATTGGCGGCCGCACTCGCGGCTGCGCTCACCCTGCTTGCCGGCGGCGCAAGCGCACAGGACACCGCCACCACTGCAGGCGTCACCGAACTGGACAAGGTAATGGTCAAGGGCGTGCGCGGCGCGCAGGCCGAGGCCATCGAGAACAAGCGCAGCGCCGCGCAGATCATCGATTCGATTTCTGCCGAAGACATCGGCAAATTGCCCGACGTCACCATCACCGATTCCCTGCAGCGCGTGCCTGGCGTGCAGATCCGGCGCTCGGCCGGCGAAGGTTCGCAGCTCAATATCCGTGGCATGCCGCAGGTGCAGACCACCATGAACGGTGAGCTGTACTTGAGTGCCGGTGGCGGCGATCAGTATGGC…	, ATGCTGGCCTCTCGGAAGAGTCTCAAGTCCTACGCCTGGTATATCTGGTACTGA, 68292, 68346(+)	, AWYIWY*, 68292, 68346(+)	AWYIWY	6
WP_057677744.1	1176495093	Xanthomonas phaseoli pv. dieffenbachiae strain LMG 25940 Contig92, whole genome shotgun sequence	Xanthomonas phaseoli pv. dieffenbachiae	Pseudomonadota	Xanthomonas	62.9	65	-2.1	1176495093	48424..56534	ATGAACAAACTGCATTCGAATACCCGCCACACCCCATTGGCGGCCGCACTCGCGGCTGCGCTCACCCTGCTTGCCGGCGGCGCAAGCGCACAGGACACCGCCACCACTGCAGGCGTCACCGAACTGGACAAGGTAATGGTCAAGGGCGTGCGCGGCGCGCAGGCCGAGGCCATCGAGAACAAGCGCAGCGCCGCGCAGATCATCGATTCGATTTCTGCCGAAGACATCGGCAAATTGCCCGACGTCACCATCACCGATTCCCTGCAGCGCGTGCCTGGCGTGCAGATCCGGCGCTCGGCCGGCGAAGGTTCGCAGCTCAATATCCGTGGCATGCCGCAGGTGCAGACCACCATGAACGGTGAGCTGTACTTGAGTGCCGGTGGCGGCGATCAGTATGGC…	, ATGCTGGCCTCTCGGAAGAGTCTCAAGTCCTACGCCTGGTATATCTGGTACTGA, 51925, 51979(+)	, AWYIWY*, 51925, 51979(+)	AWYIWY	6
WP_057677744.1	2022258237	Xanthomonas phaseoli pv. dieffenbachiae strain NCPPB 1833 NCPPB1833_0000008, whole genome shotgun sequence	Xanthomonas phaseoli pv. dieffenbachiae	Pseudomonadota	Xanthomonas	62.9	65	-2.1	2022258237	238556..246666	ATGAACAAACTGCATTCGAATACCCGCCACACCCCATTGGCGGCCGCACTCGCGGCTGCGCTCACCCTGCTTGCCGGCGGCGCAAGCGCACAGGACACCGCCACCACTGCAGGCGTCACCGAACTGGACAAGGTAATGGTCAAGGGCGTGCGCGGCGCGCAGGCCGAGGCCATCGAGAACAAGCGCAGCGCCGCGCAGATCATCGATTCGATTTCTGCCGAAGACATCGGCAAATTGCCCGACGTCACCATCACCGATTCCCTGCAGCGCGTGCCTGGCGTGCAGATCCGGCGCTCGGCCGGCGAAGGTTCGCAGCTCAATATCCGTGGCATGCCGCAGGTGCAGACCACCATGAACGGTGAGCTGTACTTGAGTGCCGGTGGCGGCGATCAGTATGGC…	, ATGCTGGCCTCTCGGAAGAGTCTCAAGTCCTACGCCTGGTATATCTGGTACTGA, 242057, 242111(+)	, AWYIWY*, 242057, 242111(+)	AWYIWY	6
WP_057677744.1	2022284377	Xanthomonas phaseoli pv. dieffenbachiae strain PD2170 PD2170_0000011, whole genome shotgun sequence	Xanthomonas phaseoli pv. dieffenbachiae	Pseudomonadota	Xanthomonas	62.9	65	-2.1	2022284377	238533..246643	ATGAACAAACTGCATTCGAATACCCGCCACACCCCATTGGCGGCCGCACTCGCGGCTGCGCTCACCCTGCTTGCCGGCGGCGCAAGCGCACAGGACACCGCCACCACTGCAGGCGTCACCGAACTGGACAAGGTAATGGTCAAGGGCGTGCGCGGCGCGCAGGCCGAGGCCATCGAGAACAAGCGCAGCGCCGCGCAGATCATCGATTCGATTTCTGCCGAAGACATCGGCAAATTGCCCGACGTCACCATCACCGATTCCCTGCAGCGCGTGCCTGGCGTGCAGATCCGGCGCTCGGCCGGCGAAGGTTCGCAGCTCAATATCCGTGGCATGCCGCAGGTGCAGACCACCATGAACGGTGAGCTGTACTTGAGTGCCGGTGGCGGCGATCAGTATGGC…	, ATGCTGGCCTCTCGGAAGAGTCTCAAGTCCTACGCCTGGTATATCTGGTACTGA, 242034, 242088(+)	, AWYIWY*, 242034, 242088(+)	AWYIWY	6
WP_057677744.1	2022254556	Xanthomonas phaseoli pv. dieffenbachiae strain PD2179 PD2179_0000013, whole genome shotgun sequence	Xanthomonas phaseoli pv. dieffenbachiae	Pseudomonadota	Xanthomonas	62.9	65	-2.1	2022254556	238496..246606	ATGAACAAACTGCATTCGAATACCCGCCACACCCCATTGGCGGCCGCACTCGCGGCTGCGCTCACCCTGCTTGCCGGCGGCGCAAGCGCACAGGACACCGCCACCACTGCAGGCGTCACCGAACTGGACAAGGTAATGGTCAAGGGCGTGCGCGGCGCGCAGGCCGAGGCCATCGAGAACAAGCGCAGCGCCGCGCAGATCATCGATTCGATTTCTGCCGAAGACATCGGCAAATTGCCCGACGTCACCATCACCGATTCCCTGCAGCGCGTGCCTGGCGTGCAGATCCGGCGCTCGGCCGGCGAAGGTTCGCAGCTCAATATCCGTGGCATGCCGCAGGTGCAGACCACCATGAACGGTGAGCTGTACTTGAGTGCCGGTGGCGGCGATCAGTATGGC…	, ATGCTGGCCTCTCGGAAGAGTCTCAAGTCCTACGCCTGGTATATCTGGTACTGA, 241997, 242051(+)	, AWYIWY*, 241997, 242051(+)	AWYIWY	6
WP_057677744.1	2022245599	Xanthomonas phaseoli pv. dieffenbachiae strain NBC703 NBC703_0000020, whole genome shotgun sequence	Xanthomonas phaseoli pv. dieffenbachiae	Pseudomonadota	Xanthomonas	62.9	65	-2.1	2022245599	236493..244603	ATGAACAAACTGCATTCGAATACCCGCCACACCCCATTGGCGGCCGCACTCGCGGCTGCGCTCACCCTGCTTGCCGGCGGCGCAAGCGCACAGGACACCGCCACCACTGCAGGCGTCACCGAACTGGACAAGGTAATGGTCAAGGGCGTGCGCGGCGCGCAGGCCGAGGCCATCGAGAACAAGCGCAGCGCCGCGCAGATCATCGATTCGATTTCTGCCGAAGACATCGGCAAATTGCCCGACGTCACCATCACCGATTCCCTGCAGCGCGTGCCTGGCGTGCAGATCCGGCGCTCGGCCGGCGAAGGTTCGCAGCTCAATATCCGTGGCATGCCGCAGGTGCAGACCACCATGAACGGTGAGCTGTACTTGAGTGCCGGTGGCGGCGATCAGTATGGC…	, ATGCTGGCCTCTCGGAAGAGTCTCAAGTCCTACGCCTGGTATATCTGGTACTGA, 239994, 240048(+)	, AWYIWY*, 239994, 240048(+)	AWYIWY	6
WP_057677744.1	2022295154	Xanthomonas phaseoli pv. dieffenbachiae strain D-27-2-L D-27-2-L_0000004, whole genome shotgun sequence	Xanthomonas phaseoli pv. dieffenbachiae	Pseudomonadota	Xanthomonas	62.9	65	-2.1	2022295154	235550..243660	ATGAACAAACTGCATTCGAATACCCGCCACACCCCATTGGCGGCCGCACTCGCGGCTGCGCTCACCCTGCTTGCCGGCGGCGCAAGCGCACAGGACACCGCCACCACTGCAGGCGTCACCGAACTGGACAAGGTAATGGTCAAGGGCGTGCGCGGCGCGCAGGCCGAGGCCATCGAGAACAAGCGCAGCGCCGCGCAGATCATCGATTCGATTTCTGCCGAAGACATCGGCAAATTGCCCGACGTCACCATCACCGATTCCCTGCAGCGCGTGCCTGGCGTGCAGATCCGGCGCTCGGCCGGCGAAGGTTCGCAGCTCAATATCCGTGGCATGCCGCAGGTGCAGACCACCATGAACGGTGAGCTGTACTTGAGTGCCGGTGGCGGCGATCAGTATGGC…	, ATGCTGGCCTCTCGGAAGAGTCTCAAGTCCTACGCCTGGTATATCTGGTACTGA, 239051, 239105(+)	, AWYIWY*, 239051, 239105(+)	AWYIWY	6
WP_057677744.1	2022282089	Xanthomonas phaseoli pv. dieffenbachiae strain D-16-2 D-16-2_0000011, whole genome shotgun sequence	Xanthomonas phaseoli pv. dieffenbachiae	Pseudomonadota	Xanthomonas	62.9	65	-2.1	2022282089	235524..243634	ATGAACAAACTGCATTCGAATACCCGCCACACCCCATTGGCGGCCGCACTCGCGGCTGCGCTCACCCTGCTTGCCGGCGGCGCAAGCGCACAGGACACCGCCACCACTGCAGGCGTCACCGAACTGGACAAGGTAATGGTCAAGGGCGTGCGCGGCGCGCAGGCCGAGGCCATCGAGAACAAGCGCAGCGCCGCGCAGATCATCGATTCGATTTCTGCCGAAGACATCGGCAAATTGCCCGACGTCACCATCACCGATTCCCTGCAGCGCGTGCCTGGCGTGCAGATCCGGCGCTCGGCCGGCGAAGGTTCGCAGCTCAATATCCGTGGCATGCCGCAGGTGCAGACCACCATGAACGGTGAGCTGTACTTGAGTGCCGGTGGCGGCGATCAGTATGGC…	, ATGCTGGCCTCTCGGAAGAGTCTCAAGTCCTACGCCTGGTATATCTGGTACTGA, 239025, 239079(+)	, AWYIWY*, 239025, 239079(+)	AWYIWY	6
WP_057677744.1	2022250822	Xanthomonas phaseoli pv. dieffenbachiae strain D-102 D-102_0000003, whole genome shotgun sequence	Xanthomonas phaseoli pv. dieffenbachiae	Pseudomonadota	Xanthomonas	62.9	65	-2.1	2022250822	235508..243618	ATGAACAAACTGCATTCGAATACCCGCCACACCCCATTGGCGGCCGCACTCGCGGCTGCGCTCACCCTGCTTGCCGGCGGCGCAAGCGCACAGGACACCGCCACCACTGCAGGCGTCACCGAACTGGACAAGGTAATGGTCAAGGGCGTGCGCGGCGCGCAGGCCGAGGCCATCGAGAACAAGCGCAGCGCCGCGCAGATCATCGATTCGATTTCTGCCGAAGACATCGGCAAATTGCCCGACGTCACCATCACCGATTCCCTGCAGCGCGTGCCTGGCGTGCAGATCCGGCGCTCGGCCGGCGAAGGTTCGCAGCTCAATATCCGTGGCATGCCGCAGGTGCAGACCACCATGAACGGTGAGCTGTACTTGAGTGCCGGTGGCGGCGATCAGTATGGC…	, ATGCTGGCCTCTCGGAAGAGTCTCAAGTCCTACGCCTGGTATATCTGGTACTGA, 239009, 239063(+)	, AWYIWY*, 239009, 239063(+)	AWYIWY	6
WP_057677744.1	2022279695	Xanthomonas phaseoli pv. dieffenbachiae strain LMG12752 LMG12752_0000006, whole genome shotgun sequence	Xanthomonas phaseoli pv. dieffenbachiae	Pseudomonadota	Xanthomonas	62.9	65	-2.1	2022279695	17628..25183	ATGCGTCGTCTCGCTGTTGCCATCTCTGCCCTACTCGCCTGCTCCTGCGCGCTCGCCGCGCAGACCAGCATCCCCGACAGCGCATTGCGTACCGCAGCGCAGTTGCGCGAGCAGGCGCTGGCCGACAGCACCGGCTTTGCGGTGGTCCAATCGTTGACCACCGAAGTGGGCCCGCGTATTGCCGGTGGCGAAGCAGACCCGCGTGCGGTGGCCTGGGCCAAGGCGAAATTCGCTTCGCTGGGTTTCGACAAGGTATGGACCGAGCCGGTGACCTTTCCCAAATGGGAGCGTCGCAGCGAACACGCTGCCGTGCTCGGTGCGCATGCGCAGCCGCTGACCATCACCGCATTGGGCGGCAGCCCGGGCGGCACCGTCGAGGGCGAGGTGGTGCGTTTCGAT…	, ATGCTGGCCTCTCGGAAGAGTCTCAAGTCCTACGCCTGGTATATCTGGTACTGA, 21628, 21682(-)	, AWYIWY*, 21628, 21682(-)	AWYIWY	6
WP_057677744.1	2022270207	Xanthomonas phaseoli pv. dieffenbachiae strain NBC785 NBC785_0000008, whole genome shotgun sequence	Xanthomonas phaseoli pv. dieffenbachiae	Pseudomonadota	Xanthomonas	62.9	65	-2.1	2022270207	17628..25183	ATGCGTCGTCTCGCTGTTGCCATCTCTGCCCTACTCGCCTGCTCCTGCGCGCTCGCCGCGCAGACCAGCATCCCCGACAGCGCATTGCGTACCGCAGCGCAGTTGCGCGAGCAGGCGCTGGCCGACAGCACCGGCTTTGCGGTGGTCCAATCGTTGACCACCGAAGTGGGCCCGCGTATTGCCGGTGGCGAAGCAGACCCGCGTGCGGTGGCCTGGGCCAAGGCGAAATTCGCTTCGCTGGGTTTCGACAAGGTATGGACCGAGCCGGTGACCTTTCCCAAATGGGAGCGTCGCAGCGAACACGCTGCCGTGCTCGGTGCGCATGCGCAGCCGCTGACCATCACCGCATTGGGCGGCAGCCCGGGCGGCACCGTCGAGGGCGAGGTGGTGCGTTTCGAT…	, ATGCTGGCCTCTCGGAAGAGTCTCAAGTCCTACGCCTGGTATATCTGGTACTGA, 21628, 21682(-)	, AWYIWY*, 21628, 21682(-)	AWYIWY	6
WP_057677744.1	2022244472	Xanthomonas phaseoli pv. dieffenbachiae strain D-114 D-114_0000010, whole genome shotgun sequence	Xanthomonas phaseoli pv. dieffenbachiae	Pseudomonadota	Xanthomonas	62.9	65	-2.1	2022244472	14522..22077	ATGCGTCGTCTCGCTGTTGCCATCTCTGCCCTACTCGCCTGCTCCTGCGCGCTCGCCGCGCAGACCAGCATCCCCGACAGCGCATTGCGTACCGCAGCGCAGTTGCGCGAGCAGGCGCTGGCCGACAGCACCGGCTTTGCGGTGGTCCAATCGTTGACCACCGAAGTGGGCCCGCGTATTGCCGGTGGCGAAGCAGACCCGCGTGCGGTGGCCTGGGCCAAGGCGAAATTCGCTTCGCTGGGTTTCGACAAGGTATGGACCGAGCCGGTGACCTTTCCCAAATGGGAGCGTCGCAGCGAACACGCTGCCGTGCTCGGTGCGCATGCGCAGCCGCTGACCATCACCGCATTGGGCGGCAGCCCGGGCGGCACCGTCGAGGGCGAGGTGGTGCGTTTCGAT…	, ATGCTGGCCTCTCGGAAGAGTCTCAAGTCCTACGCCTGGTATATCTGGTACTGA, 18522, 18576(-)	, AWYIWY*, 18522, 18576(-)	AWYIWY	6
WP_057677744.1	2022294931	Xanthomonas phaseoli pv. dieffenbachiae strain D-92 D-92_0000025, whole genome shotgun sequence	Xanthomonas phaseoli pv. dieffenbachiae	Pseudomonadota	Xanthomonas	62.9	65	-2.1	2022294931	14424..21979	ATGCGTCGTCTCGCTGTTGCCATCTCTGCCCTACTCGCCTGCTCCTGCGCGCTCGCCGCGCAGACCAGCATCCCCGACAGCGCATTGCGTACCGCAGCGCAGTTGCGCGAGCAGGCGCTGGCCGACAGCACCGGCTTTGCGGTGGTCCAATCGTTGACCACCGAAGTGGGCCCGCGTATTGCCGGTGGCGAAGCAGACCCGCGTGCGGTGGCCTGGGCCAAGGCGAAATTCGCTTCGCTGGGTTTCGACAAGGTATGGACCGAGCCGGTGACCTTTCCCAAATGGGAGCGTCGCAGCGAACACGCTGCCGTGCTCGGTGCGCATGCGCAGCCGCTGACCATCACCGCATTGGGCGGCAGCCCGGGCGGCACCGTCGAGGGCGAGGTGGTGCGTTTCGAT…	, ATGCTGGCCTCTCGGAAGAGTCTCAAGTCCTACGCCTGGTATATCTGGTACTGA, 18424, 18478(-)	, AWYIWY*, 18424, 18478(-)	AWYIWY	6
WP_057677744.1	2022244787	Xanthomonas phaseoli pv. dieffenbachiae strain D-115 D-115_0000018, whole genome shotgun sequence	Xanthomonas phaseoli pv. dieffenbachiae	Pseudomonadota	Xanthomonas	62.9	65	-2.1	2022244787	14424..21979	ATGCGTCGTCTCGCTGTTGCCATCTCTGCCCTACTCGCCTGCTCCTGCGCGCTCGCCGCGCAGACCAGCATCCCCGACAGCGCATTGCGTACCGCAGCGCAGTTGCGCGAGCAGGCGCTGGCCGACAGCACCGGCTTTGCGGTGGTCCAATCGTTGACCACCGAAGTGGGCCCGCGTATTGCCGGTGGCGAAGCAGACCCGCGTGCGGTGGCCTGGGCCAAGGCGAAATTCGCTTCGCTGGGTTTCGACAAGGTATGGACCGAGCCGGTGACCTTTCCCAAATGGGAGCGTCGCAGCGAACACGCTGCCGTGCTCGGTGCGCATGCGCAGCCGCTGACCATCACCGCATTGGGCGGCAGCCCGGGCGGCACCGTCGAGGGCGAGGTGGTGCGTTTCGAT…	, ATGCTGGCCTCTCGGAAGAGTCTCAAGTCCTACGCCTGGTATATCTGGTACTGA, 18424, 18478(-)	, AWYIWY*, 18424, 18478(-)	AWYIWY	6
WP_057677744.1	2022263256	Xanthomonas phaseoli pv. dieffenbachiae strain D-15-3 D-15-3_0000016, whole genome shotgun sequence	Xanthomonas phaseoli pv. dieffenbachiae	Pseudomonadota	Xanthomonas	62.9	65	-2.1	2022263256	14423..21978	ATGCGTCGTCTCGCTGTTGCCATCTCTGCCCTACTCGCCTGCTCCTGCGCGCTCGCCGCGCAGACCAGCATCCCCGACAGCGCATTGCGTACCGCAGCGCAGTTGCGCGAGCAGGCGCTGGCCGACAGCACCGGCTTTGCGGTGGTCCAATCGTTGACCACCGAAGTGGGCCCGCGTATTGCCGGTGGCGAAGCAGACCCGCGTGCGGTGGCCTGGGCCAAGGCGAAATTCGCTTCGCTGGGTTTCGACAAGGTATGGACCGAGCCGGTGACCTTTCCCAAATGGGAGCGTCGCAGCGAACACGCTGCCGTGCTCGGTGCGCATGCGCAGCCGCTGACCATCACCGCATTGGGCGGCAGCCCGGGCGGCACCGTCGAGGGCGAGGTGGTGCGTTTCGAT…	, ATGCTGGCCTCTCGGAAGAGTCTCAAGTCCTACGCCTGGTATATCTGGTACTGA, 18423, 18477(-)	, AWYIWY*, 18423, 18477(-)	AWYIWY	6
WP_057677744.1	2022250024	Xanthomonas phaseoli pv. dieffenbachiae strain IPO1839 IPO1839_0000027, whole genome shotgun sequence	Xanthomonas phaseoli pv. dieffenbachiae	Pseudomonadota	Xanthomonas	62.9	65	-2.1	2022250024	10541..18096	ATGCGTCGTCTCGCTGTTGCCATCTCTGCCCTACTCGCCTGCTCCTGCGCGCTCGCCGCGCAGACCAGCATCCCCGACAGCGCATTGCGTACCGCAGCGCAGTTGCGCGAGCAGGCGCTGGCCGACAGCACCGGCTTTGCGGTGGTCCAATCGTTGACCACCGAAGTGGGCCCGCGTATTGCCGGTGGCGAAGCAGACCCGCGTGCGGTGGCCTGGGCCAAGGCGAAATTCGCTTCGCTGGGTTTCGACAAGGTATGGACCGAGCCGGTGACCTTTCCCAAATGGGAGCGTCGCAGCGAACACGCTGCCGTGCTCGGTGCGCATGCGCAGCCGCTGACCATCACCGCATTGGGCGGCAGCCCGGGCGGCACCGTCGAGGGCGAGGTGGTGCGTTTCGAT…	, ATGCTGGCCTCTCGGAAGAGTCTCAAGTCCTACGCCTGGTATATCTGGTACTGA, 14541, 14595(-)	, AWYIWY*, 14541, 14595(-)	AWYIWY	6
WP_057677744.1	2022275727	Xanthomonas phaseoli pv. dieffenbachiae strain IPO1838 IPO1838_0000042, whole genome shotgun sequence	Xanthomonas phaseoli pv. dieffenbachiae	Pseudomonadota	Xanthomonas	62.9	65	-2.1	2022275727	10447..18002	ATGCGTCGTCTCGCTGTTGCCATCTCTGCCCTACTCGCCTGCTCCTGCGCGCTCGCCGCGCAGACCAGCATCCCCGACAGCGCATTGCGTACCGCAGCGCAGTTGCGCGAGCAGGCGCTGGCCGACAGCACCGGCTTTGCGGTGGTCCAATCGTTGACCACCGAAGTGGGCCCGCGTATTGCCGGTGGCGAAGCAGACCCGCGTGCGGTGGCCTGGGCCAAGGCGAAATTCGCTTCGCTGGGTTTCGACAAGGTATGGACCGAGCCGGTGACCTTTCCCAAATGGGAGCGTCGCAGCGAACACGCTGCCGTGCTCGGTGCGCATGCGCAGCCGCTGACCATCACCGCATTGGGCGGCAGCCCGGGCGGCACCGTCGAGGGCGAGGTGGTGCGTTTCGAT…	, ATGCTGGCCTCTCGGAAGAGTCTCAAGTCCTACGCCTGGTATATCTGGTACTGA, 14447, 14501(-)	, AWYIWY*, 14447, 14501(-)	AWYIWY	6
WP_249049927.1	2238352236	Xanthomonas nasturtii strain 10022A X_nasturtii_WHRI10022A_contig_13, whole genome shotgun sequence	Xanthomonas nasturtii	Pseudomonadota	Xanthomonas	63.8	64.6	-0.799999999999997	2238352236	70534..80674	ATGAAAAAGCTGCATTCGAACACCCGCCACACCCCATTGGCTGCCGCACTTGCGGCTGCGCTGACCCTGCTTGCCGGCGGCGCAAGCGCGCAGGACACCGCCAACACCGCAGGCGTCACCGACCTGGACAAGGTCATGGTCAAGGGCGTGCGCGGCGCGCAGGCCGAGGCCATCGAAAACAAGCGCAGCGCCGCGCAGATCATCGATTCGATCTCGGCCGAAGACATCGGCAAGTTGCCCGACGTCACCATCACCGATTCGCTGCAGCGCGTGCCCGGCGTGCAGATCCGGCGCTCGGCCGGCGAGGGCTCGCAGCTCAATATCCGCGGCATGCCGCAGGTGCAGACCACCATGAACGGCGAGCTGTATCTGAGCGCCGGTGGTGGCGATCAGTTCGGC…	, ATGCTGTTCTCACTGAAGAATCTGTTGGCTTCCAAGAAAAGCCTGAAGTCCTACGCCTGGTACATCTGGTACTGA, 76209, 76284(+)	, AWYIWY*, 76209, 76284(+)	AWYIWY	6
WP_249049927.1	2238351738	Xanthomonas nasturtii strain 10012A X_nasturtii_WHRI10012A_contig_15, whole genome shotgun sequence	Xanthomonas nasturtii	Pseudomonadota	Xanthomonas	63.8	64.6	-0.799999999999997	2238351738	70534..80674	ATGAAAAAGCTGCATTCGAACACCCGCCACACCCCATTGGCTGCCGCACTTGCGGCTGCGCTGACCCTGCTTGCCGGCGGCGCAAGCGCGCAGGACACCGCCAACACCGCAGGCGTCACCGACCTGGACAAGGTCATGGTCAAGGGCGTGCGCGGCGCGCAGGCCGAGGCCATCGAAAACAAGCGCAGCGCCGCGCAGATCATCGATTCGATCTCGGCCGAAGACATCGGCAAGTTGCCCGACGTCACCATCACCGATTCGCTGCAGCGCGTGCCCGGCGTGCAGATCCGGCGCTCGGCCGGCGAGGGCTCGCAGCTCAATATCCGCGGCATGCCGCAGGTGCAGACCACCATGAACGGCGAGCTGTATCTGAGCGCCGGTGGTGGCGATCAGTTCGGC…	, ATGCTGTTCTCACTGAAGAATCTGTTGGCTTCCAAGAAAAGCCTGAAGTCCTACGCCTGGTACATCTGGTACTGA, 76209, 76284(+)	, AWYIWY*, 76209, 76284(+)	AWYIWY	6
WP_064629341.1	2238347931	Xanthomonas nasturtii strain 10055 X_nasturtii_WHRI10055_contig_12, whole genome shotgun sequence	Xanthomonas nasturtii	Pseudomonadota	Xanthomonas	63.8	64.6	-0.799999999999997	2238347931	19924..25879	ATGCGTCGCCTCGCTGTTGCCATCTCTGCCCTACTCGCCTGCTCCTCCGCGCTCGCCGCCCAGACCAGCATTCCCGACAGCGCATTGCGCACCGCGGCGCAATTGCGCGAGCAGGCGTTGGCCGATGACACCGGCTTTGCGGTGGTGCAATCGCTGACCACCGAAGTGGGCCCGCGCATTGCCGGCGGCGAAGCAGATCCGCGTGCAGTGGCCTGGGCCAAGGCCAAGTTTCAGTCCCTGGGCTTCGACAAGGTGTGGACCGAGCCGGTGACCTTTCCCAAGTGGGAACGGCGTAGCGAACATGCAGCGGTAGTGGGCGCGCACGCGCAGCCATTGACCATCACCGCGCTGGGCGGCAGCCCCGGCGGCACCGTCGAAGGCGAGGTGGTGCGCTTCGAG…	, ATGCTGTTCTCACTGAAGAATCTGTTGGCTTCCAAGAAAAGCCTGAAGTCCTACGCCTGGTACATCTGGTACTGA, 23758, 23833(-)	, AWYIWY*, 23758, 23833(-)	AWYIWY	6
WP_064629341.1	2238355684	Xanthomonas nasturtii strain 10017C X_nasturtii_WHRI10017C_contig_49, whole genome shotgun sequence	Xanthomonas nasturtii	Pseudomonadota	Xanthomonas	63.8	64.6	-0.799999999999997	2238355684	16594..22549	ATGCGTCGCCTCGCTGTTGCCATCTCTGCCCTACTCGCCTGCTCCTCCGCGCTCGCCGCCCAGACCAGCATTCCCGACAGCGCATTGCGCACCGCGGCGCAATTGCGCGAGCAGGCGTTGGCCGATGACACCGGCTTTGCGGTGGTGCAATCGCTGACCACCGAAGTGGGCCCGCGCATTGCCGGCGGCGAAGCAGATCCGCGTGCAGTGGCCTGGGCCAAGGCCAAGTTTCAGTCCCTGGGCTTCGACAAGGTGTGGACCGAGCCGGTGACCTTTCCCAAGTGGGAACGGCGTAGCGAACATGCAGCGGTAGTGGGCGCGCACGCGCAGCCATTGACCATCACCGCGCTGGGCGGCAGCCCCGGCGGCACCGTCGAAGGCGAGGTGGTGCGCTTCGAG…	, ATGCTGTTCTCACTGAAGAATCTGTTGGCTTCCAAGAAAAGCCTGAAGTCCTACGCCTGGTACATCTGGTACTGA, 20428, 20503(-)	, AWYIWY*, 20428, 20503(-)	AWYIWY	6
WP_064629341.1	2238364244	Xanthomonas nasturtii strain 10015A X_nasturtii_WHRI10015A_contig_13, whole genome shotgun sequence	Xanthomonas nasturtii	Pseudomonadota	Xanthomonas	63.9	64.6	-0.699999999999996	2238364244	55184..61139	ATGCGTCGCCTCGCTGTTGCCATCTCTGCCCTACTCGCCTGCTCCTCCGCGCTCGCCGCCCAGACCAGCATTCCCGACAGCGCATTGCGCACCGCGGCGCAATTGCGCGAGCAGGCGTTGGCCGATGACACCGGCTTTGCGGTGGTGCAATCGCTGACCACCGAAGTGGGCCCGCGCATTGCCGGCGGCGAAGCAGATCCGCGTGCAGTGGCCTGGGCCAAGGCCAAGTTTCAGTCCCTGGGCTTCGACAAGGTGTGGACCGAGCCGGTGACCTTTCCCAAGTGGGAACGGCGTAGCGAACATGCAGCGGTAGTGGGCGCGCACGCGCAGCCATTGACCATCACCGCGCTGGGCGGCAGCCCCGGCGGCACCGTCGAAGGCGAGGTGGTGCGCTTCGAG…	, ATGCTGTTCTCACTGAAGAATCTGTTGGCTTCCAAGAAAAGCCTGAAGTCCTACGCCTGGTACATCTGGTACTGA, 59018, 59093(-)	, AWYIWY*, 59018, 59093(-)	AWYIWY	6
WP_064629341.1	2238367105	Xanthomonas nasturtii strain 10054 X_nasturtii_WHRI10054_contig_16, whole genome shotgun sequence	Xanthomonas nasturtii	Pseudomonadota	Xanthomonas	63.9	64.6	-0.699999999999996	2238367105	32818..42958	ATGAAAAAGCTGCATTCGAACACCCGCCACACCCCATTGGCTGCCGCACTTGCGGCTGCGCTGACCCTGCTTGCCGGCGGCGCAAGCGCGCAGGACACCGCCAACACCGCAGGCGTCACCGACCTGGACAAGGTCATGGTCAAGGGCGTGCGCGGCGCGCAGGCCGAGGCCATCGAAAACAAGCGCAGCGCCGCGCAGATCATCGATTCGATCTCGGCCGAAGACATCGGCAAGTTGCCCGACGTCACCATCACCGATTCGCTGCAGCGCGTGCCCGGCGTGCAGATCCGGCGCTCGGCCGGCGAGGGCTCGCAGCTCAATATCCGCGGCATGCCGCAGGTGCAGACCACCATGAACGGCGAGCTGTATCTGAGCGCCGGTGGTGGCGATCAGTTCGGC…	, ATGCTGTTCTCACTGAAGAATCTGTTGGCTTCCAAGAAAAGCCTGAAGTCCTACGCCTGGTACATCTGGTACTGA, 38493, 38568(+)	, AWYIWY*, 38493, 38568(+)	AWYIWY	6
WP_064629341.1	2238364736	Xanthomonas nasturtii strain 10017B X_nasturtii_WHRI10017B_contig_27, whole genome shotgun sequence	Xanthomonas nasturtii	Pseudomonadota	Xanthomonas	63.9	64.6	-0.699999999999996	2238364736	32818..42958	ATGAAAAAGCTGCATTCGAACACCCGCCACACCCCATTGGCTGCCGCACTTGCGGCTGCGCTGACCCTGCTTGCCGGCGGCGCAAGCGCGCAGGACACCGCCAACACCGCAGGCGTCACCGACCTGGACAAGGTCATGGTCAAGGGCGTGCGCGGCGCGCAGGCCGAGGCCATCGAAAACAAGCGCAGCGCCGCGCAGATCATCGATTCGATCTCGGCCGAAGACATCGGCAAGTTGCCCGACGTCACCATCACCGATTCGCTGCAGCGCGTGCCCGGCGTGCAGATCCGGCGCTCGGCCGGCGAGGGCTCGCAGCTCAATATCCGCGGCATGCCGCAGGTGCAGACCACCATGAACGGCGAGCTGTATCTGAGCGCCGGTGGTGGCGATCAGTTCGGC…	, ATGCTGTTCTCACTGAAGAATCTGTTGGCTTCCAAGAAAAGCCTGAAGTCCTACGCCTGGTACATCTGGTACTGA, 38493, 38568(+)	, AWYIWY*, 38493, 38568(+)	AWYIWY	6
WP_064629341.1	2238351378	Xanthomonas nasturtii strain 10016C X_nasturtii_WHRI10016C_contig_22, whole genome shotgun sequence	Xanthomonas nasturtii	Pseudomonadota	Xanthomonas	63.9	64.6	-0.699999999999996	2238351378	32818..42958	ATGAAAAAGCTGCATTCGAACACCCGCCACACCCCATTGGCTGCCGCACTTGCGGCTGCGCTGACCCTGCTTGCCGGCGGCGCAAGCGCGCAGGACACCGCCAACACCGCAGGCGTCACCGACCTGGACAAGGTCATGGTCAAGGGCGTGCGCGGCGCGCAGGCCGAGGCCATCGAAAACAAGCGCAGCGCCGCGCAGATCATCGATTCGATCTCGGCCGAAGACATCGGCAAGTTGCCCGACGTCACCATCACCGATTCGCTGCAGCGCGTGCCCGGCGTGCAGATCCGGCGCTCGGCCGGCGAGGGCTCGCAGCTCAATATCCGCGGCATGCCGCAGGTGCAGACCACCATGAACGGCGAGCTGTATCTGAGCGCCGGTGGTGGCGATCAGTTCGGC…	, ATGCTGTTCTCACTGAAGAATCTGTTGGCTTCCAAGAAAAGCCTGAAGTCCTACGCCTGGTACATCTGGTACTGA, 38493, 38568(+)	, AWYIWY*, 38493, 38568(+)	AWYIWY	6
WP_064629341.1	2238355962	Xanthomonas nasturtii strain 8984 X_nasturtii_WHRI8984_contig_1, whole genome shotgun sequence	Xanthomonas nasturtii	Pseudomonadota	Xanthomonas	63.9	64.6	-0.699999999999996	2238355962	17578..23533	ATGCGTCGCCTCGCTGTTGCCATCTCTGCCCTACTCGCCTGCTCCTCCGCGCTCGCCGCCCAGACCAGCATTCCCGACAGCGCATTGCGCACCGCGGCGCAATTGCGCGAGCAGGCGTTGGCCGATGACACCGGCTTTGCGGTGGTGCAATCGCTGACCACCGAAGTGGGCCCGCGCATTGCCGGCGGCGAAGCAGATCCGCGTGCAGTGGCCTGGGCCAAGGCCAAGTTTCAGTCCCTGGGCTTCGACAAGGTGTGGACCGAGCCGGTGACCTTTCCCAAGTGGGAACGGCGTAGCGAACATGCAGCGGTAGTGGGCGCGCACGCGCAGCCATTGACCATCACCGCGCTGGGCGGCAGCCCCGGCGGCACCGTCGAAGGCGAGGTGGTGCGCTTCGAG…	, ATGCTGTTCTCACTGAAGAATCTGTTGGCTTCCAAGAAAAGCCTGAAGTCCTACGCCTGGTACATCTGGTACTGA, 21412, 21487(-)	, AWYIWY*, 21412, 21487(-)	AWYIWY	6
WP_064629341.1	1464233082	Xanthomonas nasturtii strain WHRI 8984 scf_5921_6, whole genome shotgun sequence	Xanthomonas nasturtii	Pseudomonadota	Xanthomonas	63.9	64.6	-0.699999999999996	1464233082	17573..23528	ATGCGTCGCCTCGCTGTTGCCATCTCTGCCCTACTCGCCTGCTCCTCCGCGCTCGCCGCCCAGACCAGCATTCCCGACAGCGCATTGCGCACCGCGGCGCAATTGCGCGAGCAGGCGTTGGCCGATGACACCGGCTTTGCGGTGGTGCAATCGCTGACCACCGAAGTGGGCCCGCGCATTGCCGGCGGCGAAGCAGATCCGCGTGCAGTGGCCTGGGCCAAGGCCAAGTTTCAGTCCCTGGGCTTCGACAAGGTGTGGACCGAGCCGGTGACCTTTCCCAAGTGGGAACGGCGTAGCGAACATGCAGCGGTAGTGGGCGCGCACGCGCAGCCATTGACCATCACCGCGCTGGGCGGCAGCCCCGGCGGCACCGTCGAAGGCGAGGTGGTGCGCTTCGAG…	, ATGCTGTTCTCACTGAAGAATCTGTTGGCTTCCAAGAAAAGCCTGAAGTCCTACGCCTGGTACATCTGGTACTGA, 21407, 21482(-)	, AWYIWY*, 21407, 21482(-)	AWYIWY	6
WP_064629341.1	2238357936	Xanthomonas nasturtii strain 10053 X_nasturtii_WHRI10053_contig_2, whole genome shotgun sequence	Xanthomonas nasturtii	Pseudomonadota	Xanthomonas	63.9	64.6	-0.699999999999996	2238357936	17529..23484	ATGCGTCGCCTCGCTGTTGCCATCTCTGCCCTACTCGCCTGCTCCTCCGCGCTCGCCGCCCAGACCAGCATTCCCGACAGCGCATTGCGCACCGCGGCGCAATTGCGCGAGCAGGCGTTGGCCGATGACACCGGCTTTGCGGTGGTGCAATCGCTGACCACCGAAGTGGGCCCGCGCATTGCCGGCGGCGAAGCAGATCCGCGTGCAGTGGCCTGGGCCAAGGCCAAGTTTCAGTCCCTGGGCTTCGACAAGGTGTGGACCGAGCCGGTGACCTTTCCCAAGTGGGAACGGCGTAGCGAACATGCAGCGGTAGTGGGCGCGCACGCGCAGCCATTGACCATCACCGCGCTGGGCGGCAGCCCCGGCGGCACCGTCGAAGGCGAGGTGGTGCGCTTCGAG…	, ATGCTGTTCTCACTGAAGAATCTGTTGGCTTCCAAGAAAAGCCTGAAGTCCTACGCCTGGTACATCTGGTACTGA, 21363, 21438(-)	, AWYIWY*, 21363, 21438(-)	AWYIWY	6
WP_064629341.1	2238354615	Xanthomonas nasturtii strain 10007A X_nasturtii_WHRI10007A_contig_27, whole genome shotgun sequence	Xanthomonas nasturtii	Pseudomonadota	Xanthomonas	63.9	64.6	-0.699999999999996	2238354615	17523..23478	ATGCGTCGCCTCGCTGTTGCCATCTCTGCCCTACTCGCCTGCTCCTCCGCGCTCGCCGCCCAGACCAGCATTCCCGACAGCGCATTGCGCACCGCGGCGCAATTGCGCGAGCAGGCGTTGGCCGATGACACCGGCTTTGCGGTGGTGCAATCGCTGACCACCGAAGTGGGCCCGCGCATTGCCGGCGGCGAAGCAGATCCGCGTGCAGTGGCCTGGGCCAAGGCCAAGTTTCAGTCCCTGGGCTTCGACAAGGTGTGGACCGAGCCGGTGACCTTTCCCAAGTGGGAACGGCGTAGCGAACATGCAGCGGTAGTGGGCGCGCACGCGCAGCCATTGACCATCACCGCGCTGGGCGGCAGCCCCGGCGGCACCGTCGAAGGCGAGGTGGTGCGCTTCGAG…	, ATGCTGTTCTCACTGAAGAATCTGTTGGCTTCCAAGAAAAGCCTGAAGTCCTACGCCTGGTACATCTGGTACTGA, 21357, 21432(-)	, AWYIWY*, 21357, 21432(-)	AWYIWY	6
WP_064629341.1	1035844021	Xanthomonas nasturtii strain WHRI 8853 scf_22201_12, whole genome shotgun sequence	Xanthomonas nasturtii	Pseudomonadota	Xanthomonas	63.9	64.6	-0.699999999999996	1035844021	12872..18827	ATGCGTCGCCTCGCTGTTGCCATCTCTGCCCTACTCGCCTGCTCCTCCGCGCTCGCCGCCCAGACCAGCATTCCCGACAGCGCATTGCGCACCGCGGCGCAATTGCGCGAGCAGGCGTTGGCCGATGACACCGGCTTTGCGGTGGTGCAATCGCTGACCACCGAAGTGGGCCCGCGCATTGCCGGCGGCGAAGCAGATCCGCGTGCAGTGGCCTGGGCCAAGGCCAAGTTTCAGTCCCTGGGCTTCGACAAGGTGTGGACCGAGCCGGTGACCTTTCCCAAGTGGGAACGGCGTAGCGAACATGCAGCGGTAGTGGGCGCGCACGCGCAGCCATTGACCATCACCGCGCTGGGCGGCAGCCCCGGCGGCACCGTCGAAGGCGAGGTGGTGCGCTTCGAG…	, ATGCTGTTCTCACTGAAGAATCTGTTGGCTTCCAAGAAAAGCCTGAAGTCCTACGCCTGGTACATCTGGTACTGA, 16706, 16781(-)	, AWYIWY*, 16706, 16781(-)	AWYIWY	6
WP_064629341.1	2238365528	Xanthomonas nasturtii strain 8853 X_nasturtii_WHRI8853_contig_8, whole genome shotgun sequence	Xanthomonas nasturtii	Pseudomonadota	Xanthomonas	63.9	64.6	-0.699999999999996	2238365528	12822..18777	ATGCGTCGCCTCGCTGTTGCCATCTCTGCCCTACTCGCCTGCTCCTCCGCGCTCGCCGCCCAGACCAGCATTCCCGACAGCGCATTGCGCACCGCGGCGCAATTGCGCGAGCAGGCGTTGGCCGATGACACCGGCTTTGCGGTGGTGCAATCGCTGACCACCGAAGTGGGCCCGCGCATTGCCGGCGGCGAAGCAGATCCGCGTGCAGTGGCCTGGGCCAAGGCCAAGTTTCAGTCCCTGGGCTTCGACAAGGTGTGGACCGAGCCGGTGACCTTTCCCAAGTGGGAACGGCGTAGCGAACATGCAGCGGTAGTGGGCGCGCACGCGCAGCCATTGACCATCACCGCGCTGGGCGGCAGCCCCGGCGGCACCGTCGAAGGCGAGGTGGTGCGCTTCGAG…	, ATGCTGTTCTCACTGAAGAATCTGTTGGCTTCCAAGAAAAGCCTGAAGTCCTACGCCTGGTACATCTGGTACTGA, 16656, 16731(-)	, AWYIWY*, 16656, 16731(-)	AWYIWY	6
WP_064629341.1	2238350095	Xanthomonas nasturtii strain 10016B X_nasturtii_WHRI10016B_contig_50, whole genome shotgun sequence	Xanthomonas nasturtii	Pseudomonadota	Xanthomonas	63.9	64.6	-0.699999999999996	2238350095	5869..16009	ATGAAAAAGCTGCATTCGAACACCCGCCACACCCCATTGGCTGCCGCACTTGCGGCTGCGCTGACCCTGCTTGCCGGCGGCGCAAGCGCGCAGGACACCGCCAACACCGCAGGCGTCACCGACCTGGACAAGGTCATGGTCAAGGGCGTGCGCGGCGCGCAGGCCGAGGCCATCGAAAACAAGCGCAGCGCCGCGCAGATCATCGATTCGATCTCGGCCGAAGACATCGGCAAGTTGCCCGACGTCACCATCACCGATTCGCTGCAGCGCGTGCCCGGCGTGCAGATCCGGCGCTCGGCCGGCGAGGGCTCGCAGCTCAATATCCGCGGCATGCCGCAGGTGCAGACCACCATGAACGGCGAGCTGTATCTGAGCGCCGGTGGTGGCGATCAGTTCGGC…	, ATGCTGTTCTCACTGAAGAATCTGTTGGCTTCCAAGAAAAGCCTGAAGTCCTACGCCTGGTACATCTGGTACTGA, 11544, 11619(+)	, AWYIWY*, 11544, 11619(+)	AWYIWY	6
WP_064629341.1	2238368624	Xanthomonas nasturtii strain 10014A X_nasturtii_WHRI10014A_contig_28, whole genome shotgun sequence	Xanthomonas nasturtii	Pseudomonadota	Xanthomonas	64	64.6	-0.599999999999994	2238368624	32611..42751	ATGAAAAAGCTGCATTCGAACACCCGCCACACCCCATTGGCTGCCGCACTTGCGGCTGCGCTGACCCTGCTTGCCGGCGGCGCAAGCGCGCAGGACACCGCCAACACCGCAGGCGTCACCGACCTGGACAAGGTCATGGTCAAGGGCGTGCGCGGCGCGCAGGCCGAGGCCATCGAAAACAAGCGCAGCGCCGCGCAGATCATCGATTCGATCTCGGCCGAAGACATCGGCAAGTTGCCCGACGTCACCATCACCGATTCGCTGCAGCGCGTGCCCGGCGTGCAGATCCGGCGCTCGGCCGGCGAGGGCTCGCAGCTCAATATCCGCGGCATGCCGCAGGTGCAGACCACCATGAACGGCGAGCTGTATCTGAGCGCCGGTGGTGGCGATCAGTTCGGC…	, ATGCTGTTCTCACTGAAGAATCTGTTGGCTTCCAAGAAAAGCCTGAAGTCCTACGCCTGGTACATCTGGTACTGA, 38286, 38361(+)	, AWYIWY*, 38286, 38361(+)	AWYIWY	6
WP_064629341.1	2238352698	Xanthomonas nasturtii strain 10015B X_nasturtii_WHRI10015B_contig_27, whole genome shotgun sequence	Xanthomonas nasturtii	Pseudomonadota	Xanthomonas	64	64.6	-0.599999999999994	2238352698	32611..42751	ATGAAAAAGCTGCATTCGAACACCCGCCACACCCCATTGGCTGCCGCACTTGCGGCTGCGCTGACCCTGCTTGCCGGCGGCGCAAGCGCGCAGGACACCGCCAACACCGCAGGCGTCACCGACCTGGACAAGGTCATGGTCAAGGGCGTGCGCGGCGCGCAGGCCGAGGCCATCGAAAACAAGCGCAGCGCCGCGCAGATCATCGATTCGATCTCGGCCGAAGACATCGGCAAGTTGCCCGACGTCACCATCACCGATTCGCTGCAGCGCGTGCCCGGCGTGCAGATCCGGCGCTCGGCCGGCGAGGGCTCGCAGCTCAATATCCGCGGCATGCCGCAGGTGCAGACCACCATGAACGGCGAGCTGTATCTGAGCGCCGGTGGTGGCGATCAGTTCGGC…	, ATGCTGTTCTCACTGAAGAATCTGTTGGCTTCCAAGAAAAGCCTGAAGTCCTACGCCTGGTACATCTGGTACTGA, 38286, 38361(+)	, AWYIWY*, 38286, 38361(+)	AWYIWY	6
WP_064629341.1	2238353395	Xanthomonas nasturtii strain 10013B X_nasturtii_WHRI10013B_contig_7, whole genome shotgun sequence	Xanthomonas nasturtii	Pseudomonadota	Xanthomonas	64	64.6	-0.599999999999994	2238353395	142178..152318	ATGAAAAAGCTGCATTCGAACACCCGCCACACCCCATTGGCTGCCGCACTTGCGGCTGCGCTGACCCTGCTTGCCGGCGGCGCAAGCGCGCAGGACACCGCCAACACCGCAGGCGTCACCGACCTGGACAAGGTCATGGTCAAGGGCGTGCGCGGCGCGCAGGCCGAGGCCATCGAAAACAAGCGCAGCGCCGCGCAGATCATCGATTCGATCTCGGCCGAAGACATCGGCAAGTTGCCCGACGTCACCATCACCGATTCGCTGCAGCGCGTGCCCGGCGTGCAGATCCGGCGCTCGGCCGGCGAGGGCTCGCAGCTCAATATCCGCGGCATGCCGCAGGTGCAGACCACCATGAACGGCGAGCTGTATCTGAGCGCCGGTGGTGGCGATCAGTTCGGC…	, ATGCTGTTCTCACTGAAGAATCTGTTGGCTTCCAAGAAAAGCCTGAAGTCCTACGCCTGGTACATCTGGTACTGA, 147853, 147928(+)	, AWYIWY*, 147853, 147928(+)	AWYIWY	6
WP_064629341.1	2238352036	Xanthomonas nasturtii strain 10013C X_nasturtii_WHRI10013C_contig_5, whole genome shotgun sequence	Xanthomonas nasturtii	Pseudomonadota	Xanthomonas	64	64.6	-0.599999999999994	2238352036	142178..152318	ATGAAAAAGCTGCATTCGAACACCCGCCACACCCCATTGGCTGCCGCACTTGCGGCTGCGCTGACCCTGCTTGCCGGCGGCGCAAGCGCGCAGGACACCGCCAACACCGCAGGCGTCACCGACCTGGACAAGGTCATGGTCAAGGGCGTGCGCGGCGCGCAGGCCGAGGCCATCGAAAACAAGCGCAGCGCCGCGCAGATCATCGATTCGATCTCGGCCGAAGACATCGGCAAGTTGCCCGACGTCACCATCACCGATTCGCTGCAGCGCGTGCCCGGCGTGCAGATCCGGCGCTCGGCCGGCGAGGGCTCGCAGCTCAATATCCGCGGCATGCCGCAGGTGCAGACCACCATGAACGGCGAGCTGTATCTGAGCGCCGGTGGTGGCGATCAGTTCGGC…	, ATGCTGTTCTCACTGAAGAATCTGTTGGCTTCCAAGAAAAGCCTGAAGTCCTACGCCTGGTACATCTGGTACTGA, 147853, 147928(+)	, AWYIWY*, 147853, 147928(+)	AWYIWY	6
WP_064629341.1	2238351904	Xanthomonas nasturtii strain 10013E X_nasturtii_WHRI10013E_contig_7, whole genome shotgun sequence	Xanthomonas nasturtii	Pseudomonadota	Xanthomonas	64	64.6	-0.599999999999994	2238351904	142178..152318	ATGAAAAAGCTGCATTCGAACACCCGCCACACCCCATTGGCTGCCGCACTTGCGGCTGCGCTGACCCTGCTTGCCGGCGGCGCAAGCGCGCAGGACACCGCCAACACCGCAGGCGTCACCGACCTGGACAAGGTCATGGTCAAGGGCGTGCGCGGCGCGCAGGCCGAGGCCATCGAAAACAAGCGCAGCGCCGCGCAGATCATCGATTCGATCTCGGCCGAAGACATCGGCAAGTTGCCCGACGTCACCATCACCGATTCGCTGCAGCGCGTGCCCGGCGTGCAGATCCGGCGCTCGGCCGGCGAGGGCTCGCAGCTCAATATCCGCGGCATGCCGCAGGTGCAGACCACCATGAACGGCGAGCTGTATCTGAGCGCCGGTGGTGGCGATCAGTTCGGC…	, ATGCTGTTCTCACTGAAGAATCTGTTGGCTTCCAAGAAAAGCCTGAAGTCCTACGCCTGGTACATCTGGTACTGA, 147853, 147928(+)	, AWYIWY*, 147853, 147928(+)	AWYIWY	6
WP_064629341.1	2238348455	Xanthomonas nasturtii strain 10013A X_nasturtii_WHRI10013A_contig_7, whole genome shotgun sequence	Xanthomonas nasturtii	Pseudomonadota	Xanthomonas	64	64.6	-0.599999999999994	2238348455	142178..152318	ATGAAAAAGCTGCATTCGAACACCCGCCACACCCCATTGGCTGCCGCACTTGCGGCTGCGCTGACCCTGCTTGCCGGCGGCGCAAGCGCGCAGGACACCGCCAACACCGCAGGCGTCACCGACCTGGACAAGGTCATGGTCAAGGGCGTGCGCGGCGCGCAGGCCGAGGCCATCGAAAACAAGCGCAGCGCCGCGCAGATCATCGATTCGATCTCGGCCGAAGACATCGGCAAGTTGCCCGACGTCACCATCACCGATTCGCTGCAGCGCGTGCCCGGCGTGCAGATCCGGCGCTCGGCCGGCGAGGGCTCGCAGCTCAATATCCGCGGCATGCCGCAGGTGCAGACCACCATGAACGGCGAGCTGTATCTGAGCGCCGGTGGTGGCGATCAGTTCGGC…	, ATGCTGTTCTCACTGAAGAATCTGTTGGCTTCCAAGAAAAGCCTGAAGTCCTACGCCTGGTACATCTGGTACTGA, 147853, 147928(+)	, AWYIWY*, 147853, 147928(+)	AWYIWY	6
WP_115514620.1	1444810421	Xanthomonas dyei strain PLY_1 scaffold1.1_X.arboricola_PLY_1_size3948043, whole genome shotgun sequence	Xanthomonas dyei	Pseudomonadota	Xanthomonas	63.4	64.3	-0.899999999999999	1444810421	1619542..1625750	ATGCGTCGCCTCGCTGTTGCCATCTCCGCCCTGCTCGCCTGTTCCCCCGCGCTTGCCGCACAAACCACCCTTGCCGACAGCGCGCTGCGCACCGCTGCGCAGTTGCGCGAGCAAGCCCTGGCCGACACCACCGGCTTTGCAGTGGTGGAATCGCTCACCACCGAAGTGGGTCCGCGCATTGCCGGTGGCGATGCCGATCCGCGCGCGGTGGCGTGGGCCAAAGCCAAATTCCAGTCGCTGGGTTTCGACAAGGTGTGGACCGAACCGGTGACCTTTCCCAAGTGGGAACGTCGTAGCGAACACGCTGCGGTGCTGGGTGCACACGCGCAACCGTTGACCATCACCGCATTGGGCGGCAGCCCGGGTGGCAGCGTCGAAGGTGAGGTAGTGCGCTTCGAC…	, ATGCTGTTCTCGCTCAAAAACCTGTTGGCTTCCAAGAAAAGTCTGAAGTCCTACGCTTGGTACATCTGGTACTGA, 1623685, 1623760(-)	, AWYIWY*, 1623685, 1623760(-)	AWYIWY	6
WP_115529154.1	1444843898	Xanthomonas dyei strain PLY_2 scaffold1.2_X.arboricola_PLY_2_size4782406, whole genome shotgun sequence	Xanthomonas dyei	Pseudomonadota	Xanthomonas	63.6	64.3	-0.699999999999996	1444843898	4195768..4201819	ATGCGTCGCCTCGCTGTTGCCATCTCCGCCCTGCTCGCCTGTTCCCCCGCGCTTGCCGCACAAACCACCCTTGCCGACAGCGCGCTGCGCACCGCTGCGCAGTTGCGCGAGCAGGCCCTGGCCGACACCACCGGCTTTGCAGTGGTGGAATCGCTCACCACCGAAGTGGGTCCGCGCATTGCCGGTGGCGAAGCCGATCCGCGCGCGGTGGCGTGGGCCAAAGCCAAATTCCAGTCGCTGGGCTTCGACAAGGTGTGGACCGAGCCGGTGACCTTTCCCAAGTGGGAACGTCGTAGCGAACGCGCTGCGGTGCTGGGTGCACACGCGCAACCGCTGACCATCACCGCATTGGGCGGCAGCCCGGGTGGCAGCGTCGAAGGTGAGGTAGTGCGCTTCGAC…	, ATGCTGTTCTCGCTCAAAAACCTGTTGGCTTCCAAGAAAAGTCTGAAGTCCTACGCTTGGTACATCTGGTACTGA, 4199754, 4199829(-)	, AWYIWY*, 4199754, 4199829(-)	AWYIWY	6
WP_228439227.1	2131631737	Xanthomonas campestris pv. plantaginis strain NCPPB 1061 scf_21831_6.contig_1, whole genome shotgun sequence	Xanthomonas campestris pv. plantaginis	Pseudomonadota	Xanthomonas	63.6	64.3	-0.699999999999996	2131631737	16748..22744	ATGCGTCGCCTCGCTGTCGCCATCTCCGCCCTGCTTGCCACCTCCGCGGCGCTTGCCGCGCCCACCAGCATTCCCGATAGCGCGTTGCGCACCGCCGCGCAGTTGCGCGAGCAGGCGCTGGCCGACAGCACCGGCTTTGCAGTGGTGGAATCGTTGACCACCGAAGTGGGCCCGCGCATTGCCGGCGGTGAAGCGGATCCACGCGCGGTGGCCTGGGCCAAGGCGAAATTCAAGGCCTTGGGCTTTGACAAGGTCTGGACCGAGCCGGTCACTTTCCCCAAGTGGGAGCGCCGCAGCGAGCAGGCCGCCGTCATCGGCGCACATGCGCAGCCCTTGCATATCACCGCACTGGGCGGCAGCCCGGGCGGCACTGTGGAAGGCGAGATCGTGCGCTTCGAG…	, ATGAAACTGTTGTTTGCCATCAAGCATCGCCTTGCTTCGAACAAGAGCCTGAAGTCGCACGCTTGGTACATCTGGTACTGA, 20490, 20571(-)	, AWYIWY*, 20490, 20571(-)	AWYIWY	6
WP_228424121.1	2131617176	Xanthomonas campestris pv. papavericola strain NCPPB 2970 scf_8275_2.contig_1, whole genome shotgun sequence	Xanthomonas campestris pv. papavericola	Pseudomonadota	Xanthomonas	63.2	64.3	-1.09999999999999	2131617176	377465..387638	ATGAACAAGTTGCTGTCGAATACACGTCATACACCGCTGGCCGCCGCGCTCGCGGCCGCACTGACCTTGCTGGCTGGTGGCGCGCAAGCGCAGGACGCCAATGCCGGCGCAGGTGTCACCGAGTTGGACAAGGTCATGGTCAAGGGTGTGCGCGGTGCGCAGGCCGAAGCCATCGAAAACAAGCGCACTGCCGCGCAAATCATCGATTCAATTTCGGCTGAGGACATCGGCAAGCTGCCCGACGTCACCATCACCGATTCGCTGCAGCGCGTCCCCGGCGTACAGATCCGGCGCTCCGCCGGTGAAGGCTCGCAGCTCAATATCCGCGGCATGCCGCAGGTGCAGACCACGATGAATGGCGAGCTGTATCTGAGCGCGGGTGGTGGGGATCAATTCGGC…	, ATGAAACTGTTGTTTGCCATCAAGCACCGCCTTGCTTCCAACAAGAGCCTGAAGTCGCACGCTTGGTACATCTGGTACTGA, 383269, 383350(+)	, AWYIWY*, 383269, 383350(+)	AWYIWY	6
WP_116889171.1	2100824268	Xanthomonas campestris pv. incanae strain 18048 chromosome, complete genome	Xanthomonas campestris pv. incanae	Pseudomonadota	Xanthomonas	63.4	64.3	-0.899999999999999	2100824268	3763962..3769959	ATGCGTCGCCTCGCTGTCGCCATCTCCGCCCTGCTTGCCACCTCCGCAGCGCTTGCTGCGCCCACCAGCATTCCCGATAACGCGTTGCGCACCGCCGCGCAGTTGCGCGAGCAGGCGCTGGCCGACAGCACCGGCTTTGCAGTGGTGGAATCGTTGACCACCGAAGTGGGCCCGCGCATTGCCGGCGGTGAAGCGGATCCACGCGCGGTGGCCTGGGCCAAGGCGAAGTTCAAGGCCTTGGGCTTTGACAAGGTCTGGACCGAGCCGGTCACTTTCCCCAAGTGGGAGCGCCGCAGCGAGCAGGCCGCCGTCCTCGGCACACATGCGCAGCCCTTGCATATCACTGCGCTGGGCGGCAGCCCGGGCGGCACTGTGGAAGGCGAGATCGTGCGCTTCGAG…	, ATGAAACTGTTGTTTGCCATCAAGCATCGCCTTGCTTCGAACAAGAGCCTGAAGTCGCACGCTTGGTACATCTGGTACTGA, 3767704, 3767785(-)	, AWYIWY*, 3767704, 3767785(-)	AWYIWY	6
WP_116889171.1	1464209548	Xanthomonas campestris pv. campestris strain WHRI10004 scf_17688_2, whole genome shotgun sequence	Xanthomonas campestris pv. campestris	Pseudomonadota	Xanthomonas	63.4	64.3	-0.899999999999999	1464209548	143238..149024	ATGCGTCGCCTCGCTGTCGCCATCTCCGCCCTGCTTGCCACCTCCGCAGCGCTTGCTGCGCCCACCAGCATTCCCGATAACGCGTTGCGCACCGCCGCGCAGTTGCGCGAGCAGGCGCTGGCCGACAGCACCGGCTTTGCAGTGGTGGAATCGTTGACCACCGAAGTGGGCCCGCGCATTGCCGGCGGTGAAGCGGATCCACGCGCGGTGGCCTGGGCCAAGGCGAAGTTCAAGGCCTTGGGCTTTGACAAGGTCTGGACCGAGCCGGTCACTTTCCCCAAGTGGGAGCGCCGCAGCGAGCAGGCCGCCGTCCTCGGCACACATGCGCAGCCCTTGCATATCACTGCGCTGGGCGGTAGCCCGGGCGGCACCGTGGAAGGCGAGATCATGCGCTTCGAG…	, ATGAAACTGTTGTTTGCCATCAAGCATCGCCTTGCTTCGAACAAGAGCCTGAAGTCGCACGCTTGGTACATCTGGTACTGA, 146980, 147061(-)	, AWYIWY*, 146980, 147061(-)	AWYIWY	6
WP_115540899.1	1444792194	Xanthomonas campestris strain BRE_17 scaffold1.1_X.arboricola_BRE_17_size5049386, whole genome shotgun sequence	Xanthomonas campestris	Pseudomonadota	Xanthomonas	62.6	65	-2.4	1444792194	3299273..3305270	ATGCGTCGCCTCGCTGTCGCCATCTCCGCCCTGCTCGCCACCTCCGCGGCGCTTGCCGCGCCCACCAGCATTCCCGATAGCGCGTTGCGCACCGCCGCGCAGTTGCGCGAGCAGGCGCTGGCCGACAGCACCGGCTTTGCAGTGGTGGAATCGTTGACCACCGAAGTAGGCCCGCGCATTGCCGGCGGTGAAGCAGATCCGCGTGCGGTGGCCTGGGCCAAGGCGAAGTTCAAGGCCTTGGGCTTTGACAAGGTCTGGACCGAGCCGGTCACCTTCCCCAAGTGGGAGCGCCGCAGCGAGCAGGCCGCCGTCCTAGGCGCACATGCGCAGCCCTTGCATATCACGGCGCTGGGCGGCAGCCCGGGCGGCACCGTGGAAGGCGAAATTGTGCGCTTCGAG…	, ATGAAACTGTTGTTTGCCATCAAGCATCGCCTTGCTTCCAACAAGAGCCTGAAGTCGCACGCTTGGTACATCTGGTACTGA, 3303015, 3303096(-)	, AWYIWY*, 3303015, 3303096(-)	AWYIWY	6
WP_228436397.1	2131627946	Xanthomonas campestris strain NCPPB 4231 scf_11125_3.contig_1, whole genome shotgun sequence	Xanthomonas campestris	Pseudomonadota	Xanthomonas	62.8	65	-2.2	2131627946	374440..380437	ATGCGTCGCCTCGCTGTCGCCATCTCCGCCCTGCTCGCCACCTCCGCGGCGCTTGCCGCGCCCACCAGCATTCCCGATAGCGCGTTGCGCACCGCCGCGCAGTTGCGCGAGCAGGCGCTGGCCGACAGCACCGGCTTTGCAGTGGTGGAATCGTTGACCACCGAAGTAGGCCCGCGCATTGCCGGCGGTGAAGCAGATCCGCGTGCGGTGGCCTGGGCCAAGGCGAAGTTCAAGGCCTTGGGCTTTGACAAGGTCTGGACCGAGCCGGTCACCTTCCCCAAGTGGGAGCGCCGCAGCGAGCAGGCCGCCGTCCTCGGCGCACATGCGCAGCCCTTGCATATCACGGCGCTGGGCGGCAGCCCGGGCGGCACCGTGGAAGGCGAAATTGTGCGCTTCGAG…	, ATGAAACTGTTGTTTGCCATCAAGCATCGCCTTGCTTCCAACAAGAGCCTGAAGTCGCACGCTTGGTACATCTGGTACTGA, 378182, 378263(-)	, AWYIWY*, 378182, 378263(-)	AWYIWY	6
WP_042594940.1	1444839155	Xanthomonas campestris strain LMC_P47 scaffold1.1_X.arboricola_LMC_P47_size4976818, whole genome shotgun sequence	Xanthomonas campestris	Pseudomonadota	Xanthomonas	63	65	-2	1444839155	3904669..3910665	ATGCGTCGCCTCGCTGTCGCCATCTCCGCCCTGCTTGCCACCTCCGCGGCGCTTGCCGCGCCCACCAGCATTCCCGATAGCGCGTTGCGCACCGCCGCGCAGTTGCGCGAGCAGGCGCTGGCCGACAGCACCGGCTTTGCAGTGGTGGAATCGTTGACCACCGAAGTGGGCCCGCGCATTGCTGGCGGTGAAGCGGATCCACGCGCGGTGGCCTGGGCCAAGGCGAAGTTCAAAGCCTTGGGCTTTGACAAGGTCTGGACCGAGCCGGTCACCTTCCCCAAGTGGGAGCGCCGCAGCGAGCAGGCCGCCGTCCTCGGCGCACATGCGCAGCCCTTGCATATCACCGCGTTGGGCGGCAGCCCGGGCGGCACCGTGGAAGGCGAAATTATGCGCTTCGAG…	, ATGAAACTGTTGTTTGCCATCAAGCACCGCCTTGCTTCCAACAAGAGCCTGAAGTCGCACGCTTGGTACATCTGGTACTGA, 3908411, 3908492(-)	, AWYIWY*, 3908411, 3908492(-)	AWYIWY	6
WP_103700616.1	1724411384	Xanthomonas campestris strain E1 contig14, whole genome shotgun sequence	Xanthomonas campestris	Pseudomonadota	Xanthomonas	63	65	-2	1724411384	379270..385268	ATGCGTCGCCTCGCTGTCGCCATCTCCGCCCTGCTTGCCACCTCCGCGGCGCTTGCCGCGCCCACCAGCATTCCCGATAGCGCGTTGCGCACCGCCGCGCAGTTGCGCGAGCAGGCGCTGGCCGACAGCACCGGCTTTGCAGTGGTGGAATCGTTGACCACCGAGGTGGGCCCGCGCATTGCCGGCGGTGAAGCGGATCCACGCGCGGTGGCCTGGGCCAAGGCGAAATTCAAGGCCTTGGGCTTTGACAAGGTCTGGACCGAGCCGGTCACTTTCCCCAAGTGGGAGCGCCGCAGCGAGCAGGCCGCCGTCATCGGCACACATGCGCAGCCCTTGCATATCACCGCGTTGGGCGGCAGCCCGGGCGGCACTGTGGAAGGCGAGATCGTGCGCTTCGAG…	, ATGAAACTGTTGTTTGCCATCAAGCATCGCCTTGCTTCCAACAAGAGCCTGAAGTCGCACGCTTGGTACATCTGGTACTGA, 383012, 383093(-)	, AWYIWY*, 383012, 383093(-)	AWYIWY	6
WP_042594940.1	756145841	Xanthomonas campestris strain LMCP11 contig_2, whole genome shotgun sequence	Xanthomonas campestris	Pseudomonadota	Xanthomonas	63	65	-2	756145841	321509..327505	ATGCGTCGCCTCGCTGTCGCCATCTCCGCCCTGCTTGCCACCTCCGCGGCGCTTGCCGCGCCCACCAGCATTCCCGATAGCGCGTTGCGCACCGCCGCGCAGTTGCGCGAGCAGGCGCTGGCCGACAGCACCGGCTTTGCAGTGGTGGAATCGTTGACCACCGAAGTGGGCCCGCGCATTGCTGGCGGTGAAGCGGATCCACGCGCGGTGGCCTGGGCCAAGGCGAAGTTCAAAGCCTTGGGCTTTGACAAGGTCTGGACCGAGCCGGTCACCTTCCCCAAGTGGGAGCGCCGCAGCGAGCAGGCCGCCGTCCTCGGCGCACATGCGCAGCCCTTGCATATCACCGCGTTGGGCGGCAGCCCGGGCGGCACCGTGGAAGGCGAAATTATGCGCTTCGAG…	, ATGAAACTGTTGTTTGCCATCAAGCACCGCCTTGCTTCCAACAAGAGCCTGAAGTCGCACGCTTGGTACATCTGGTACTGA, 325251, 325332(-)	, AWYIWY*, 325251, 325332(-)	AWYIWY	6
WP_228418344.1	2131609833	Xanthomonas campestris strain NCPPB 4232 scf_7206_2.contig_1, whole genome shotgun sequence	Xanthomonas campestris	Pseudomonadota	Xanthomonas	63	65	-2	2131609833	276418..282415	ATGCTTCGCCTCGCTGTCGCCATCTCCGCCCTGCTTGCCACCTCCGCGGCGCTTGCCGCGCCCACCAGCATTCCCGATAACGCATTGCGCACCGCCGCGCAGTTGCGCGAGCAGGCGCTGGCCGACAGCACCGGCTTTGCAGTGGTGGAATCGTTGACCACCGAAGTGGGCCCGCGCATTGCCGGCGGTGAAGCGGATCCACGCGCGGTGGCCTGGGCCAGGGCGAAATTCAAGGCCTTGGGCTTTGACAAGGTCTGGACCGAGCCGGTCACTTTCCCCAAGTGGGAGCGCCGCAGCGAGCAGGCCGCCGTCATCGGCACACATGCGCAGCCCTTGCATATCACCGCGTTGGGCGGCAGCCCGGGCGGCACTGTGGAAGGCGAGATCGTGCGCTTCGAG…	, ATGAAACTGTTGTTTGCCATCAAGCACCGCCTTGCTTCCAACAAGAGCCTGAAGTCGCACGCTTGGTACATCTGGTACTGA, 280160, 280241(-)	, AWYIWY*, 280160, 280241(-)	AWYIWY	6
WP_042594940.1	1442404273	Xanthomonas campestris strain LMC_P11 scaffold2.1_X.arboricola_LMC_P11_size649363, whole genome shotgun sequence	Xanthomonas campestris	Pseudomonadota	Xanthomonas	63	65	-2	1442404273	21046..27042	ATGCGTCGCCTCGCTGTCGCCATCTCCGCCCTGCTTGCCACCTCCGCGGCGCTTGCCGCGCCCACCAGCATTCCCGATAGCGCGTTGCGCACCGCCGCGCAGTTGCGCGAGCAGGCGCTGGCCGACAGCACCGGCTTTGCAGTGGTGGAATCGTTGACCACCGAAGTGGGCCCGCGCATTGCTGGCGGTGAAGCGGATCCACGCGCGGTGGCCTGGGCCAAGGCGAAGTTCAAAGCCTTGGGCTTTGACAAGGTCTGGACCGAGCCGGTCACCTTCCCCAAGTGGGAGCGCCGCAGCGAGCAGGCCGCCGTCCTCGGCGCACATGCGCAGCCCTTGCATATCACCGCGTTGGGCGGCAGCCCGGGCGGCACCGTGGAAGGCGAAATTATGCGCTTCGAG…	, ATGAAACTGTTGTTTGCCATCAAGCACCGCCTTGCTTCCAACAAGAGCCTGAAGTCGCACGCTTGGTACATCTGGTACTGA, 24788, 24869(-)	, AWYIWY*, 24788, 24869(-)	AWYIWY	6
WP_115571769.1	1444832792	Xanthomonas campestris strain LMC_P73 scaffold1.1_X.arboricola_LMC_P73_size4473463, whole genome shotgun sequence	Xanthomonas campestris	Pseudomonadota	Xanthomonas	63	65	-2	1444832792	12840..18837	ATGCGTCGCCTCGCTGTCGCCATCTCCGCCCTGCTCGCCACCTCCGCGGCGCTTGCCGCGCCCACCAGCATTCCCGATAGCGCGTTGCGCACCGCCGCGCAGTTGCGCGAGCAGGCGCTGGCCGACAGCACCGGCTTTGCAGTGGTGGAATCGTTGACCACCGCAGTAGGCCCGCGCATTGCCGGCGGTGAAGCAGATCCGCGTGCGGTGGCCTGGGCCAAGGCGAAGTTCAAGGCCTTGGGCTTTGACAAGGTCTGGACCGAGCCGGTCACCTTCCCCAAGTGGGAGCGCCGCAGCGAGCAGGCCGCCGTCCTCGGCGCACATGCGCAGCCCTTGCATATCACGGCGCTGGGCGGCAGCCCGGGCGGCACCGTGGAAGGCGAAATTGTGCGCTTCGAG…	, ATGAAACTGTTGTTTGCCATCAAGCATCGCCTTGCTTCCAACAAGAGCCTGAAGTCGCACGCTTGGTACATCTGGTACTGA, 16582, 16663(-)	, AWYIWY*, 16582, 16663(-)	AWYIWY	6
WP_119959119.1	1486426836	Xanthomonas campestris strain CFBP 7700 Xc-CFBP7700-G101, whole genome shotgun sequence	Xanthomonas campestris	Pseudomonadota	Xanthomonas	63.1	65	-1.9	1486426836	616175..626348	ATGAACAAGTTGCTGTCGAATACACGTCATACACCGCTGGCCGCCGCGCTCGCGGCCGTACTGACCTTGCTGGCTGGTGGCGCGCAAGCGCAGGACACCAGTGCCGGCGCAGGTGTCACCGAGTTGGACAAGGTCATGGTCAAGGGTGTGCGCGGCGCGCAGGCCGAAGCCATCGAAAACAAGCGCACTGCCGCGCAAATCATCGATTCAATTTCGGCTGAAGACATCGGCAAGCTGCCCGACGTCACCATCACCGATTCGTTGCAGCGCGTCCCCGGCGTGCAGATCCGGCGTTCGGCCGGCGAGGGCTCACAGCTCAATATCCGCGGCATGCCGCAGGTGCAGACCACCATGAATGGCGAGCTGTATCTGAGCGCGGGTGGTGGCGATCAGTTCGGC…	, ATGAAACTGTTGTTTGCCATCAAGCATCGCCTTGCTTCCAACAAGAGCCTGAAGTCGCACGCTTGGTACATCTGGTACTGA, 621979, 622060(+)	, AWYIWY*, 621979, 622060(+)	AWYIWY	6
WP_115577552.1	1444836961	Xanthomonas campestris strain NL_P172 scaffold1.1_X.arboricola_NL_P172_size4520666, whole genome shotgun sequence	Xanthomonas campestris	Pseudomonadota	Xanthomonas	63.1	65	-1.9	1444836961	4486567..4492561	ATGCGTCGCCTCGCTGTCGCCATCTCCGCCCTGCTTGCTACCTCCGCGGCGCTTGCCGCGCCCACCAGCATTCCCGATAGCGCGTTGCGCACCGCCGCGCAGTTGCGCGAACAGGCGCTGGCCGACAGCACCGGCTTTGCAGTGGTGGAATCGTTGACCACCGAAGTGGGCCCGCGCATTGCCGGCGGTGAAGCGGATCCACGCGCGGTGGCCTGGGCCAAGGCGAAGTTCAAGGCCTTGGGCTTTGACAAGGTCTGGACCGAGCCGGTCACCTTCCCCAAGTGGGAGCGCCGCAGCGAGCAGGCCGCCGTCATCGGCGCACATGCGCAGCCCTTGCATATCACCGCACTGGGCGGCAGCCCGGGCGGCACTGTGGAAGGCGAGATCGTGCGCTTCGAG…	, ATGAAACTGTTGTTTGCCATCAAGCACCGCCTTGCTTCCAACAAGAGCCTGAAGTCGCACGCTTGGTACATCTGGTACTGA, 4490309, 4490390(-)	, AWYIWY*, 4490309, 4490390(-)	AWYIWY	6
WP_115530975.1	1444753577	Xanthomonas campestris strain MEDV_A40 scaffold3.1_X.arboricola_MEDV_A40_size954897, whole genome shotgun sequence	Xanthomonas campestris	Pseudomonadota	Xanthomonas	63.7	65	-1.3	1444753577	331761..337758	ATGCGTCGCCTCGCTGTCGCCATCTCCGCCCTGCTTGCCACCTCCGCGGCGCTTGCCGCGCCCACCAGCATTCCCGATAGCGCGTTGCGCACCGCCGCGCAGTTGCGCGAGCAGGCGCTGGCCGACAGCACCGGCTTTGCAGTGGTGGAATCGTTGACCACCGAAGTGGGCCCGCGCATTGCTGGCGGTGAAGCGGATCCACGCGCGGTGGCCTGGGCCAAGGCGAAGTTCAAAGCCTTGGGCTTTGACAAGGTCTGGACCGAGCCGGTCACCTTCCCCAAGTGGGAGCGCCGCAGCGAGCAGGCCGCCGTCCTCGGCGCACATGCGCAGCCCTTGCATATCACCGCGTTGGGCGGCAGCCCGGGCGGCACCGTGGAAGGCGAAATTATGCGCTTCGAG…	, ATGAAACTGTTGTTTGCCATCAAGCACCGCCTTGCTTCCAACAAGAGCCTGAAGTCGCACGCTTGGTACATCTGGTACTGA, 335503, 335584(-)	, AWYIWY*, 335503, 335584(-)	AWYIWY	6
WP_104621699.1	1351088270	Xanthomonas axonopodis pv. begoniae strain CFBP2524 Xab-CFBP2524-G1024, whole genome shotgun sequence	Xanthomonas axonopodis pv. begoniae	Pseudomonadota	Xanthomonas	62.5	65	-2.5	1351088270	24174..31783	ATGCGTCGTCTCGCTGTCGCCATCTCTGCCCTACTCGCCTGCTCCTGCGCGCTCGCCGCGCAGACCAGCATCCCCGACAGCGCATTGCGTACCGCAGCGCAGTTACGCGAGCAGGCGCTGGCCGACAACACCGGCTTTGCGGTGGTCCAATCGTTGACCACCGAAGTGGGCCCGCGCATTGCCGGTGGCCAAGCAGACCCGCGCGCGGTGGCCTGGGCCAAGGCGAAATTCGCTTCGCTGGGTTTCGACAAGGTATGGACCGAGCCGGTGACCTTTCCCAAATGGGAGCGTCGCAGCGAACACGCTGCCGTACTCGGTGCGCATGCGCAGCCGCTGACCATCACCGCATTGGGCGGCAGCCCGGGCGGCACTGTCGAGGGCGAGGTGGTGCGTTTCGAC…	, ATGCTGGCCTCCCGGAAGAGTCTCAAGTCCTACGCCTGGTATATCTGGTACTGA, 28225, 28279(-)	, AWYIWY*, 28225, 28279(-)	AWYIWY	6
WP_115555102.1	1444806053	Xanthomonas arboricola strain PLY_9 scaffold2.1_X.arboricola_PLY_9_size2578790, whole genome shotgun sequence	Xanthomonas arboricola	Pseudomonadota	Xanthomonas	62.5	65.6	-3.09999999999999	1444806053	1405004..1411140	ATGCGTCGCCTCGCTGTTGCCATCTCCGCCCTGCTCGCCTGTTCCCCCGCGCTTGCCGCACAGACCACCCTTGCCGACAGCGCGCTGCGCACCGCTGCGCAGTTGCGCGAGCAGGCCCTGGCCGACACCACCGGCTTTGCAGTGGTGGAATCGCTCACCACCGAAGTGGGTCCGCGCATTGCCGGTGGCGATGCCGATCCGCGCGCGGTGGCCTGGGCCAAAGCCAAATTCCAGTCGCTGGGCTTCGACAAGGTGTGGACCGAGCCGGTGACCTTTCCCAAGTGGGAACGTCGTAGCGAACACGCTGCGGTGCTGGGTGCACACGCGCAACCGTTGACCATCACCGCATTGGGCGGCAGCCCGGGTGGCAGCGTCGAAGGTGAGGTAGTGCGCTTCGAC…	, ATGCTGTTCTCGCTCAAAAACCTGTTGGCTTCCAAGAAAAGTCTGAAGTCCTACGCTTGGTACATCTGGTACTGA, 1409075, 1409150(-)	, AWYIWY*, 1409075, 1409150(-)	AWYIWY	6
WP_055850314.1	1444814645	Xanthomonas arboricola strain FOR_F23 scaffold3.1_X.arboricola_FOR_F23_size2355074, whole genome shotgun sequence	Xanthomonas arboricola	Pseudomonadota	Xanthomonas	63.3	65.6	-2.3	1444814645	1654876..1660932	ATGCGTCGCCTCGCTGTTGCCATCTCCGCCCTGCTCGCCTGTTCCCCCGCGCTTGCCGCACAGACCACCCTTGCCGACAGCGCGCTGCGCACCGCTGCGCAGTTGCGCGAGCAGGCCCTGGCCGACACCACCGGCTTTGCAGTGGTGGAATCGCTCACCACCGAAGTGGGTCCGCGCATTGCCGGTGGCGACGCCGATCCGCGCGCGGTGGCGTGGGCCAAAGCCAAATTCCAGTCGCTGGGCTTCGACAAGGTGTGGACCGAGCCGGTGACCTTTCCCAAGTGGGAACGTCGTAGCGAACACGCTGCGGTGCTGGGTGCACACGCGCAACCGTTGACCATCACCGCATTGGGCGGCAGCCCGGGTGGCAGCGTCGAAGGTGAGGTAGTGCGCTTCGAC…	, ATGCTGTTCTCGCTCAAAAACCTGTTGGCTTCCAAGAAAAGTCTGAAGTCCTACGCTTGGTACATCTGGTACTGA, 1658867, 1658942(-)	, AWYIWY*, 1658867, 1658942(-)	AWYIWY	6
WP_055850314.1	1444844343	Xanthomonas arboricola strain FOR_F21 scaffold2.1_X.arboricola_FOR_F21_size2362876, whole genome shotgun sequence	Xanthomonas arboricola	Pseudomonadota	Xanthomonas	63.3	65.6	-2.3	1444844343	1654826..1660882	ATGCGTCGCCTCGCTGTTGCCATCTCCGCCCTGCTCGCCTGTTCCCCCGCGCTTGCCGCACAGACCACCCTTGCCGACAGCGCGCTGCGCACCGCTGCGCAGTTGCGCGAGCAGGCCCTGGCCGACACCACCGGCTTTGCAGTGGTGGAATCGCTCACCACCGAAGTGGGTCCGCGCATTGCCGGTGGCGACGCCGATCCGCGCGCGGTGGCGTGGGCCAAAGCCAAATTCCAGTCGCTGGGCTTCGACAAGGTGTGGACCGAGCCGGTGACCTTTCCCAAGTGGGAACGTCGTAGCGAACACGCTGCGGTGCTGGGTGCACACGCGCAACCGTTGACCATCACCGCATTGGGCGGCAGCCCGGGTGGCAGCGTCGAAGGTGAGGTAGTGCGCTTCGAC…	, ATGCTGTTCTCGCTCAAAAACCTGTTGGCTTCCAAGAAAAGTCTGAAGTCCTACGCTTGGTACATCTGGTACTGA, 1658817, 1658892(-)	, AWYIWY*, 1658817, 1658892(-)	AWYIWY	6
WP_055850314.1	1444813848	Xanthomonas arboricola strain FOR_F26 scaffold2.1_X.arboricola_FOR_F26_size2352634, whole genome shotgun sequence	Xanthomonas arboricola	Pseudomonadota	Xanthomonas	63.3	65.6	-2.3	1444813848	1651707..1657763	ATGCGTCGCCTCGCTGTTGCCATCTCCGCCCTGCTCGCCTGTTCCCCCGCGCTTGCCGCACAGACCACCCTTGCCGACAGCGCGCTGCGCACCGCTGCGCAGTTGCGCGAGCAGGCCCTGGCCGACACCACCGGCTTTGCAGTGGTGGAATCGCTCACCACCGAAGTGGGTCCGCGCATTGCCGGTGGCGACGCCGATCCGCGCGCGGTGGCGTGGGCCAAAGCCAAATTCCAGTCGCTGGGCTTCGACAAGGTGTGGACCGAGCCGGTGACCTTTCCCAAGTGGGAACGTCGTAGCGAACACGCTGCGGTGCTGGGTGCACACGCGCAACCGTTGACCATCACCGCATTGGGCGGCAGCCCGGGTGGCAGCGTCGAAGGTGAGGTAGTGCGCTTCGAC…	, ATGCTGTTCTCGCTCAAAAACCTGTTGGCTTCCAAGAAAAGTCTGAAGTCCTACGCTTGGTACATCTGGTACTGA, 1655698, 1655773(-)	, AWYIWY*, 1655698, 1655773(-)	AWYIWY	6
WP_115514620.1	1444697556	Xanthomonas arboricola strain PLY_4 scaffold1.1_X.arboricola_PLY_4_size4580638, whole genome shotgun sequence	Xanthomonas arboricola	Pseudomonadota	Xanthomonas	63.4	65.6	-2.2	1444697556	3386842..3392892	ATGCGTCGCCTCGCTGTTGCCATCTCCGCCCTGCTCGCCTGTTCCCCCGCGCTTGCCGCACAAACCACCCTTGCCGACAGCGCGCTGCGCACCGCTGCGCAGTTGCGCGAGCAAGCCCTGGCCGACACCACCGGCTTTGCAGTGGTGGAATCGCTCACCACCGAAGTGGGTCCGCGCATTGCCGGTGGCGATGCCGATCCGCGCGCGGTGGCGTGGGCCAAAGCCAAATTCCAGTCGCTGGGTTTCGACAAGGTGTGGACCGAACCGGTGACCTTTCCCAAGTGGGAACGTCGTAGCGAACACGCTGCGGTGCTGGGTGCACACGCGCAACCGTTGACCATCACCGCATTGGGCGGCAGCCCGGGTGGCAGCGTCGAAGGTGAGGTAGTGCGCTTCGAC…	, ATGCTGTTCTCGCTCAAAAACCTGTTGGCTTCCAAGAAAAGTCTGAAGTCCTACGCTTGGTACATCTGGTACTGA, 3390827, 3390902(-)	, AWYIWY*, 3390827, 3390902(-)	AWYIWY	6
WP_115529154.1	1444744485	Xanthomonas arboricola strain PLY_3 scaffold2.1_X.arboricola_PLY_3_size1470161, whole genome shotgun sequence	Xanthomonas arboricola	Pseudomonadota	Xanthomonas	63.6	65.6	-1.99999999999999	1444744485	795711..801762	ATGCGTCGCCTCGCTGTTGCCATCTCCGCCCTGCTCGCCTGTTCCCCCGCGCTTGCCGCACAAACCACCCTTGCCGACAGCGCGCTGCGCACCGCTGCGCAGTTGCGCGAGCAGGCCCTGGCCGACACCACCGGCTTTGCAGTGGTGGAATCGCTCACCACCGAAGTGGGTCCGCGCATTGCCGGTGGCGAAGCCGATCCGCGCGCGGTGGCGTGGGCCAAAGCCAAATTCCAGTCGCTGGGCTTCGACAAGGTGTGGACCGAGCCGGTGACCTTTCCCAAGTGGGAACGTCGTAGCGAACGCGCTGCGGTGCTGGGTGCACACGCGCAACCGCTGACCATCACCGCATTGGGCGGCAGCCCGGGTGGCAGCGTCGAAGGTGAGGTAGTGCGCTTCGAC…	, ATGCTGTTCTCGCTCAAAAACCTGTTGGCTTCCAAGAAAAGTCTGAAGTCCTACGCTTGGTACATCTGGTACTGA, 799697, 799772(-)	, AWYIWY*, 799697, 799772(-)	AWYIWY	6
WP_115563136.1	1444817865	Xanthomonas arboricola strain FOR_F20 scaffold2.1_X.arboricola_FOR_20_size1835369, whole genome shotgun sequence	Xanthomonas arboricola	Pseudomonadota	Xanthomonas	63.8	65.6	-1.8	1444817865	1149071..1155123	ATGCGTCGCCTCGCTGTTGCCATCTCCGCCCTGCTCGCCTGTTCCCCCGCGCTTGCCGCACAAACCACCCTTGCCGACAGCGCGCTGCGCACCGCTGCGCAGTTGCGCGAGCAGGCCCTGGCCGACACAACCGGCTTTGCAGTGGTGGAATCGCTCACCACCGAAGTGGGTCCACGCATTGCCGGTGGCGATGCCGATCCGCGCGCGGTGGCGTGGGCCAAAGCCAAATTCCAGTCGCTGGGTTTCGACAAGGTGTGGACCGAGCCGGTGACCTTTCCCAAGTGGGAACGTCGTAGCGAACACGCTGCGGTGCTGGGTGCACACGCGCAACCGTTGACCATCACCGCATTGGGCGGCAGCCCGGGTGGCAGCGTCGAAGGTGAGGTAGTGCGCTTCGAC…	, ATGCTGTTCTCGCTCAAAAACCTGTTGGCTTCCAAGAAAAGTCTGAAGTCCTACGCTTGGTACATCTGGTACTGA, 1153058, 1153133(-)	, AWYIWY*, 1153058, 1153133(-)	AWYIWY	6
WP_214243450.1	2046199270	Williamsia sp. CHRR-6 contig00002, whole genome shotgun sequence	Williamsia sp. CHRR-6	Actinomycetota	Williamsia	66.7	65.95	0.75	2046199270	190946..198448	ATGGTCCAAGACCTCTGTTGCTTTCTGCGACAACTCGGGGTGCGGATCGAGGGTGTCGGTACCACCACTCTGACGGTGCATGGGCTGGCCACGATCGATGCCGATGTCGACTACCAGCCCTCGGAGGACCCCATCGAGGCGATGAGCCTGCTGACCGCAGGCGTGGTCACCCACTCGACTCTCACCGTCACCCGAATTCCCATGGAGTTCATGGAGATCGAGCTGGCCATCCTCGAGCAGATGGGGCTGCAGATGGACGTCTCGACCGAGTATCGCTCGGCCAACGGTGTCACCCGGCTGGCCGACGTCACGGTGCACCCGGGTCCACTTGCTGCTCCGTTCGACAAGATCCACCCGATGCCGTTTCCCGGGTTGAACATAGACAACCTCCCGTTCTTT…	, GTGTTTGCCGGCATCAAGAACGCCGTTCGTCGCGAGAAGAGCCTGAAGGCCTACGCCTGGTACATCTGGTACTGA, 194928, 195003(-)	, AWYIWY*, 194928, 195003(-)	AWYIWY	6
WP_077972207.1	1150780342	Streptomyces tsukubensis strain F601 Scaffold29_1, whole genome shotgun sequence	Streptomyces tsukubensis	Actinomycetota	Streptomyces	69.9	71.9	-2	1150780342	84157..93098	TCAGTTCCGGGCCCCCATGGCGGGCGGGGCGGAGCCGACGCCCCACTTCGACGGCTTGGCGGAGAGCTTGATCTTGATCGTGCCGGAGCGGAGCAGGTCCTTGTGGGAGAGCCAGCTCTGGCGCAGCTCACCCTTGCCCGTGTGCACGGAGGACACGTACTGGAGCTTCGACGCCCTGGCGCCCGGAGCCTCGACGCTGATCTTCCGTCCGTGCTCGGGCCTGATCTCGACCTTCTCGAACATGGGCGCGGTGACGAGGTAGTCGGCCGCCCCCGGCTGGGCCTCGAACACGCCGGCCATGGCGAAGACCAGCAACGAGGAGGTGGCGCCGAGGTCGTCATTGCCGGGCATGCCGTACGCGTCATCGGTGAAGAGTGTCCGCATGGCCCGCAGCGTGGC…	, ATGAAGCTCCTCAGCTCCCTGAAGAAGAAGATCGCGCCCGAAAAAAGCCTCAAGGCGTATGCCTGGTACATCTGGTACTGA, 88363, 88444(+)	, AWYIWY*, 88363, 88444(+)	AWYIWY	6
WP_077972207.1	1769767377	Streptomyces tsukubensis strain AT3 chromosome, complete genome	Streptomyces tsukubensis	Actinomycetota	Streptomyces	70	71.9	-1.90000000000001	1769767377	32598..40658	ATGCCGACCCATGACGCGTCACGTGCACTGCTCATTTCGCGAGAGGCGCTGGCACTCGCCCACCTCAAGACGGCGGCAGAACCCGTGGATATCCGCGTCAGTGCGGAGGTGCTGGACAGGGTGGCCGCCTGTCACACCTTCGCACGACGCCACATCGATGCGGGAAACGCGGTGTACGGGGCGTCCACGGGCTTCGGGCCCCTCGTCGATTTCAGGGGGAGGGACGAGACCCAGCAGCAGGCCGAGAACGCTCTGGCGCATCTGGGTGCCGGTCAGGGGCCCAACCTCGATGCGCCCCTCGTACGGGCCACGATGCTGGCCCGCCTGTCGGTCCTGTGCCAGGGACGGTCGGGAGTGTCGACGGGCGTGGTTCAAGCATTGGCGGCGGCGCTCGGCAGC…	, ATGAAGCTCCTCAGCTCCCTGAAGAAGAAGATCGCGCCCGAAAAAAGCCTCAAGGCGTATGCCTGGTACATCTGGTACTGA, 36371, 36452(-)	, AWYIWY*, 36371, 36452(-)	AWYIWY	6
WP_229878947.1	1752535242	Streptomyces spectabilis strain ATCC 27465 chromosome, complete genome	Streptomyces spectabilis	Actinomycetota	Streptomyces	73.5	72.4	1.09999999999999	1752535242	5074229..5081747	CTAGAACGCCGCCTCGTCCAGCTCCATCAGGTCGAGGTCCACGCCCTCGGAGAGGGCGCGCTGGGCGGCGACGCCCGGCAGGACGTTCGCCGCGAAGAACCGGGCCGCGGCGATCTTGCCCTGGTAGAAGGGCACGTCCTTCGCGGTGGCGGTCTCCAGCTTCTCGGCGGCCACGGCGGCACCGCGCAGGAGCAGATAGCCCACGACCACGTCACCGGAGGCGAGCAGCAGGCGGGTGGTGTTGAGCCCGACCTTGTAGATGGACTTGACGTCCTGCTCGGTGGCGGCGAGGTCGGTCAGCATGACGCCGACCATGGCCTCCAGCTCGACGGCGGCCTTGGCCAGCTCCTCGCGGGCCCCGGCGAGCGCCTCGCCCCCGGTGCCGACGGCGAGGAACTT…	, ATGGCTAAGATCATCCGGGCCCTCAAGTCCGCCACGAAGAAGAGCGAGCCCAGCCTGAAGCAGTCCGCCTGGTACATCTGGTACTGA, 5079021, 5079108(-)	, AWYIWY*, 5079021, 5079108(-)	AWYIWY	6
WP_229878947.1	2214316622	Streptomyces spectabilis strain KCTC9218 Seq1, whole genome shotgun sequence	Streptomyces spectabilis	Actinomycetota	Streptomyces	73.5	72.4	1.09999999999999	2214316622	4962021..4969539	CTAGAACGCCGCCTCGTCCAGCTCCATCAGGTCGAGGTCCACGCCCTCGGAGAGGGCGCGCTGGGCGGCGACGCCCGGCAGGACGTTCGCCGCGAAGAACCGGGCCGCGGCGATCTTGCCCTGGTAGAAGGGCACGTCCTTCGCGGTGGCGGTCTCCAGCTTCTCGGCGGCCACGGCGGCACCGCGCAGGAGCAGATAGCCCACGACCACGTCACCGGAGGCGAGCAGCAGGCGGGTGGTGTTGAGCCCGACCTTGTAGATGGACTTGACGTCCTGCTCGGTGGCGGCGAGGTCGGTCAGCATGACGCCGACCATGGCCTCCAGCTCGACGGCGGCCTTGGCCAGCTCCTCGCGGGCCCCGGCGAGCGCCTCGCCCCCGGTGCCGACGGCGAGGAACTT…	, ATGGCTAAGATCATCCGGGCCCTCAAGTCCGCCACGAAGAAGAGCGAGCCCAGCCTGAAGCAGTCCGCCTGGTACATCTGGTACTGA, 4966813, 4966900(-)	, AWYIWY*, 4966813, 4966900(-)	AWYIWY	6
WP_229878947.1	1907027322	Streptomyces spectabilis strain JCM 4308 sequence005, whole genome shotgun sequence	Streptomyces spectabilis	Actinomycetota	Streptomyces	73.5	72.4	1.09999999999999	1907027322	107073..114324	CTAGAACGCCGCCTCGTCCAGCTCCATCAGGTCGAGGTCCACGCCCTCGGAGAGGGCGCGCTGGGCGGCGACGCCCGGCAGGACGTTCGCCGCGAAGAACCGGGCCGCGGCGATCTTGCCCTGGTAGAAGGGCACGTCCTTCGCGGTGGCGGTCTCCAGCTTCTCGGCGGCCACGGCGGCACCGCGCAGGAGCAGATAGCCCACGACCACGTCACCGGAGGCGAGCAGCAGGCGGGTGGTGTTGAGCCCGACCTTGTAGATGGACTTGACGTCCTGCTCGGTGGCGGCGAGGTCGGTCAGCATGACGCCGACCATGGCCTCCAGCTCGACGGCGGCCTTGGCCAGCTCCTCGCGGGCCCCGGCGAGCGCCTCGCCCCCGGTGCCGACGGCGAGGAACTT…	, ATGGCTAAGATCATCCGGGCCCTCAAGTCCGCCACGAAGAAGAGCGAGCCCAGCCTGAAGCAGTCCGCCTGGTACATCTGGTACTGA, 111865, 111952(-)	, AWYIWY*, 111865, 111952(-)	AWYIWY	6
WP_225987211.1	1717133129	Streptomyces spectabilis strain NRRL 2792 chromosome, complete genome	Streptomyces spectabilis	Actinomycetota	Streptomyces	73.7	72.4	1.3	1717133129	4762516..4769943	CTAGAACGCCGCCTCGTCCAGCTCCATCAGGCCGAGGTCCACGCCCTCGGAGAGGGCGCGCTGGGCGGCGACGCCCGGCAGGACGTTCGCCGCGAAGAACTTGGCCGCGGCGATCTTGCCCTGGTAGAAGGGCACGTCCTTCGCGGTGGCGGTCTCCAGCTTCTCGGCGGCCACGGCGGCACCGCGCAGGAGCAGATAGCCCACGACCACGTCACCGGAGGCGAGCAGCAGGCGGGTGGTGTTGAGCCCGACCTTGTAGATGGACTTGACGTCCTGCTCGGTGGCGGCGAGGTCGGTCAGCATGACGCCGACCATGGCCTCCAGCTCGACGGCGGCCTTGGCCAGCTCCGCGCGGGCCCCGGCGAGCTCCTCGCCCCCGGTGCCGACGGCGAGGAACTT…	, ATGGCTAAGATCATCCAGGCCCTCAAGGCCGCCACGAAGAAGAGCGAGCCCAGCCTGAAGCAGTCCGCCTGGTACATCTGGTACTGA, 4767289, 4767376(-)	, AWYIWY*, 4767289, 4767376(-)	AWYIWY	6
WP_249401829.1	1679445858	Streptomyces sp. YIM 121038 chromosome, complete genome	Streptomyces sp. YIM 121038	Actinomycetota	Streptomyces	73.9	71.8	2.10000000000001	1679445858	5122396..5130065	CTAGAACGCGGCCTCGTCGAGCTCCATCAGGTCGAGGCCGACGCCCTCGGCGAGGGCGCGCTGGGTGGCGACGCCCGGCAGGACGTTCGCCGCGAAGAACCTGGCCGCGGCGATCTTGCCCTGGTAGAAGGGCACGTCCTTCGAGGCCGCGGTCGGCAGCTTCTCGGCGGCCACGGCGGCACCGCGGAGCAGCAGATAGCCCACGACCACGTCACCGGAGGCGAGCAGCAGGCGGGTGGTGTTGAGCCCGACCTTGTAGATCGACTTCACGTCCTGCTCGGTGGCGGCGAGGTCGGTCAGCATGACGCCGACCATGGCCTCCAGCTCGACGGCGGCCTTGGCCAGCTCCTCGCGGGCCCCGGCGAGCTCCTCGCCCCCGGTGCCGACGGCGAGGAACTT…	, ATGGCTAAGATCATCAAGGCCCTGAAGGCCGCCACGAAGAAGAACGAGCCGAGCCTGAAGCAGTCCGCCTGGTACATCTGGTACTGA, 5127215, 5127302(-)	, AWYIWY*, 5127215, 5127302(-)	AWYIWY	6
WP_003985364.1	1538595700	Streptomyces sp. WAC 06783 new2, whole genome shotgun sequence	Streptomyces sp. WAC 06783	Actinomycetota	Streptomyces	72.9	71.8	1.10000000000001	1538595700	90391..99129	TCACCCCCGCTGGTAACGGGCGGGCGGATACCGGTCGTAGAGTTCCGGGGACCAGTACGTGGTCATACGGGGGCGGCCGTGCTGCATCCGCGCCGACGCGTACGTGTGGATGCCGCGGCCACCTGCCAGCGGGCGCCGCGCCACCTGGCTCAGCAGCGCCCGGTAACGGCCGGCGGGCAGGCCCATGCGGGCCATGACGGAGCTGATGCGGTCCCGTATGGTCCGGTCGCTCTCCGCGTGCACCCACAGCGGGACGTACAGCGTGGCGGACACCGGTGTGTGCTCGCCGACCGCCGTGAAGGTCAGGTTGCTGACGAGCGGCTGGGGCCGCGCCTCGCCGCCGTTTCCGGTCAGCGCCTGGCAGAAGTCCTCCAGGAATCCGGGCTCGTGCTGGAGCGA…	, ATGAAGGCGGAGAAGAGCCTGAAGGCCTACGCCTGGTACATCTGGTACTGA, 94273, 94324(+)	, AWYIWY*, 94273, 94324(+)	AWYIWY	6
WP_003985364.1	1538609888	Streptomyces sp. WAC 06725 AA000228-119_WAC06725, whole genome shotgun sequence	Streptomyces sp. WAC 06725	Actinomycetota	Streptomyces	72.7	71.8	0.900000000000006	1538609888	4293..13030	TCACCTCCGCTGGTAACGGGCGGGCGGATACCGGTCGTAGAGTTCCGGGGACCAGTACGTGGTCATACGGGGGCGGCCGTGCTGCATCCGCGCCGACGCGTACGTGTGGATGCCGCGGCCACCTGCCAGCGGGCGCCGCGCCACCTGGCTCAGCAGCGCCCGGTAACGGCCGGCGGGCAGGCCCATGCGGGCCATGACGGAGCTGATGCGGTCCCGTATGGTCCGGTCGCTCTCCGCGTGCACCCACAGCGGGACGTACAGCGTGGCGGACACCGGTGTGTGCTCGCCGACCGCGGTGAAGGTCAGGTTGCTGACGAGCGGCTGGGGCCGCGCCTCGCCGCCGTTTCCGGTCAGCGCCTGGCAGAAATCCTCCAGGAATCCGGGTTCGTGCTGGAGCGA…	, ATGAAGGCGGAGAAGAGCCTGAAGGCCTACGCCTGGTACATCTGGTACTGA, 8175, 8226(+)	, AWYIWY*, 8175, 8226(+)	AWYIWY	6
WP_009069821.1	1225820276	Streptomyces sp. TverLS-915, whole genome shotgun sequence	Streptomyces sp. TverLS-915	Actinomycetota	Streptomyces	72.5	71.8	0.700000000000003	1225820276	19353..25855	TCAGCCCCCGCCGCTCCCCGTCACGGCCGCCACCTCGGCACTCTCCGCCGGAGCCGCCTCCGCCGCGCGCCTGCGGGCGATCACCGCGCACACCATGAGCTGCATCTGGTGGAACACCATCAGCGGCAGCACCGCGAGCGAGGCGTGGGCGCCGAAGAGGACGCTCGCCATGGGCAGCCCCGAGGCGAGGGACTTCTTCGAGCCCGCGAACTGGATCGCGACGCGGTCGGCGCGGGGGAAGCCGAGGCGCCCGGCGCCCCACCACGTGAGGCCGAGCATCGCGGCGAGGAGGACCGCCTCGGCGAGGAGCAGGGCGAGGAGGCGCGGCACGGTGACCTGGTGCCAGATGCCCCGCACCATGCCCTCGCTGAACGCCGTGTAGACGACGAGGAGGATCGA…	, ATGTCCCAGCAGAAGAGCCTGAAGGCTCACGCCTGGTACATCTGGTACTGA, 23371, 23422(-)	, AWYIWY*, 23371, 23422(-)	AWYIWY	6
WP_007820080.1	333022496	Streptomyces sp. Tu6071 chromosome, whole genome shotgun sequence	Streptomyces sp. Tu6071	Actinomycetota	Streptomyces	72.2	71.8	0.400000000000006	333022496	974737..981207	TCAGCCCCCGCCGCTCCCCGTCACGGCCGCCACCTCGGCGCTCTCCGCCGGAGCCGTCTCCGCCGCGCGCCTGCGGGCGATCACCGCGCACACCATGAGCTGCATCTGGTGGAACACCATCAGCGGCAGCACCGCGAGCGAGGCGTGGGCGCCGAAGAGGACGCTCGCCATGGGCAACCCCGAGGCGAGGGACTTCTTCGAGCCCGCGAACTGGATCGCGACGCGGTCGGCGCGGGGGAAGCCGAGCCGCCCGGCGCCCCACCACGTGAGGCCGAGCATCGCGGCGAGGAGGACCGCCTCGGCGAGGAGCAGGGCGAGGAGGCGCGGCACGGTGACCTGGTGCCAGATGCCCCGCACCATGCCCTCGCTGAACGCCGTGTAGACGACGAGGAGGATCGA…	, ATGTCCCAGCAGAAGAGCCTGAAGGCTCACGCCTGGTACATCTGGTACTGA, 978723, 978774(-)	, AWYIWY*, 978723, 978774(-)	AWYIWY	6
WP_225823630.1	2110908206	Streptomyces sp. TML10 7_length_427872_depth_0.87x, whole genome shotgun sequence	Streptomyces sp. TML10	Actinomycetota	Streptomyces	73.1	71.8	1.3	2110908206	190781..195855	TCACTTGGCGTTCCAGAAGAGGTGTTCGATGGCACCGCTGTTGCTGCGGTAGAAGACGTGCTGCTGGGCGTCGCCCCACACGAACGTACTCGGATCACCCACGGCGTCAGCCGCGACATTCGCCTTCGCCGTCCAGTTCTCCGCATAGACCTTGTTGCTCGGAGCATCCCAGAACAGATGCTTCACCGCCCCACCCGTACTCCGATAAAACACATGCTGCTGCGCATTGCCCCACACGAACGTACTCGGATCACTTGCCGCGTCGGCGGCGACATTCGCCTTCGCCGTCCAATCATCCGCATACACCTTGTTGCTCGGAGCATCCCAGAACAGATGCTTCACCGCCCCACCCGCACTCCGATAAAACACATGCTGCTGCGCATTGCCCCACACGAACGT…	, ATGAAGCTTCTTTTCGCCATCCGCAACCGGGTTGCCGCCGCCAAGAGCCTCAAGGCCAACGCCTGGTACATCTGGTACTGA, 193926, 194007(-)	, AWYIWY*, 193926, 194007(-)	AWYIWY	6
WP_009069821.1	224581092	Streptomyces sp. SPB78 supercont1.1, whole genome shotgun sequence	Streptomyces sp. SPB78	Actinomycetota	Streptomyces	72.3	71.8	0.5	224581092	6634375..6643153	TCAGCCGACCTCGTCCGGGTGGCCGCCGAGCCGGTGCTCCTCGTTGAGGGCGCGGATCGCGGCCATGTCCTCCTCGTCCAGCTCGAAGGAGAACACGTCGATGTTCTCCTTGATCCGGGACGGGGTCACGGACTTGGGGATGACCACGTTGCCGAGCTGGACGTGCCAGCGCAGCACGACCTGCGCCGGGGTGCGGCCGTGCTTCTGGGCGATCGCCACGAGCGCGGGCACCTCCAGGAGGCCCTTGCCCTGGCCCAGCGGCGACCACGCCTCGGTCGCGATGCCCTGCTCGCCGTGGAAGGCGCGCGACTCGCTCTGCTGCAGGTGCGGGTGCAGCTCGATCTGGTTGACCGCGGGGATCACCGAGGTCTCCCCGATGAGCCGCTCCAGGTGCGCGGG…	, ATGTCCCAGCAGAAGAGCCTGAAGGCTCACGCCTGGTACATCTGGTACTGA, 6637799, 6637850(+)	, AWYIWY*, 6637799, 6637850(+)	AWYIWY	6
WP_008744757.1	295835043	Streptomyces sp. SPB074 supercont3.1, whole genome shotgun sequence	Streptomyces sp. SPB074	Actinomycetota	Streptomyces	72.8	71.8	1	295835043	736992..744037	CGGCACGGCGGCCGGCTCGCCCGCGCCCGCCGCCTCCGGTGCCGCCTGCGCCGCGCGCCTGCGGGCGATCACCGCGCACACCATGAGCTGCATCTGGTGGAACACCATCAGCGGCAGCACCGCGAGCGAGGTGTGGGCGCCGAAAAGGACGCTCGCCATGGGCAGGCCGGAGGCGAGGGACTTCTTCGAGCCCGCGAACTGGATCGCGACGCGGTCGGCGCGCGGGAAGCCGAGGCGCCCCGCGCCCCACCACGTGAGGCCGAGCATCGCGGCGAGGAGGACCGCCTCGGCGAGGAGCAGGGCGAGCAGCCGCGGCACGGTGACCTGGTGCCAGATGCCGCGCACCATGCCCTCGCTGAACGCCGTGTAGACGACGAGGAGGATCGAGCCCCGGTCCAC…	, ATGCGGCTGCTTTTCTCGCTCAAGAACAAGCTGTCCCAGCAGAAGAGCCTGAAGGCCCACGCCTGGTACATCTGGTACTGA, 740732, 740813(-)	, AWYIWY*, 740732, 740813(-)	AWYIWY	6
WP_010275341.1	1225860333	Streptomyces sp. SolWspMP-sol7th, whole genome shotgun sequence	Streptomyces sp. SolWspMP-sol7th	Actinomycetota	Streptomyces	72.5	71.8	0.700000000000003	1225860333	11137..17657	TCAGCCCCCGCCGCTCCCCGTCACGGCCGCCACCTCGGCGCTCTCCGCCGGAGCCGTCTCCGCCGCGCGCCTGCGGGCGATCACCGCGCACACCATGAGCTGCATCTGGTGGAACACCATCAGCGGCAGCACCGCGAGCGAGGCGTGGGCGCCGAAGAGGACGCTCGCCATGGGCAACCCCGAGGCGAGGGACTTCTTCGAGCCCGCGAACTGGATCGCGACGCGGTCGGCGCGGGGGAAGCCGAGCCGCCCGGCGCCCCACCACGTGAGGCCGAGCATCGCGGCGAGGAGGACCGCCTCGGCGAGGAGCAGGGCGAGGAGGCGCGGCACGGTGACCTGGTGCCAGATGCCCCGCACCATGCCCTCGCTGAACGCCGTGTAGACGACGAGGAGGATCGA…	, ATGTCCCAGCAGAAGAGCCTGAAGGCTCACGCCTGGTACATCTGGTACTGA, 15173, 15224(-)	, AWYIWY*, 15173, 15224(-)	AWYIWY	6
WP_009190930.1	1817761935	Streptomyces sp. SID8499 contig-10000008, whole genome shotgun sequence	Streptomyces sp. SID8499	Actinomycetota	Streptomyces	74.3	71.8	2.5	1817761935	158..4852	ATGGCCGTGCTCATCGATCAGCCGATCACCCGCACCGCCGCCCCGCCGCGGCCGGTGCCCTGCCGGGGAGGGAATCCCGTGACCGTCCAGCCCGCATCCCGCGACCCGCACGCCTTCATCGCGGGGCTGCCCAAGGCCGAACTGCACGTGCACCACGTCGGCTCGGCCTCTCCCCGGATCGTCTCCGAGCTGGCCGCCCGGCACCCCGACTCCAAGGTCCCCACCGACCCCGAGGCGCTCGCCGACTACTTCACGTTCACGGACTTCGCCCACTTCATCCAGGTGTACCTGTCCGTGGTGGACCTCATCCGCACCCCGGAGGACGTACGGCTGCTGACGTACGAGATCGCCCGGGACATGGCCCGCCAGCAGGTCCGCTACGCCGAGCTGACCCTCACC…	, ATGAAGCTTCTCTTCGCCGTCCGCAACAAGGTCACCGCTCGCAAGAGCCTGAAGGCCAGCGCCTGGTACATCTGGTACTGA, 3427, 3508(-)	, AWYIWY*, 3427, 3508(-)	AWYIWY	6
WP_019984838.1	1801705208	Streptomyces sp. SID8381 SID8381.c39, whole genome shotgun sequence	Streptomyces sp. SID8381	Actinomycetota	Streptomyces	74.2	71.8	2.40000000000001	1801705208	6393..15216	ATGTGCGAGCGAGCGTATGAACGGGGATGTGGGCCGGTGTCCGACGGGCCGTTCGACCAGCCGCGCGAACACCGGGAGGCCGCCCGGCTGATCGCGGCCCGCGCCGCCCGCGCCCGGGCCGGCAGCGGCGCCCTCGTGGTGCTGCGCGGGGCGACCGGCACCGGCCGCACCACCGTCCTGGAGGCCGCCGGGCGGGACGCCGAGGCGCACGGCATGCGGGTGCTGCGCGCCCGCTGCTCACCGGACGACGCCGCCGTCCCGTTCGCCGCCGTCCGGCAACTGCTCGGCGCGCAGGGCGACTTCGGTCAGGCGGCGGGGGAACGGGAACAGGCCGAGGTGCTGCGGCGGGCGCTGCGCGGACACGCCGCCGAGGGGCCGCTGCTGGTGGCCGTCGACGAC…	, ATGAAGCTTCTCTTCGCCGTCCGCAACAAGGTCACCGCTCGCAAGAGCCTGAAGGCCAGCGCCTGGTACATCTGGTACTGA, 10674, 10755(+)	, AWYIWY*, 10674, 10755(+)	AWYIWY	6
WP_007820080.1	1801577541	Streptomyces sp. SID8380 SID8380.c367, whole genome shotgun sequence	Streptomyces sp. SID8380	Actinomycetota	Streptomyces	72.1	71.8	0.299999999999997	1801577541	3267..7896	TCAGCCCACCTCGTCCGGGTGGCCGCCGAGCCGGTGCTCCTCGTTGAGGGCGTGGATCGCGGCCATGTCCTCCTCGTCCAGCTCGAAGGAGAACACGTCGATGTTCTCCTTGATCCGGGACGGAGTCACGGACTTGGGGATGACCACGTTGCCGAGCTGGACGTGCCAGCGCAGCACGACCTGCGCCGGGGTGCGGCCGTGCTTCTGGGCGATCGCCACGAGCGCGGGCACCTCCAGGAGGCCCTTGCCCTGGCCCAGCGGCGACCACGCCTCGGTCGCGATGCCCTGCTCGCCGTGGAAGGCGCGCGACTCGCTCTGCTGCAGGTGCGGGTGCAGCTCGATCTGGTTGACCGCGGGGATCACCGAGGTCTCCCCGATGAGCCGCTCCAGGTGCGCGGG…	, ATGTCCCAGCAGAAGAGCCTGAAGGCTCACGCCTGGTACATCTGGTACTGA, 6691, 6742(+)	, AWYIWY*, 6691, 6742(+)	AWYIWY	6
WP_003985364.1	1801697437	Streptomyces sp. SID5471 SID5471.c61, whole genome shotgun sequence	Streptomyces sp. SID5471	Actinomycetota	Streptomyces	72.8	71.8	1	1801697437	4141..12851	TCACCCCCGCTGGTAACGGGCGGGCGGATACCGGTCGTAGAGTTCCGGGGACCAGTACGTGGTCATACGAGGGCGGCCGTGCTGCATCCGCGCCGACGCGTACGTGTGGATGCCGCGGCCACCTGCCAGCGGGCGCCGCGCCACCTGGCTCAGCAGCGCCCGGTAACGGCCGGCGGGCAGGCCCATACGGGCCATGACGGAGCTGATGCGGTCCCGTATGGTCCGGTCGCTCTCCGCGTGCACCCACAGCGGGACGTACAGCGTGGCGGACACCGGTGTGTGCTCGCCGACCGCCGTGAAGGTCAGGTTGCTGACGAGCGGCTGGGGCCGCGCCTCGCCGCCGTTTCCGGTCAGCGCCTGGCAGAAGTCCTCCAGGAAACCGGGCTCGTGCTGGAGCGA…	, ATGAAGGCGGAGAAGAGCCTGAAGGCCTACGCCTGGTACATCTGGTACTGA, 7996, 8047(+)	, AWYIWY*, 7996, 8047(+)	AWYIWY	6
WP_014145092.1	1801690505	Streptomyces sp. SID5468 SID5468.c1, whole genome shotgun sequence	Streptomyces sp. SID5468	Actinomycetota	Streptomyces	70.8	71.8	-1	1801690505	4695709..4703669	GTGCGCATCGCGAGATTCTCCATCGACGGCAACGTGGCCTTCGGCGTGGTCGAGGGCGACCCGGCGCAGCCGGAATCGCTCGTCATCGACATCATCAAGGGCATCCCCTTCGCCGAGTTCGAACGCAGCGGCACCAAGGTCCCGCTGGACAAGGTCCGGCTGCTGCCGCCCGTCCTGCCCAGCAAGGTCGTCGCGATCGGCCGCAACTACGCCGAGCACGCCGCCGAACTCGGCAACGAGGTCCCCCCGGCGCCGTTCGCCTTCTTCAAGCCCTCCACCTCCGTGGTCGGCCCCGGCGACCCGGTGCCGTACCCCACGTTCTCGCGGGAGCTCCACCACGAGGCCGAACTGGCCGTGGTGATCGGACGGATGTGCCGCGAGGTGCCGCTGGACCGCGCC…	, GTGGAGAAGAGCCTGAAGTCGTACGCCTGGTACATCTGGTACTGA, 4698838, 4698883(+)	, AWYIWY*, 4698838, 4698883(+)	AWYIWY	6
WP_093582223.1	1801549774	Streptomyces sp. SID4945 SID4945.c54, whole genome shotgun sequence	Streptomyces sp. SID4945	Actinomycetota	Streptomyces	72.7	71.8	0.900000000000006	1801549774	71971..78459	TCAGCCCCCGCCGCTCCCCGTCACGGCCGCCACCTCGGCACTCTCCGCCGGAGCCGCCTCCGCCGCGCGCCTGCGGGCGATCACCGCGCACACCATGAGCTGCATCTGGTGGAACACCATCAGCGGCAGCACCGCGAGCGAGGCGTGGGCGCCGAAGAGGACGCTCGCCATGGGCAGCCCCGAGGCGAGGGACTTCTTCGAGCCCGCGAACTGGATCGCGACGCGGTCGGCGCGGGGGAAGCCGAGGCGCCCGGCGCCCCACCACGTGAGGCCGAGCATCGCGGCGAGGAGGACCGCCTCGGCGAGGAGCAGGGCGAGGAGGCGCGGCACGGTGACCTGGTGCCAGATGCCCCGCACCATGCCCTCGCTGAACGCCGTGTAGACGACGAGGAGGATCGA…	, ATGTCCCAGCAGAAGAGCCTGAAGGCTCACGCCTGGTACATCTGGTACTGA, 75975, 76026(-)	, AWYIWY*, 75975, 76026(-)	AWYIWY	6
WP_010275341.1	1801688265	Streptomyces sp. SID4926 SID4926.c34, whole genome shotgun sequence	Streptomyces sp. SID4926	Actinomycetota	Streptomyces	72.6	71.8	0.799999999999997	1801688265	2704..9291	TCAGCCCCCGCCGCTCCCCGTCACGGCCGCCACCTCGGCGCTCTCCGCCGGAGCCGTCTCCGCCGCGCGCCTGCGGGCGATCACCGCGCACACCATGAGCTGCATCTGGTGGAACACCATCAGCGGCAGCACCGCGAGCGAGGCGTGGGCGCCGAAGAGGACGCTCGCCATGGGCAGCCCCGAGGCGAGGGACTTCTTCGAGCCCGCGAACTGGATCGCGACGCGGTCGGCGCGGGGGAAGCCGAGCCGCCCGGCGCCCCACCACGTGAGGCCGAGCATCGCGGCGAGGAGGACCGCCTCGGCGAGGAGCAGGGCGAGGAGGCGCGGCACGGTGACCTGGTGCCAGATGCCCCGCACCATGCCCTCGCTGAACGCCGTGTAGACGACGAGGAGGATCGA…	, ATGTCCCAGCAGAAGAGCCTGAAGGCTCACGCCTGGTACATCTGGTACTGA, 6807, 6858(-)	, AWYIWY*, 6807, 6858(-)	AWYIWY	6
WP_164282108.1	1817636943	Streptomyces sp. SID11385 contig-6000001, whole genome shotgun sequence	Streptomyces sp. SID11385	Actinomycetota	Streptomyces	72.1	71.8	0.299999999999997	1817636943	243..8996	TCAGTTGACCTCGTCCGGGTGGCCGCCGAGCCGGTGCTCCTCGTTGAGGGCGCGGATCGCGGCCATGTCCTCCTCGTCCAGCTCGAAGGAGAACACGTCGATGTTCTCCTTGATGCGGGACGGGGTCACGGACTTCGGGATGACCACGTTGCCGAGCTGGACGTGCCAGCGCAGCACCACCTGCGCCGGGGTGCGGCCGTGCTTCTGGGCGATCGCCACGAGCGCGGGCACCTCCAGGAGGCCCTTGCCCTGACCCAGCGGCGACCACGCCTCGGTCGCGATGCCCTGCTCGCCGTGGAAGGCGCGCGCCTCGCTCTGCTGGAGGTGCGGGTGCAGCTCGATCTGGTTGACCGCGGGGATCACCGAGGTCTCCTCGATCAGCCGTCCCAGGTGCGCGGG…	, ATGTCCCAGCAGAAGAGCCTGAAGGCTCACGCCTGGTACATCTGGTACTGA, 3705, 3756(+)	, AWYIWY*, 3705, 3756(+)	AWYIWY	6
WP_164267151.1	1817608769	Streptomyces sp. SID10853 NODE_271_length_8818_cov_23.245541/0, whole genome shotgun sequence	Streptomyces sp. SID10853	Actinomycetota	Streptomyces	68.3	71.8	-3.5	1817608769	126..8818	TCAGCTCAGCGACCAGCCGCTGAAGTCGACGGTCCCGCGCACCCCGTTCCCGCCGTTCGTCGCACTCATGAAGATCCCCACGTCCTGGCTGCCCGCGGCGCTCGGCACGGAGACGGTGGCGACGGTGCGCCAGCTGGCCCCGCCGTCCGTCGAGCAGGAACCGGTGTACGCCGTCCCCGCCCGGGAGAGCCGCAGCACGACCGGTGCCTTGATCCCGGTGACGCGCTTGTAGGTGTCCAGCGCGCCGTCGCCGTTCGTGTCGTACGAGAGCACGACGCCCTGGCCCGGTGTCGCCGCCAGATTCAGGAAGCCGGCCGAGCCCGGGGTCGCCAGGCTGTTGCGTACGACAAGACCGCACCGGGCCCAGCTCCCGGTGTTCTCCTGGGAGTCCACCCGTAC…	, ATGAAGCTCATTCATTCGCTCAAGAACAAGATCAGGCCCGAGAAGAGCCTGAAGTCGTACGCCTGGTACATCTGGTACTGA, 3604, 3685(+)	, AWYIWY*, 3604, 3685(+)	AWYIWY	6
WP_164583556.1	1818281046	Streptomyces sp. SID10815 contig-23000006, whole genome shotgun sequence	Streptomyces sp. SID10815	Actinomycetota	Streptomyces	74.9	71.8	3.10000000000001	1818281046	0..4826	CACGGGCGGCGTCCGCCCGGCCGGCCGTCCGGCCGCGCCGTCCCGCGGCCGGCCGTGCGCCTACCATGGCCGTGCCCGTCGATCAGCCGATCACCGCACCGCCCGCGCCGGGCCGGTGCCCTGCCGGGGAGGGAATCCCTTGACCGTCCAGCCCGCGTCCCACGACCCGCACGCCTTCATCGCGGGACTGCCCAAGGCCGAACTGCACGTGCACCACGTCGGCTCCGCCTCCCCCCGGATCGTCTCCGAGCTGGCCGCCCGGCACCCCGACTCCAAGGTCCCCACCGACCCCGAGGCGCTGGTCGACTACTTCACGTTCACGGACTTCGCCCACTTCATCCAGGTGTACCTGTCCGTGGTCGACCTGATCCGCACCCCGGAGGACGTACGGCTGCTGAC…	, ATGAAGCTTCTCTTCGCCGTTCGCAACAAGGTCACGGCTCGCAAGAGCCTGAAGGCCAGCGCCTGGTACATCTGGTACTGA, 3271, 3352(-)	, AWYIWY*, 3271, 3352(-)	AWYIWY	6
WP_064535512.1	1035695778	Streptomyces sp. SAT1 chromosome, complete genome	Streptomyces sp. SAT1	Actinomycetota	Streptomyces	73.6	71.8	1.8	1035695778	5331503..5340075	CTGCCGCCGGAGCACCGGGAGGCCGCCGCGCTGCTGGCCGACGGCGCCGAGCGGGCCCGGTCCGGCGCGGGCGGCCTGGTGCTGCTGCGCGGCGCCACCGGCACCGGCCGCACCACGGTCCTGGAGGCCGCCGCCCGGGACGCCGCCGCGCACGGCATGCGGGTGCTGCGCGCCCGCTGCGCCCCCGGCGACAGCACCGTCCCGTACGCCACCGCGCTCCAACTCCTCGGCCCCGTACCGGGACTCGGCAGTCCCGGCGGACCGGGGACGCCCGGCGGCCCCGGCGCGTCCGGGGACGAGCGTGAGCCGGCCGAACTGCTGCGCCGCGCCCTGCACGCGTACGCCGCCCGGTCGCCGGTGCTGATCGCCGTGGACGACGTCCACCTCGCGGACGGCCAC…	, ATGAAGCTGCTCTTCGCCGTCCGCAACAAGGTCTCGGCCCGCAAGAGCCTCAAGGCGAGCGCCTGGTACATCTGGTACTGA, 5335159, 5335240(+)	, AWYIWY*, 5335159, 5335240(+)	AWYIWY	6
WP_010275341.1	317512314	Streptomyces sp. SA3_actG contig00015, whole genome shotgun sequence	Streptomyces sp. SA3_actG	Actinomycetota	Streptomyces	72.6	71.8	0.799999999999997	317512314	2704..9291	TCAGCCCCCGCCGCTCCCCGTCACGGCCGCCACCTCGGCGCTCTCCGCCGGAGCCGTCTCCGCCGCGCGCCTGCGGGCGATCACCGCGCACACCATGAGCTGCATCTGGTGGAACACCATCAGCGGCAGCACCGCGAGCGAGGCGTGGGCGCCGAAGAGGACGCTCGCCATGGGCAGCCCCGAGGCGAGGGACTTCTTCGAGCCCGCGAACTGGATCGCGACGCGGTCGGCGCGGGGGAAGCCGAGCCGCCCGGCGCCCCACCACGTGAGGCCGAGCATCGCGGCGAGGAGGACCGCCTCGGCGAGGAGCAGGGCGAGGAGGCGCGGCACGGTGACCTGGTGCCAGATGCCCCGCACCATGCCCTCGCTGAACGCCGTGTAGACGACGAGGAGGATCGA…	, ATGTCCCAGCAGAAGAGCCTGAAGGCTCACGCCTGGTACATCTGGTACTGA, 6807, 6858(-)	, AWYIWY*, 6807, 6858(-)	AWYIWY	6
WP_018568017.1	483979109	Streptomyces sp. PsTaAH-124 B086DRAFT_scaffold_21.22, whole genome shotgun sequence	Streptomyces sp. PsTaAH-124	Actinomycetota	Streptomyces	73.1	71.8	1.3	483979109	138151..146659	CTGCCGCCGGAGCACCGGGAGGCCGCCGCGCTGCTGGCCGACGGCGCCGAGCGGGCCCGGTCCGGCGTGGGCGGCCTGGTGCTGCTGCGCGGCGCCACCGGCACCGGCCGCACCACCGTCCTGGAGGCCGCCGCCCGGGACGCGGCCGCGCACGGCATGCGGGTGCTGCGCGCCCGCTGCGCCCCCGGGGACGGCACCGTTCCGTACGCCACCGCGCTCCAGCTCCTGGGCCCCGTACCCGGACTCGGCGGTCCCGGCGAACCGGGGGCGCCCGGCGGCTCCGGCGCGGCCGGGGACGAGCGCGAGCCGGCCGAACTGCTGCGCCGCGCCCTGCACGCGTACGCCGCCCGGTCGCCGGTGCTGATCGCCGTGGACGACGTCCACCTCGCGGACGGCCAC…	, ATGAAGCTGCTCTTCGCCGTCCGCAACAAGGTCTCGGCCCGCAAGAGCCTCAAGGCGAGCGCCTGGTACATCTGGTACTGA, 141792, 141873(+)	, AWYIWY*, 141792, 141873(+)	AWYIWY	6
WP_003985364.1	664459178	Streptomyces sp. NRRL WC-3703 contig22.1, whole genome shotgun sequence	Streptomyces sp. NRRL WC-3703	Actinomycetota	Streptomyces	72.9	71.8	1.10000000000001	664459178	10929..16540	TCACCCGGCCCGCCGCTCTTCCTCCTCCGGTTCGCCGGTCAGGTCCGAGCGGGCGAAGTTGGTCAGCTCGTACAGCAGCTGCTTCATCTCCACGAGCAGTTCGCCACCGGCAGCGGCGGCCGAGGGGTCGCCCAGCTGCCGGAACTCGTCCGCCAGCTCGTCGTACAGCTCCTGGGACCGGCGGCGGGCCGCGCGGTAGCGCTCTTCCGCTTCCGCCCGCTCGTGGTCGGCCAGCAGGTCCGCCTCGGCCTCGCAGAGCGTCGCCGCCTCGTCCGCGAGATCGGCGTAGCGCCGCAGGAACCCGGCGCCGGGCGTGGTCAGGCGGGCCCGGTCCCCGGAAGTGCCGGACAGGGTGCGGGTGATGGCCGCGAGGTGGTCGGCGGCGCGTTCCCACACGGC…	, ATGAAGGCGGAGAAGAGCCTGAAGGCCTACGCCTGGTACATCTGGTACTGA, 14621, 14672(-)	, AWYIWY*, 14621, 14672(-)	AWYIWY	6
WP_003985364.1	663150564	Streptomyces sp. NRRL WC-3702 contig27.1, whole genome shotgun sequence	Streptomyces sp. NRRL WC-3702	Actinomycetota	Streptomyces	72.9	71.8	1.10000000000001	663150564	10928..16539	TCACCCGGCCCGCCGCTCTTCCTCCTCCGGTTCGCCGGTCAGGTCCGAGCGGGCGAAGTTGGTCAGCTCGTACAGCAGCTGCTTCATCTCCACGAGCAGTTCGCCACCGGCAGCGGCGGCCGAGGGGTCGCCCAGCTGCCGGAACTCGTCCGCCAGCTCGTCGTACAGCTCCTGGGACCGGCGGCGGGCCGCGCGGTAGCGCTCTTCCGCTTCCGCCCGCTCGTGGTCGGCCAGCAGGTCCGCCTCGGCCTCGCAGAGCGTCGCCGCCTCGTCCGCGAGATCGGCGTAGCGCCGCAGGAACCCGGCGCCGGGCGTGGTCAGGCGGGCCCGGTCCCCGGAAGTGCCGGACAGGGTGCGGGTGATGGCCGCGAGGTGGTCGGCGGCGCGTTCCCACACGGC…	, ATGAAGGCGGAGAAGAGCCTGAAGGCCTACGCCTGGTACATCTGGTACTGA, 14620, 14671(-)	, AWYIWY*, 14620, 14671(-)	AWYIWY	6
WP_003985364.1	926335068	Streptomyces sp. NRRL WC-3701 P236contig5.1, whole genome shotgun sequence	Streptomyces sp. NRRL WC-3701	Actinomycetota	Streptomyces	72.8	71.8	1	926335068	90023..98733	TCACCCCCGCTGGTAACGGGCGGGCGGATACCGGTCGTAGAGTTCCGGGGACCAGTACGTGGTCATACGAGGGCGGCCGTGCTGCATCCGCGCCGACGCGTACGTGTGGATGCCGCGGCCACCTGCCAGCGGGCGCCGCGCCACCTGGCTCAGCAGCGCCCGGTAACGGCCGGCGGGCAGGCCCATACGGGCCATGACGGAGCTGATGCGGTCCCGTATGGTCCGGTCGCTCTCCGCGTGCACCCACAGCGGGACGTACAGCGTGGCGGACACCGGTGTGTGCTCGCCGACCGCCGTGAAGGTCAGGTTGCTGACGAGCGGCTGGGGCCGCGCCTCGCCGCCGTTTCCGGTCAGCGCCTGGCAGAAGTCCTCCAGGAAACCGGGCTCGTGCTGGAGCGA…	, ATGAAGGCGGAGAAGAGCCTGAAGGCCTACGCCTGGTACATCTGGTACTGA, 93878, 93929(+)	, AWYIWY*, 93878, 93929(+)	AWYIWY	6
WP_037862837.1	740013131	Streptomyces sp. NRRL S-340 contig54.1, whole genome shotgun sequence	Streptomyces sp. NRRL S-340	Actinomycetota	Streptomyces	72.2	71.8	0.400000000000006	740013131	12325..21862	ATGGCAGGGATGCCGGGACCGCAACGGGAGCACCCGTGCGAGCAGTTGCGTGCGCGTCCGTACGACCGTCCGTCCGGGCACCTGGCGGGCCACGTGCCCGAACAGGCCTCCGCCCGGTTGCCCGACCGCACCCCGGTACGGTCCCCCGAGCCCTCGCAGACCCGGCCCTCCGCTCCCTCCGCGGCCAGGCCTTCCGGCCCCTCCGCGACGCGGTCCGCCGGCCCTCCCGGGGCCAGGCCTCCCGGTCCCTCCGCGGCCCGGCTGCCCGACCGGCCCTCCGACCACCGGTCGGCCCGGCTGCCCGACCCGCCGGCCGGCCGGCCGGGCGACCAGCGCCCCGGCAGGCGGTCCGCACCGGCCGACGGCCAGTGGTGCGACCTGCCGCCCGAACACCGTGAG…	, ATGAAGCTTCTCTTCGCCGTCCGCAACAAGGTCTCCGCCCGCAAGAGCCTGAAGAACAGCGCCTGGTACATCTGGTACTGA, 16850, 16931(+)	, AWYIWY*, 16850, 16931(+)	AWYIWY	6
WP_053699972.1	926371545	Streptomyces sp. NRRL F-5755 P309contig73.1, whole genome shotgun sequence	Streptomyces sp. NRRL F-5755	Actinomycetota	Streptomyces	72.8	71.8	1	926371545	11022..16637	TCACCCGGCCCGCCGCTCTTCCGCCGCCGGCTCGCCGGACACGTCCGAGCGGGCGAAGTTGGTCAGTTCGTACAGCAGCTGCTTCATCTCCACGAGCAGTTCGCCGCCTGCCGCGGTGGCCGCGGGGTCGTCCAGCCGCCGGAACTCGTCCGCCAGCTCGTCGTACAGCTCCTGGGACCGGTGGCGGGCCGCGTGGTAGCGCTTCTCCGCGTCCTCCCGCTCGTGGCCGGCCAGCAGGTCCGCCTCGGCCTCGCAGAGCGCCGCCGCCTCGTCCGCGAGGTCGGCGTAGCGCCGCAGGAACTCGGCGCCGGGCGTGGTCAGGCGGGCCCGTTCCCCGGAGGCGCCCGACAGGGTGCGGGTGATGGCCCCGAGGTGGTCGGCGGCGCGTTCCCACACGGT…	, ATGAAGCTCATCAACTCCCTCAAGAAGAAGCTGAAGGCGGAGAAGAGCCTGAAGTCCTACGCCTGGTACATCTGGTACTGA, 14720, 14801(-)	, AWYIWY*, 14720, 14801(-)	AWYIWY	6
WP_030813563.1	664283479	Streptomyces sp. NRRL F-2799 contig18.1, whole genome shotgun sequence	Streptomyces sp. NRRL F-2799	Actinomycetota	Streptomyces	71.1	71.8	-0.700000000000003	664283479	224912..233579	ATGCCTGACGCCCCCCGCCCCACCGTCGTCGTGATAGGCGCCGGCATGAGCGGCCTGCTGGCCGCCGCCGCCCTGGCCGGTCACGCCGACGTGATCCTGGTCGAGCGCGACACCCTCCCCGCCGGTCCCGAGCCCCGCCGGGGTGTGCCCCAGGCCCGCCACGCCCATATGGTGTGGACGGGTGGTGTGACCGCTCTGGACACGCTGCTGCCGGGCCTGACCGAGGAGCTCGTCGCCCGTGGCGCCCGTCTGGCCCACATCATGGGCGACATGGTCTCCCGCGCCCCCAACGAGATCTGGTTCCGCCGCTTCACCTCCACCCCGCACCGCAACCTGGTCTGCTCCCGTGACCTGCTGGACGCCGTGACTCGCGAACGCGTCCTCGCCGACCCCCGCATC…	, ATGAAGCTTCTCTTCGCCATTCGCAACAAGGTCGCTGCCGGTAAGAGTCTGAAGGCCAGCGCTTGGTACATCTGGTACTGA, 229170, 229251(-)	, AWYIWY*, 229170, 229251(-)	AWYIWY	6
WP_078869372.1	664150761	Streptomyces sp. NRRL B-1347 contig68.1, whole genome shotgun sequence	Streptomyces sp. NRRL B-1347	Actinomycetota	Streptomyces	72.2	71.8	0.400000000000006	664150761	21916..29477	CTAGAACGCCGCCTCGTCGAGCTCCATCAGGTCGAGGGCCACGCCCTCGGAGAGGGCGCGCTGGGTGGCGACGCCCGGCAGGACGTTCGCCGCGAAGAACCGGGCCGCGGCGATCTTGCCCTGGTAGAAGGGCACGTCCTTCGCGGTGGCGGTCTCCAGCTTCTCGGCGGCCACGGCGGCACCGCGAAGCAGCAGATAGCCCACGACCACGTCACCGGAGGCGAGCAGCAGGCGGGTGGTGTTGAGCCCGACCTTGTAGATGGACTTGACGTCCTGCTCGGTGGCGGCGAGGTCGGTCAGCATGACGCCGACCATGGCCTCCAGCTCGACGGCGGCCTTGGCCAGCTCCTCGCGGGCCCCGGCGAGCTCCTCGCCTCCGGTGCCGACGGCGAGGAACTT…	, ATGGCTAAGATCATCCAGGCCCTCAAGGCCGCCACGAAGAAGAGCGAGCCCAGCCTGAAGCAGTCCGCCTGGTACATCTGGTACTGA, 26692, 26779(-)	, AWYIWY*, 26692, 26779(-)	AWYIWY	6
WP_031190357.1	696340190	Streptomyces sp. NRRL B-11253 contig25.1, whole genome shotgun sequence	Streptomyces sp. NRRL B-11253	Actinomycetota	Streptomyces	72.8	71.8	1	696340190	11047..16657	TCACCCGGCCCGCCGCTCTTCCTCCTCCGGTTCGCCGGTCAGGTCCGAGCGGGCGAAGTTGGTCAGCTCGTACAGCAGCTGCTTCATCTCCACGAGCAGTTCGCCACCGGCCGCGGCGGCCGAGGGGTCGCCCAGCTGTCGGAACTCGTCCGCCAGCTCGTCGTACAGCTCCTGGGACCGGCGGCGGGCCGCGCGGTAGCGCTCTTCCGCTTCCGCCCGCTCGTGGTCGGCCAGCAGGTCAGCCTCGGCCTCGCAGAGCGTCGCCGCCTCGTCCGCGAGATCGGCGTAGCGCCGCAGGAACCCGGCGCCGGGCGTGGTCAGGCGGGCCCGGTCCCCGGAAGTGCCGGACAGGGTGCGGGTGATGGCCGCGAGGTGGTCGGCGGCGCGTTCCCACACGGC…	, ATGAAGGCGGAGAAGAGCCTGAAGGCCTACGCCTGGTACATCTGGTACTGA, 14739, 14790(-)	, AWYIWY*, 14739, 14790(-)	AWYIWY	6
WP_167906729.1	1829924852	Streptomyces sp. NEAU-H3 scaffold709, whole genome shotgun sequence	Streptomyces sp. NEAU-H3	Actinomycetota	Streptomyces	72.5	71.8	0.700000000000003	1829924852	2631..7260	TCAGCCGACCTCGTCCGGGTGGCCGCCGAGCCGGTGCTCCTCGTTGAGGGCGCGGATCGCGGCCATGTCCTCCTCGTCCAGCTCGAAGGAGAACACGTCGATGTTCTCCTTGATCCGGGACGGGGTCACGGACTTGGGGATGACCACGTTGCCGAGCTGGACGTGCCAGCGCAGCACGACCTGCGCCGGGGTGCGGCCGTGCTTCTGGGCGATCGCCACGAGCGCGGGCACCTCCAGGAGGCCCTTGCCCTGGCCCAGCGGCGACCACGCCTCGGTCGCGATGCCCTGCTCGCCGTGGAAGGCGCGCGACTCGCTCTGCTGCAGGTGCGGGTGCAGCTCGATCTGGTTGACCGCCGGGATCACCGAGGTCTCCCCGATGAGCCGCTCCAGGTGCGCGGG…	, ATGTCCCAGCAGAAGAGCCTGAAGGCTCACGCCTGGTACATCTGGTACTGA, 6055, 6106(+)	, AWYIWY*, 6055, 6106(+)	AWYIWY	6
WP_172385118.1	1847211970	Streptomyces sp. MNP-20 scaffold16_size128642, whole genome shotgun sequence	Streptomyces sp. MNP-20	Actinomycetota	Streptomyces	72.4	71.8	0.600000000000009	1847211970	46015..55803	ATGCGCACCAATGAGCCCCGCGAGCAGAGGGGTGACGCCTCCCTGCCGCCCGGCCAGGGCGCACTGCCCCCTGTGGAGGACGTACTCGCCGCGATCGCCACCGGCCTGTGGCGCTGGGACAACGCGAGCGGCACCGTCACGCTCGACGCGGAGGCCGCCCGGCTGCTCGGGCTCGCGCCGCGCGCCCAGACCACCACCGAGGTCGGCGTGCGCTCCCGCTTCCACCCGGTCGACTGGAACGAGATCCACGGCATCGTGCAGCTCGCCGTCGCCGAGGGCACCCTCGCCGAGGCCCGGCTGCGGATCATGGACGAGCAGGGCCGGCACGTCCTGCGCACGGTCCGCAGCCGCACCAAGCCGGTCGTCCACGACTCCTCGTCGACCGCGTACGAGCTCATC…	, ATGGCTAAGATCATCAAGGCCCTGAAGGCCGCCACGAAGAAGAACGAGCCGAGCCTGAAGCAGTCCGCCTGGTACATCTGGTACTGA, 50942, 51029(+)	, AWYIWY*, 50942, 51029(+)	AWYIWY	6
WP_063346307.1	1021341573	Streptomyces sp. MJM8645 8645_contig1_contig000001, whole genome shotgun sequence	Streptomyces sp. MJM8645	Actinomycetota	Streptomyces	70.9	71.8	-0.899999999999992	1021341573	753894..763401	GTGCCCCAGGCCACGCTCGCGTCGCTGACCACCCTCCGGCTCGGCGGGCCCGCCGGCGCCGTGCTCAACCTGTCCGACCCCGCGGACTGGCTCGACGCCGCCCGTGCGATCAGCGCCCAGGAGCAGAACGGTCCCGTCGTCCTGGGGCACGGCAGCAACGTGATCGCGGCGGATGCCGGCCACCCCGGCACCGTCGTGGTCATGAACACCCGCGGCATCACCGCCAAGAAGCTCGACGACACCACGGTGGCCGTCACCGTCCAGGCCGGCCACCCGCTCACCGACCTCGTCCATTGGGCCGCTGCCGAACGGCTTGCCGGCATCGAGTGCCTGGCCGGGATCCCAGGCACCGTCGGCGCCGCGCCGGTCCAGAACGCCGGCGCATACGGCCAGCAGATC…	, ATGAAGATCCTGTTCGCCATCCGTGACGCGTCCTTCGCCAAGAAGAGCCTGAAGGCCAGCGCTTGGTACATCTGGTACTAA, 757707, 757788(+)	, AWYIWY*, 757707, 757788(+)	AWYIWY	6
WP_093582223.1	1225583036	Streptomyces sp. LcepLS, whole genome shotgun sequence	Streptomyces sp. LcepLS	Actinomycetota	Streptomyces	72.7	71.8	0.900000000000006	1225583036	71971..78459	TCAGCCCCCGCCGCTCCCCGTCACGGCCGCCACCTCGGCACTCTCCGCCGGAGCCGCCTCCGCCGCGCGCCTGCGGGCGATCACCGCGCACACCATGAGCTGCATCTGGTGGAACACCATCAGCGGCAGCACCGCGAGCGAGGCGTGGGCGCCGAAGAGGACGCTCGCCATGGGCAGCCCCGAGGCGAGGGACTTCTTCGAGCCCGCGAACTGGATCGCGACGCGGTCGGCGCGGGGGAAGCCGAGGCGCCCGGCGCCCCACCACGTGAGGCCGAGCATCGCGGCGAGGAGGACCGCCTCGGCGAGGAGCAGGGCGAGGAGGCGCGGCACGGTGACCTGGTGCCAGATGCCCCGCACCATGCCCTCGCTGAACGCCGTGTAGACGACGAGGAGGATCGA…	, ATGTCCCAGCAGAAGAGCCTGAAGGCTCACGCCTGGTACATCTGGTACTGA, 75975, 76026(-)	, AWYIWY*, 75975, 76026(-)	AWYIWY	6
WP_129284632.1	1568633784	Streptomyces sp. GZWMJZ-114 NODE_10, whole genome shotgun sequence	Streptomyces sp. GZWMJZ-114	Actinomycetota	Streptomyces	72.5	71.8	0.700000000000003	1568633784	285975..294835	TCAGCCGACCTCGTCCGGGTGGCCGCCGAGCCGGTGCTCCTCGTTGAGGGCGCGGATCGCGGCCATGTCCTCCTCGTCCAGCTCGAAGGAGAACACGTCGATGTTCTCCTTGATCCGGGACGGGGTCACGGACTTGGGGATGACCACGTTGCCGAGCTGGACGTGCCAGCGCAGCACGACCTGCGCCGGGGTGCGGCCGTGCTTCTGGGCGATCGCCACGAGCGCGGGCACCTCCAGGAGGCCCTTGCCCTGGCCCAGCGGCGACCACGCCTCGGTCGCGATGCCCTGCTCGCCGTGGAAGGCGCGCGACTCGCTCTGCTGCAGGTGCGGGTGCAGCTCGATCTGGTTGACCGCCGGGATCACCGAGGTCTCCCCGATGAGCCGCTCCAGGTGCGCGGG…	, ATGTCCCAGCAGAAGAGCCTGAAGGCTCACGCCTGGTACATCTGGTACTGA, 289399, 289450(+)	, AWYIWY*, 289399, 289450(+)	AWYIWY	6
WP_009190930.1	1838388258	Streptomyces sp. GMY02 strain GMY01 contig01203, whole genome shotgun sequence	Streptomyces sp. GMY02	Actinomycetota	Streptomyces	74.3	71.8	2.5	1838388258	237529..246328	ATGTGCGAGCGAGCGTATGAACGGGGATGTGGGCCGGTGTCCGACGGGCCGTTCGACCAGCCGCGCGAACACCGGGAGGCCGTCGAGCTGATCGCGGCCCGCGCCGCCCGCGCCCGGGCCGGCAGCGGCGCCCTCGTGGTGCTGCGCGGGGCGACCGGCACCGGCCGCACCACCGTCCTGGAGGCCGCCGGACGCGCTGCCGAGGCGCACGGCATGCGGGTGCTGCGCGCCCGCTGCTCACCGGGCGACGCCGCGGTCCCGTTCGCCGCCGTCCGGCAACTGCTCGGCGCGCGGGACGACTTCGGGCAGGTGGCGGGGGAGCGGGAACAGGCCGAGGTGCTGCGGCGGGCGCTGCACGGACACGCCGCCGAGGGGCCGCTGCTGGTCGCCGTCGACGAC…	, ATGAAGCTTCTCTTCGCCGTCCGCAACAAGGTCACCGCTCGCAAGAGCCTGAAGGCCAGCGCCTGGTACATCTGGTACTGA, 241788, 241869(+)	, AWYIWY*, 241788, 241869(+)	AWYIWY	6
WP_009190930.1	294628000	Streptomyces sp. e14 supercont1.1, whole genome shotgun sequence	Streptomyces sp. e14	Actinomycetota	Streptomyces	74.2	71.8	2.40000000000001	294628000	4552693..4567439	CTACCAGGAGCCGTCCCCCGGCAGCAGCCGCCCCGCCTTGCGGTACTCGCGGCGGGCGCCCTCCAGCAGATCGGCCGCGGTGACCGTGCCGCCACGGCCGGCGGCGAGGTACGCGGCGGTCACCACGGCGCTGCGGATGGAACCGCCGGCCAGCTCGAAGTCGGCGGACAGCGCGCCGAGTTCGATGCCGTCCCCGCACGGCACGTGGGACAGGCTGTGCCGCCACAGGGCCAGCCGCTGCCCGGCGTCGGGGAACGGGAAGTCGACGACCAGGTCGAGCCGCCGGGTGAACGCCTCGTCGATGTTGGCGCGCAGGTTCGTGGTGAGCAGGGCGATGCCGTCGAAGGACTCCAGCCGCTGGAGCAGATAGGCGCTCTCCATGTTGGCGTACCGGTCGTG…	, ATGAAGCTTCTCTTCGCCGTCCGCAACAAGGTCACCGCTCGCAAGAGCCTGAAGGCCAGCGCCTGGTACATCTGGTACTGA, 4562841, 4562922(+)	, AWYIWY*, 4562841, 4562922(+)	AWYIWY	6
WP_010275341.1	1225566463	Streptomyces sp. DfronAA-171, whole genome shotgun sequence	Streptomyces sp. DfronAA-171	Actinomycetota	Streptomyces	72.6	71.8	0.799999999999997	1225566463	2703..9290	TCAGCCCCCGCCGCTCCCCGTCACGGCCGCCACCTCGGCGCTCTCCGCCGGAGCCGTCTCCGCCGCGCGCCTGCGGGCGATCACCGCGCACACCATGAGCTGCATCTGGTGGAACACCATCAGCGGCAGCACCGCGAGCGAGGCGTGGGCGCCGAAGAGGACGCTCGCCATGGGCAGCCCCGAGGCGAGGGACTTCTTCGAGCCCGCGAACTGGATCGCGACGCGGTCGGCGCGGGGGAAGCCGAGCCGCCCGGCGCCCCACCACGTGAGGCCGAGCATCGCGGCGAGGAGGACCGCCTCGGCGAGGAGCAGGGCGAGGAGGCGCGGCACGGTGACCTGGTGCCAGATGCCCCGCACCATGCCCTCGCTGAACGCCGTGTAGACGACGAGGAGGATCGA…	, ATGTCCCAGCAGAAGAGCCTGAAGGCTCACGCCTGGTACATCTGGTACTGA, 6806, 6857(-)	, AWYIWY*, 6806, 6857(-)	AWYIWY	6
WP_007820080.1	1240914007	Streptomyces sp. CLI2509 strain CLI2905 chromosome, complete genome	Streptomyces sp. CLI2509	Actinomycetota	Streptomyces	72.2	71.8	0.400000000000006	1240914007	961903..968372	TCAGCCCCCGCCGCTCCCCGTCACGGCCGCCACCTCGGCGCTCTCCGCCGGAGCCGTCTCCGCCGCGCGCCTGCGGGCGATCACCGCGCACACCATGAGCTGCATCTGGTGGAACACCATCAGCGGCAGCACCGCGAGCGAGGCGTGGGCGCCGAAGAGGACGCTCGCCATGGGCAACCCCGAGGCGAGGGACTTCTTCGAGCCCGCGAACTGGATCGCGACGCGGTCGGCGCGGGGGAAGCCGAGCCGCCCGGCGCCCCACCACGTGAGGCCGAGCATCGCGGCGAGGAGGACCGCCTCGGCGAGGAGCAGGGCGAGGAGGCGCGGCACGGTGACCTGGTGCCAGATGCCCCGCACCATGCCCTCGCTGAACGCCGTGTAGACGACGAGGAGGATCGA…	, ATGTCCCAGCAGAAGAGCCTGAAGGCTCACGCCTGGTACATCTGGTACTGA, 965888, 965939(-)	, AWYIWY*, 965888, 965939(-)	AWYIWY	6
WP_073760529.1	1121539238	Streptomyces sp. CB02923 scaffold11, whole genome shotgun sequence	Streptomyces sp. CB02923	Actinomycetota	Streptomyces	71.4	71.8	-0.399999999999991	1121539238	288669..298218	GTGACCACCGTCGACCTTGTCGAACACGCCCCGGCCCGACGGGTGCCGCTGCCGGACGGGGCCGGGCGGGCCCTTGCCGCCTCGAAGATCGTGGACGCCGCGCCGGACCCCTATGAGCCGGGACTGTGGCGGCTGCGGGCAAGGAGCAAGGTCGGGGCTGTCGTGGTCGACGTACCGGGAGACGAACCGGTCACCTTGCGTGTCACGCCGAAGGTGCCGATCGCGCGCCTGTTCTTCCTCCTCGGGTACAGCCTCGATCCGCGCGGATGGCTGGACGGTGAGGTGGAGGCCGACGAGCACGAAGAGCTGCTGCCCGCGCTCGCCCACGCCGTGGAGCGGCAGACGGACCGCGCGCTGCGGCGGGGCCTTCTCCAGGGCTACCGGGCGACCGAGCAGACG…	, ATGAAGCTCGTCAACTCTCTCAAGAAGAAGTTCAAGGCCGAGAAGAGCCTGAAGGCGTACGCCTGGTACATCTGGTACTGA, 292867, 292948(+)	, AWYIWY*, 292867, 292948(+)	AWYIWY	6
WP_019984838.1	486388297	Streptomyces sp. Amel2xE9 B065DRAFT_scaffold_44.45, whole genome shotgun sequence	Streptomyces sp. Amel2xE9	Actinomycetota	Streptomyces	74.2	71.8	2.40000000000001	486388297	6429..15216	GTGTCCGACGGGCCGTTCGACCAGCCGCGCGAACACCGGGAGGCCGCCCGGCTGATCGCGGCCCGCGCCGCCCGCGCCCGGGCCGGCAGCGGCGCCCTCGTGGTGCTGCGCGGGGCGACCGGCACCGGCCGCACCACCGTCCTGGAGGCCGCCGGGCGGGACGCCGAGGCGCACGGCATGCGGGTGCTGCGCGCCCGCTGCTCACCGGACGACGCCGCCGTCCCGTTCGCCGCCGTCCGGCAACTGCTCGGCGCGCAGGGCGACTTCGGTCAGGCGGCGGGGGAACGGGAACAGGCCGAGGTGCTGCGGCGGGCGCTGCGCGGACACGCCGCCGAGGGGCCGCTGCTGGTGGCCGTCGACGACGTCCACCTCGCCGACGGCCCCTCCCACCGCTGGCTG…	, ATGAAGCTTCTCTTCGCCGTCCGCAACAAGGTCACCGCTCGCAAGAGCCTGAAGGCCAGCGCCTGGTACATCTGGTACTGA, 10674, 10755(+)	, AWYIWY*, 10674, 10755(+)	AWYIWY	6
WP_123527338.1	1518686112	Streptomyces sp. 840.1 Ga0299888_11, whole genome shotgun sequence	Streptomyces sp. 840.1	Actinomycetota	Streptomyces	71.8	71.8	0	1518686112	5547530..5555645	ATGACATTGGCGAGTGCAACCGTGCAGTCCGGGCGGCACGGGCCGCCGGGCGGCCCGCACGGCAGGCGGCCCACACGGGTCAACCGGAACGCCGGAACCTGGTTCCTGGTGCTGCCGGCCCTCATCCCGATCCTGGTCCTCAGCGTCGGCCCGTTGCTCTACGGCATCGCCCTGGCGTTCACCGACGCCCAGTCGGGCCGTACCAGGTCCACGCAGTGGACCGGGGTGCTGAACTTCCAGGACCTGCTCCACGACGGGCTGTTCTGGGAGTCGTTCCGGATCGGTCTGGTGTGGGCGGTCGGCGTCACCGTCCCGCAGTTCGCGCTGGCGCTCGGCCTGGCGCTGCTGCTCAACCAGAACCTGCGGATGCGGTGGCTGGCACGGGCGCTGGCGATCATC…	, ATGACGCCGGAGAAGAGCCTGAAGGCGTACGCCTGGTACATCTGGTACTGA, 5551054, 5551105(+)	, AWYIWY*, 5551054, 5551105(+)	AWYIWY	6
WP_223002186.1	2091592502	Streptomyces sennicomposti strain RCPT1-4 30, whole genome shotgun sequence	Streptomyces sennicomposti	Actinomycetota	Streptomyces	74.4	73.1	1.30000000000001	2091592502	56451..65202	ATGTGCGAGCGAGCGTATGAACGGGGATGTGGGCCGGTGTCCGACGGGCCGTTCGACCAGCCGCGCGAACACCGGGAGGCCGTCGAGCTGATCGCGGCCCGCGCCGCCCGCGCCCGGGCCGGCAGCGGCGCCCTCGTGGTGCTGCGCGGGGCGACCGGCACCGGCCGCACCACCGTCCTGGAGGCCGCCGGACGCGCTGCCGAGGCGCACGGCATGCGGGTGCTGCGCGCCCGCTGCTCACCGGGCGACGCCGCGGTCCCGTTCGCCGCCGTCCGGCAACTGCTCGGCGCGCGGGACGACTTCGGTCAGGCGGCGGGGGAGCGGGAACAGGCCGAGGTGCTGCGGCGGGCGCTGCACGGACACGCCGCCGAGGGGCCGCTGCTGGTGGCCGTCGACGAC…	, ATGAAGCTTCTCTTCGCCGTCCGCAACAAGGTCACCGCTCGCAAGAGCCTGAAGGCCAGCGCCTGGTACATCTGGTACTGA, 60669, 60750(+)	, AWYIWY*, 60669, 60750(+)	AWYIWY	6
WP_189999108.1	1907387960	Streptomyces rubradiris strain JCM 4955 sequence25, whole genome shotgun sequence	Streptomyces rubradiris	Actinomycetota	Streptomyces	73.9	72.35	1.55000000000001	1907387960	60274..66145	CTATCCTTCGGTTTCCCGGGCGCAGTGCCGGGTGACGAACCCGGCCGTGCGCGCGAAGACCCGCTCGACCTCCTCCTCCGCGAGCCCCAGCCACAAGTGGTTCGCGCCGGGCACCCGTACCTGCTCGACCGGCACCCCCGCCGCCCGCAGCGCCGTCGCGAGGCGGTCGCTCTGCGCGCAGGGCACGAGCTCGTCCCCGGTGCCGTGCAGCAGCAGGAACGGCGGCGCCGCCGGCGTCACCCGCAGGGCGGGGCTGGCGTCCCGGGCCGGGCCCGGGGCGGCGGCCGGGGCCGCCCCGAGCAGCAGTGCCTCGCGCGAGGTGGGGTCCCGCGGGTCGAAGCGGCCCGGCGGGTGGTCCTCGGCGAGGCGGGTGAGGTCGGTGGGTGCGTACCAGGTGAC…	, ATGAAGCTTCTTTTCGCCATCCGCAACCGGGTCGCCGCCGGCAAGAGCCTCAAGGCCAACGCCTGGTACATCTGGTACTGA, 63610, 63691(-)	, AWYIWY*, 63610, 63691(-)	AWYIWY	6
WP_189999108.1	1986485207	Streptomyces rubradiris strain NBRC 14000 sequence15, whole genome shotgun sequence	Streptomyces rubradiris	Actinomycetota	Streptomyces	73.9	72.35	1.55000000000001	1986485207	336374..342245	CTATCCTTCGGTTTCCCGGGCGCAGTGCCGGGTGACGAACCCGGCCGTGCGCGCGAAGACCCGCTCGACCTCCTCCTCCGCGAGCCCCAGCCACAAGTGGTTCGCGCCGGGCACCCGTACCTGCTCGACCGGCACCCCCGCCGCCCGCAGCGCCGTCGCGAGGCGGTCGCTCTGCGCGCAGGGCACGAGCTCGTCCCCGGTGCCGTGCAGCAGCAGGAACGGCGGCGCCGCCGGCGTCACCCGCAGGGCGGGGCTGGCGTCCCGGGCCGGGCCCGGGGCGGCGGCCGGGGCCGCCCCGAGCAGCAGTGCCTCGCGCGAGGTGGGGTCCCGCGGGTCGAAGCGGCCCGGCGGGTGGTCCTCGGCGAGGCGGGTGAGGTCGGTGGGTGCGTACCAGGTGAC…	, ATGAAGCTTCTTTTCGCCATCCGCAACCGGGTCGCCGCCGGCAAGAGCCTCAAGGCCAACGCCTGGTACATCTGGTACTGA, 339710, 339791(-)	, AWYIWY*, 339710, 339791(-)	AWYIWY	6
WP_003985364.1	2015262275	Streptomyces rimosus subsp. rimosus ATCC 10970 chromosome, complete genome	Streptomyces rimosus subsp. rimosus ATCC 10970	Actinomycetota	Streptomyces	72.8	71.9273	0.872699999999995	2015262275	7048940..7057650	TCACCCCCGCTGGTAACGGGCGGGCGGATACCGGTCGTAGAGTTCCGGGGACCAGTACGTGGTCATACGAGGGCGGCCGTGCTGCATCCGCGCCGACGCGTACGTGTGGATGCCGCGGCCACCTGCCAGCGGGCGCCGCGCCACCTGGCTCAGCAGCGCCCGGTAACGGCCGGCGGGCAGGCCCATACGGGCCATGACGGAGCTGATGCGGTCCCGTATGGTCCGGTCGCTCTCCGCGTGCACCCACAGCGGGACGTACAGCGTGGCGGACACCGGTGTGTGCTCGCCGACCGCCGTGAAGGTCAGGTTGCTGACGAGCGGCTGGGGCCGCGCCTCGCCGCCGTTTCCGGTCAGCGCCTGGCAGAAGTCCTCCAGGAAACCGGGCTCGTGCTGGAGCGA…	, ATGAAGGCGGAGAAGAGCCTGAAGGCCTACGCCTGGTACATCTGGTACTGA, 7052795, 7052846(+)	, AWYIWY*, 7052795, 7052846(+)	AWYIWY	6
WP_030630801.1	664092981	Streptomyces rimosus subsp. rimosus strain NRRL WC-3927 contig8.1, whole genome shotgun sequence	Streptomyces rimosus subsp. rimosus	Actinomycetota	Streptomyces	72.7	71.9273	0.7727	664092981	182016..190678	TCACCCCCGCTGGTAACGGGCGGGCGGATACCGGTCGTAGAGTTCCGGGGACCAGTACGTGGTCATACGGGGGCGGCCGTGCTGCATCCGCGCCGACGCGTACGTGTGGATGCCGCGGCCACCTGCCAGCGGGCGCCGCGCCACCTGGCTCAGCAGCGCCCGGTAACGGCCGGCGGGCAGGCCCATGCGGGCCATGACGGAGCTGATGCGGTCCCGTATGGTCCGGTCGCTCTCCGCGTGCACCCACAGTGGGACGTACAGCGTGGCGGACACCGGTGTGTGCTCGCCGACCGCCGTGAAGGTCAGATTGCTGACGAGCGGCTGGGGCCGCGCCTCGCCGCCGTTTCCGGTCAGCGCCTGGCAGAAATCCTCCAGGAATCCGGGCTCGTGCTGGAGCGA…	, ATGAAGGCGGAGAAGAGCCTGAAGGCCTACGCCTGGTACATCTGGTACTGA, 185823, 185874(+)	, AWYIWY*, 185823, 185874(+)	AWYIWY	6
WP_030665649.1	664129033	Streptomyces rimosus subsp. rimosus strain NRRL WC-3904 contig17.1, whole genome shotgun sequence	Streptomyces rimosus subsp. rimosus	Actinomycetota	Streptomyces	72.7	71.9273	0.7727	664129033	11426..17114	TCACCCGGCCCGCCGCTTCTCCTCCTCCAGTTCCCCGGACACGTCCGTCCGGGCGAAGTTGGTCAGCTCGTACAGCAGCTGCTTCATCTCCACGAGCAGTTCGCCGCCGGCCGCGGCGGCCGCGGGGTCGCCCAGCCGCCGGAACTCGTCCGCCAGCTCGTCGTACAGCTCCTGGGAGCGGCGGCGGGCCGCGCGGTAGCGCTTCACCGCTTCCGCCCGCTCGTGGTCGGCGAGCAGGTCCGCCTCGGCCTCGCAGAGCGTCGCCGCCTCGTCCGCGAGGTCGGCGTAGCGCCGCAGGAACACGGCGCCGGGCGTGGTCAGACGGGCCCGTTCCCCGGAGGTGCCCGACAGGGTGCGGGTGATGGCCGCGAGGTGGTCGGTGGCGCGTTCCCACACGGT…	, ATGAAGGCGGAGAAGAGCCTGAAGGCCTACGCCTGGTACATCTGGTACTGA, 15195, 15246(-)	, AWYIWY*, 15195, 15246(-)	AWYIWY	6
WP_030373216.1	663376890	Streptomyces rimosus subsp. rimosus strain NRRL WC-3924 contig24.1, whole genome shotgun sequence	Streptomyces rimosus subsp. rimosus	Actinomycetota	Streptomyces	72.7	71.9273	0.7727	663376890	11002..16612	TCACCCCGCCCGCCGCCTTTCCTCCTCCGGTTCGCCGGTCAGGTCCGAGCGGGCGAAGTTGGTCAGCTCGTACAGCAGCTGCTTCATCTCCACGAGCAGTTCGCCGCCGGCCGCGGCGGCCGAGGGGTCGCCCAGCTGCCGGAACTCGTCCGCCAGCTCGTCGTACAGCTCCTGGGACCGGCGGCGGGCCGCGCGGTAGCGCTCTTCCGCTTCCGCCCGCTCGTGGTCGGCCAGCAGGTCCGCCTCGGCCTCGCAGAGCGTCGCCGCCTCGTCCGCGAGATCGGCGTAGCGCCGCAGGAACCCGGCGCCGGGCGTCGTCAGGCGGGCCCGGTCCCCGGAAGTGCCGGACAGGGTGCGGGTGATGGCCGCGAGGTGGTCGGCGGCGCGTTCCCACACGGC…	, ATGAAGGCGGAGAAGAGCCTGAAGGCCTACGCCTGGTACATCTGGTACTGA, 14694, 14745(-)	, AWYIWY*, 14694, 14745(-)	AWYIWY	6
WP_003985364.1	927336727	Streptomyces rimosus subsp. rimosus strain NRRL WC-3873 P252contig5.1, whole genome shotgun sequence	Streptomyces rimosus subsp. rimosus	Actinomycetota	Streptomyces	72.8	71.9273	0.872699999999995	927336727	90111..98821	TCACCCCCGCTGGTAACGGGCGGGCGGATACCGGTCGTAGAGTTCCGGGGACCAGTACGTGGTCATACGAGGGCGGCCGTGCTGCATCCGCGCCGACGCGTACGTGTGGATGCCGCGGCCACCTGCCAGCGGGCGCCGCGCCACCTGGCTCAGCAGCGCCCGGTAACGGCCGGCGGGCAGGCCCATACGGGCCATGACGGAGCTGATGCGGTCCCGTATGGTCCGGTCGCTCTCCGCGTGCACCCACAGCGGGACGTACAGCGTGGCGGACACCGGTGTGTGCTCGCCGACCGCCGTGAAGGTCAGGTTGCTGACGAGCGGCTGGGGCCGCGCCTCGCCGCCGTTTCCGGTCAGCGCCTGGCAGAAGTCCTCCAGGAAACCGGGCTCGTGCTGGAGCGA…	, ATGAAGGCGGAGAAGAGCCTGAAGGCCTACGCCTGGTACATCTGGTACTGA, 93966, 94017(+)	, AWYIWY*, 93966, 94017(+)	AWYIWY	6
WP_003985364.1	664486917	Streptomyces rimosus subsp. rimosus strain NRRL WC-3874 contig5.8, whole genome shotgun sequence	Streptomyces rimosus subsp. rimosus	Actinomycetota	Streptomyces	72.8	71.9273	0.872699999999995	664486917	23493..32203	TCACCCCCGCTGGTAACGGGCGGGCGGATACCGGTCGTAGAGTTCCGGGGACCAGTACGTGGTCATACGAGGGCGGCCGTGCTGCATCCGCGCCGACGCGTACGTGTGGATGCCGCGGCCACCTGCCAGCGGGCGCCGCGCCACCTGGCTCAGCAGCGCCCGGTAACGGCCGGCGGGCAGGCCCATACGGGCCATGACGGAGCTGATGCGGTCCCGTATGGTCCGGTCGCTCTCCGCGTGCACCCACAGCGGGACGTACAGCGTGGCGGACACCGGTGTGTGCTCGCCGACCGCCGTGAAGGTCAGGTTGCTGACGAGCGGCTGGGGCCGCGCCTCGCCGCCGTTTCCGGTCAGCGCCTGGCAGAAGTCCTCCAGGAAACCGGGCTCGTGCTGGAGCGA…	, ATGAAGGCGGAGAAGAGCCTGAAGGCCTACGCCTGGTACATCTGGTACTGA, 27348, 27399(+)	, AWYIWY*, 27348, 27399(+)	AWYIWY	6
WP_031190357.1	927317289	Streptomyces rimosus subsp. rimosus strain NRRL WC-3869 P248contig98.1, whole genome shotgun sequence	Streptomyces rimosus subsp. rimosus	Actinomycetota	Streptomyces	72.8	71.9273	0.872699999999995	927317289	11075..16685	TCACCCGGCCCGCCGCTCTTCCTCCTCCGGTTCGCCGGTCAGGTCCGAGCGGGCGAAGTTGGTCAGCTCGTACAGCAGCTGCTTCATCTCCACGAGCAGTTCGCCACCGGCCGCGGCGGCCGAGGGGTCGCCCAGCTGTCGGAACTCGTCCGCCAGCTCGTCGTACAGCTCCTGGGACCGGCGGCGGGCCGCGCGGTAGCGCTCTTCCGCTTCCGCCCGCTCGTGGTCGGCCAGCAGGTCAGCCTCGGCCTCGCAGAGCGTCGCCGCCTCGTCCGCGAGATCGGCGTAGCGCCGCAGGAACCCGGCGCCGGGCGTGGTCAGGCGGGCCCGGTCCCCGGAAGTGCCGGACAGGGTGCGGGTGATGGCCGCGAGGTGGTCGGCGGCGCGTTCCCACACGGC…	, ATGAAGGCGGAGAAGAGCCTGAAGGCCTACGCCTGGTACATCTGGTACTGA, 14767, 14818(-)	, AWYIWY*, 14767, 14818(-)	AWYIWY	6
WP_003985364.1	664121482	Streptomyces rimosus subsp. rimosus strain NRRL WC-3877 contig27.1, whole genome shotgun sequence	Streptomyces rimosus subsp. rimosus	Actinomycetota	Streptomyces	72.9	71.9273	0.972700000000003	664121482	80666..86277	TCACCCGGCCCGCCGCTCTTCCTCCTCCGGTTCGCCGGTCAGGTCCGAGCGGGCGAAGTTGGTCAGCTCGTACAGCAGCTGCTTCATCTCCACGAGCAGTTCGCCACCGGCAGCGGCGGCCGAGGGGTCGCCCAGCTGCCGGAACTCGTCCGCCAGCTCGTCGTACAGCTCCTGGGACCGGCGGCGGGCCGCGCGGTAGCGCTCTTCCGCTTCCGCCCGCTCGTGGTCGGCCAGCAGGTCCGCCTCGGCCTCGCAGAGCGTCGCCGCCTCGTCCGCGAGATCGGCGTAGCGCCGCAGGAACCCGGCGCCGGGCGTGGTCAGGCGGGCCCGGTCCCCGGAAGTGCCGGACAGGGTGCGGGTGATGGCCGCGAGGTGGTCGGCGGCGCGTTCCCACACGGC…	, ATGAAGGCGGAGAAGAGCCTGAAGGCCTACGCCTGGTACATCTGGTACTGA, 84358, 84409(-)	, AWYIWY*, 84358, 84409(-)	AWYIWY	6
WP_003985364.1	2214683478	Streptomyces rimosus subsp. rimosus strain R7 chromosome, complete genome	Streptomyces rimosus subsp. rimosus	Actinomycetota	Streptomyces	72.9	71.9273	0.972700000000003	2214683478	2294722..2300333	TCACCCGGCCCGCCGCTCTTCCTCCTCCGGTTCGCCGGTCAGGTCCGAGCGGGCGAAGTTGGTCAGCTCGTACAGCAGCTGCTTCATCTCCACGAGCAGTTCGCCACCGGCAGCGGCGGCCGAGGGGTCGCCCAGCTGCCGGAACTCGTCCGCCAGCTCGTCGTACAGCTCCTGGGACCGGCGGCGGGCCGCGCGGTAGCGCTCTTCCGCTTCCGCCCGCTCGTGGTCGGCCAGCAGGTCCGCCTCGGCCTCGCAGAGCGTCGCCGCCTCGTCCGCGAGATCGGCGTAGCGCCGCAGGAACCCGGCGCCGGGCGTGGTCAGGCGGGCCCGGTCCCCGGAAGTGCCGGACAGGGTGCGGGTGATGGCCGCGAGGTGGTCGGCGGCGCGTTCCCACACGGC…	, ATGAAGGCGGAGAAGAGCCTGAAGGCCTACGCCTGGTACATCTGGTACTGA, 2298414, 2298465(-)	, AWYIWY*, 2298414, 2298465(-)	AWYIWY	6
WP_003985364.1	2022617161	Streptomyces rimosus subsp. rimosus strain SRI-4018v0 chromosome, complete genome	Streptomyces rimosus subsp. rimosus	Actinomycetota	Streptomyces	72.9	71.9273	0.972700000000003	2022617161	2018099..2023710	TCACCCGGCCCGCCGCTCTTCCTCCTCCGGTTCGCCGGTCAGGTCCGAGCGGGCGAAGTTGGTCAGCTCGTACAGCAGCTGCTTCATCTCCACGAGCAGTTCGCCACCGGCAGCGGCGGCCGAGGGGTCGCCCAGCTGCCGGAACTCGTCCGCCAGCTCGTCGTACAGCTCCTGGGACCGGCGGCGGGCCGCGCGGTAGCGCTCTTCCGCTTCCGCCCGCTCGTGGTCGGCCAGCAGGTCCGCCTCGGCCTCGCAGAGCGTCGCCGCCTCGTCCGCGAGATCGGCGTAGCGCCGCAGGAACCCGGCGCCGGGCGTGGTCAGGCGGGCCCGGTCCCCGGAAGTGCCGGACAGGGTGCGGGTGATGGCCGCGAGGTGGTCGGCGGCGCGTTCCCACACGGC…	, ATGAAGGCGGAGAAGAGCCTGAAGGCCTACGCCTGGTACATCTGGTACTGA, 2021791, 2021842(-)	, AWYIWY*, 2021791, 2021842(-)	AWYIWY	6
WP_003985364.1	2271069736	Streptomyces rimosus subsp. rimosus strain HP126 chromosome, complete genome	Streptomyces rimosus subsp. rimosus	Actinomycetota	Streptomyces	72.9	71.9273	0.972700000000003	2271069736	1759423..1765034	TCACCCGGCCCGCCGCTCTTCCTCCTCCGGTTCGCCGGTCAGGTCCGAGCGGGCGAAGTTGGTCAGCTCGTACAGCAGCTGCTTCATCTCCACGAGCAGTTCGCCACCGGCAGCGGCGGCCGAGGGGTCGCCCAGCTGCCGGAACTCGTCCGCCAGCTCGTCGTACAGCTCCTGGGACCGGCGGCGGGCCGCGCGGTAGCGCTCTTCCGCTTCCGCCCGCTCGTGGTCGGCCAGCAGGTCCGCCTCGGCCTCGCAGAGCGTCGCCGCCTCGTCCGCGAGATCGGCGTAGCGCCGCAGGAACCCGGCGCCGGGCGTGGTCAGGCGGGCCCGGTCCCCGGAAGTGCCGGACAGGGTGCGGGTGATGGCCGCGAGGTGGTCGGCGGCGCGTTCCCACACGGC…	, ATGAAGGCGGAGAAGAGCCTGAAGGCCTACGCCTGGTACATCTGGTACTGA, 1763115, 1763166(-)	, AWYIWY*, 1763115, 1763166(-)	AWYIWY	6
WP_003985364.1	2272001819	Streptomyces rimosus subsp. rimosus strain DV3 chromosome, complete genome	Streptomyces rimosus subsp. rimosus	Actinomycetota	Streptomyces	72.9	71.9273	0.972700000000003	2272001819	1736065..1741676	TCACCCGGCCCGCCGCTCTTCCTCCTCCGGTTCGCCGGTCAGGTCCGAGCGGGCGAAGTTGGTCAGCTCGTACAGCAGCTGCTTCATCTCCACGAGCAGTTCGCCACCGGCAGCGGCGGCCGAGGGGTCGCCCAGCTGCCGGAACTCGTCCGCCAGCTCGTCGTACAGCTCCTGGGACCGGCGGCGGGCCGCGCGGTAGCGCTCTTCCGCTTCCGCCCGCTCGTGGTCGGCCAGCAGGTCCGCCTCGGCCTCGCAGAGCGTCGCCGCCTCGTCCGCGAGATCGGCGTAGCGCCGCAGGAACCCGGCGCCGGGCGTGGTCAGGCGGGCCCGGTCCCCGGAAGTGCCGGACAGGGTGCGGGTGATGGCCGCGAGGTGGTCGGCGGCGCGTTCCCACACGGC…	, ATGAAGGCGGAGAAGAGCCTGAAGGCCTACGCCTGGTACATCTGGTACTGA, 1739757, 1739808(-)	, AWYIWY*, 1739757, 1739808(-)	AWYIWY	6
WP_003985364.1	664500797	Streptomyces rimosus subsp. rimosus strain NRRL WC-3882 contig23.1, whole genome shotgun sequence	Streptomyces rimosus subsp. rimosus	Actinomycetota	Streptomyces	72.9	71.9273	0.972700000000003	664500797	11008..16619	TCACCCGGCCCGCCGCTCTTCCTCCTCCGGTTCGCCGGTCAGGTCCGAGCGGGCGAAGTTGGTCAGCTCGTACAGCAGCTGCTTCATCTCCACGAGCAGTTCGCCACCGGCAGCGGCGGCCGAGGGGTCGCCCAGCTGCCGGAACTCGTCCGCCAGCTCGTCGTACAGCTCCTGGGACCGGCGGCGGGCCGCGCGGTAGCGCTCTTCCGCTTCCGCCCGCTCGTGGTCGGCCAGCAGGTCCGCCTCGGCCTCGCAGAGCGTCGCCGCCTCGTCCGCGAGATCGGCGTAGCGCCGCAGGAACCCGGCGCCGGGCGTGGTCAGGCGGGCCCGGTCCCCGGAAGTGCCGGACAGGGTGCGGGTGATGGCCGCGAGGTGGTCGGCGGCGCGTTCCCACACGGC…	, ATGAAGGCGGAGAAGAGCCTGAAGGCCTACGCCTGGTACATCTGGTACTGA, 14700, 14751(-)	, AWYIWY*, 14700, 14751(-)	AWYIWY	6
WP_003985364.1	664506327	Streptomyces rimosus subsp. rimosus strain NRRL WC-3876 contig23.1, whole genome shotgun sequence	Streptomyces rimosus subsp. rimosus	Actinomycetota	Streptomyces	72.9	71.9273	0.972700000000003	664506327	11007..16618	TCACCCGGCCCGCCGCTCTTCCTCCTCCGGTTCGCCGGTCAGGTCCGAGCGGGCGAAGTTGGTCAGCTCGTACAGCAGCTGCTTCATCTCCACGAGCAGTTCGCCACCGGCAGCGGCGGCCGAGGGGTCGCCCAGCTGCCGGAACTCGTCCGCCAGCTCGTCGTACAGCTCCTGGGACCGGCGGCGGGCCGCGCGGTAGCGCTCTTCCGCTTCCGCCCGCTCGTGGTCGGCCAGCAGGTCCGCCTCGGCCTCGCAGAGCGTCGCCGCCTCGTCCGCGAGATCGGCGTAGCGCCGCAGGAACCCGGCGCCGGGCGTGGTCAGGCGGGCCCGGTCCCCGGAAGTGCCGGACAGGGTGCGGGTGATGGCCGCGAGGTGGTCGGCGGCGCGTTCCCACACGGC…	, ATGAAGGCGGAGAAGAGCCTGAAGGCCTACGCCTGGTACATCTGGTACTGA, 14699, 14750(-)	, AWYIWY*, 14699, 14750(-)	AWYIWY	6
WP_003985364.1	696485536	Streptomyces rimosus subsp. rimosus strain NRRL ISP-5260 contig27.1, whole genome shotgun sequence	Streptomyces rimosus subsp. rimosus	Actinomycetota	Streptomyces	72.9	71.9273	0.972700000000003	696485536	10958..16569	TCACCCGGCCCGCCGCTCTTCCTCCTCCGGTTCGCCGGTCAGGTCCGAGCGGGCGAAGTTGGTCAGCTCGTACAGCAGCTGCTTCATCTCCACGAGCAGTTCGCCACCGGCAGCGGCGGCCGAGGGGTCGCCCAGCTGCCGGAACTCGTCCGCCAGCTCGTCGTACAGCTCCTGGGACCGGCGGCGGGCCGCGCGGTAGCGCTCTTCCGCTTCCGCCCGCTCGTGGTCGGCCAGCAGGTCCGCCTCGGCCTCGCAGAGCGTCGCCGCCTCGTCCGCGAGATCGGCGTAGCGCCGCAGGAACCCGGCGCCGGGCGTGGTCAGGCGGGCCCGGTCCCCGGAAGTGCCGGACAGGGTGCGGGTGATGGCCGCGAGGTGGTCGGCGGCGCGTTCCCACACGGC…	, ATGAAGGCGGAGAAGAGCCTGAAGGCCTACGCCTGGTACATCTGGTACTGA, 14650, 14701(-)	, AWYIWY*, 14650, 14701(-)	AWYIWY	6
WP_003985364.1	696488998	Streptomyces rimosus subsp. rimosus strain NRRL B-8076 contig22.1, whole genome shotgun sequence	Streptomyces rimosus subsp. rimosus	Actinomycetota	Streptomyces	72.9	71.9273	0.972700000000003	696488998	10947..16558	TCACCCGGCCCGCCGCTCTTCCTCCTCCGGTTCGCCGGTCAGGTCCGAGCGGGCGAAGTTGGTCAGCTCGTACAGCAGCTGCTTCATCTCCACGAGCAGTTCGCCACCGGCAGCGGCGGCCGAGGGGTCGCCCAGCTGCCGGAACTCGTCCGCCAGCTCGTCGTACAGCTCCTGGGACCGGCGGCGGGCCGCGCGGTAGCGCTCTTCCGCTTCCGCCCGCTCGTGGTCGGCCAGCAGGTCCGCCTCGGCCTCGCAGAGCGTCGCCGCCTCGTCCGCGAGATCGGCGTAGCGCCGCAGGAACCCGGCGCCGGGCGTGGTCAGGCGGGCCCGGTCCCCGGAAGTGCCGGACAGGGTGCGGGTGATGGCCGCGAGGTGGTCGGCGGCGCGTTCCCACACGGC…	, ATGAAGGCGGAGAAGAGCCTGAAGGCCTACGCCTGGTACATCTGGTACTGA, 14639, 14690(-)	, AWYIWY*, 14639, 14690(-)	AWYIWY	6
WP_003985364.1	664509774	Streptomyces rimosus subsp. rimosus strain NRRL B-2626 contig25.1, whole genome shotgun sequence	Streptomyces rimosus subsp. rimosus	Actinomycetota	Streptomyces	72.9	71.9273	0.972700000000003	664509774	10947..16558	TCACCCGGCCCGCCGCTCTTCCTCCTCCGGTTCGCCGGTCAGGTCCGAGCGGGCGAAGTTGGTCAGCTCGTACAGCAGCTGCTTCATCTCCACGAGCAGTTCGCCACCGGCAGCGGCGGCCGAGGGGTCGCCCAGCTGCCGGAACTCGTCCGCCAGCTCGTCGTACAGCTCCTGGGACCGGCGGCGGGCCGCGCGGTAGCGCTCTTCCGCTTCCGCCCGCTCGTGGTCGGCCAGCAGGTCCGCCTCGGCCTCGCAGAGCGTCGCCGCCTCGTCCGCGAGATCGGCGTAGCGCCGCAGGAACCCGGCGCCGGGCGTGGTCAGGCGGGCCCGGTCCCCGGAAGTGCCGGACAGGGTGCGGGTGATGGCCGCGAGGTGGTCGGCGGCGCGTTCCCACACGGC…	, ATGAAGGCGGAGAAGAGCCTGAAGGCCTACGCCTGGTACATCTGGTACTGA, 14639, 14690(-)	, AWYIWY*, 14639, 14690(-)	AWYIWY	6
WP_003985364.1	664507640	Streptomyces rimosus subsp. rimosus strain NRRL WC-3900 contig21.1, whole genome shotgun sequence	Streptomyces rimosus subsp. rimosus	Actinomycetota	Streptomyces	72.9	71.9273	0.972700000000003	664507640	10947..16558	TCACCCGGCCCGCCGCTCTTCCTCCTCCGGTTCGCCGGTCAGGTCCGAGCGGGCGAAGTTGGTCAGCTCGTACAGCAGCTGCTTCATCTCCACGAGCAGTTCGCCACCGGCAGCGGCGGCCGAGGGGTCGCCCAGCTGCCGGAACTCGTCCGCCAGCTCGTCGTACAGCTCCTGGGACCGGCGGCGGGCCGCGCGGTAGCGCTCTTCCGCTTCCGCCCGCTCGTGGTCGGCCAGCAGGTCCGCCTCGGCCTCGCAGAGCGTCGCCGCCTCGTCCGCGAGATCGGCGTAGCGCCGCAGGAACCCGGCGCCGGGCGTGGTCAGGCGGGCCCGGTCCCCGGAAGTGCCGGACAGGGTGCGGGTGATGGCCGCGAGGTGGTCGGCGGCGCGTTCCCACACGGC…	, ATGAAGGCGGAGAAGAGCCTGAAGGCCTACGCCTGGTACATCTGGTACTGA, 14639, 14690(-)	, AWYIWY*, 14639, 14690(-)	AWYIWY	6
WP_003985364.1	664119708	Streptomyces rimosus subsp. rimosus strain NRRL WC-3925 contig24.1, whole genome shotgun sequence	Streptomyces rimosus subsp. rimosus	Actinomycetota	Streptomyces	72.9	71.9273	0.972700000000003	664119708	10944..16555	TCACCCGGCCCGCCGCTCTTCCTCCTCCGGTTCGCCGGTCAGGTCCGAGCGGGCGAAGTTGGTCAGCTCGTACAGCAGCTGCTTCATCTCCACGAGCAGTTCGCCACCGGCAGCGGCGGCCGAGGGGTCGCCCAGCTGCCGGAACTCGTCCGCCAGCTCGTCGTACAGCTCCTGGGACCGGCGGCGGGCCGCGCGGTAGCGCTCTTCCGCTTCCGCCCGCTCGTGGTCGGCCAGCAGGTCCGCCTCGGCCTCGCAGAGCGTCGCCGCCTCGTCCGCGAGATCGGCGTAGCGCCGCAGGAACCCGGCGCCGGGCGTGGTCAGGCGGGCCCGGTCCCCGGAAGTGCCGGACAGGGTGCGGGTGATGGCCGCGAGGTGGTCGGCGGCGCGTTCCCACACGGC…	, ATGAAGGCGGAGAAGAGCCTGAAGGCCTACGCCTGGTACATCTGGTACTGA, 14636, 14687(-)	, AWYIWY*, 14636, 14687(-)	AWYIWY	6
WP_003985364.1	664101177	Streptomyces rimosus subsp. rimosus strain NRRL WC-3558 contig25.1, whole genome shotgun sequence	Streptomyces rimosus subsp. rimosus	Actinomycetota	Streptomyces	72.9	71.9273	0.972700000000003	664101177	10942..16553	TCACCCGGCCCGCCGCTCTTCCTCCTCCGGTTCGCCGGTCAGGTCCGAGCGGGCGAAGTTGGTCAGCTCGTACAGCAGCTGCTTCATCTCCACGAGCAGTTCGCCACCGGCAGCGGCGGCCGAGGGGTCGCCCAGCTGCCGGAACTCGTCCGCCAGCTCGTCGTACAGCTCCTGGGACCGGCGGCGGGCCGCGCGGTAGCGCTCTTCCGCTTCCGCCCGCTCGTGGTCGGCCAGCAGGTCCGCCTCGGCCTCGCAGAGCGTCGCCGCCTCGTCCGCGAGATCGGCGTAGCGCCGCAGGAACCCGGCGCCGGGCGTGGTCAGGCGGGCCCGGTCCCCGGAAGTGCCGGACAGGGTGCGGGTGATGGCCGCGAGGTGGTCGGCGGCGCGTTCCCACACGGC…	, ATGAAGGCGGAGAAGAGCCTGAAGGCCTACGCCTGGTACATCTGGTACTGA, 14634, 14685(-)	, AWYIWY*, 14634, 14685(-)	AWYIWY	6
WP_003985364.1	927312309	Streptomyces rimosus subsp. rimosus strain NRRL WC-3875 P251contig16.1, whole genome shotgun sequence	Streptomyces rimosus subsp. rimosus	Actinomycetota	Streptomyces	72.9	71.9273	0.972700000000003	927312309	10936..16547	TCACCCGGCCCGCCGCTCTTCCTCCTCCGGTTCGCCGGTCAGGTCCGAGCGGGCGAAGTTGGTCAGCTCGTACAGCAGCTGCTTCATCTCCACGAGCAGTTCGCCACCGGCAGCGGCGGCCGAGGGGTCGCCCAGCTGCCGGAACTCGTCCGCCAGCTCGTCGTACAGCTCCTGGGACCGGCGGCGGGCCGCGCGGTAGCGCTCTTCCGCTTCCGCCCGCTCGTGGTCGGCCAGCAGGTCCGCCTCGGCCTCGCAGAGCGTCGCCGCCTCGTCCGCGAGATCGGCGTAGCGCCGCAGGAACCCGGCGCCGGGCGTGGTCAGGCGGGCCCGGTCCCCGGAAGTGCCGGACAGGGTGCGGGTGATGGCCGCGAGGTGGTCGGCGGCGCGTTCCCACACGGC…	, ATGAAGGCGGAGAAGAGCCTGAAGGCCTACGCCTGGTACATCTGGTACTGA, 14628, 14679(-)	, AWYIWY*, 14628, 14679(-)	AWYIWY	6
WP_003985364.1	663422462	Streptomyces rimosus subsp. rimosus strain NRRL WC-3880 contig22.1, whole genome shotgun sequence	Streptomyces rimosus subsp. rimosus	Actinomycetota	Streptomyces	72.9	71.9273	0.972700000000003	663422462	10935..16546	TCACCCGGCCCGCCGCTCTTCCTCCTCCGGTTCGCCGGTCAGGTCCGAGCGGGCGAAGTTGGTCAGCTCGTACAGCAGCTGCTTCATCTCCACGAGCAGTTCGCCACCGGCAGCGGCGGCCGAGGGGTCGCCCAGCTGCCGGAACTCGTCCGCCAGCTCGTCGTACAGCTCCTGGGACCGGCGGCGGGCCGCGCGGTAGCGCTCTTCCGCTTCCGCCCGCTCGTGGTCGGCCAGCAGGTCCGCCTCGGCCTCGCAGAGCGTCGCCGCCTCGTCCGCGAGATCGGCGTAGCGCCGCAGGAACCCGGCGCCGGGCGTGGTCAGGCGGGCCCGGTCCCCGGAAGTGCCGGACAGGGTGCGGGTGATGGCCGCGAGGTGGTCGGCGGCGCGTTCCCACACGGC…	, ATGAAGGCGGAGAAGAGCCTGAAGGCCTACGCCTGGTACATCTGGTACTGA, 14627, 14678(-)	, AWYIWY*, 14627, 14678(-)	AWYIWY	6
WP_003985364.1	927278369	Streptomyces rimosus subsp. rimosus strain NRRL WC-3909 P217contig17.1, whole genome shotgun sequence	Streptomyces rimosus subsp. rimosus	Actinomycetota	Streptomyces	72.9	71.9273	0.972700000000003	927278369	10930..16541	TCACCCGGCCCGCCGCTCTTCCTCCTCCGGTTCGCCGGTCAGGTCCGAGCGGGCGAAGTTGGTCAGCTCGTACAGCAGCTGCTTCATCTCCACGAGCAGTTCGCCACCGGCAGCGGCGGCCGAGGGGTCGCCCAGCTGCCGGAACTCGTCCGCCAGCTCGTCGTACAGCTCCTGGGACCGGCGGCGGGCCGCGCGGTAGCGCTCTTCCGCTTCCGCCCGCTCGTGGTCGGCCAGCAGGTCCGCCTCGGCCTCGCAGAGCGTCGCCGCCTCGTCCGCGAGATCGGCGTAGCGCCGCAGGAACCCGGCGCCGGGCGTGGTCAGGCGGGCCCGGTCCCCGGAAGTGCCGGACAGGGTGCGGGTGATGGCCGCGAGGTGGTCGGCGGCGCGTTCCCACACGGC…	, ATGAAGGCGGAGAAGAGCCTGAAGGCCTACGCCTGGTACATCTGGTACTGA, 14622, 14673(-)	, AWYIWY*, 14622, 14673(-)	AWYIWY	6
WP_003985364.1	973366836	Streptomyces rimosus subsp. rimosus strain NRRL WC-3897 P254contig21.1, whole genome shotgun sequence	Streptomyces rimosus subsp. rimosus	Actinomycetota	Streptomyces	72.9	71.9273	0.972700000000003	973366836	10924..16535	TCACCCGGCCCGCCGCTCTTCCTCCTCCGGTTCGCCGGTCAGGTCCGAGCGGGCGAAGTTGGTCAGCTCGTACAGCAGCTGCTTCATCTCCACGAGCAGTTCGCCACCGGCAGCGGCGGCCGAGGGGTCGCCCAGCTGCCGGAACTCGTCCGCCAGCTCGTCGTACAGCTCCTGGGACCGGCGGCGGGCCGCGCGGTAGCGCTCTTCCGCTTCCGCCCGCTCGTGGTCGGCCAGCAGGTCCGCCTCGGCCTCGCAGAGCGTCGCCGCCTCGTCCGCGAGATCGGCGTAGCGCCGCAGGAACCCGGCGCCGGGCGTGGTCAGGCGGGCCCGGTCCCCGGAAGTGCCGGACAGGGTGCGGGTGATGGCCGCGAGGTGGTCGGCGGCGCGTTCCCACACGGC…	, ATGAAGGCGGAGAAGAGCCTGAAGGCCTACGCCTGGTACATCTGGTACTGA, 14616, 14667(-)	, AWYIWY*, 14616, 14667(-)	AWYIWY	6
WP_003985364.1	927336068	Streptomyces rimosus subsp. rimosus strain NRRL WC-3899 P258contig16.1, whole genome shotgun sequence	Streptomyces rimosus subsp. rimosus	Actinomycetota	Streptomyces	72.9	71.9273	0.972700000000003	927336068	10918..16529	TCACCCGGCCCGCCGCTCTTCCTCCTCCGGTTCGCCGGTCAGGTCCGAGCGGGCGAAGTTGGTCAGCTCGTACAGCAGCTGCTTCATCTCCACGAGCAGTTCGCCACCGGCAGCGGCGGCCGAGGGGTCGCCCAGCTGCCGGAACTCGTCCGCCAGCTCGTCGTACAGCTCCTGGGACCGGCGGCGGGCCGCGCGGTAGCGCTCTTCCGCTTCCGCCCGCTCGTGGTCGGCCAGCAGGTCCGCCTCGGCCTCGCAGAGCGTCGCCGCCTCGTCCGCGAGATCGGCGTAGCGCCGCAGGAACCCGGCGCCGGGCGTGGTCAGGCGGGCCCGGTCCCCGGAAGTGCCGGACAGGGTGCGGGTGATGGCCGCGAGGTGGTCGGCGGCGCGTTCCCACACGGC…	, ATGAAGGCGGAGAAGAGCCTGAAGGCCTACGCCTGGTACATCTGGTACTGA, 14610, 14661(-)	, AWYIWY*, 14610, 14661(-)	AWYIWY	6
WP_003985364.1	927278805	Streptomyces rimosus subsp. rimosus strain NRRL WC-3898 P259contig16.1, whole genome shotgun sequence	Streptomyces rimosus subsp. rimosus	Actinomycetota	Streptomyces	72.9	71.9273	0.972700000000003	927278805	10859..16470	TCACCCGGCCCGCCGCTCTTCCTCCTCCGGTTCGCCGGTCAGGTCCGAGCGGGCGAAGTTGGTCAGCTCGTACAGCAGCTGCTTCATCTCCACGAGCAGTTCGCCACCGGCAGCGGCGGCCGAGGGGTCGCCCAGCTGCCGGAACTCGTCCGCCAGCTCGTCGTACAGCTCCTGGGACCGGCGGCGGGCCGCGCGGTAGCGCTCTTCCGCTTCCGCCCGCTCGTGGTCGGCCAGCAGGTCCGCCTCGGCCTCGCAGAGCGTCGCCGCCTCGTCCGCGAGATCGGCGTAGCGCCGCAGGAACCCGGCGCCGGGCGTGGTCAGGCGGGCCCGGTCCCCGGAAGTGCCGGACAGGGTGCGGGTGATGGCCGCGAGGTGGTCGGCGGCGCGTTCCCACACGGC…	, ATGAAGGCGGAGAAGAGCCTGAAGGCCTACGCCTGGTACATCTGGTACTGA, 14551, 14602(-)	, AWYIWY*, 14551, 14602(-)	AWYIWY	6
WP_030646754.1	664109450	Streptomyces rimosus subsp. rimosus strain NRRL WC-3929 contig19.1, whole genome shotgun sequence	Streptomyces rimosus subsp. rimosus	Actinomycetota	Streptomyces	73	71.9273	1.0727	664109450	52071..57689	TCACCCGGCCCGCCGCTCTTCCTCCTCCGGTTCGCCGGTCATGTCCGAGCGGGCGAAGTTGGTCAGCTCGTACAGCAGCTGCTTCATCTCCACGAGCAGTTCGCCGCCTGCCGCGGCGGCCGAGGGGTCGCCCAGCTGCCGGAACTCGTCCGCCAGCTCGTCGTACAGCTCCTGGGACCGGCGGCGTGCCGCGCGGTAGCGCTCTTCCGCTTCCGCCCGCTCGTGGTCGGCCAGCAGGTCCGCCTCGGCCTCGCAGAGCATCGCCGCCTCGTCCGCGAGATCGGCGTAGCGCCGCAGGAACCCGGCGCCGGGCGTGGTCAGGCGGGCCCGTTCCCCGGAAGTGCCGGACAGGGTGCGGGTGATGGCCGCGAGGTGGTCGGCGGCGCGTTCCCACACGGC…	, ATGAAGGCGGAGAAGAGCCTGAAGGCCTACGCCTGGTACATCTGGTACTGA, 55771, 55822(-)	, AWYIWY*, 55771, 55822(-)	AWYIWY	6
WP_030646754.1	664503799	Streptomyces rimosus subsp. rimosus strain NRRL WC-3930 contig16.1, whole genome shotgun sequence	Streptomyces rimosus subsp. rimosus	Actinomycetota	Streptomyces	73	71.9273	1.0727	664503799	51981..57599	TCACCCGGCCCGCCGCTCTTCCTCCTCCGGTTCGCCGGTCATGTCCGAGCGGGCGAAGTTGGTCAGCTCGTACAGCAGCTGCTTCATCTCCACGAGCAGTTCGCCGCCTGCCGCGGCGGCCGAGGGGTCGCCCAGCTGCCGGAACTCGTCCGCCAGCTCGTCGTACAGCTCCTGGGACCGGCGGCGTGCCGCGCGGTAGCGCTCTTCCGCTTCCGCCCGCTCGTGGTCGGCCAGCAGGTCCGCCTCGGCCTCGCAGAGCATCGCCGCCTCGTCCGCGAGATCGGCGTAGCGCCGCAGGAACCCGGCGCCGGGCGTGGTCAGGCGGGCCCGTTCCCCGGAAGTGCCGGACAGGGTGCGGGTGATGGCCGCGAGGTGGTCGGCGGCGCGTTCCCACACGGC…	, ATGAAGGCGGAGAAGAGCCTGAAGGCCTACGCCTGGTACATCTGGTACTGA, 55681, 55732(-)	, AWYIWY*, 55681, 55732(-)	AWYIWY	6
WP_030601128.1	664498937	Streptomyces rimosus subsp. rimosus strain NRRL WC-3560 contig63.1, whole genome shotgun sequence	Streptomyces rimosus subsp. rimosus	Actinomycetota	Streptomyces	73.1	71.9273	1.17269999999999	664498937	11012..16656	TCACCCGGCCCGCCGCTCTTCCTCCGCCGGCTCGCCGGACACGTCCGAGCGGGCGAAGTTGGTCAGCTCGTACAGCAGCTGCTTCATCTCCACGAGCAGTTCGCCGCCTGCCGCGGTGGCCGCGGGGTCGTCCAGCCGCCGGAACTCGTCCGCCAGCTCGTCGTACAGCTCCTGGGACCGGTGGCGGGCCGCGTGGTAGCGCTTCTCCGCGTCCTCCCGCTCGTGGCCGGCCAGCAGGTCCGCCTCGGCCTCGCAGAGCGCCGCCGCCTCGTCCGCGAGGTCGGCGTAGCGCCGCAGGAACTCGGCGCCGGGCGTGGTCAGCCGGGCCCGTTCCCCGAAGGCGCCCGACAGGGTGCGGGTGATGGCCCCGAGGTGGTCGGCGGCGCGTTCCCACACGGT…	, ATGAAGCTCATCAACTCCCTCAAGAAGAAGCTGAAGGCGGAGAAGAGCCTGAAGTCCTACGCCTGGTACATCTGGTACTGA, 14712, 14793(-)	, AWYIWY*, 14712, 14793(-)	AWYIWY	6
WP_030601128.1	664062388	Streptomyces rimosus subsp. rimosus strain NRRL B-2660 contig67.1, whole genome shotgun sequence	Streptomyces rimosus subsp. rimosus	Actinomycetota	Streptomyces	73.1	71.9273	1.17269999999999	664062388	11000..16644	TCACCCGGCCCGCCGCTCTTCCTCCGCCGGCTCGCCGGACACGTCCGAGCGGGCGAAGTTGGTCAGCTCGTACAGCAGCTGCTTCATCTCCACGAGCAGTTCGCCGCCTGCCGCGGTGGCCGCGGGGTCGTCCAGCCGCCGGAACTCGTCCGCCAGCTCGTCGTACAGCTCCTGGGACCGGTGGCGGGCCGCGTGGTAGCGCTTCTCCGCGTCCTCCCGCTCGTGGCCGGCCAGCAGGTCCGCCTCGGCCTCGCAGAGCGCCGCCGCCTCGTCCGCGAGGTCGGCGTAGCGCCGCAGGAACTCGGCGCCGGGCGTGGTCAGCCGGGCCCGTTCCCCGAAGGCGCCCGACAGGGTGCGGGTGATGGCCCCGAGGTGGTCGGCGGCGCGTTCCCACACGGT…	, ATGAAGCTCATCAACTCCCTCAAGAAGAAGCTGAAGGCGGAGAAGAGCCTGAAGTCCTACGCCTGGTACATCTGGTACTGA, 14700, 14781(-)	, AWYIWY*, 14700, 14781(-)	AWYIWY	6
WP_003985364.1	696496266	Streptomyces rimosus subsp. rimosus strain NRRL B-16073 contig27.1, whole genome shotgun sequence	Streptomyces rimosus subsp. rimosus	Actinomycetota	Streptomyces	73.1	71.9273	1.17269999999999	696496266	10920..16556	TCACCCGGCCCGCCGCTCTTCCTCCTCCGGTTCGCCGGTCAGGTCCGAGCGGGCGAAGTTGGTCAGCTCGTACAGCAGCTGCTTCATCTCCACGAGCAGTTCGCCACCGGCCGCGGCGGCCGAGGGGTCGCCCAGCTGCCGGAACTCGTCCGCCAGCTCGTCGTACAGCTCCTGGGACCGGCGGCGGGCCGCGCGGTAGCGCTCTTCCGCTTCCGCCCGCTCGTGGTCGGCCAGCAGGTCCGCCTCGGCCTCGCAGAGCGTCGCCGCCTCGTCCGCGAGATCGGCGTAGCGCCGCAGGAACCCGGCGCCGGGCGTGGTCAGACGGGCCCGGTCCCCGGAAGTGCCGGACAAGGTGCGGGTGATGGCCGCGAGGTGGTCGGCGGCGCGTTCCCACACGGC…	, ATGAAGGCGGAGAAGAGCCTGAAGGCCTACGCCTGGTACATCTGGTACTGA, 14611, 14662(-)	, AWYIWY*, 14611, 14662(-)	AWYIWY	6
WP_053803140.1	927292633	Streptomyces rimosus subsp. pseudoverticillatus strain NRRL WC-3896 P270contig42.2, whole genome shotgun sequence	Streptomyces rimosus subsp. pseudoverticillatus	Actinomycetota	Streptomyces	73	71.9273	1.0727	927292633	23783..32519	TCACCCCCGCTGGTATCGGGCGGGCGGATACCGGTCGTAGAGTTCCGGGGACCAGTACGTGGTCATACGGGGGCGGCCGTGCTGCATCCGCGCCGACGCGTACGTGTGGATACCGCGGCCACCTGCCAGCGGGCGCCGCGCCACCTGGCTCAGCAGCGCCCGGTAACGGCCGGCGGGCAGGCCCATGCGGGCCATGACGGAGCTGATGCGGTCCCGTATGGTCCGGTCGCTCTCCGCGTGCACCCACAGCGGGACGTACAGCGTGGCGGACACCGGTGTGTGCTCGCCGACCGCCGTGAAGGTCAGGTTGCTGACGAGCGGCTGGGGCCGCGCCTCGCCGCCGTTTCCGGTCAGCGCCTGGCAGAAGTCCTCCAGGAATCCGGGCTCGTGCTGGAGCGA…	, ATGAAGGCGGAGAAGAGCCTGAAGGCCTACGCCTGGTACATCTGGTACTGA, 27665, 27716(+)	, AWYIWY*, 27665, 27716(+)	AWYIWY	6
WP_003985364.1	1789062381	Streptomyces rimosus R6-500 chromosome	Streptomyces rimosus R6-500	Actinomycetota	Streptomyces	72.8	71.9273	0.872699999999995	1789062381	4416628..4425338	TCACCCCCGCTGGTAACGGGCGGGCGGATACCGGTCGTAGAGTTCCGGGGACCAGTACGTGGTCATACGAGGGCGGCCGTGCTGCATCCGCGCCGACGCGTACGTGTGGATGCCGCGGCCACCTGCCAGCGGGCGCCGCGCCACCTGGCTCAGCAGCGCCCGGTAACGGCCGGCGGGCAGGCCCATACGGGCCATGACGGAGCTGATGCGGTCCCGTATGGTCCGGTCGCTCTCCGCGTGCACCCACAGCGGGACGTACAGCGTGGCGGACACCGGTGTGTGCTCGCCGACCGCCGTGAAGGTCAGGTTGCTGACGAGCGGCTGGGGCCGCGCCTCGCCGCCGTTTCCGGTCAGCGCCTGGCAGAAGTCCTCCAGGAAACCGGGCTCGTGCTGGAGCGA…	, ATGAAGGCGGAGAAGAGCCTGAAGGCCTACGCCTGGTACATCTGGTACTGA, 4420483, 4420534(+)	, AWYIWY*, 4420483, 4420534(+)	AWYIWY	6
WP_003985364.1	696479973	Streptomyces rimosus strain R6-500MV9 contig001, whole genome shotgun sequence	Streptomyces rimosus	Actinomycetota	Streptomyces	72.8	71.9273	0.872699999999995	696479973	908868..917578	TCACCCCCGCTGGTAACGGGCGGGCGGATACCGGTCGTAGAGTTCCGGGGACCAGTACGTGGTCATACGAGGGCGGCCGTGCTGCATCCGCGCCGACGCGTACGTGTGGATGCCGCGGCCACCTGCCAGCGGGCGCCGCGCCACCTGGCTCAGCAGCGCCCGGTAACGGCCGGCGGGCAGGCCCATACGGGCCATGACGGAGCTGATGCGGTCCCGTATGGTCCGGTCGCTCTCCGCGTGCACCCACAGCGGGACGTACAGCGTGGCGGACACCGGTGTGTGCTCGCCGACCGCCGTGAAGGTCAGGTTGCTGACGAGCGGCTGGGGCCGCGCCTCGCCGCCGTTTCCGGTCAGCGCCTGGCAGAAGTCCTCCAGGAAACCGGGCTCGTGCTGGAGCGA…	, ATGAAGGCGGAGAAGAGCCTGAAGGCCTACGCCTGGTACATCTGGTACTGA, 912723, 912774(+)	, AWYIWY*, 912723, 912774(+)	AWYIWY	6
WP_003985364.1	1575368017	Streptomyces rimosus strain M527 scaffold15, whole genome shotgun sequence	Streptomyces rimosus	Actinomycetota	Streptomyces	72.8	71.9273	0.872699999999995	1575368017	278189..286899	TCACCCCCGCTGGTAACGGGCGGGCGGATACCGGTCGTAGAGTTCCGGGGACCAGTACGTGGTCATACGAGGGCGGCCGTGCTGCATCCGCGCCGACGCGTACGTGTGGATGCCGCGGCCACCTGCCAGCGGGCGCCGCGCCACCTGGCTCAGCAGCGCCCGGTAACGGCCGGCGGGCAGGCCCATACGGGCCATGACGGAGCTGATGCGGTCCCGTATGGTCCGGTCGCTCTCCGCGTGCACCCACAGCGGGACGTACAGCGTGGCGGACACCGGTGTGTGCTCGCCGACCGCCGTGAAGGTCAGGTTGCTGACGAGCGGCTGGGGCCGCGCCTCGCCGCCGTTTCCGGTCAGCGCCTGGCAGAAGTCCTCCAGGAAACCGGGCTCGTGCTGGAGCGA…	, ATGAAGGCGGAGAAGAGCCTGAAGGCCTACGCCTGGTACATCTGGTACTGA, 282044, 282095(+)	, AWYIWY*, 282044, 282095(+)	AWYIWY	6
WP_003985364.1	757576712	Streptomyces rimosus strain R6-500MV9-R8 contig007, whole genome shotgun sequence	Streptomyces rimosus	Actinomycetota	Streptomyces	72.9	71.9273	0.972700000000003	757576712	338828..344439	TCACCCGGCCCGCCGCTCTTCCTCCTCCGGTTCGCCGGTCAGGTCCGAGCGGGCGAAGTTGGTCAGCTCGTACAGCAGCTGCTTCATCTCCACGAGCAGTTCGCCACCGGCAGCGGCGGCCGAGGGGTCGCCCAGCTGCCGGAACTCGTCCGCCAGCTCGTCGTACAGCTCCTGGGACCGGCGGCGGGCCGCGCGGTAGCGCTCTTCCGCTTCCGCCCGCTCGTGGTCGGCCAGCAGGTCCGCCTCGGCCTCGCAGAGCGTCGCCGCCTCGTCCGCGAGATCGGCGTAGCGCCGCAGGAACCCGGCGCCGGGCGTGGTCAGGCGGGCCCGGTCCCCGGAAGTGCCGGACAGGGTGCGGGTGATGGCCGCGAGGTGGTCGGCGGCGCGTTCCCACACGGC…	, ATGAAGGCGGAGAAGAGCCTGAAGGCCTACGCCTGGTACATCTGGTACTGA, 342520, 342571(-)	, AWYIWY*, 342520, 342571(-)	AWYIWY	6
WP_003985364.1	1759585721	Streptomyces rimosus strain ATCC 10970 chromosome, complete genome	Streptomyces rimosus	Actinomycetota	Streptomyces	72.9	71.9273	0.972700000000003	1759585721	2294626..2300237	TCACCCGGCCCGCCGCTCTTCCTCCTCCGGTTCGCCGGTCAGGTCCGAGCGGGCGAAGTTGGTCAGCTCGTACAGCAGCTGCTTCATCTCCACGAGCAGTTCGCCACCGGCAGCGGCGGCCGAGGGGTCGCCCAGCTGCCGGAACTCGTCCGCCAGCTCGTCGTACAGCTCCTGGGACCGGCGGCGGGCCGCGCGGTAGCGCTCTTCCGCTTCCGCCCGCTCGTGGTCGGCCAGCAGGTCCGCCTCGGCCTCGCAGAGCGTCGCCGCCTCGTCCGCGAGATCGGCGTAGCGCCGCAGGAACCCGGCGCCGGGCGTGGTCAGGCGGGCCCGGTCCCCGGAAGTGCCGGACAGGGTGCGGGTGATGGCCGCGAGGTGGTCGGCGGCGCGTTCCCACACGGC…	, ATGAAGGCGGAGAAGAGCCTGAAGGCCTACGCCTGGTACATCTGGTACTGA, 2298318, 2298369(-)	, AWYIWY*, 2298318, 2298369(-)	AWYIWY	6
WP_003985364.1	1691006777	Streptomyces rimosus strain WT5260 chromosome, complete genome	Streptomyces rimosus	Actinomycetota	Streptomyces	72.9	71.9273	0.972700000000003	1691006777	2292887..2298498	TCACCCGGCCCGCCGCTCTTCCTCCTCCGGTTCGCCGGTCAGGTCCGAGCGGGCGAAGTTGGTCAGCTCGTACAGCAGCTGCTTCATCTCCACGAGCAGTTCGCCACCGGCAGCGGCGGCCGAGGGGTCGCCCAGCTGCCGGAACTCGTCCGCCAGCTCGTCGTACAGCTCCTGGGACCGGCGGCGGGCCGCGCGGTAGCGCTCTTCCGCTTCCGCCCGCTCGTGGTCGGCCAGCAGGTCCGCCTCGGCCTCGCAGAGCGTCGCCGCCTCGTCCGCGAGATCGGCGTAGCGCCGCAGGAACCCGGCGCCGGGCGTGGTCAGGCGGGCCCGGTCCCCGGAAGTGCCGGACAGGGTGCGGGTGATGGCCGCGAGGTGGTCGGCGGCGCGTTCCCACACGGC…	, ATGAAGGCGGAGAAGAGCCTGAAGGCCTACGCCTGGTACATCTGGTACTGA, 2296579, 2296630(-)	, AWYIWY*, 2296579, 2296630(-)	AWYIWY	6
WP_031190357.1	665669054	Streptomyces peucetius strain NRRL WC-3868 contig26.1, whole genome shotgun sequence	Streptomyces peucetius	Actinomycetota	Streptomyces	72.8	71.1	1.7	665669054	11061..16671	TCACCCGGCCCGCCGCTCTTCCTCCTCCGGTTCGCCGGTCAGGTCCGAGCGGGCGAAGTTGGTCAGCTCGTACAGCAGCTGCTTCATCTCCACGAGCAGTTCGCCACCGGCCGCGGCGGCCGAGGGGTCGCCCAGCTGTCGGAACTCGTCCGCCAGCTCGTCGTACAGCTCCTGGGACCGGCGGCGGGCCGCGCGGTAGCGCTCTTCCGCTTCCGCCCGCTCGTGGTCGGCCAGCAGGTCAGCCTCGGCCTCGCAGAGCGTCGCCGCCTCGTCCGCGAGATCGGCGTAGCGCCGCAGGAACCCGGCGCCGGGCGTGGTCAGGCGGGCCCGGTCCCCGGAAGTGCCGGACAGGGTGCGGGTGATGGCCGCGAGGTGGTCGGCGGCGCGTTCCCACACGGC…	, ATGAAGGCGGAGAAGAGCCTGAAGGCCTACGCCTGGTACATCTGGTACTGA, 14753, 14804(-)	, AWYIWY*, 14753, 14804(-)	AWYIWY	6
WP_184350249.1	1892140565	Streptomyces olivoverticillatus strain CECT 3266 Ga0436946_05, whole genome shotgun sequence	Streptomyces olivoverticillatus	Actinomycetota	Streptomyces	71.8	71.6	0.200000000000003	1892140565	21505..29624	TCAGTTGCCGAAGTGCCCCGCGTCGAGCTCGCGGGCCAGGGAGTGGGCCTTGCCCTGGAGGTCCTGGCTGGCGGGGATGTGCTGCTTGTCGGTGGACCACTGGTCGTAGGTGATCGTGACCAGGACGTTGGCGGACCGGAAGACGACGGTGACGTCGCGGTGCTCGCCGCCGCCGGCGGGGACGAGCTTGTCGTCGACGAAGGCGTCGTCGCCGATGTCGTCCAGGGCGCGCGGGGCGAGGCGGGGGTCGGCGGAGGCCGAGCCCGTGGGGGCGGGCGAGGCGTCCGCCAGCTGCGGGCCGAGGTCGCCCTTGGCGGCCGCGGCGGCGGTCGGGGAGGCGCTCGTCGAGGGGGAGGCGGAGGGACCGGAGGAGGGGCCGGAGGAGGCGGCGGCCGGGAT…	, GTGCCGCTCTTCAAGAAGAGCGAGCCCAGCCTCAAGCAGAGTGCCTGGTACATCTGGTACTAG, 24885, 24948(+)	, AWYIWY*, 24885, 24948(+)	AWYIWY	6
WP_146464089.1	1722150251	Streptomyces misionensis strain 66 scaffold35_cov50, whole genome shotgun sequence	Streptomyces misionensis	Actinomycetota	Streptomyces	73.4	72.1	1.30000000000001	1722150251	88608..96177	GTGGACAGAGTGGAACTGGGCGCCTTCCTGCGCAGCAGGCGCGAGCGGATCGGACCGGCCGACGTCGGCCTGCCCGTCGGACCGCGCCGACGCACACCGGGGCTGCGCCGCGAGGAGGTGGCCGCGCTGGCGTTCATCTCGGCCGAGTACTACACCCGCCTCGAACAGGCCCGCGGCCCGCGCCCCTCCCGCGAGGTACTGTCCGGGCTGGCCCGGGCCCTGCGGCTGACGGACGCCGAACGCGGCCATCTGCACGAGCTGGCGGGCGCCCCGCCGAGCCTCGCGCCCGGCCCCCCGCGCGAGGTGCGCCAGAGCATCCTCGACCTGGTGCACCGGCTGCCGGGCTCCGCCGCCTTCGTCACCTCGGCCACCCTGGAGGTGCTCGCCTGGAACGACCTG…	, ATGAAGCTTCTCTTCTCCATCCGCAACAAGGTCGCGGCCGGCAAGAGCCTCAAGGCGAGCGCCTGGTACATCTGGTACTGA, 91641, 91722(+)	, AWYIWY*, 91641, 91722(+)	AWYIWY	6
WP_003985364.1	664289866	Streptomyces lavendulae subsp. lavendulae strain NRRL B-2775 contig30.1, whole genome shotgun sequence	Streptomyces lavendulae subsp. lavendulae	Actinomycetota	Streptomyces	72.9	72.2884	0.61160000000001	664289866	10931..16542	TCACCCGGCCCGCCGCTCTTCCTCCTCCGGTTCGCCGGTCAGGTCCGAGCGGGCGAAGTTGGTCAGCTCGTACAGCAGCTGCTTCATCTCCACGAGCAGTTCGCCACCGGCAGCGGCGGCCGAGGGGTCGCCCAGCTGCCGGAACTCGTCCGCCAGCTCGTCGTACAGCTCCTGGGACCGGCGGCGGGCCGCGCGGTAGCGCTCTTCCGCTTCCGCCCGCTCGTGGTCGGCCAGCAGGTCCGCCTCGGCCTCGCAGAGCGTCGCCGCCTCGTCCGCGAGATCGGCGTAGCGCCGCAGGAACCCGGCGCCGGGCGTGGTCAGGCGGGCCCGGTCCCCGGAAGTGCCGGACAGGGTGCGGGTGATGGCCGCGAGGTGGTCGGCGGCGCGTTCCCACACGGC…	, ATGAAGGCGGAGAAGAGCCTGAAGGCCTACGCCTGGTACATCTGGTACTGA, 14623, 14674(-)	, AWYIWY*, 14623, 14674(-)	AWYIWY	6
WP_003985364.1	663312079	Streptomyces lavendulae subsp. lavendulae strain NRRL WC-3532 contig27.1, whole genome shotgun sequence	Streptomyces lavendulae subsp. lavendulae	Actinomycetota	Streptomyces	72.9	72.2884	0.61160000000001	663312079	10929..16540	TCACCCGGCCCGCCGCTCTTCCTCCTCCGGTTCGCCGGTCAGGTCCGAGCGGGCGAAGTTGGTCAGCTCGTACAGCAGCTGCTTCATCTCCACGAGCAGTTCGCCACCGGCAGCGGCGGCCGAGGGGTCGCCCAGCTGCCGGAACTCGTCCGCCAGCTCGTCGTACAGCTCCTGGGACCGGCGGCGGGCCGCGCGGTAGCGCTCTTCCGCTTCCGCCCGCTCGTGGTCGGCCAGCAGGTCCGCCTCGGCCTCGCAGAGCGTCGCCGCCTCGTCCGCGAGATCGGCGTAGCGCCGCAGGAACCCGGCGCCGGGCGTGGTCAGGCGGGCCCGGTCCCCGGAAGTGCCGGACAGGGTGCGGGTGATGGCCGCGAGGTGGTCGGCGGCGCGTTCCCACACGGC…	, ATGAAGGCGGAGAAGAGCCTGAAGGCCTACGCCTGGTACATCTGGTACTGA, 14621, 14672(-)	, AWYIWY*, 14621, 14672(-)	AWYIWY	6
WP_127176079.1	1844484970	Streptomyces griseoviridis strain K61 chromosome, complete genome	Streptomyces griseoviridis	Actinomycetota	Streptomyces	73.2	72.4	0.799999999999997	1844484970	8539830..8548348	TCAGGGTGCCCCGGTCGCGGGAGGGGCCGGCGCCGGCGTCGGGGCGTTGCGGCCGGGGAGTCTGCGGGGCAGTGGCACCGCGGCGGGCGGCGCGGGCACCGGGGCCGACGGCGTACGGGTCGCCGTGCTCGGCCGCTGGGGTGTGAGGGGCGCCGTCGGCTGCACCAGCCCGAGCGCGAGCAGCCTGCGCAGGTCGAGCATGACGGCGAAGAGACCGCGCCCGAGGGCGAAGGCGATGTCCCTCGGGGTCCTGCGGCCGTCCGTGTTGGCCAGCACGTCCTGGTGCCGGGCGGGCAACGCGCCGACGGCTCCCGGCAGTTGGGCGGGGGCCGCCAACTGCATGCGGGTGCGGGCGAATTCGGCGACCGAGCCGGGCCCGCCCGCCAGCAGTCCGGTGCG…	, ATGCGCAACAAGGTCGCCGCCCGCAAGAGCCTGAAGGCGAGCGCCTGGTACATCTGGTACTGA, 8542839, 8542902(+)	, AWYIWY*, 8542839, 8542902(+)	AWYIWY	6
WP_127176079.1	1548865338	Streptomyces griseoviridis strain F1-27 chromosome, complete genome	Streptomyces griseoviridis	Actinomycetota	Streptomyces	73.3	72.4	0.899999999999992	1548865338	411015..416529	TCACGGGACGAGGACGGTGCGGACTCCGGGCTCCTCGGGGGCCGTCCAGGCGCTCTCCGCGTCGGCGAGCGGCGCCTCGCGCACGGCGACGACGAGACCGCCGTCGCCGATCTCCCTTACCAGGGACGGGAGTTCGGCCGGACAGCCCGGGAGGGACACCGTGCCCAGCGCCGGGGCCTCGATCCGCGCGCCGGCGGTCGCTGGGCCGGACGGTCAGAGCCAGTCGGTCGCCAGCCAGGCTGCGGCGCCCGCGGCCACCAGCAGGGCGATGTTCAGGGCTATGACCTTGCTCTCGCCGCGCGAGACGTGCACGACGATGCCCCCGACCTGGATCAGCGCCAGGCCGACGGCGGCGGCCACCGCGCAGCCGACGGCGATGCCCGTGAGCGGAGGCAGTAC…	, ATGCGCAACAAGGTCGCCGCCCGCAAGAGCCTGAAGGCGAGCGCCTGGTACATCTGGTACTGA, 414305, 414368(-)	, AWYIWY*, 414305, 414368(-)	AWYIWY	6
WP_030601128.1	921259630	Streptomyces griseoflavus strain NRRL B-1830 P092contig62.1, whole genome shotgun sequence	Streptomyces griseoflavus	Actinomycetota	Streptomyces	73.1	72.1	1	921259630	11003..16647	TCACCCGGCCCGCCGCTCTTCCTCCGCCGGCTCGCCGGACACGTCCGAGCGGGCGAAGTTGGTCAGCTCGTACAGCAGCTGCTTCATCTCCACGAGCAGTTCGCCGCCTGCCGCGGTGGCCGCGGGGTCGTCCAGCCGCCGGAACTCGTCCGCCAGCTCGTCGTACAGCTCCTGGGACCGGTGGCGGGCCGCGTGGTAGCGCTTCTCCGCGTCCTCCCGCTCGTGGCCGGCCAGCAGGTCCGCCTCGGCCTCGCAGAGCGCCGCCGCCTCGTCCGCGAGGTCGGCGTAGCGCCGCAGGAACTCGGCGCCGGGCGTGGTCAGCCGGGCCCGTTCCCCGAAGGCGCCCGACAGGGTGCGGGTGATGGCCCCGAGGTGGTCGGCGGCGCGTTCCCACACGGT…	, ATGAAGCTCATCAACTCCCTCAAGAAGAAGCTGAAGGCGGAGAAGAGCCTGAAGTCCTACGCCTGGTACATCTGGTACTGA, 14703, 14784(-)	, AWYIWY*, 14703, 14784(-)	AWYIWY	6
WP_003985364.1	696477134	Streptomyces capuensis strain NRRL B-12337 contig24.1, whole genome shotgun sequence	Streptomyces capuensis	Actinomycetota	Streptomyces	72.9	71.95	0.950000000000003	696477134	10999..16610	TCACCCGGCCCGCCGCTCTTCCTCCTCCGGTTCGCCGGTCAGGTCCGAGCGGGCGAAGTTGGTCAGCTCGTACAGCAGCTGCTTCATCTCCACGAGCAGTTCGCCACCGGCAGCGGCGGCCGAGGGGTCGCCCAGCTGCCGGAACTCGTCCGCCAGCTCGTCGTACAGCTCCTGGGACCGGCGGCGGGCCGCGCGGTAGCGCTCTTCCGCTTCCGCCCGCTCGTGGTCGGCCAGCAGGTCCGCCTCGGCCTCGCAGAGCGTCGCCGCCTCGTCCGCGAGATCGGCGTAGCGCCGCAGGAACCCGGCGCCGGGCGTGGTCAGGCGGGCCCGGTCCCCGGAAGTGCCGGACAGGGTGCGGGTGATGGCCGCGAGGTGGTCGGCGGCGCGTTCCCACACGGC…	, ATGAAGGCGGAGAAGAGCCTGAAGGCCTACGCCTGGTACATCTGGTACTGA, 14691, 14742(-)	, AWYIWY*, 14691, 14742(-)	AWYIWY	6
WP_003985364.1	663141192	Streptomyces capuensis strain NRRL B-3501 contig24.1, whole genome shotgun sequence	Streptomyces capuensis	Actinomycetota	Streptomyces	72.9	71.95	0.950000000000003	663141192	10966..16577	TCACCCGGCCCGCCGCTCTTCCTCCTCCGGTTCGCCGGTCAGGTCCGAGCGGGCGAAGTTGGTCAGCTCGTACAGCAGCTGCTTCATCTCCACGAGCAGTTCGCCACCGGCAGCGGCGGCCGAGGGGTCGCCCAGCTGCCGGAACTCGTCCGCCAGCTCGTCGTACAGCTCCTGGGACCGGCGGCGGGCCGCGCGGTAGCGCTCTTCCGCTTCCGCCCGCTCGTGGTCGGCCAGCAGGTCCGCCTCGGCCTCGCAGAGCGTCGCCGCCTCGTCCGCGAGATCGGCGTAGCGCCGCAGGAACCCGGCGCCGGGCGTGGTCAGGCGGGCCCGGTCCCCGGAAGTGCCGGACAGGGTGCGGGTGATGGCCGCGAGGTGGTCGGCGGCGCGTTCCCACACGGC…	, ATGAAGGCGGAGAAGAGCCTGAAGGCCTACGCCTGGTACATCTGGTACTGA, 14658, 14709(-)	, AWYIWY*, 14658, 14709(-)	AWYIWY	6
WP_055566837.1	943949753	Streptomyces atriruber strain NRRL B-24165 contig_188, whole genome shotgun sequence	Streptomyces atriruber	Actinomycetota	Streptomyces	73.2	71.3	1.90000000000001	943949753	12647..20624	ATGCCCCGCATTGAGTGGACCGAGAACGACCACCCCGACAGCCCGCTCCAGTACGCCCGTTGGCACTCCGAGAGCGGCGCCGCGCCGCCCCGGCGCGTCGTCGTCGCCGACGACGGGATCAGGGCGGCGACCGCCCACCGCCTCGCCTGCGAAGGCACCGCGCTGCTCTGGCACGGCGACTTCCACGGCGCCCGGCAGCTCCTCGGCGCGCTCGGCCGTCGCGTCGACAGGAAGGCGCCCGCGCCGGGTGCCACCCCCGCCGACGCCTTCCACCTGCACCGCCGCGCCCGCGGCCACCGGGCCCGCGTGCTCGGCATGCTGCTCGTGCGCCTCGACGCCGACCACCGGCTGACGCTGCGCCGGGCCCCCGACGTCCGCGACGCCTGCCGGGAGGCCTAC…	, ATGAAGGTTGTCCGCTCCCTCAAGAAGAAGATCACCGGTGAGAAGAGCCTCAAGTCCTACGCCTGGTACATCTGGTACTAG, 16357, 16438(+)	, AWYIWY*, 16357, 16438(+)	AWYIWY	6
WP_030601128.1	983583391	Streptomyces albus subsp. albus strain NRRL F-4371 P384contig40.1, whole genome shotgun sequence	Streptomyces albus subsp. albus	Actinomycetota	Streptomyces	72.7	72.6	0.100000000000009	983583391	46275..54985	TCACCCCCGCTGGTATCGGGCGGGCGGATACCGGTCGTAGAGTTCCGGCGACCAGTACGTGGTCATACGGGGACGGCCGTGCTGCATCCGCGCCGACGCGTACGTGTGGATGCCGCGGCCGCCCGCCAGCGGGCGCCGCGCCACCTGGCTCAGCAGCGCCCGGTAACGTCCGGCGGGCAGGCCCATGCGGGCCATGACGGAGCTGATGCGGTCCCGTATGGTCCGGTCGCTCTCCGCGTGCACCCACAGCGGGACGTACAGCGTGGCGGACACCGGTGTGTGTTCGCCGACCGCCGTGAACGTCAGATTGCTGACGAGCGGCTGGGGCCGCGCCTCACCGCCGTTTCCGGTCAGTGCCTGGCAGAAATCCTCCAGGAATCCGGGCTCGTGCTGGAGCGA…	, ATGAAGCTCATCAACTCCCTCAAGAAGAAGCTGAAGGCGGAGAAGAGCCTGAAGTCCTACGCCTGGTACATCTGGTACTGA, 50094, 50175(+)	, AWYIWY*, 50094, 50175(+)	AWYIWY	6
WP_150246979.1	1752047643	Streptomyces albofaciens JCM 4342 strain ATCC 23873 Streptomyces_albofaciens_9747_chromosome_2, whole genome shotgun sequence	Streptomyces albofaciens JCM 4342	Actinomycetota	Streptomyces	73.9	70.55	3.35000000000001	1752047643	2199754..2205397	TCACCTGGTCCGCTGCTCGTCCTCCCGCTCCCCCGACATGTCCGTCCGGGCGAAGTCGGTCAGCTCGTGCAGCAGCTGCTTCATCTCCACGAGCAGTTCGCCGCCCGCCGCGGCGGCCGCGGGGTCGTCCAGCCGCCGGAACTCGTCCGCCAGCCCGTCGTACAGCTCCTGGGACCGGCGGCGGGCCGCGTGGTAGCGCTTCTCCGCCCGCGCCCGCTCGTGGCCGGCCAGCAGGTCGGCCTCGGCCTCGCAGAGCGCCGCCGCCTCGTCCGCGAGGTCGGCGTAGCGCCGCAGGAAGCCGGCGCCGGGCGTGGTCAGCCGGGCCCGTTCCCCGGAGGCGCCCGACAAGGTGCGGGTGATGGCCGTGAGGTGGTCGGCGGCGCGTTCCCACACGGCGTC…	, ATGAAGGCGGAGAAGAGCCTGAAGGCCTACGCCTGGTACATCTGGTACTGA, 2203480, 2203531(-)	, AWYIWY*, 2203480, 2203531(-)	AWYIWY	6
WP_014145092.1	357397620	Streptantibioticus cattleyicolor NRRL 8057 = DSM 46488, complete sequence	Streptantibioticus cattleyicolor NRRL 8057 = DSM 46488	Actinomycetota	Streptantibioticus	70.8	72.9894	-2.18940000000001	357397620	4695709..4703669	GTGCGCATCGCGAGATTCTCCATCGACGGCAACGTGGCCTTCGGCGTGGTCGAGGGCGACCCGGCGCAGCCGGAATCGCTCGTCATCGACATCATCAAGGGCATCCCCTTCGCCGAGTTCGAACGCAGCGGCACCAAGGTCCCGCTGGACAAGGTCCGGCTGCTGCCGCCCGTCCTGCCCAGCAAGGTCGTCGCGATCGGCCGCAACTACGCCGAGCACGCCGCCGAACTCGGCAACGAGGTCCCCCCGGCGCCGTTCGCCTTCTTCAAGCCCTCCACCTCCGTGGTCGGCCCCGGCGACCCGGTGCCGTACCCCACGTTCTCGCGGGAGCTCCACCACGAGGCCGAACTGGCCGTGGTGATCGGACGGATGTGCCGCGAGGTGCCGCTGGACCGCGCC…	, GTGGAGAAGAGCCTGAAGTCGTACGCCTGGTACATCTGGTACTGA, 4698838, 4698883(+)	, AWYIWY*, 4698838, 4698883(+)	AWYIWY	6
WP_014145092.1	386353647	Streptantibioticus cattleyicolor NRRL 8057 = DSM 46488, complete sequence	Streptantibioticus cattleyicolor NRRL 8057 = DSM 46488	Actinomycetota	Streptantibioticus	70.8	72.9894	-2.18940000000001	386353647	4695517..4703478	GTGCGCATCGCGAGATTCTCCATCGACGGCAACGTGGCCTTCGGCGTGGTCGAGGGCGACCCGGCGCAGCCGGAATCGCTCGTCATCGACATCATCAAGGGCATCCCCTTCGCCGAGTTCGAACGCAGCGGCACCAAGGTCCCGCTGGACAAGGTCCGGCTGCTGCCGCCCGTCCTGCCCAGCAAGGTCGTCGCGATCGGCCGCAACTACGCCGAGCACGCCGCCGAACTCGGCAACGAGGTCCCCCCGGCGCCGTTCGCCTTCTTCAAGCCCTCCACCTCCGTGGTCGGCCCCGGCGACCCGGTGCCGTACCCCACGTTCTCGCGGGAGCTCCACCACGAGGCCGAACTGGCCGTGGTGATCGGACGGATGTGCCGCGAGGTGCCGCTGGACCGCGCC…	, GTGGAGAAGAGCCTGAAGTCGTACGCCTGGTACATCTGGTACTGA, 4698646, 4698691(+)	, AWYIWY*, 4698646, 4698691(+)	AWYIWY	6
WP_230649662.1	2158902355	Streptacidiphilus sp. ASG 303 NODE_5_length_376825_cov_28.7647, whole genome shotgun sequence	Streptacidiphilus sp. ASG 303	Actinomycetota	Streptacidiphilus	73.7	72.35	1.35000000000001	2158902355	79749..88125	CTACGGGACGGCCGCGAGGGCGTAGTCGGGCAGGTCGATGTCCCTGGCCTTGGCGAACTGCGCGGCGAGCAGGTTCCGCAGCGGCCGGCGGTTCATCGCGCGCATCGAGGCGTTCCGCAGCCGGATGGCCAGGGCGCCGGAGGGGGCGTACCCGGAGGCGCCCCCGGGCGGCAGCTGCTGCGCCTGGGCGACGTAGGGGCGCATGAGCCGGTCGTAGGCCGCGAAGGCGGCACGGTGGTCGCCCCCGGCGGCGGAGAGCTCGCCGGCCAGGACGTAGGCGCCGACCAGGGCGAGGCTGGTCCCCAGGCCCGTGAGCGGCGTCGGGCAGTACCCGGCGTCGCCGAGCAGCACGGTCCGCCCGCGCGACCAGCGGTCGAGGTGCACCTGGCCCACGGAGTC…	, ATGAAGCTCGTCGGTTCCCTCAAGAAGAAGCTCTCGGGCGAGAAGAGCCTGAAGGCGTACGCCTGGTACATCTGGTACTAG, 83571, 83652(+)	, AWYIWY*, 83571, 83652(+)	AWYIWY	6
WP_219849060.1	1358675496	Paraburkholderia sp. BL21I4N1 Ga0139065_124, whole genome shotgun sequence	Paraburkholderia sp. BL21I4N1	Pseudomonadota	Paraburkholderia	61.4	63.1	-1.7	1358675496	51934..58981	TCATTGAGCGCCTCCCGATTGGCCTGACGTCATTCGCTCGACCATGCGGCCCGAGGCGTAGTGCATGATTTCTTCCTGGCTGGTTTGGCGGGTGTCGAGAAGGGTCACGAGTTCGCCTTCATGGAAGACGGCAACCCGGTCGGTCATACCGAGTATCTCGGGCAGTTCCGAGCTGATCATCACGACGCCAATACCCTGTGCGGCGAGCCTGTCGAGCAATTCGTAAATCGCGTATTTGGCGCCGACGTCGATCCCGCGCGTGGGTTCGTCGAAGAACAGCACGCGCGAATCGCGAAACAGCCACTTGCTGATCACGACCTTCTGCTGATTGCCGCCCGAGAGGTTGCGGGCGATCTGTCTGACGCCCGGGGTGCGGATGCCCAACTGGTCGATGTAGCG…	, ATGAAAATTCTTTTCTCGCTGAAAGACAAGCTCACGTTCAAGAAGAGCCTCAAGGCTTACGCCTGGTACATCTGGTATTAA, 56887, 56968(-)	, AWYIWY*, 56887, 56968(-)	AWYIWY	6
WP_257032169.1	1869894051	Paraburkholderia bryophila strain H2C3B Ga0394402_01, whole genome shotgun sequence	Paraburkholderia bryophila	Pseudomonadota	Paraburkholderia	61.7	62.9	-1.2	1869894051	7639039..7647396	ATGAAAGGAATAAGGACGACCCATCTATTCGCGGTTCCGTTGTTGATAAGCGGACTTGCCATCCCCGTGAGCGGTGCAAATGGCATGGATATCAACCGCTCACCAGTCGCAGCGGTGTTTGACCAATTCGACTCGCAGAAATTGAGTGGCATAAGCTATATCGGCGGGTCAAATGCAGGCGACTTCGGGAAGCTGTCGAGCATCAGGAAAATGGTTCTGGACGAAGGGCGACGGTATTTTGTTGATCTGGGCGGTCTGAGCGAATCCCAAAAGAAAAATATAAAACAGGCCATTCAGGATAATCTGGGGGTTAGTTTTGAGGCAGATTGGCTGTTCGTTGGGCGGCATAAAAATAATCTGATTTTCACTCCACTGCGGAGTCTTGATGATGCCGCGCTC…	, ATGAAAATTCTTTTCTCCCTGAAAGACAAACTCACGTTCAAGAAGAGCCTCAAGGCTTACGCCTGGTACATCTGGTATTAA, 7643795, 7643876(-)	, AWYIWY*, 7643795, 7643876(-)	AWYIWY	6
WP_036142281.1	738188820	Luteibacter sp. 9135 FA89DRAFT_scf7180000000002_quiver_dupTrim_10828.1_C, whole genome shotgun sequence	Luteibacter sp. 9135	Pseudomonadota	Luteibacter	67.5	64.85	2.65000000000001	738188820	3894966..3902009	ATGCCTGCCTCCACCGACCTTGCCCCGACGACGCATGCATCGGGCACACCGGCCGACACACGCCCGCGCAGCCTCGTGGCGGCCTGTCTCGCGCACGCGCTGCACGACGGCTACACCGATGGCCTCTATGCGTTTCTCCCCGTCTGGCAGGCCCAGTTCGGACTGTCGTATGCCGCCCTGGCCCTCCTCCGTGCGCTTTACTACGCCACCATGGGTGGCCTGCAGATGCCGGCCGACCGCCTTCTGCGGACGGTTTCCCCACGGGCGGCGCTGGTGCTGGCCACGGTACTTGCCGCCATCGGGATGGCGGTGATGGCGTCGCCGACGGGCTTCGCCGGGCTTTGTCTCGGGCTGGTCATCGCCGGCATCGGCTCCAGCATCCAGCACCCACGGGCGTCC…	, ATGCTTACGCCGAACAAAAGCCTGAAGTCGTACGCCTGGTACATCTGGTACTGA, 3898975, 3899029(-)	, AWYIWY*, 3898975, 3899029(-)	AWYIWY	6
WP_026636297.1	1222371323	Dyella marensis strain UNC178MFTsu3.1, whole genome shotgun sequence	Dyella marensis	Pseudomonadota	Dyella	68	67.2	0.799999999999997	1222371323	459242..464695	TTGGACATTCTTCTCGCCAACCCCCGCGGATTCTGCGCCGGCGTGGACCGCGCCATCGCCATCGTCGAGCGCGCGCTCGAGGCCTACGGCGCGCCCATCTACGTGCGCCACGAGGTGGTGCACAACCGCTACGTGGTGGACAAGCTGCGTGCCAGCGGCGCGGTGTTCGTCGAGGAGCTGCACGAAGTGCCCGACGGCGCCACGGTGATCTTCAGCGCGCACGGCGTGTCCAAGGCGGTGCGCCAGGAAGCCGACAGCCGCAAGCTCAACGTGTTCGACGCCACCTGTCCGCTGGTGACCAAGGTGCATATGGAAGTGGCGCGCCTGGGCCGCACCGGGCGCAGCGTGGTGCTGATCGGCCACGCCGGGCATCCGGAGGTCGAGGGCACCATGGGGCAG…	, GTGGCGCGCGAGAAAAGCTTGAAGGACTACGCCTGGTACATCTGGTACTGA, 462780, 462831(-)	, AWYIWY*, 462780, 462831(-)	AWYIWY	6
WP_026636297.1	651851201	Dyella japonica UNC79MFTsu3.2 N515DRAFT_scaffold00001.1, whole genome shotgun sequence	Dyella japonica UNC79MFTsu3.2	Pseudomonadota	Dyella	68	65	3	651851201	543931..549384	TTGGACATTCTTCTCGCCAACCCCCGCGGATTCTGCGCCGGCGTGGACCGCGCCATCGCCATCGTCGAGCGCGCGCTCGAGGCCTACGGCGCGCCCATCTACGTGCGCCACGAGGTGGTGCACAACCGCTACGTGGTGGACAAGCTGCGTGCCAGCGGCGCGGTGTTCGTCGAGGAGCTGCACGAAGTGCCCGACGGCGCCACGGTGATCTTCAGCGCGCACGGCGTGTCCAAGGCGGTGCGCCAGGAAGCCGACAGCCGCAAGCTCAACGTGTTCGACGCCACCTGTCCGCTGGTGACCAAGGTGCATATGGAAGTGGCGCGCCTGGGCCGCACCGGGCGCAGCGTGGTGCTGATCGGCCACGCCGGGCATCCGGAGGTCGAGGGCACCATGGGGCAG…	, GTGGCGCGCGAGAAAAGCTTGAAGGACTACGCCTGGTACATCTGGTACTGA, 547469, 547520(-)	, AWYIWY*, 547469, 547520(-)	AWYIWY	6
WP_199110859.1	1267749248	Collimonas sp. PA-H2 Ga0114272_11, whole genome shotgun sequence	Collimonas sp. PA-H2	Pseudomonadota	Collimonas	63.2	59	4.2	1267749248	2926236..2933757	ATGAAAGCATTAGTCGTTATCGATATCCAACGCGAATACATCTCGCCAGGCCGTAAGTTCCAGATCCATGGCATCGGTCCATCACTGAAGAACGCTTATGCGATGCTGCGCTTCGCCCGTACGCAGGACTGGCCCATCGTGCATGTGCAGCATCTGCAAGACGGCGAAATATTCAACCGAGAGTCTGACGTCTCCGACTTCATCGACAGTTTTGTACCAGAGGCCAACGAGGTGCTGGCGGTCAAGAACAACTACTCATCGTTTTCCTCTCCTGCCTTTGTCAAGTTCGCGGCGGATCACCCGGATCATGAGTTTGTCGTCATTGGTTACGGCACCACGATGTGCTGCCTGTCCACTATTGTGGACGGCTACCATCGGGGCTACCGTTTCGCGTTGGTG…	, ATGCTTACTCGCCAAAAAAGCCTGAAGGCATACGCCTGGTACATCTGGTATTGA, 2929076, 2929130(+)	, AWYIWY*, 2929076, 2929130(+)	AWYIWY	6
WP_061936535.1	1010988155	Collimonas pratensis strain Ter91 chromosome, complete genome	Collimonas pratensis	Pseudomonadota	Collimonas	59.9	59	0.899999999999999	1010988155	580485..588240	ATGAAAGCATTAGTCGTTATCGATATCCAACGCGAATACATCGCACCAGGCCGCAAGTTCCAGATCCATGGCATCGGTCCATCGCTGAAGAACGCTTATGCGATGCTACGCTTCGCTCGTACGCAAGACTGGCCCATCGTGCATGTGCAGCATCTGCAAGATGGCGAAATATTCAACCGCAACTCTGACACGTCTGACTTCATTGACAGTTTTGTGCCAGAGGCCAACGAGGTGCTGGCGGTCAAGAACAACTACTCGTCGTTTTCTTCGCCAGCCTTTGTCAAGTTCGCGGCGGAGCATCCGGATCATGAGTTCATTGTCATTGGTTATGGCACCACGATGTGCTGCCTGTCCACCATTGTCGACGGCTACCACCGCGGCTACCGCTTCGCCTTGGTA…	, ATGCTGACACGCCAAAAAAGCCTGAAGGCATACGCTTGGTACATCTGGTATTGA, 583433, 583487(+)	, AWYIWY*, 583433, 583487(+)	AWYIWY	6
WP_197481638.1	1830604530	Collimonas pratensis strain PMB3(1) 743400049, whole genome shotgun sequence	Collimonas pratensis	Pseudomonadota	Collimonas	60.5	59	1.5	1830604530	71335..79094	ATGAAAGCATTAGTCGTTATCGATATCCAACGCGAATACATCGCACCAGGCCGCAAGTTCCAGATCCATGGCATCGGCCCATCGCTGAAGAACGCTTATGCGATGCTACGCTTCGCTCGTACGCAAGACTGGCCCATCGTGCATGTGCAGCATCTGCAAGATGGCGAAATATTCAACCGCAACTCTGACACGTCTGACTTCATTGACAGTTTTGTGCCAGAGGCCAACGAGGTGCTGGCGGTCAAGAACAACTACTCGTCGTTTTCTTCGCCAGCCTTTGTCAAGTTCGCGGCGGAGCATCCGGATCATGAGTTCATTGTCATTGGTTATGGCACCACGATGTGCTGCCTGTCCACCATTGTCGACGGCTACCACCGCGGCTACCGCTTCGCCTTGGTA…	, ATGCTGACACGCCAAAAAAGCCTGAAGGCATACGCTTGGTACATCTGGTATTGA, 74283, 74337(+)	, AWYIWY*, 74283, 74337(+)	AWYIWY	6
WP_197481638.1	1011200990	Collimonas pratensis strain Ter291 chromosome, complete genome	Collimonas pratensis	Pseudomonadota	Collimonas	60.6	59	1.6	1011200990	528876..536631	ATGAAAGCATTAGTCGTTATCGATATCCAACGCGAATACATCGCACCAGGCCGCAAGTTCCAGATCCATGGCATCGGCCCATCGCTGAAGAACGCTTATGCGATGCTACGCTTCGCTCGTACGCAAGACTGGCCCATCGTGCATGTGCAGCATCTGCAAGATGGCGAAATATTCAACCGCAACTCTGACACGTCTGACTTCATTGACAGTTTTGTGCCAGAGGCCAACGAGGTGCTGGCGGTCAAGAACAACTACTCGTCGTTTTCTTCGCCAGCCTTTGTCAAGTTCGCGGCGGAGCATCCGGATCATGAGTTCATTGTCATTGGTTATGGCACCACGATGTGCTGCCTGTCCACCATTGTCGACGGCTACCACCGCGGCTACCGCTTCGCCTTGGTA…	, ATGCTGACACGCCAAAAAAGCCTGAAGGCATACGCTTGGTACATCTGGTATTGA, 531824, 531878(+)	, AWYIWY*, 531824, 531878(+)	AWYIWY	6
WP_062114246.1	1011200990	Collimonas pratensis strain Ter291 chromosome, complete genome	Collimonas pratensis	Pseudomonadota	Collimonas	60.6	59	1.6	1011200990	2059143..2064648	TCATTTATATTCAATACTGAAGTTATCAGGGCTTCTGATTTGCGAAATCATTAAAAGTAGGGGGCTTATCAAATTTGAACGGTCTATCCACCCCGATGTGTACCCGTTTTCATCGTTAGGCTTTTTGTATTTGATATGCGCCATCTCGCCACTGCTGTTCAATAAAATTACCACTTCGCCGGCAGAAAGATGATCTTTTACTTTTCGATTTTTTTCTTGCGCAAAAATGGTCGATTTTCCTTTTAAAGTCATAATTCCATATGCTTGTTCTTTTTTCTCAACAGAAAACGGCCATCCTTTACTGTCAGTCGCACTAAAAAGATTTGCGTCCACGCTATGGCAATCTGAGCTTGCCATTTTCGATTGAATCACCCAATCCCCGTCTATGAAATACAGGTA…	, ATGAAAATTCTTTTCGCCCTGAAAAACAAGCTCTCCTCGAAGAAAAGCCTGAAGGCATTTGCCTGGTACATCTGGTACTGA, 2062330, 2062411(-)	, AWYIWY*, 2062330, 2062411(-)	AWYIWY	6
WP_211442916.1	2035287614	Collimonas humicola strain RLT1W51 NODE_3_length_563039_cov_48.539569, whole genome shotgun sequence	Collimonas humicola	Pseudomonadota	Collimonas	62.9	59	3.9	2035287614	122292..128297	CTAAAGTAAGGCGGGATCGATGCTGCCGGACAGGATGCGCTTCGCAATCGCGATCATGCTTTTATCCGCTTCGCGCAAGCTGTGCAGGTAGGCATGCCTGGCCGGGCTGCTGGTCGCCAGCAGGGCTGCAATCAGGCCCTCGGAAGCGGTGAGCAGGTCGAGATGGCCGATCCAGCGGTCGGCTTCCCCGAACGGGCTGTTCAGCGTGTAGGGCATCTGGAATGGCGGACCGGCGAATCCCGCATCGGGATCCGTCGCCGAAACCGGCGACTGCATCAGGATTTCCGAGATGGCGCGCAGGTTGTACATTTCTCCGAACGTGGCATTCACGATCGTGCCGCGCGGCGTGATCAATCCCGCGGCATTCAAGCCGCCGTACAGCGTAAAGCTGTGGATCAG…	, ATGCTGACCCGCCCAAAAAGCCTGAAGGCATACGCTTGGTACATCTGGTATTGA, 125453, 125507(-)	, AWYIWY*, 125453, 125507(-)	AWYIWY	6
WP_211474701.1	2035319333	Collimonas humicola strain RXD172-2 NODE_19_length_85297_cov_49.234472, whole genome shotgun sequence	Collimonas humicola	Pseudomonadota	Collimonas	63.5	59	4.5	2035319333	17900..25570	CTCTTCAAGATTGCCGATGGTTTGGCTGATGACCGACTGCGCTCTATACAGTTTGCGCGAGGCAGCGGAGAAACTGCCCTCGTCGACGGCGGTGATGAAGGTCCGCAATTGATCAAATGATACGCCGTCAAGCATGGGGAATCATGGGAAATGAATATCGCCGCGGTCGATGGAGGAATCGATCATATCCGGTTTCCGCCAGAGGGGGGGCAATCGCGGGCCGCTCGCCTACTTTTCCTTGCTCTCCAGCGCCAACGGATGCCAGGAATCCTCTGCCAGTTCCGCGGCAAGAAAATCGAGCAGGGCCCTGACAGCGGGAATCATCCCGCGCCGTGACGGAAATACGGCGTGGATGATGCCCGAGCGCGCGCTCAATTGCGGCAGCAGCCTGACCAGCGT…	, ATGCTGACCCGCCCAAAAAGCCTGAAGGCATACGCTTGGTACATCTGGTATTGA, 20930, 20984(+)	, AWYIWY*, 20930, 20984(+)	AWYIWY	6
WP_038489186.1	749301907	Collimonas arenae strain Cal35 chromosome, complete genome	Collimonas arenae	Pseudomonadota	Collimonas	60.7	59	1.7	749301907	2820501..2826321	TCAGCATCCTTGCCGGTATTGTTGTGTTCTTGCTGCCGAGCGCTGTATTCGCAGTTCTTGCATCTGATATGCATCCATGCGGTTTCGCGTCGCTTCGTCGATACTATTTATCTGGCTTGAAAGTGCGGCGCAGGTAAAGTAGTTTCTTTGGGGGGCTGTCGAAGTGCTGCTTACCACGCTGGGTCCACTTTCGTACTTTCTGGCCTCTATCCGCCGGTCGGCTGCGGCAACCTGTTCTGCGGTTGGCGAGACAACGCCATGCGTATCATGCAGGTCCACAAATTGTGTTTTTGAGTTTGTCCCGCATGGTTGGTTGCTATAGGTGGCTTTGCCGTTTTCAACGCATTTCACTATTCCACTTGACAAAGCCGGATGTGCTTCCATGGTCTCTGTTCCGCT…	, ATGAGCATCAAGAACAAGTTTGCACGGGAAAAAAGCCTGAAGGACTATGCTTGGTATATCTGGTATTGA, 2824415, 2824484(-)	, AWYIWY*, 2824415, 2824484(-)	AWYIWY	6
WP_022970962.1	508228767	Xanthomonas maliensis strain M97 contig_147, whole genome shotgun sequence	Xanthomonas maliensis	Pseudomonadota	Xanthomonas	68.2	66.45	1.75	508228767	0..4535	GGCGTTATTACGCTGGCGTCCGCGTGAGATTCTGATCCAGTGCAAGGTTGTGCGACACGGCGCACCGTCCGTGCCGTGTCGCTCGTGGTTAGCTGTCAGTCCCTCTCCAAATGGTCGTTCTGCGACCTTCCCGTCGCCGGCTCGCCGGCGTCCGTTGTCTGTCCGGCGGTCACGCCGGACACCCTCCCATTCGGCTGCATCGTCGGGAAGCGATGCGGCCGTTTTTTTGCCTGCGAAGCCATGTGCGTCAATGCGTAGCCATCGCGCGCGGCGCGAGATAGCGTGCGCGATGCCTCGTTTTTGCTTGTTGTGGCATGACTGATGTCAGGGTAGGTTCGTGAGCGCGGACGACACTTCGCCCGCAATGGTGTCCAACAATCGAGGAGCTGCATATGAAGC…	, ATGAAGCTGCTGTTTTCGATCAAGCACTTACTGTCCTCCCAGAAGCCGTTGAAGTCCTACGCCTGGTACCTCTGGTACTGA, 392, 473(+)	, AWYLWY*, 392, 473(+)	AWYLWY	6
WP_022970962.1	1768863696	Xanthomonas maliensis strain LMG 27592 LMG27592_contig_54, whole genome shotgun sequence	Xanthomonas maliensis	Pseudomonadota	Xanthomonas	68.2	66.45	1.75	1768863696	16824..23983	ATGCGACGTCTTGCCGCCGCCCTCTCCGTTCTGCTGGCCAGCACACCGGTACTGGCCGCTCAGACCACCATTCCCGACAGTGCCATGCAGACCGCCGCGCAACTGCGCGAGCAGGCCTTGGCCGACAGCACCGGTTTTGCCGTGGTCGAGTCGCTGAGTACCGAGATCGGCCCGCGTATCGCCGGCGGCGAAGCCGACGCACGCGCCGTGGCCTGGGCCAAGGCCAAGTTCCAGGCCTTGGGATTCGACAAGGTGTGGACCGAGCCGGTGAGCTTTCCCAAATGGGAGCGCCGGAGCGAACAGGCCGCCGTGCTCGGCGCGCATGCTCAGCCGCTGCATATCACCGCGTTGGGCGGCAGCCCTGGCGGCACAGTCGAGGCCGAGGTAGTGCGCTTCGCC…	, ATGAAGCTGCTGTTTTCGATCAAGCACTTACTGTCCTCCCAGAAGCCGTTGAAGTCCTACGCCTGGTACCTCTGGTACTGA, 20608, 20689(-)	, AWYLWY*, 20608, 20689(-)	AWYLWY	6
WP_067117492.1	1055477141	Streptomyces yokosukanensis strain DSM 40224 PRJNA299221_s002, whole genome shotgun sequence	Streptomyces yokosukanensis	Actinomycetota	Streptomyces	72.1	71.1	1	1055477141	197815..206454	TTGAGCAGTCCCGTTCCGGCCGGCGTCACGCGGCGGATCTTCATCGACAAGCAGAGCCCCAAGGCGTATCACGCGCTGGTGCAGACGTCCGAGGCGGTCCGGGCCACCGCCGCCGACGCCGGCCTGGAGCGGACCTTGGTGGAGCTGGTCAACCTGCGCGTGTCGCAGATCAACGGCTGCGCCTACTGCCTGCATGTGCACACCAGGGCCGCACTGCGTGCCGGTGACACCCCCGAGCGTCTTGGAGTGCTCGCCGCCTGGCGGGACACCGAGCTGTTCACGCCGGTCGAACGGGCCGCCCTGGCGCTGGCCGAGGCGACCACCGCCGCCGCGGACGCCGGGGCGCAGGACGCGGCCTACGCGGCGGCCCGGGAGGTGCTCAGTGACGATCAGACAGCG…	, ATGAAGCTTCTCTTCGCCATCCGCAACAAGGTCGCGGCCACCAAGAGCCTGAAGGCGAACGCCTGGTACCTCTGGTACTGA, 200641, 200722(+)	, AWYLWY*, 200641, 200722(+)	AWYLWY	6
WP_086702804.1	2189597223	Streptomyces tricolor strain DSM 41685 contig_00345, whole genome shotgun sequence	Streptomyces tricolor	Actinomycetota	Streptomyces	73.1	72.7	0.399999999999991	2189597223	308..5693	GTGCAACTGGCCCGCCGCATCGAGCCGGCCCTCGCGCTGATCCAGGGTGCCGTCACCGGCCGGGACCGCTTCGACCCGGCCACCGCCCGGCACACGTTCACCCTGGGCATGTCCGACGACCTGGAGACCGCGCTGCTGCCCCGGCTGCTGGCCGCCACGGCCGGGCTGCCCGGCATCCGGATCGCCGTCCGGCAGGCCAACCGCAACACCGTCGCCGAGCTGCTCGACCGCGGCGAGATCGACCTCGGCATCGCCGCCGCGCCCGCGCACGGCCCCGACCACCGCACCGAAGACCTGTTCTCCTCCGGCTACACCTGCCTGTTCTCTCCCCGCCTGCTGCCGCTGCCGACCCCCCTGGGCCTGGACGACTACCTGGCCCACCCGCACCTCCTGATCTCC…	, ATGAAGCTCCTTTTCGCCCTCCGCAACCGCGTTGCCGCCGCCAAGAGCCTCAAGGCCAACGCCTGGTACCTCTGGTACTGA, 3649, 3730(+)	, AWYLWY*, 3649, 3730(+)	AWYLWY	6
WP_086702804.1	1197758943	Streptomyces tricolor strain NRRL B-16925 NRRL_B-16925_contig_632, whole genome shotgun sequence	Streptomyces tricolor	Actinomycetota	Streptomyces	73.1	72.7	0.399999999999991	1197758943	0..4131	CACCCGGGCCGCGCTGCGGGCGGGGGACACCCCGCAGCGCCTCGGTGTCCTCGCCGCCTGGCGCGACACCGACCTGTTCACGCCCGCCGAACGCGCCGCCCTCGCCCTCGCCGAGGCGACCACCGCCGCGGCCGACGGCGCCGCCCAGGACGCCGCCCGTGCGGCGGCGCGCGAGGTCCTGACCGACGATCAGACGGCGGCCGTGATCTGGGTCGCCGTCACCATCAACGCGTTCAACCGGGTCTCGATCATGAGCCGGCACCCCGTGCGGGCGGAGGGCTGAGGCGGCGACGCGGTGATCGATGGACGGATCGGTGCTGGTCACCTAGCGTTCCGCGCATGACGGAACGACGCGCGATACTCAGCGGCTCCACCTTCGAGGAGCAGATCGGTTACGCC…	, ATGAAGCTCCTTTTCGCCCTCCGCAACCGCGTTGCCGCCGCCAAGAGCCTCAAGGCCAACGCCTGGTACCTCTGGTACTGA, 1836, 1917(+)	, AWYLWY*, 1836, 1917(+)	AWYLWY	6
WP_268693786.1	2412063701	Streptomyces sp. UMAF16 NODE_215_length_6470_cov_93.926734, whole genome shotgun sequence	Streptomyces sp. UMAF16	Actinomycetota	Streptomyces	74.3	71.8	2.5	2412063701	0..6470	CGCGCCGGGCCGGGGGCGGCGGCCGGGGCGGCCCCGAGCAGCAGCGCCTCGCGCGTGGCGGGGTCGTGCGGGTCGAAGCGGCCCGGCGGGTGGTCCTCGGCGAGGCGGGTGAGGTCGGTGGGCGCGTACCAGGTGACGCAGCCCCGCACGGTCACCGCCGGCCCGCCGGCACCGGCCACGCCGGAGGTGAGCGCGGTCAGCGCGGCCAGGTGACCGCCCGCGGACTCGCCCCACAGGACCACCCGGTCCGGGTCCAGGCCCAGCTCCCCGGCCCGGTCGCGCAGCCAGACCAGCAGCGCGCGCAGGTCCTCCAGCTGGGCCGGGTGCCGGGCCTCGCCGCTGAGCCGGTAGTCGGGGCAGACCACGGCCACCCCGGAGGCGGCCAGCCGGGCGAACGGC…	, ATGAAGCTTCTTTTCGCCATCCGCAACCGGGTCGCCGCCACCAAGAGCCTCAAGGCCAACGCCTGGTACCTCTGGTACTGA, 3564, 3645(-)	, AWYLWY*, 3564, 3645(-)	AWYLWY	6
WP_208886520.1	2021285488	Streptomyces sp. PBH53 chromosome	Streptomyces sp. PBH53	Actinomycetota	Streptomyces	73.7	71.8	1.90000000000001	2021285488	8864345..8872322	ATGTCCGTGATGATCGACATCTACCAGACCGAATTCAGGAAGGCGGACCTCAACCTGCTGGTGGTCTTCGCCGCCCTGATGCGTGAGGGCAGCGTCACCCGCGCCGCCGCGGCGCTGCACCTGAGCCAGGGCGCGGTCAGCGCCGCTCTGGGCCGCCTGCGCAGGCTCTTCGGCGACGAGCTGTTCACCCGGACCCGCACCGGCGTCGAGCCCACACCGCGCGCGGTGCAACTGGCCCGCCGCATCGAGCCGGCCCTCGCGCTGATCCAGGGTGCCGTCACCGGCCGGGACCGCTTCGACCCGGCCACCGCCCGGCACACGTTCACCCTGGGCATGTCCGACGACCTGGAGACCGCGCTGCTGCCCCGGCTGCTGGCCGCCACGGCCGGGCTGCCCGGC…	, ATGAAGCTCCTTTTCGCCCTCCGCAACCGCGTTGCCGCCGCCAAGAGCCTCAAGGCCAACGCCTGGTACCTCTGGTACTGA, 8867913, 8867994(+)	, AWYLWY*, 8867913, 8867994(+)	AWYLWY	6
WP_030347260.1	663348359	Streptomyces sp. NRRL S-1022 contig24.1, whole genome shotgun sequence	Streptomyces sp. NRRL S-1022	Actinomycetota	Streptomyces	73.9	71.8	2.10000000000001	663348359	23303..29626	ATGAACGCGGCCCCGCCGGGCCGCGCCCGGCTGCGCTTCGACGGCTGGATCGCCGGCTTCGGTACGGCGTCCGGGACCCGGGTGGTGCTCGGTCACTGGCCTCGCTCGCCGTTCGGCCCGTTCAGCGACGTGATGCTGGAGCGGGAGGACGGCCACCGCCTGCTGCTGGCGCCGACCCGGCGTACGGCGGACTTCATCGCCGGCACCTACGCCTTCGACGAGGTACGGATCGTGCCGGTACGGGTCCGGGCCACCGGCGGCCACTGGACGGTGACCGCCGGTGCGCTGCTCGACCTGCGCCTCACCATCGGCCGCAGAGGTCTGCCGGGGCTGCTGCTGCGGGCCGTGCCCGGAGCGCTGGCCTCCCGGACCGGCTGGACGGCGCTGACCGACCCACCG…	, ATGAAGCTTCTGTTCGCACTCCGCAACCGCGTTGCCGCCGCCAAGAGCCTCAAGGCCAACGCCTGGTACCTCTGGTACTGA, 27069, 27150(-)	, AWYLWY*, 27069, 27150(-)	AWYLWY	6
WP_053709624.1	926383746	Streptomyces sp. NRRL B-3648 P438contig3.1, whole genome shotgun sequence	Streptomyces sp. NRRL B-3648	Actinomycetota	Streptomyces	73.7	71.8	1.90000000000001	926383746	186265..192590	ATGAACGGGGCCCCGCCGGGCCCCGCCCGGCTGCGCTTCGACGGCTGGATCGCCGGCTTCGGTACGGCGTCCGGGACCCGGGTGGTGCTCGGCCACTGGCCCCGCTCGCCGTTCGGCCCGTTCAGCGACGTGATGCTGGAGCGGGAGGACGGCCACCGCCTGCTGCTGGCGCCGACCCGGCGTACGGCGGACTTCATCGCCGGCACCTACGCCTTCGACGAGGTACGGATCGTGCCGGTACGGGTCCGGGCCACCGGCGGCCACTGGACGGTGACCGCCGGTGCGCTGCTCGACCTGCGCCTCACCATCGGCCGCAGAGGTCTGCCGGGACTGCTGCTGCGGGCCGTACCCGGAGCGCTGGCCTCCCGGACCGGCTGGACGGCGCTGACCGATCCGCCG…	, ATGAAGCTTCTGTTCGCACTCCGCAACCGCGTTGCCGCCGCCAAGAGCCTCAAGGCCAACGCCTGGTACCTCTGGTACTGA, 190020, 190101(-)	, AWYLWY*, 190020, 190101(-)	AWYLWY	6
WP_266570280.1	2351511256	Streptomyces sp. NBC_01446 NBC_01446_2, whole genome shotgun sequence	Streptomyces sp. NBC_01446	Actinomycetota	Streptomyces	70.7	71.8	-1.09999999999999	2351511256	881968..887916	ATGACCGCCCCGCACGACACGGCCGCAGAAGACGACTCGATCGACGTGCTCGTCGTGGACGACGACTTCATGGTGGCCCGGGTGCACCGCACCTTCGTCGAGCGCGTCGTGCCGTTCCGCGTCATCGGCACCGCTCACACCGGGCAACAGGCGATCGACGCCGTCGAGGAACTGCGCCCCGACCTCATCCTGCTCGACCTGTACCTGCCGGACGTCTTCGGCCTCGATCTCATCCCCCGGCTGCGCGCCGCGGGCCACGACTGCGACATCATGGTCATCAGCGCCGCCCAGGAAGCGGAGACGGTGCGCCGCGCGGTCCGCCGCGGCGTGGTCGACTACCTGCTCAAGCCCTTCGACTTCGAGGACCTGCTCCCCCGGCTCGAGCGGTACGCCGCCCGG…	, ATGAAGCTTCTCTTCGCCATCCGCAACAAGGCCGCGGCCCGAAAGTCCCTGAAGGCCAACGCCTGGTATCTCTGGTACTGA, 885834, 885915(-)	, AWYLWY*, 885834, 885915(-)	AWYLWY	6
WP_123466221.1	2351199149	Streptomyces sp. NBC_01285 NBC_01285_4, whole genome shotgun sequence	Streptomyces sp. NBC_01285	Actinomycetota	Streptomyces	72.4	71.8	0.600000000000009	2351199149	1029583..1035500	TCACGCGCCACCTCCGGTCATCTCCACGAGTCTGGTGACGGTGTTCCAGTTGCGTGAGGTGGCGACGAGGCCCTTGCCGACCGCGAGCCGGCCCAGGGCGGCGGCGAGCCTGGAGCCACCGAGGGCGTCCGGGACGTAGAGGTAGAGGGCGCGGTCGCCGAGCCGGAACTCCTCGGGGAGGTAGGCGGCGGCTTCCAGCGAGGCGAAGTGGGCGGCGTCGACCGGCTGGTCGAAGTAGGTGACGTGCAGTTGCCTGCCCTGGACCTCGGCAGCCGGGAACGGGCAGGCGCCGGCCACGGCGGCGAGGTAGGCGGCGTCCCTGACCAGGCATTCCACCGCGAAGCCGAACTGCTCCTCGATGGCCCGCTCCAGCTCCGCGGTGAGCGCGCCCTCGTCGCC…	, ATGACGCCGGAGAAGAGCCTGAAGGCGTACGCCTGGTACCTCTGGTACTGA, 1032875, 1032926(-)	, AWYLWY*, 1032875, 1032926(-)	AWYLWY	6
WP_266742830.1	2351805193	Streptomyces sp. NBC_00401 NBC_00401_1, whole genome shotgun sequence	Streptomyces sp. NBC_00401	Actinomycetota	Streptomyces	70.2	71.8	-1.59999999999999	2351805193	842128..847962	ATGACCGCCCCGCACGACACGGCCGCAGGAGACGACTCGATCGACGTGCTCGTCGTGGACGACGACTTCATGGTGGCCCGGGTACACCGCACGTTCGTCGAGCGCGTGGGGCCGTTTCGCGTCATCGGCACGGCTCACACCGGGCAGCAGGCGATCGACGCCGTCGAGGAACTGCGCCCCGACCTCGTCCTGCTCGACCTGTACCTGCCGGACGTCTTCGGCCTCGATCTCATCCCCCGGCTGCGCTCCGCAGGCCACGACTTCGACATCATGGTCATCAGCGCCGCCCAGGAAGCGGAGACGGTGCGCCGCGCGGTCCGCCGCGGCGTGGTCGACTACCTGCTCAAGCCTTTCGACTTCGAGGACCTGCTCCCCCGGCTCGAGCGGTACGCCGCCCGA…	, ATGAAGCTTCTCTTCGCCATCCGCAACAAGGCCGCGGCCCGAAAGTCCCTGAAGGCGAGCGCCTGGTACCTCTGGTACTGA, 846004, 846085(-)	, AWYLWY*, 846004, 846085(-)	AWYLWY	6
WP_266570280.1	2352119322	Streptomyces sp. NBC_00120 NBC_00120_1, whole genome shotgun sequence	Streptomyces sp. NBC_00120	Actinomycetota	Streptomyces	70.7	71.8	-1.09999999999999	2352119322	1814385..1823359	GTGACTGAAACTCCCTCACACCGCAATGCGACAGCGGACGCCTACGACGCCGTGTCCGTCCTCTACGCCGAAGTCACCCGCGATGCGCTGGACGCACAGCCGCTGGACCGCGCGGTGCTCGCCGCGTTCGCCGAACTCGCGCGGACGAACGAGGGCGGGCCCGTGGCCGAGCTGGGCTGCGGCCCGGGACGTGTGACCGCGCACCTGCGGGACCTCGGCCTCGATGTCTTCGGCGTCGACCTGTCGCCGGTGATGGTCGACCTGGCTCGCGAGACCTACCCGGACCTGCGGTTCGAGGTGGGCTCCATGGACGCGCTGAGCCTGGCCGACGGCTCGCTGAACGGCATCGTGTCCTGGTACTCGGTCATCCACACCCCGCCGCGGGACGTGCCCTCGTAC…	, ATGAAGCTTCTCTTCGCCATCCGCAACAAGGCCGCGGCCCGAAAGTCCCTGAAGGCCAACGCCTGGTATCTCTGGTACTGA, 1817769, 1817850(+)	, AWYLWY*, 1817769, 1817850(+)	AWYLWY	6
WP_266679153.1	2351698546	Streptomyces sp. NBC_00063 NBC_00063_7, whole genome shotgun sequence	Streptomyces sp. NBC_00063	Actinomycetota	Streptomyces	70.1	71.8	-1.7	2351698546	1418174..1427226	GTGACTGAAACTTCCTCACACCACAATGCGACAGCGGACGCCTACGACGCCGTGTCCGTCCTCTACGCCGAAGTCACCCGCGATGCGCTGGACGCACAGCCGCTGGACCGCGCGGTGCTCGCCGCGTTCGCCGAACTCGTGCGGACGGACGCGGACGGGCCCGTGGCCGAGCTGGGCTGCGGCCCGGGACGTGTGACCGCGCACCTGCGGGACCTCGGCCTCGATGTCTTCGGCGTCGACCTGTCGCCGGTGATGATCGACCTGGCCCGTGAGACCTACCCCGACCTGCGGTTCGAGGTCGGCTCCATGGACGCGCTGAGCCTGGCCGACGGCTCGCTGAACGGCATCCTGTCCTGGTACTCGGTCATCCACACCCCACCGCAGGACGTGCCCTCGTAC…	, ATGAAGCTTCTCTTCGCTATCCGCAACAAGGCCGCGGCCCGAAAGTCCCTGAAGGCGAACGCCTGGTACCTCTGGTACTGA, 1421652, 1421733(+)	, AWYLWY*, 1421652, 1421733(+)	AWYLWY	6
WP_189753835.1	1956933521	Streptomyces sp. MBT70 hm151_scaffold_149, whole genome shotgun sequence	Streptomyces sp. MBT70	Actinomycetota	Streptomyces	74.2	71.8	2.40000000000001	1956933521	85594..93741	ATGACCGGCACCACCTCCCCGGGCCGCCGCCGCCCACGCCACCGCGCCGCGCGGGCCGTATCCGCCGTCGCCCTGGCCCTCGCGGGCGCGCTGTCCCTGGGCACCGCCCCCACCCCCGCTTCCGCCGCCCCGGCCCGTCCCGGCGCCGACCCCCTCGCCCGCTACCACCACCAGCACCTGCACTGGAAGAGCTGCCTGCTCGGCCCCGACGACGCCACCGGCAGGGAACTCGAACAGGCCGGCGCCCAATGCGCCGACGTCACCGTCCCGTTGGACTACGACCGCCCCGACGGCCGCACCCTCACCGTCGCCATCTCCCGCATCCGAGGCACCGACACCGCGCACCGCGTCGGCGCCCTGCTGCTCAACAGCGGCGGCCCCGGCGGCCCGACCCTCGGC…	, ATGAAGCTTCTTTTCGCCATCCGCAACCGGGTCGCCGCCGGCAAGAGCCTCAAGGCCAACGCCTGGTACCTCTGGTACTGA, 88611, 88692(+)	, AWYLWY*, 88611, 88692(+)	AWYLWY	6
WP_201050596.1	1957669679	Streptomyces sp. MBT53 scaffold65_size72881_cov51.6551, whole genome shotgun sequence	Streptomyces sp. MBT53	Actinomycetota	Streptomyces	69.6	71.8	-2.2	1957669679	68082..72438	ATGGGCAGGCGACGCCCGGGGGCACCGACGCTGGAAGAGGTGGCCGCCCACGCGCGGGTCGGACGGGGCACGGTCTCCCGCGTCATCAACAACGCGGCGGGCGTGAAGGATTCGACGCGCCGGGCCGTACAGCAGGCCATCGAGGAACTGGGCTACGTGCCCAATCTCGCGGCCCGTTCCCTGGCGGGACGGCGGGCCGACGCCGTCGCCCTGGTCATGACGGAGCCGGACTGGCGGCAGTTCGCCGAACCCTTCTTCTCCGAGATCGTCAACTCGCTCGGGAACGCACTGACAGACACCGGAATGCAACTGCTGCTGACCTTGGTCCGCTCTGACACCGAGCGGCAGCGTTTCCTCGAGTACGCGCGCGGCGGCCGGGTGGACGGTGTCCTGCTGATG…	, ATGAAGCTTCTCTTCGCCGTCCGCAACAAGGTCGCCGCTCGCAAGAGCCTGAAGGCGAGCGCCTGGTACCTCTGGTACTGA, 71195, 71276(+)	, AWYLWY*, 71195, 71276(+)	AWYLWY	6
WP_076083033.1	1133712600	Streptomyces sp. IMTB 2501 IMTB_2501_contig_1, whole genome shotgun sequence	Streptomyces sp. IMTB 2501	Actinomycetota	Streptomyces	71.9	71.8	0.100000000000009	1133712600	745226..753051	TCAGGACCTCTTGGCGGGGCGCAGGAAGGCTGCCCAGCCGGCGTCCGGTCTTTCGCCGACCCGGAGGGTGCGGAGTTGTGTGAGGACCGCGGGGTCCTGGGCGTCGAGCCAGTCGACGAACTGGCGGAAGGAGACCAGACGTACATCCTCCCGGCCGGCGATCCGTGTGAGCGCCTCCTCGGCCGCGTCCATGTAGATGCCGCCGTTCCAGTGCTCGAAGTGGTTGCCGATGAACAGCGGCGCCCGGTTCGTCTCGTACGCCCGCTGGAACCCGGCCAGGTACGCCTGTGTCGCCTGGGCCCGCCAGTACGGGTAGTTGTAGGAAGGTGCCCGCGTCGAGTTCTTGGACTGGTTCGCCAGCATGTTGTAGTCCATGGACAGCACCTCGAACGAGTGCCC…	, ATGAAGCTTCTCTTCGCCATCCGCAACAAGGTCGCGGCCACCAAGAGCCTCAAGGCGAACGCCTGGTATCTCTGGTACTGA, 748591, 748672(+)	, AWYLWY*, 748591, 748672(+)	AWYLWY	6
WP_230922058.1	2159764585	Streptomyces sp. Go40/10 strain Go 40/10 chromosome, complete genome	Streptomyces sp. Go40/10	Actinomycetota	Streptomyces	73.2	71.8	1.40000000000001	2159764585	8678263..8686712	TCATCCGGCCGCCGACGCGGCCGGCAGGTCGAAGACGTGCCGCGGGGAGATGATCTCCGTGACGGCCCGGCCGAACAGCGTGCTCGGCTCCTCGCCGTCGTGGTCGATGTCGGTGTTGAGGAGCACCACCAGGGTGGTGCGCGTCGAGGGGAGGTAGATGGTCAGCGACTCGTAGCCGGGCAGGGAGCCGTTGTGGCCGATCCATCCCCGCACGTTGAAGATGCCCAGCCCGTAGCCGACGTGCGGGATGGGTGTCGCCGGGGTGGCGAGGCGCTGCCGCTGCGTGGCGGCGCTGATCATCCGCTTGCCGTCGGGCAGTTCACCGGTCGCGACCGTGCGCGCCCAGATGTGCAGGTCGTCCAGTGTGGACACCATCGCCCCGGCCGCCCAGCCCCAGGA…	, ATGAAGCTCCTTTTCGCCCTTCGCAACCGCGTTGCCGCCGCCAAGAGCCTCAAGGCCAACGCCTGGTACCTGTGGTACTGA, 8682245, 8682326(+)	, AWYLWY*, 8682245, 8682326(+)	AWYLWY	6
WP_094372357.1	1231823944	Streptomyces sp. FBKL.4005 Scaffold1, whole genome shotgun sequence	Streptomyces sp. FBKL.4005	Actinomycetota	Streptomyces	73.1	71.8	1.3	1231823944	523289..528879	TCAGCGGGCGAGGCGGGGGAACAGGGTCCGGGCGTTGGCGGTGGTCAGCGAGCGCCAGCTGGTGCCCGGAGCCGGGGCGGGCGCGGTGTCGAAGGACGCGGCGTGCGCCTCGGCCGCCTCGGCCGGTGTCCAGCAGTAGTCGCTGCCGTACAGCAGCCGGTCCGGGTCGGCCAGGCCGAGCAGGGCGGGCACCTGTCGGGGGAAGGCCGGGCCCGCCGTGTCGTAGTAGAGCCGGCGGAGCTGTGCGACGGCGTCCGGTGCCTCGGCCTCGCCGGGCGGGAACAGCCGCATGAACCCGTTGATCCGGTCGGCGAGGACGGGCAGCGCCCCGCCGCAGTGGGGCACGATCACCTTCAGGTCCGGATGGCGTTCGAGCGTCCCGGCGAACAGCAGGTCCGT…	, ATGAAGCTCCTTTTCGCCCTCCGCAACCGCGTTGCCGCCGCCAAGAGCCTCAAGGCCAACGCCTGGTACCTCTGGTACTGA, 526762, 526843(-)	, AWYLWY*, 526762, 526843(-)	AWYLWY	6
WP_059247116.1	2084239276	Streptomyces sp. EAS-AB2608 strain NBRC 114648 chromosome	Streptomyces sp. EAS-AB2608	Actinomycetota	Streptomyces	73.1	71.8	1.3	2084239276	574846..580482	TCAGCGGGCGAGGCGGGGGAACAGGGTCCGGGCGTTGGCGGTGGTCAGCGAGCGCCAGCTGGTGCCCGGAGCCGGGGCGGGCGCGGTGTCGAAGGACGCGGCGTGCGCCTCGGCCGCCTCGGCCGGTGTCCAGCAGTAGTCGCTGCCGTACAGCAGCCGGTCCGGGTCGGCCAGGCCGAGCAGGGCGGGCACCTGTCGGGGGAAGGCCGGGCCCGCCGTGTCGTAGTAGAGCCGGCGGAGCTGTGCGACGGCGTCCGGTGCCTCGGCCTCGCCGGGCGGGAACAGCCGCATGAACCCGTTGATCCGGTCGGCGAGGACGGGCAGCGCCCCGCCGCAGTGGGGCACGATCACCTTCAGGTCCGGATGGCGTTCGAGCGTCCCGGCGAACAGCAGGTCCGT…	, ATGAAGCTCCTTTTCGCCCTCCGCAACCGCGTTGCCGCCGCCAAGAGCCTCAAGGCCAACGCCTGGTACCTCTGGTACTGA, 578364, 578445(-)	, AWYLWY*, 578364, 578445(-)	AWYLWY	6
WP_030788465.1	1828225156	Streptomyces sp. DSM 40868 chromosome, complete genome	Streptomyces sp. DSM 40868	Actinomycetota	Streptomyces	73.7	71.8	1.90000000000001	1828225156	8139712..8146825	ATGACCGGCACCACCTCCCCGGGCCGTCAGCGCCCACGCCACCTGGCCGCGCGGGCCGTATCCGCCGTCGCCCTGGCCCTCGCGGGCGCGCTGTCCCTGGGCACCGCCCCCGCTTCCGCCGCCCCGGCCCGCCCCGCCGCCGACCCCCTCGCCCGCTACCACCACCAGCACCTGCAGTGGAAGAGCTGCCTGCTCGGCCCCGACGACGCCACCGGCAGGGAACTCGAACAGGCCGGCGCCCAATGCGCCGACGTCACCGTCCCGTTGGACTACGACCGTCCCGACGGCCGCACCCTCACCGTGGCCATCTCCCGCATCCGGGGTACCGACACCGCGCACCGCGTCGGCGCCCTGCTGCTCAACAGCGGCGGCCCCGGCGGCCCGACCCTCGGCGACCCG…	, ATGAAGCTTCTTTTCGCCATCCGCAACCGGGTCGCCGCCGCCAAGAGCCGTAAGGCCAACGCCTGGTACCTCTGGTACTGA, 8142576, 8142657(+)	, AWYLWY*, 8142576, 8142657(+)	AWYLWY	6
WP_123466221.1	1518623525	Streptomyces sp. CEV 2-1 Ga0299890_12, whole genome shotgun sequence	Streptomyces sp. CEV 2-1	Actinomycetota	Streptomyces	72.4	71.8	0.600000000000009	1518623525	603290..611383	ATGACATTGGCGAGTGCAACGGTCCAGTCCGAGCGGCACGATCCGCCGGGCGGCGGCCCGCCCGGCAAGGGGGCCGCGCGGATCAACCGGAGCGCCGGTACCTGGTTCCTGGTGCTTCCCGCCCTCATTCCGATCCTGGTCCTCAGTGTCGGCCCACTGCTCTACGGCATCGCGCTGGCCTTCACCGACGCCCAGTCGGGCCGGACGAGATCCACCCAGTGGACCGGGGTGCTGAACTTCCAGGACCTGCTCCACGACGGACTGTTCTGGGACTCGTTCAGGATCGGCCTCGTGTGGGCGGTCGGCGTCACCGTCCCGCAGTTCGTGCTGGCACTCGGCCTGGCGTTGCTGCTCAGCCAGAACCTGCGAATGCGGTGGCTGGCGAGGGCGCTGGCGATC…	, ATGACGCCGGAGAAGAGCCTGAAGGCGTACGCCTGGTACCTCTGGTACTGA, 606814, 606865(+)	, AWYLWY*, 606814, 606865(+)	AWYLWY	6
WP_100593538.1	1288916653	Streptomyces sp. CB01635 scaffold3, whole genome shotgun sequence	Streptomyces sp. CB01635	Actinomycetota	Streptomyces	70.6	71.8	-1.2	1288916653	1211101..1219996	GTGACTGAGACTCCCTCCCACCACCATGCGACAGCGGACGCCTACGACGCCGTGGCCACCCTCTACGCCGAACTCGTCCGCAACGAGCTGGACACACAGCCGCTGGACCGCGCGGTGCTCGCCGCGTTCGCCGAACTCGCGCAGACGAACGATGGCGGGCCCGTGGCCGAGCTGGGCTGCGGCCCGGGCCGAGTGACCGCGCACCTGCGGAACCTCGGCCTCGATGTCTTCGGCATCGACCTGTCGCCGGCGATGATCGATCTGGCCCGCGAGAGCTACCCGGACCTGCGGTTCGAGGTCGGCTCCATGGACGCCCTGAGCCTGGCCGACGGATCGCTGAACGGCATCGTGTCCTGGTACTCGGTCATCCACACCCCACCGCGGGACGTGCCCTCGTGC…	, ATGAAGCTTCTCTTCGCTATCCGCAACAAGGCCGCGGCCCGAAAGTCCCTGAAGGCGAGCGCCTGGTACCTCTGGTACTGA, 1214402, 1214483(+)	, AWYLWY*, 1214402, 1214483(+)	AWYLWY	6
WP_227299556.1	2125514395	Streptomyces sp. BH-MK-02 chromosome, complete genome	Streptomyces sp. BH-MK-02	Actinomycetota	Streptomyces	70.4	71.8	-1.39999999999999	2125514395	9067958..9076690	TCAGGCGCCGGCCTCGCTGATGTTGACCATCCAGGTGACGCCGAACTTGTCGGTACACATGCCGAACACGTCACCCCACATCTGCTTCTCCAGCGGGACCGCCACGTTGCCGCCGGCGGACAGCTTCTCCCAGTAGCCGCGCAGCTCGCCGGCGTCGTCGCCGCTCAGGCTCACCGAGAAGTTGTTGCCCTGCTTGAGCTCCATGCCCGGAGGGCTGTCGGCGCCCATGAGAGCGAAGCCGTTCGGGGCCTCCAGCATGCTGTGCATGACCTTGTCGGCGTACCCCGGGGGCGTCTCGGAACCGAACGCTCCGTACGTGTTCACCGACAGGTCGCCGCCGAAAACGCTCTTGTAGAACTCCATGGCTTGCTTGGCGTCACCGGCGAAGCTGATGTACGG…	, ATGAAGCTTCTCTTCGCCATCCGCAACAAGGCCGCGGCCCGAAAGTCCCTGAAGGCGAGCGCCTGGTACCTCTGGTACTGA, 9071108, 9071189(+)	, AWYLWY*, 9071108, 9071189(+)	AWYLWY	6
WP_123466221.1	1524805033	Streptomyces sp. ADI92-24 scaffold002, whole genome shotgun sequence	Streptomyces sp. ADI92-24	Actinomycetota	Streptomyces	72.3	71.8	0.5	1524805033	699939..708032	ATGACATTGGCGAGTGCAACGGTCCAGTCCGAGCGGCACGATCCGCCGGGCGGCGGCCCGCCCGGCAAGGGGTCCGCGCGGATCAACCGGAGCGCCGGTACCTGGTTCCTGGTGCTTCCCGCCCTCATTCCGATCCTGGTCCTCAGTGTCGGCCCACTGCTCTACGGCATCGCGCTGGCCTTCACCGACGCCCAGTCGGGCCGGACGAGATCCACGCAGTGGACCGGGGTGCTGAACTTCCAGGACCTGCTCCACGACGGACTGTTCTGGGACTCGTTCAGGATCGGCCTCGTGTGGGCGGTCGGCGTCACCGTCCCGCAGTTCGTGCTGGCACTCGGCCTGGCGCTGCTGCTCAGCCAGAACCTGCGAATGCGGTGGCTGGCGAGGGCGCTGGCGATC…	, ATGACGCCGGAGAAGAGCCTGAAGGCGTACGCCTGGTACCTCTGGTACTGA, 703463, 703514(+)	, AWYLWY*, 703463, 703514(+)	AWYLWY	6
WP_116504740.1	1462727958	Streptomyces sp. AcE210 NO_1_1, whole genome shotgun sequence	Streptomyces sp. AcE210	Actinomycetota	Streptomyces	70.5	71.8	-1.3	1462727958	198386..204221	ATGACCGCCCCGCACGACACGGCCGCAGAAGACGACTCCATCGACGTGCTCGTCGTGGACGACGACTTCATGGTGGCCCGGGTGCACCGCACCTTCGTCGAGCGCGTCGGGCCGTTCCGCGTCATCGGCACGGCTCACACCGGGCAACAGGCGATCGACGCCGTCGAGGAACTGCGCCCCGACCTCGTCCTGCTCGACCTGTACCTGCCGGACGTCTTCGGCCTCGACCTCATCCCCCGGCTGCGCTCCGCAGGCCACGACTGCGACATCATGGTCATCAGTGCCGCCCAGGAAGCGGAGACGGTGCGCCGCGCGGTCCGACGCGGCGTGGTCGACTACCTGCTCAAACCGTTCGACTTCGAGGACCTGCTGCCCCGGCTCGAGCGGTACGCCGCCCGA…	, ATGAAGCTTCTCTTCGCTATCCGCAACAAGGCCGCGGCCCGAAAGTCCCTGAAGGCGAGCGCCTGGTACCTCTGGTACTGA, 202250, 202331(-)	, AWYLWY*, 202250, 202331(-)	AWYLWY	6
WP_079657561.1	1160815872	Streptomyces sp. 3214.6 chromosome I	Streptomyces sp. 3214.6	Actinomycetota	Streptomyces	71.7	71.8	-0.0999999999999943	1160815872	604770..612515	ATGGAACCCCCGCCCGTCATCCGCCCATCCCTACAGCCGTCACCCTCCGCGATCGCCCGGTCACCCGCCTCCCGTCTGGGCTGGCTCGACGCGTTGCGCGGCATCGCCGCACTCGTCGTGGTGCTCGACCACTCGTCGGCGGCGTTCCTGCCGGAGTTCCGGCAGGAAGTGATGCCGCAGTTCAACCTCGGCCGGTACGGCATCATGGTGTTCTTCCTGGTGAGCGGCTATATCATCCCCGCGTCGCTGGAGCGCCGGGGCTGTGTCCGGTCCTTCTGGATCGGACGGGTCTTCCGCGTGTACCCGCTGTGGGCGGCGGCCGTCACCGGGGTCCTCGTCCTGAATCTGCTGGGCATCGCCGAGCTGCGTGACGGTCTGGGCCGACAGAGCCTCACCGCC…	, ATGTTCGGGGCACTGAAAAGGAAGATCGTCGGCGAGAAGAGCCTCAAGGCGTACGCCTGGTACCTCTGGTACTGA, 607740, 607815(+)	, AWYLWY*, 607740, 607815(+)	AWYLWY	6
WP_093622578.1	1225629832	Streptomyces sp. 3213.3, whole genome shotgun sequence	Streptomyces sp. 3213.3	Actinomycetota	Streptomyces	70.4	71.8	-1.39999999999999	1225629832	92379..97977	ATGTACCTGTTGCTGTCCACCTATCACGCATCCCTGGACACGATGGATGCGCTCCTGCCCGAACACCGGGCATACCTGAACAAATACCGCGCCGACGGCGTCTTCTTGCTGTGGGGCCGCCGTGTGCCACGAACCGGCGGCGTCATCGTTGCCCACGGCGTGGACCGCGTGCGCATCGACACGATCGTGGCCGAGGACCCGTTCGTCCGCGCCAACACCGCCACATATGAAGTCATCGAGATCCAACCAACCGGCGGACTACCCGAACTCACGACCCTGCTCAACGAAACCTCTCGCTAGACCAAGGGCACCAGGTATCCACCCCTGATCGAGGTGAATTGTCTCGCGATCAGCAAGGTGGACGAATTGTCCAGAACCACCCCGCTACCAGGCAACTTG…	, ATGAGGCTTCTCTTCGCCGTCCGCAACAAGGTCGCCGCTCGCAAGAGCCTGAAGGCGAGCGCCTGGTACCTCTGGTACTGA, 96117, 96198(-)	, AWYLWY*, 96117, 96198(-)	AWYLWY	6
WP_023544636.1	566155502	Streptomyces roseochromogenus subsp. oscitans DS 12.976 chromosome, whole genome shotgun sequence	Streptomyces roseochromogenus subsp. oscitans DS 12.976	Actinomycetota	Streptomyces	71.9	70.2445	1.6555	566155502	647401..653051	GTGATCGAACTGGCCGCGGCGTTCGCCGTCGCGGGAGCGGCGAGCAACGCCGTGGGCACCGCCTTCCAGCGCAAGGCCGCGTCCGCCAGCAGCCGCGGCGGGCTCCGGCTGCTCGCCGAGCTGGTGCGCCGGCCGCTCTGGGCGATCGGGATGTGCGGGGTCGTCTGCGCCGCGCTGTTCCAGAGCCTGGCCCTGGTCAACGGGCCGCTCGCGCTGGTCCAGCCGCTGTTCATCCTGGAGCTGCCCTTCGCGCTGCTTGTCGCCGCCCCGCTGATGCACAGGCGGCTGCCTCGCTCGGGCTGGTGGGGTGTCGGCGGCTGTGTGCTGGGCCTGGCGGTGCTCCTGATCGCCGCCGCCCCGCACGGAGCCGTGCACCACGCCCCGCTCACCCGCTGGATC…	, ATGAAGCTTCTCTTCGCCATCCGCAACAAGGTCGCGGCCGCCAAGAGCCTCAAGGCGAACGCCTGGTACCTCTGGTACTGA, 651126, 651207(-)	, AWYLWY*, 651126, 651207(-)	AWYLWY	6
WP_219566637.1	2074807544	Streptomyces poriferorum strain P01-F02 scaffold2_size80279, whole genome shotgun sequence	Streptomyces poriferorum	Actinomycetota	Streptomyces	72	70.75	1.25	2074807544	25597..33370	ATGACATTGGCTAATGCAACCGTGCAGTCCGGACGGCACGGACCGCCGGGCGGTCCGCGCGACAGACCGCCCGGGCCGGTCAACCGGAACGCCGGAACCTGGTTCCTGGTACTGCCCGCCCTGATCCCCATCCTGATCCTCAGCGTCGGACCACTCCTCTACGGCATCGCGCTGGCCTTCACGGACGCCCAGTCCGGCCGCACCCGGTCCACCCAGTGGGTCGGCGTACTGAACTTCCAGGACCTGCTCCACGACGGACTGTTCTGGGAGTCGTTCCGGATCGGTCTGGTCTGGGCGGTCGGCGTCACCGTCCCGCAGTTCGTGCTGGGCCTGGGCCTCGCCCTGCTGCTCAACGAGAACCTGCGGATGCGCTGGCTGGCCCGCGCCCTGGCCATCATC…	, ATGACGCCGGAGAAGAGCCTGAAGTCGTACGCCTGGTACCTCTGGTACTGA, 29141, 29192(+)	, AWYLWY*, 29141, 29192(+)	AWYLWY	6
[truncated: 148 more rows]
