# Supplementary material for: Exploration, expansion and definition of the atropopeptide family of ribosomally synthesized and posttranslationally modified peptides
Source: Chem Sci. 2024 Sep 10;15(42):17506–23. doi: 10.1039/d4sc03469d (PMC11450843; doi:10.1039/d4sc03469d)
Supplement: SC-015-D4SC03469D-s002 [file SC-015-D4SC03469D-s002.zip › nz_jobf01000044_varsorubin.gb]

LOCUS       NZ_JOBF01000044         1213 bp    DNA     linear   CON 18-JUL-2024
DEFINITION  Streptomyces varsoviensis strain NRRL ISP-5346 contig44.1, whole
            genome shotgun sequence.
ACCESSION   NZ_JOBF01000044
VERSION     NZ_JOBF01000044.1
DBLINK      BioProject: PRJNA224116
            BioSample: SAMN02645386
            Assembly: GCF_000718635.1
KEYWORDS    WGS; HIGH_QUALITY_DRAFT; RefSeq.
SOURCE      Streptomyces varsoviensis
  ORGANISM  Streptomyces varsoviensis
            Bacteria; Actinomycetota; Actinomycetes; Kitasatosporales;
            Streptomycetaceae; Streptomyces.
REFERENCE   1  (bases 1 to 1213)
  AUTHORS   Doroghazi,J.R., Albright,J.C., Goering,A.W., Ju,K.-S., Haines,R.R.,
            Tchalukov,K.A., Labeda,D.P., Kelleher,N.L. and Metcalf,W.W.
  TITLE     A Roadmap for Natural Product Discovery Based on Large-Scale
            Genomics and Metabolomics
  JOURNAL   Unpublished
REFERENCE   2  (bases 1 to 1213)
  AUTHORS   Doroghazi,J.R., Ju,K.-S. and Metcalf,W.W.
  TITLE     Direct Submission
  JOURNAL   Submitted (09-APR-2014) Institute for Genomic Biology, University
            of Illinois at Urbana-Champaign, 3109 IGB, MC-195, Urbana, IL
            61801, USA
FEATURES             Location/Qualifiers
     source          1..1213
                     /organism="Streptomyces varsoviensis"
                     /mol_type="genomic DNA"
                     /submitter_seqid="contig44.1"
                     /strain="NRRL ISP-5346"
                     /culture_collection="NRRL:ISP-5346"
                     /type_material="type strain of Streptomyces varsoviensis"
                     /db_xref="taxon:67373"
                     /collection_date=2010
     gene            1..90
                     /locus_tag="IF55_RS41065"
     CDS             1..90
                     /locus_tag="IF55_RS41065"
                     /inference="COORDINATES: protein motif:HMM:NF038372.1"
                     /note="Derived by automated computational analysis using
                     gene prediction method: Protein Homology."
                     /codon_start=1
                     /transl_table=11
                     /product="tryptorubin family RiPP precursor"
                     /protein_id="WP_245661656.1"
                     /translation="MEEFMKLVHLVNKFRSEKSLKAYSWYQWL"
     gene            167..1213
                     /locus_tag="IF55_RS34875"
     CDS             167..1213
                     /locus_tag="IF55_RS34875"
                     /inference="COORDINATES: similar to AA
                     sequence:RefSeq:WP_018089189.1"
                     /GO_function="GO:0020037 - heme binding [Evidence IEA];
                     GO:0005506 - iron ion binding [Evidence IEA]; GO:0004497 -
                     monooxygenase activity [Evidence IEA]; GO:0016705 -
                     oxidoreductase activity, acting on paired donors, with
                     incorporation or reduction of molecular oxygen [Evidence
                     IEA]"
                     /note="Derived by automated computational analysis using
                     gene prediction method: Protein Homology."
                     /codon_start=1
                     /transl_table=11
                     /product="cytochrome P450"
                     /protein_id="WP_030892401.1"
                     /translation="MPMHRTGGSTRAVEFAPRIAELLSRYGDAPLFRLEPDTIGIADP
                     DLMNAVLSGRPANEHERPTFKPVQGRSVTRTEASAFMQALGADVRAALQRPVDSAADV
                     SGPWPHAGHVYLRDLLFGREHLRFRVLVDRRLELTPKLTWAAVASGAAVLGRPKSDEP
                     LSKLATLVLDSQNYRDRRHAMFLYRRMGAPMCFTVSALVTSALWLGAPFRDDMSNRNI
                     LLEALRLLPPSWNILRVASPEFLSVDERIGPGDDILLFPLLSHRNPKFWDDPEEFLPE
                     RWDELDSENHPGYLPFGPTSERCWARHMVFPLAERLLDLVRRDGLVVSPDQTKVKVEL
                     GGLLELSEVRMVRP"
ORIGIN      
        1 atggaggaat ttatgaagct ggttcacctg gtcaacaagt tccgttcgga gaagagcctc
       61 aaggcatact cctggtacca gtggctctga tcgagtagtt tttcaccggc cccgggccgg
      121 ccggcgaccc cggccggccc gggcagccca gcaacggagt tcacccatgc caatgcatcg
      181 caccggcggg agcactcggg ccgtagagtt cgcgccgcgc atcgcggaac tgctcagccg
      241 ctatggcgat gcgccgctgt tccgtctgga accggacacc atcggcatag ccgaccccga
      301 cctcatgaac gccgtactga gcggcaggcc ggccaacgaa cacgaacgcc ccaccttcaa
      361 gcccgtgcag ggcaggtcgg tgacgcgcac cgaagcctcc gccttcatgc aggccctggg
      421 cgcggacgtg cgggcggcgc tccagcgccc ggtggactcg gcggccgacg tcagcggccc
      481 ctggccgcac gccggacacg tctatctccg cgacctcctt ttcggccgcg aacacctgcg
      541 cttccgcgtt ctggtggacc gcagactgga gctcacgccg aaattgacct gggcggccgt
      601 ggcctccggc gccgccgtgc tgggcagacc gaagagcgac gaaccgctct ccaagctcgc
      661 caccctcgtt ctcgattcgc agaactaccg cgaccgccgc cacgccatgt tcctctaccg
      721 gcgaatgggc gcgccgatgt gcttcacggt gtccgcgctc gttaccagcg ccctgtggct
      781 cggcgccccg ttccgcgacg acatgtcgaa tcggaacatc ctcctggaag ctctgcgcct
      841 gctgccgccg tcgtggaaca tcctgcgcgt ggcctccccg gaattccttt ccgtggacga
      901 acgcatcggc cccggggacg acattctgct gttccccttg ctgagccacc gcaacccgaa
      961 attctgggac gatcccgagg aattcctccc cgaacgctgg gacgaactcg acagcgagaa
     1021 ccaccccggc tacctcccct tcggccccac cagcgaacgc tgctgggccc gtcacatggt
     1081 cttccccctc gccgaacgcc tcctcgacct cgtacgccgc gacggcctcg tcgtgagccc
     1141 cgaccagacc aaggtcaaag tcgaactggg cgggctgctg gaattgtcgg aggtccggat
     1201 ggtgcgcccg tga
//
