# Supplementary material for: Exploration, expansion and definition of the atropopeptide family of ribosomally synthesized and posttranslationally modified peptides
Source: Chem Sci. 2024 Sep 10;15(42):17506–23. doi: 10.1039/d4sc03469d (PMC11450843; doi:10.1039/d4sc03469d)
Supplement: SC-015-D4SC03469D-s002 [file SC-015-D4SC03469D-s002.zip › nz_kb889561_scabrirubin.gb]

LOCUS       NZ_KB889561_extraction        1364 bp    DNA     linear   UNA 18-JUL-2024
DEFINITION  Embleya scabrispora DSM 41855 A3ICDRAFT_scaffold_0.1, whole genome
            shotgun sequence.
ACCESSION   NZ_KB889561
VERSION     NZ_KB889561.1
KEYWORDS    .
SOURCE      Embleya scabrispora DSM 41855
  ORGANISM  Embleya scabrispora DSM 41855
            Bacteria; Actinomycetota; Actinomycetes; Kitasatosporales;
            Streptomycetaceae; Embleya.
FEATURES             Location/Qualifiers
     source          <1..>1364
                     /organism="Embleya scabrispora DSM 41855"
                     /mol_type="genomic DNA"
                     /submitter_seqid="A3ICDRAFT_scaffold_0.1"
                     /strain="DSM 41855"
                     /isolation_source="soil"
                     /culture_collection="DSM:41855"
                     /type_material="type strain of Streptomyces scabrisporus"
                     /db_xref="taxon:1123320"
                     /geo_loc_name="Japan"
                     /lat_lon="35.97 N 140.13 E"
                     /label="source Embleya scabrispora DSM 41855"
     CDS             complement(1..1086)
                     /locus_tag="A3IC_RS51895"
                     /inference="COORDINATES: similar to AA
                     sequence:RefSeq:WP_014145092.1"
                     /GO_function="GO:0020037 - heme binding [Evidence IEA];
                     GO:0005506 - iron ion binding [Evidence IEA]; GO:0004497 -
                     monooxygenase activity [Evidence IEA]; GO:0016705 -
                     oxidoreductase activity, acting on paired donors, with
                     incorporation or reduction of molecular oxygen [Evidence
                     IEA]"
                     /note="Derived by automated computational analysis using
                     gene prediction method: Protein Homology."
                     /codon_start=1
                     /transl_table=11
                     /product="cytochrome P450"
                     /protein_id="WP_052173158.1"
                     /translation="MSRSDTVGRARATVFAPKIEELLREQRGVKFFRVDADTVGVADP
                     DLIEKLLGSRSAHEFERPTFKPLYGRSIARAEAADVLQALSRDVRAALQGPVPDSVDL
                     SGDWPHVGHGYLRDLLFRPDPLRLRVLTDRRLEAMPVLARVAVRTSAALPGTPDPEAP
                     MSRLAALTATAASDPDDRHHALGLYRRVAAPVCLGVSALVTNALWLGSPFDADVSNRH
                     IVLESLRLLPPSWNILRVASPEFPALDPRIGPDDDVLLLPLLSHRDPELWVDPDDFRP
                     QRWTDLDADNHAGYFPFGHASDRCRGRHLIMPLAEHLLDRIRFQGLTVSPRQTTAKVP
                     LAGLLGVTRVRMTRTGPPRGEFLASGR"
                     /label="cytochrome P450 CDS"
     gene            complement(1..1086)
                     /locus_tag="A3IC_RS51895"
                     /label="gene"
     CDS             complement(1278..1364)
                     /label="Precursor"
ORIGIN      
        1 tcacctcccc gaggcgagga actcaccccg tggcggaccg gttcgagtca tccgtacgcg
       61 tgtgacgccg agcagaccgg cgaggggcac cttggcggtg gtctggcgtg ggctcaccgt
      121 gaggccctgg aaacggatgc gatcgaggag gtgttcggcc agcggcatga tcaggtgtcg
      181 gccgcggcag cggtcggagg cgtggccgaa cgggaagtat cccgcgtggt tgtcggcgtc
      241 caggtcggtc cagcgttgcg gacggaagtc gtccgggtcg acccacagtt cggggtcgcg
      301 gtggctgagc agcggcaaca gcagcacgtc gtcgtccgga ccgatccggg ggtccagggc
      361 cgggaactcg ggagaggcca cgcgcaggat gttccacgac gggggcagca ggcgcagcga
      421 ctccagcacg atgtgccggt tcgacacgtc ggcgtcgaag ggcgagccga gccagagcgc
      481 gttggtcacc agcgccgaca cacccaggca caccggggcc gcgacccgtc ggtacaggcc
      541 cagcgcatga tgccggtcgt ccgggtccga ggctgccgtg gcggtcagcg ccgcgagccg
      601 cgacatgggc gcttccgggt cgggcgtgcc gggcagcgcg gcactcgttc ggaccgcgac
      661 ccgagccagt acgggcatcg cctcgagtcg acgatcggtg agcacgcgca accgcaaagg
      721 atcgggacga aaaagcagat cacgaagata gccatggccc acgtgcggcc agtctccgga
      781 aagatccacg gaatcgggaa ccggcccctg caaagcagcc cggacatccc gcgagagcgc
      841 ctgcagcacg tcggccgcct ccgcacgggc aatggatctt ccgtacagcg gcttgaaagt
      901 cggccgctcg aattcatggg cggacctgct cccgagaagt ttctcgatca ggtccggatc
      961 ggcgactccg acggtgtcgg cgtccacccg aaagaacttc accccgcgct gttcccgaag
     1021 aagttcttcg atcttcggcg caaaaaccgt ggcccgggca cgcccgaccg tatcggaacg
     1081 actcatcggt gctctccaca tggcgcaggt ctcgcgcccg gtgccgccga cgtacggctg
     1141 caccggacgc gagcccgggc ggcgaaccga tgcttcgccg ggccgaggtg gcgctaccgc
     1201 aggagtatcc atcgtgcggc ggcggcaggc acggcccgcg tcggttcgat gatcaaccgg
     1261 ttctcaggat gtgcggatca gctgtaccag atgaaccagg tggcggactt cagggacttc
     1321 tcggtcctga acctcttgga gaaagagttg acgatcttga tcac
//
