# Supplementary material for: Exploration, expansion and definition of the atropopeptide family of ribosomally synthesized and posttranslationally modified peptides
Source: Chem Sci. 2024 Sep 10;15(42):17506–23. doi: 10.1039/d4sc03469d (PMC11450843; doi:10.1039/d4sc03469d)
Supplement: SC-015-D4SC03469D-s002 [file SC-015-D4SC03469D-s002.zip › nz_vcla01000160_amyxirubin.gb]

LOCUS       NZ_VCLA01000160_extraction        1252 bp    DNA     linear   UNA 18-JUL-2024
DEFINITION  Streptomyces jumonjinensis strain NRRL 5741
            NODE_678_length_143572_cov_46.447254, whole genome shotgun
            sequence.
ACCESSION   NZ_VCLA01000160
VERSION     NZ_VCLA01000160.1
KEYWORDS    .
SOURCE      Streptomyces jumonjinensis
  ORGANISM  Streptomyces jumonjinensis
            Bacteria; Actinomycetota; Actinomycetes; Kitasatosporales;
            Streptomycetaceae; Streptomyces.
FEATURES             Location/Qualifiers
     source          <1..>1252
                     /organism="Streptomyces jumonjinensis"
                     /mol_type="genomic DNA"
                     /submitter_seqid="NODE_678_length_143572_cov_46.447254"
                     /strain="NRRL 5741"
                     /isolation_source="environmental"
                     /db_xref="taxon:1945"
                     /label="source Streptomyces jumonjinensis"
     CDS             1..81
                     /label="Precursor"
     CDS             197..1252
                     /locus_tag="FF041_RS22790"
                     /old_locus_tag="FF041_22990"
                     /inference="COORDINATES: similar to AA
                     sequence:RefSeq:WP_003963544.1"
                     /GO_function="GO:0020037 - heme binding [Evidence IEA];
                     GO:0005506 - iron ion binding [Evidence IEA]; GO:0004497 -
                     monooxygenase activity [Evidence IEA]; GO:0016705 -
                     oxidoreductase activity, acting on paired donors, with
                     incorporation or reduction of molecular oxygen [Evidence
                     IEA]"
                     /note="Derived by automated computational analysis using
                     gene prediction method: Protein Homology."
                     /codon_start=1
                     /transl_table=11
                     /product="cytochrome P450"
                     /protein_id="WP_153524531.1"
                     /translation="MPTSSPPHVRTTVLAPRLAALVDDHMGQDVFRLEPDTIGVAGHE
                     AMDRVLAARRALETERPTFKPLQGRSIARSEASAVTRAIGNDVREALKNLPAEDTDLS
                     GPWPATGHYFLRDLILGRDPYRLRLLMSRNLELTPLLTWSVVSLGAALPGWPRSDAAF
                     TGLATRAGEAVGYQERRYAMGIYRRTAAPICFTVSTLVANALWLGWPFDDSTPNRNIV
                     YEALRLLPPSWNILRNASPEYPAIDDRIGAKDDVLVLPLLSHRNPALWDDADVFRPDR
                     WDGLDPDNTPGYLPFGHSSERCWGRHMVMPLAELLLDIVRSSGLVVDPDQRTARVPLL
                     GLLGVDEVRLTKAARVR"
                     /label="cytochrome P450 CDS"
     gene            197..1252
                     /locus_tag="FF041_RS22790"
                     /old_locus_tag="FF041_22990"
                     /label="gene"
ORIGIN      
        1 atgaaggttc tctttgccat tcggcacaag gtcacggagc accggagcct gaaggcgtac
       61 gcctggtaca tctggtggtg atgcccggcc catcggcacc acagccgagt tgacctcgtt
      121 gttcggccgt gccgttgcca ctgttccgtg gtgcggccgg acagcggcgt cccgtcccac
      181 gccctccgga gactccatgc ccacgtcatc gccgccacat gtccgtacta ccgttctcgc
      241 tccgcgactg gccgccctcg tcgacgacca catgggtcag gacgtcttcc ggctggaacc
      301 cgacaccatc ggagtggcgg ggcacgaggc catggaccgg gtactcgccg cgcgccgtgc
      361 cctggagacc gaacggccca cattcaagcc gctgcagggg cgctcgatcg cgcgctccga
      421 ggcatcggcg gtgacgcggg ccatcggcaa cgacgtacgc gaggcgctca agaacctccc
      481 ggcggaggac accgatctct ccgggccctg gccggcgacc gggcactact tcctgcgcga
      541 tctcatcctc ggccgggacc cctaccggtt gcgcctgctg atgagccgta acctcgaact
      601 cacccccctg ctcacctggt ccgtggtctc gctgggcgcg gcgcttcccg gctggccccg
      661 gtcggacgcc gccttcaccg gcctcgcgac ccgggcgggc gaggcggtgg gataccagga
      721 acgccgctat gccatgggca tataccgcag gacagccgca ccgatctgct tcaccgtgtc
      781 cacgctggtg gccaacgcgc tctggctcgg ctggcccttc gacgacagca cgccgaaccg
      841 gaacatcgtc tacgaggccc tgcggctgct gccgccctcc tggaacatcc tgcgcaacgc
      901 gtcccccgag tacccggcca tcgacgaccg gatcggcgcg aaggacgacg ttctcgtgct
      961 gccgctgctc tcccaccgga atccggctct gtgggacgac gcggacgtgt tccgtccgga
     1021 ccgctgggac gggctcgacc ccgacaacac gccgggctac ctgcccttcg ggcactcctc
     1081 ggagcggtgc tggggacggc acatggtcat gccgctggcc gagcttctcc tggacatcgt
     1141 ccgtagctcc gggctggtgg tcgaccccga ccagcgaacc gcccgggtgc cgcttctcgg
     1201 tctgctgggc gtggacgagg tacggctgac gaaagcggcc cgggtccgct ga
//
