# Supplementary material for: Exploration, expansion and definition of the atropopeptide family of ribosomally synthesized and posttranslationally modified peptides
Source: Chem Sci. 2024 Sep 10;15(42):17506–23. doi: 10.1039/d4sc03469d (PMC11450843; doi:10.1039/d4sc03469d)
Supplement: SC-015-D4SC03469D-s002 [file SC-015-D4SC03469D-s002.zip › positive_bgcs_for_comparison_with_other_tools.fasta]

>1000367991-4605812-4613366
ATGCGTCGTCTCGCTGTTGCCATCTCTGCCCTACTCGCCTGCTCCTGCGCGCTCGCCGCGCAGACCAGCATCCCCGACAGCGCATTGCGTACCGCAGCGCAGTTGCGCGAGCAGGCGCTGGCCGACAGCACCGGCTTTGCGGTGGTCCAATCGTTGACCACCGAAGTGGGCCCGCGTATTGCCGGTGGCGAAGCAGACCCGCGTGCGGTGGCCTGGGCCAAGGCGAAATTCGCTTCGCTGGGTTTCGACAAGGTATGGACCGAGCCGGTGACCTTTCCCAAATGGGAGCGTCGCAGCGAACACGCTGCCGTGCTCGGTGCGCATGCGCAGCCGCTGACCATCACCGCATTGGGCGGCAGCCCGGGCGGCACCGTCGAGGGCGAGGTGGTGCGTTTCGATACGTTGGCTGCGTTGCAGGCCGCGCCAGCCGGCTCGCTGGCCGGCAAGATCGCATTCGTCGATTACCAGATGGTCAAGGCGCGCGACGGCAAGGATTACGGCAATGGCGGCGCCGTGCGCAGCAAGGGGCCGTCCGAAGCGATACGCAAGGGTGCAGTGGGATTTGTCATGCGCTCGGCCGGTACCGATTCGCACCGCGTGCCGCATACCGGCATCACCCGTTTCGATGAGGGCCTGACCCCGGTGCCGGCTGCAGCGCTGTCGGTGCCCGATGCAAACCAGCTCGCGCGGCTCACCGCGCTGGGCAGCACGCGCCTGCGCCTGACGCTGGATTGCGGCTGGGACGGCACGGCGACCTCATACAACGTGATCGGCGAGATCACCGGGCGCAGCAAGCCCAAGGAAGTGGTGGTGATCGGCGGGCATCTGGATTCGTGGGATCTGGGCACCGGCGCCATCGACGACGGCGCCGGCGTGGCGATCACCATGGCGGCAGGCCACCTGATCGGCCAACTCAAGCAGCCACCCAAGCGCAGCATCCGTGTGGTGGCCTTCGCCAACGAAGAGCAGGGGCTGTATGGCGGCAAGGCGTATGCCGCCGCGCACGGCACCGATGCCAAGGACATGGCACTGCACCAGATCGGCGCGGAAAGCGACTTCGGCGCCGGGCGCATCTATGCGTTCAACACCGGTGCGGCCGCACCGGAAGACTCGCGTGCAGCGACCAAGCAGATTGCCGAGGTGCTGGCACCATTGGGCATCGCGTATGAACCGGGCAAGGGTGGCCCCGGGCCGGATGTCGGGCCGATTTCCGCCAAGGGTGGCGCCTGGGGGTGGCTGGCGCAGGATGGCACCGACTACTTCGACCTGCACCACACCGCCGACGACACGCTGGACAAGATCGACCCCAAGGCGCTCGCGCAGAACGTGGCCGCCTACACCGTGTTCGCGTATCTCGCCGCAGAAGCCGATGGCGATTTCGGCAGCCGCGCGAAGAGCGTGCAACCGCCGAGCGAGTGAGTGGCGAGGACGACGCGGCGCATGCGCCGAATGCTGGATCTGGCAGTGCTTCGCCGATCTTCGTGCGCCAGGCGCATGCAGGAATTGCACAATGCCTGGCGCTGCTGCTTGCGCAAATCGGCGCGTTCGTCTGGCGAGTGCGCAGTTGCGATGAAGCGGCTGCCACTGCGCGCGGTGTCTTCCGCGCGACCTGCAGCCTTCGCCGGTACTGAACAAGGTGATTGGTCGGTTGCTTTCCGTGGTCGCTTTACACGTCGAACCGGTAGCGCGCGCAGTCGCTCTTACTCCAGGATGAGCACACACAATGGTGGCCAAGCGGCAACGCAGTGCGAACAATGCGGCGACGTTGTTGGATGTCGCCAAACACGCCGGCGTCTCGCCGATGACCGCTTCGCGTGTGATCAACCGTCACCCGCATGTGGGCGAAGCGATGCGCGCGCGCGTGGAGGCCTCGGTACAGGCATTGGGCTACCGGCCCAATCTGGCCGGCCGTTCGTTGCGCACCAGCGGGCTGCTGCGTATCGGCGTGCTGTATAGCAACCCGAGCGCGGCATATCTCAATCAATTCATGCTCGGCCTGCTCGAGCAAAGCAGCCTCACCGGCAGCCAGGTCATGGTGGAAAAGTGCGGTGCCATCCGCAGCCAGCGTGCGGCCACCGAGCGTCTGCTCGCAGCCGGGGTCGATGGGGTGATCCTGCCGCCGCCGCTGTGCGACTCGCGCCAGACCATCACCGAACTCGATGCGCGCGGCATTCCGGTCGTGGCGGTGGCCAGCGGCGCACCGATGGCGCAAATCAGCTCGGTGCGGATCGACGACTACCAGGCTGCACGCGCCATCGTCGACCACCTGATCGAGCTCGGGCATCGTCGCATCGCGTTGATCAAAGGCGACCCGAAACACACCCCGAGCGCGCTGCGCGCCAATGGCTATCTCGACAGCCTGCACGCTGCCGGCGTGTCGGTCGCAGAGGGTTTGATCGCCGAGGGCCTGTTCACCTATCACTCCGGGTTACTCGCCGCGCGCAGCCTGTTGGCGCAGCCGCAACCACCCACCGCGATCTTCTGCAGCAACGACGACATGGCGGCCGCAGCGGTGGCGGTCGCACACGGACTGGGCTTGCGCGTGCCCGAAGATGTCTCCATCGCCGGCTTCGACGATACGCCGGTGGCCACCACCATCTGGCCAGAACTCACCACCGTGCATCAACCCGTCACCGCGATGGGGCGCGCTGCTGTGTCACTGCTGGCCGACGCGGTCCGTCAACGCCGCAAGGGCGACACCGCACCCGGCGTGCATCAGGTGATGAAGTACACGCTGGTCAAGCGCGACTCGACGGCAGGACCGCCGAAGACATAGCGCCACAGCGCGCAGCGACCAGGCGAGCGATTGGCTAATGACGCACGACATCGACCTGTGCAACGCCCAGCAGGCCCGTCAACGGAACCACCGCCTTGCGTTGCTTGGGGTCAGCAGCCAAGCCCTGGCTGCGCAGCGCATCCAACAAGCGCTCAGCCAGTGGCATCACCATGTGACGCCCCCAACAGCGCTCGGACGCGTGCCCAAACGGCAAATAGCCAGGGTGATTGTCCGGATCGAGGTGATCCCAGCGCTCTGGCCGGAATGCCTCCGGCGCCTCCCAAAGCGCTGGATCGCGGTGACTCAGCAATGGCAGTACCAGTACATCGTCGTGGCTGCCGATGCGGCCATCGAGCGCAGGATATTCCGGCGATGCGTGACGCAGAATGTTCCATGATGGCGGCAGCAGCCGCAGCGATTCGTAGACGATATGACGGCTGGACACCGCCGGGTCGAAGGGGGATCCCAGCCATAGCGCATTGGCCACCAGTGTCGAAATGGTGAAGCACACCGGTGCTGCCGTGCGTCGGTACAGGCCCATGGCGTAGCGGCGCTCGTCGTAGCTGCCGGCTGCTGCGGTCAACGTGGCCAGGGCCGAGGCGTTGTGCTGCGGCTTGAGCGATATTGCAGCACCGGCAGCGATGACAGCCCAGGTCAACTTAGGCGTCAGCTCTAGAATACGATCCATCAACAGACGCAATCGCAGCGGGTCCCCGGCCAACAAAAGATCACGTAGATAGACGTGACCAACGTGTGGCCATGGTCCGGATAAATCCAGTTCTGCCGACACAGGACGCTTCAACGCTTCGCGTACATCGCGCCCGATGGCCTGCATCAGTTTTGAAGCATCGGTGCGCGGGATTGAACGCCCATGCAGCGGTTTAAAGGTGGGCCGCTCCACCTCGGTTGCTGCGCGCGCGTCAAGCAATCGGTGCGTCAGCACCGGGCCCGCGACGCCCACGGTCTCCGCATCCAGTCGAAACACTTCCTTGCCGACGTACTCGTCCAACAGCGCCTGCAAGCGCGGTGCGAACACCGTCGCCCTGGCAAACGCGTCGGCGCTGGATCCGGGCATGCGTCTCTCCTATCCCGTTTTGCCCGCGTCCGGCAAACGCGACGCCTCGCGCGGGCAAGATGCTACAGACACCACATCACGGCGAAGGCTGCGCCCACGTGGCGCAGCCACCGGTACCACGAACGACAGGATCTTTCTTCGAACGACTGTCAGTACCAGATATACCAGGCGTAGGACTTGAGACTCTTCCGAGAGGCCAGCATGTGCTTGATCGAAAAAAGTATCTTCATGAGCGACATCCTGCTGCAAGGACGGATTGCCCTTTCGGGGGATTTGACGGATCAATGATCGACAGTTACTTGGGCGCGAGGCGTAATGGTTGGGCTCGCCAGGCGGACGTTACGCTGGGTCGACAGACCATGCAACGGCAGAAACTCGCGCATGTGCACAGATCCATCGACGGCCCGGTGCATCTCGGTTCCGCATCGTTTTGAGACTAAAAAGTTCGCAAGCGCCCCGTTGAAAAACGGCGGCCGAACGGCACTACTCCATCCGCGGCAAGTCGACCGAGGATACGCTCGGCAACGCAACGGCATGAGTGCGCAGACGCCCACGCAATCACACAAAAAAACGGCCACATCGCTTCCCGACGATGTAGCCGAATGGGAGGGTATTCGACGTCGCCGCCGAACGTACTGCAGCGCCGTATCAAACGGCGACGGGAAGAGCGCGCAATGACCGCTTGGAGAGGAACGAGGAGAACCGCATGTGCGGCACGGCGCGCGTACACCATGCCGCACAGCAGCGTCTTGCATCAGTGCATGGCATCAAAAGCGCAAACGCAGACCCGCGTAGTAGCGACGTTCGAAGATGTTCTGGTCGAAGTAGTGATTGGTCCACTGCGCGTAACGGCGTTCGCTTTCGCCGGTCAGGTTGGTGGCCTGGGCGTACAAGGTCAGGTGATCGTTGACGTCGTAGCTCAACGATGCGTCCAGGTAACCGACGTCATCGTTCCAGATCGCCAGCTCGTCACCCCATGCAGAACTGTTGACCTGGCTGAAGCGCTTGCTGCGCCAGTTGTAGGCTACGCGCGCCTGCAGCTTGTCCTTCTGATACCACAGCACCGCGTTGGCCTGGTGCTTGGAGTTGTCGCCGATCGGCAGCGTGTTGCCGTCGATATCGGTGTTGTCGGTATCGGCATCGGAGAAGGTGTAGTTGATGTTGGTCCCGAAGCCGCTCAGCCAGCCCGGCAGGAAATCGAAGGCCTGCTGGTAGCCGATTTCGAAGCCCTTGATCTTGCCGCCGCCGCCATTGACGATGCGCTCGACCGGACCACCCGCGCGCACGACGCCATCGGCATCGGGCAAGGGCTCGATATTGGTGACGGTGGTGGGAAACGACTTCACATCGATCAGGAACGCACCCACGCTGATCAACGAGGCGTCGGCGAAATACCATTCCCACGAGGCGTTGTAGTTGGTGGCGCGGTACGGATCCAGATCCGGATTGCCCGAACGGCCATTGAGGAACAGCACCGCATCCGATGGCAGCGACGGGTTACGCGGCGGTGTGCCATTCACCGCGTAGAAGCTCACCAGACCACGGCCCAGATCGGGCAGGTCCTGACGCGCAACCGCCTTGTTGTAGGCGAAACGCAGCTTCTGCGCGTCGGTGATGTCCAGCGACAGATTCGCGCTGGGCAGCACATCGGTGTACTGGCGATTCAGACGGTTGGTACCGATCGCAGGGCTGACGCCATTCCATTCGACATTGCCGATATAGACATTGCCGCTGCTCAGGTACTGGTCGATCGCCAGCTTGGTCTGCACGATGCGTGCACCGATGTTGGCTGTCCACGGCACGCGCGTGCCGGTACCGCCTTCCAGGTTGGCCATGAAATAGGCCGAGCTGGTTTTTTCGGTGACCTGGTAGGAATCGGCTGCCTGCTGATACGCCACGTTGCCCGGATACAGGCTGTTGAGATAAGCAACCGGGTCCTTCATCGCCTGCGGGTTGATTGCAGGCAGACCCTGGCTACCCAGGCCGGTGACCTTGAGCGGATCGAAGTCGTTGAAATACGCCCAATAACCGGGAATCGAATTGAACGGCAGCAAGCGCGCCTCGGACACGCCGCTGCAGGTATCCACGATCAGCGGATCCTTGTAGTAGTACAGCGAACGGTTCGGATCGGCGCAGCTGGACGACACCGGCGACAGATACCGATAGGTATCGAGCTTGAAATCGCGTTCGCCATAGCGAATACCGAACTGGAAGCCGCGCACAACACCCTCGTCGAACTCGAAAGTGCCATCGGCGCGGAACGCGTCCATCTTTGCCTCGATCTTGTTGCCCTGCGCCCAGGTGGACATCAGCTGCCAGTTGTCTGGATTGGACACATCGGTCGCAAGGTTGACCGCCGGATAGGTGCCGCGGAAATCCACTGATGCATCCACCGTGGGCAGGCCATTGACGTTGGCCCACTGGGTCACGCCGCCGGCACGTGGAATCTGGTCGCCGCGAGTCACCGCTGCATCGGCACGCGCTTCGTCGTAGGTGCGCTGCGCATCGCCATGCACCCAGCGGAACGAAGCACGGAACGGCCCGCCGTCGTCGTAGCGCAATTCCAGATTGGTGTTGAGCGCATCCGAATCAGCCACCCCGGCCATCGAGTGCGCCTGGAAGCGGTTGTAGCGAAAATTGCCGTACTCCAGCACGCCATTGGGATCGACGACCGACCCCGGCTGCAACTGATTGGTCGCCCAACCGGTATGCAATTGCGCGGCTACCGAGGTGTCGTGGTCTTCCAGCTTGGTGTAGGCCGCGTCCGCCAGCACCGTCCACGCATCGTTGATGTTGAACTGGAACGAGCCGTTGAGGCCGGTGCGCTGGCGATCGGTGCTGCGGTTATCCAGCTCGGTGGCGACCCAATTGTAGAAATAGTCACGCGGCAGGTTGCCCGGATCGGTGTTGTTGCCGATACGTCCATCGCCGTTGAAGTCGAAGCCGACATTCTGTTCGGTGGATTTCTGCGCGCCGTTGGAATACACGCTGGGGTGCTTGTTTTCCAGCGTGGCATCCGAATACGACACCGCCAGCAACGCGCCCCAACGCGCGGTACGGAAACTGGCCAATCCCGAATACAACGCGTTGGCTTTCTGCACGCGGTCGCCGTACGAGCCTTCGGCCTGACCGCTGAAAGTCCAGCCTTCCGGCAGATCGAACGGACGCCGCGTCTTCAGCGAGACGGTGCCGCTGATGCCGCCATCCAGATCGGCGGCAGTAGGCGACTTGATCACATCCACGCCACTGAACAACGTGGGCGGAATATCCACGAAATCCGGCTGCGCGCGGCCGATGTTCGGCTGGCCATACTGATCGCCGCCACCGGCACTCAAGTACAGCTCACCGTTCATGGTGGTCTGCACCTGCGGCATGCCACGGATATTGAGCTGCGAACCTTCGCCGGCCGAGCGCCGGATCTGCACGCCAGGCACGCGCTGCAGGGAATCGGTGATGGTGACGTCGGGCAATTTGCCGATGTCTTCGGCAGAAATCGAATCGATGATCTGCGCGGCGCTGCGCTTGTTCTCGATGGCCTCGGCCTGCGCGCCGCGCACGCCCTTGACCATTACCTTGTCCAGTTCGGTGACGCCTGCAGTGGTGGCGGTGTCCTGTGCGCTTGCGCCGCCGGCAAGCAGGGTGAGCGCAGCCGCGAGTGCGGCCGCCAATGGGGTGTGGCGGGTATTCGAATGCAGTTTGTTCAT
>1010988155-580486-588240
ATGAAAGCATTAGTCGTTATCGATATCCAACGCGAATACATCGCACCAGGCCGCAAGTTCCAGATCCATGGCATCGGTCCATCGCTGAAGAACGCTTATGCGATGCTACGCTTCGCTCGTACGCAAGACTGGCCCATCGTGCATGTGCAGCATCTGCAAGATGGCGAAATATTCAACCGCAACTCTGACACGTCTGACTTCATTGACAGTTTTGTGCCAGAGGCCAACGAGGTGCTGGCGGTCAAGAACAACTACTCGTCGTTTTCTTCGCCAGCCTTTGTCAAGTTCGCGGCGGAGCATCCGGATCATGAGTTCATTGTCATTGGTTATGGCACCACGATGTGCTGCCTGTCCACCATTGTCGACGGCTACCACCGCGGCTACCGCTTCGCCTTGGTAGAAGATGCTTGCGCCGCGCTGGCGGTTGGCGATCACTCGGAAGCCTCGATGCATGATCATGCTGTCGCTATCCTGGGGCCATTTTCGCGCCGCACACGGACAGAGGAAGAAACCACGCTGAATTCATTTTCGGCAAAGATCTGATCGTCCCTACAACCTGACCCTATTCTCAGAAAGAGGTTTTCCATGCAAATCGTTCCCTCCCCGGCGCATATGCCATCCGAAGCGACTGCAAGCAATGCCGCGCAGTTGATACAACGTGTGGCAGGGCCGGCCGATGGCCTGCCTGTCTTGATTGCCACCATGCACGGCAAAGAAGCGGTGCTGGCGCCGCCATTGGCAGAGCTGGGGTTCCAGGTGCTGCTGCCGCTTGACTATGACACCGACATGCTGGGGACTTTCTCCGGCGACGTGCGGCGTCCGGGCACGGCAGTCGAGGCTGCTCTGGAGAAGGCGCGCCGTGCCTGTAAAGCTACTGGCATACCGCGCGCCATTTCCAGCGAGGGCTCATACCGGCCTTGCCAGACACTGTTTCCAGGCGCCCGCAACGTCGAGTTGCTCGCTTTTGTCGACATGGAGAGTGGGCAAGAGTTCGTGGAGTACATGACCGATCTGCCCACGCGCTTTGTCAAAGACCGGGTTCCTGCAGATTTTTCTTCTCCTGAAGTGCAGGCGCTGCTGTCGGCTATGGGGTGGCCCGAAGTGCGCGCTTTGGTTGTCCCGGAAGATCCAGGACAAGGTGTGGTGGCGCCCGAGTGGGTGTTCAAGGGATTGGCTGACGTCCCGTCTCTGATGGAAGCGATGCGCGCGTGTGCTGCCCAATCCAGCGACGGCCGCCTGCACCTGGAAAGCGACCTGCGCGCGCACATGAACCCGACACGCATGGCTTCAGTCGCGCGCGTGGGTGAGCGTTTAGTGCAACGCCTGCGTCGCCAAGGTTATGGCCTGCCTTTGCAACGTGCTGCCTGAGGCGGCAAATCCCGCTTGCGGGCCGCAATGACACCAAGATGATTGCGTCCTGCGGACGTAATCATCTTGGCTTGCTTATTCTGGCCGAGACATGGCGAGCTGAAGCCAATTGACAAAAGCCTGCACCTCGGGATCGCGACGCGGTCCGTGGCAAAGATAGAAGGAGCGAGGGCTTACAAGCCGCTCTGTCAGCGGTGCGACCAGCAGGCCTTCTGCGAGCAGCGAGTCAACCAGCGGTGAATTTCCCAGCGCGATGCCATGGCCCATGGTGGCCGCCTGGACCAACTGATCCAGATGGCTGAAGCGAAAACCGATATCGTTCAACGGCAGATCGGCGCCCATCTGTTCGAACCAGTATGGCCATTGCAGCCATGGCCATGCATTTTGCGGGTCGCCCAGATGCAATAAGGTGTGATGCTGCAAATCGTCGATGCAAGTCAGCTTGCGCCCGCTGCGCTGCAATAGCGCCGGACTGCACACCGGAAACACTTCTTCCTTGGCGAGAAAAACGTCGCTGTCGGCGGAAACCATGTCCGGCGAAGTGTAGCGGATCGCGATATCGACTACGCCTTGCTTGAGGTCGACCAGGCGATTATCCGCATCGATATGCAGCGCGACTTCGGGGCATTGGGCACGGAAACGAGCCAGTCTCGGCACCAGCCAAAGCGCTGCAAATGAAGTTGTCGTGGATACTTTAACCCCGCGCTGGGTGAATTCCTTGCGCAGGCTGGCGACCGTTTCCGACAGGTGATTCAGCGACTCGTTCACTGCTTCAAACAGTACGCGCCCCTGTTCCGTCAGTTCTAAAGCCCGATGGCGTCGCTCAAACAGCACCAAGCCCAAAGATTCTTCCAGTTTTTTGACCTGGCGGCTGATTGCGGATTGCGTGAGAAAAATCTCGTCGCCTGCCTTGGAAAAACTCAACTGCCTTGCCGCCGCCTCAAAACCGACCAGCAAATCCAGGGGGGGAAGCCGTCGCGTCATATGGGGTAATCGTCCTTTTGGTGCAAATTGCTACGGTTGATAAGAAAAATAACCGGCAATTCAAACAATTGCCGTTTAAGTGAAATTAGGGGAATTCTAAGTTGCGCTCATCTGCAATACATTGCTCCGCGCCGATTTTTGATCGCGCATTACGTATTGACTTTCACCAAAGGGACGATTGTTCCTGCACGGCAAGTGCAGTAATTTAACATACCAAATCTTGTCATATTCCATAAAAGTACAGACCTGTCTGTTTTTTGTGACAAGCCATGGATGATTGAAGTACCCGTGCTATACGTTTGAGGCGATCATGCAAAACCTCGCGATGGCGCGCGCCTGCTGGCTGAGTGCGCAATTCTGAGGAACTTCTGGCCGAGCGTGAGATGGAACAAGTGGTAAAAATATTGCGCCAAGGCAATTGCGGGGACTGCGATTGTGGGATAGCATTGATTCGACGGGAGTGATCCTGATGTCGACACTTCCCTCATGCCATCAATGGCTACCCCCGTACTACCTGAGCATTCCATGCTGCCCAAAAGGCAGTTCACAATTAAAGGAAGGTGCTACTGATGAAAATTCTTTTCACTCTCAAAAATATGCTGACACGCCAAAAAAGCCTGAAGGCATACGCTTGGTACATCTGGTATTGAACCTGCAGGCCATTGCCTGATTGCAGGGATGCGGCTGGAATTTCCAGCCGCGTTCGGTGAAGCCCTGATCGGCCCGCCGGACGCGGGCCTCCGTCTCATGGAGACCATTGATGTCGAATGCCGCAAAGTACACACGAACTACCGTTTTTACGCCCAGGCTTCAAGCTCTCTTGCACGATCATCGCAGCGAAGATGTTTTCCGGCTGGATGAGAACACTGTTGGTGTCGCCGGGTCCGCTTTGACCCACCAGATCCTCAGCGCCAGGCCAGCCACAGAAATCGAACGTCCGACATTTAAACCCCTGCACGGACGTTCCATTCCCCGCAACGACGCTTTGAAGCTGATGCAAGCGATCGGCAGCGATGTGCGGGCGGCATTGAAGAGGCCTGTATCCAAAACAGTTGATTTCTCGGGCGAATGGCCGCGCGTCGGGCACGTTTACCTGCGCGATCTTATTCTCGGCGAAGATCCATATCGGCTGCGCTTCCTTATGGACCGCATATTGGAATTGACGCCCAAACTGACCTGGGCCGTGATCGCCGCCGGCGCGGCGTCGTCGGTCCGGCTCCGTCCGGAAGCATCCGCCATCGCGAAACTCACCGCCAGTGCATCGACCTACAACGACCGCCGTTATGCCATGGGGCTTTATCGGCGCACCGCCGCTCCGGTCTGTTTCACTATCTCCACGCTGGTCGCCAACGCACTCTGGCTCGGATCGCCATTCGACAAAGACACCTCGAACCGGAACATCCTGTATGAAGCCCTGCGGCTGCTGCCGCCATCCTGGAACATCTTGAGGAGCGCCTCCCCCGAGTACTGCGCCCTCGACTCTCGGATCGGTCCGAACGACGACGTCCTGATCTTGCCGCTTCTCAGTCACCGCGACCCTGCAATCTGGGACGATGCCGATGAATTCCGCCCCGAGCGCTGGGATAGCCTCAACCCCAGCGAGCAACCCGGATACCTGCCTTTCGGCCACACGTCCGAACGCTGCTGGGGACAGCATATGGTGATGCCACTGGCGGAGAGGCTGCTCGATATCATTCGTAACAACGGCCTTGCCGTCAGCCCGCGGCAAATCACGGCTGATGTGCCGCTTGCTGGTCTTCTTGGCGTCTTCCAGGTCAGCGTCGTCAGGCAGTGAGATGAAGCTCTTTGCCTGCTAAGTCGATCTTATCCAGATGACCCAGCCGCCGCTGCGCAAGGGCAGCCGGCCGCTCGTACGATCCCTCGCAGTCCAGCGCACATAGCGAGCAGCAAATACTCTTTTTGACGCATCAAAAAGAGTATTTGCTGCTCCTATTAAAAAACTGAGACTGAGGGGTATTTTCGAGAGGATGGCGACTAAAACGGCCGATGCCTGCTAGAGTAGCGCTGAAGGCGTCCGGAATGCATTTCCCCAACGCGTGCGATGCATTCCGGCAAGGCGGCAAGCAGGTCTTGTCATCAGATTATTAAAGCAAGGAGATAAGCATGACAAAAGAAGTCGTCATCGTCGGCGCAGCCCGTACGGCGATCGGGACATTTGGCGGTGCATTGAAGGATATTGCCCCGGGCGAACTGGGTGCGGTTGCGGTCAAGGAGGCGTTTGCACGCGCCGGCGTCGATCCGCAGCAGGCTGGCCAGATCATTTTCGGCAACGTCATCCACACCGAGGCGCGCGACATGTATGTATCGCGCGTGGTCGGTATCAATGCCGGCATGAGCAAGGAATCCACCGCGTTGACCCTGAACCGCCTGTGCGGCTCGGGTTTGCAAGCCATCATCAGCGCCGCCAACGCCATCCAGCTGGGCGAGACCGATGTTGCCGTCGGCGGCGGCGTCGAGAGCATGAGCCGTGCGCTGTATGCGAGCCAGGCTGCGCGCTTCGGCGCCCGTATGGGCGATATCAAGATGATCGACATGATGGTGGGCGCTTTGTCCGATCCGTTCGGCGGCGGTCACATGGGCATCACCGCTGAAAACGTGGCGGAGAAATACGGCATCTCGCGCGAAGCGCAGGATGCTTTCGCGCTGGAAAGCCAGAAGCGCGCCACGGCGGCCATCGCTGCCGGTCATTTCAAGTCGCAGATTGTGCCGGTTGAGATCAAGTCACGTAAAGGCGTCGCGCTGTTCGACACCGACGAATATCCGAAGGCTGACGCCACCCTGGAGTCGCTGGCCAAGCTCAAGCCGGCGTTCAAGAAAGAAGGCGGCACGGTCACTGCCGGCAATGCCTCCGGTATCAACGACGGCGCTGCTGCCTGCGTGCTGATGGCGGCGGACGCTGCCGCGCAGGCTGGCCTGAAGCCGCTGGCGCGTGTGGTTTCCTATGGCGTGGCGGGGGTTGACCCAACCATCATGGGCACCGGTCCGATTCCGGCGGTCCAGCTGGCGCTGAAGCGTGCCGGCCTCAGTCTGGCCGACATGGCGGTGATCGAATCGAATGAAGCATTCGCCGCGCAATCGCTGGGCGTGTGCAAAGGGCTGGACCTGGATCCGGCGCTGACCAACGTCAACGGCGGCGCTATCGCTCTTGGCCATCCGCTGGGCGCGAGCGGCACCATCATCGCCGTCAAGTGCCTGTACGAACTGATCCGCACCGGCAAACGCTATGGCCTGATCACCATGTGCATCGGCGGCGGCCAGGGCATTGCCCTGATCATAGAACGTCTTTGATGTGATGGCGCTGGAACTGCCGTGCGGCAGTTCCAGCGGCGCTGCAGGCTCAGGGCCGTTTTGGAATCGTCAGGCCGGCGATCACCGCCGGCCGTGCGATGAAGGCGTTGAGCGCGCGCGTGACATGCGGAAAGTCTGCAATCCCGACCAGGTCGCCAGCTTCGTAGAAGCCGATCAGGTTGCGTACCCACGGAAAGGTGGCGATGTCGGCGATGGTGTAAGCATCGCCCATGATCCAGCTACGCTCGGCCAGGCGCTGGTTGAGCACGGCTAGCAGGCGCTTCGATTCCGCCACGTAGCGGTCGCGTGGACGCTTGTCTTCGTAGTCCTTGCCGGCGAACTTGTTGAAAAATCCAAGCTGGCCGAACATCGGTCCGATGCCGCCCATCTGGAACATCAGCCACTGTATGGTTTCATAGCGCCCGGCCGGATCCGCCGGTATGAACTTGCCGCTTTTGTCCGCCAGGTACAGCAGGATCGCACCGGATTCAAACAAGGGCAGCGGCTTGCCGCCGGGGCCGTCCGGATCGAGGATGGCGGGGATCTTGTTGTTCGGATTGAGGGACAGGAATTCCGGCGACATCTGGTCGTTGCTCTCAAAGCTGACCAGATGCGGCTCGTAAGGCAGGCCGGTTTCTTCCAGCATGATCGAGATCTTGACGCCGTTGGGCGTCGGCAGGGAATACAGCTGGATGCGGTCAGGCTGGCTGGCCGGCCATTTCTCGGTAATAGGGAAAGTCGAAAGATCGCTCATGAAAATTCCTTGTTGGCTGGTGTTGGTCTGTCTGAAAAATCGCTAGTGCTGAGGTGCCAGACCGAAAGATTAACAGTCTTCTGGATGACGGGTTGCGAGCCGCATCGTTTTGGCCCGGTCTTGGGCTAAGATGCAGTCGATCAGAAAAATCTCAATCCCCGAAAATGCGTGATTCCCCTTTAGCGGTATTTTTCATTTTTCTACGTCTGGGCCTGACCTCGTTTGGCGGACCGGTCGCCCATCTCGGCTATTTCCGGCTCGAGTTCGTGGAGCGGCGCCAGTGGCTGGCCGAGGTGGCTTATGCCGATCTGGTGGCGCTGTGCCAGCTGCTGCCGGGACCCGCCAGCAGCCAGGTTGGGATTGCGCTGGGCTTGACGCGGGCGGGCTATGCAGGGGGATTTGCCGCGTGGCTGGGATTTACTGCGCCGTCGGCGCTGGCGCTGATACTGTTCGGCCTTTTTGTCACGCATTTCGACGCTGCCCTGGCCGGCGGCTGGCTGCATGGCTTGAAGGTGGTCGCCGTGGCGGTGGTGGCGCAAGCCTTGTGGGGCATGGCGCGGACCCTGACGCCGGATGCCCGGCGGGCCGCTATCGCGCTGGTGGCGGCGTGCATCGCGACGGCCTTGCCCAATGCCCTCGGCCAGATCGGCGTGATTGCGGCGGGAGCCGTGGCCGGCTTACTGTTTCTAAAGGCCGCGCCGCTCTCTTTGGAGAAGCTGCCCGCATCGAACATCAGCCGCCGCGCCGGCGTCATCGCCATCGGACTCTGCCTGGCGCTGCTGGCTGCATTGCCCTTGCTGGCGGACGTTTCCAGGCACTATGCCGCGGAACTGTTCGATGTCTTCTTCCGGGCGGGGGCGCTGGTGTTTGGCGGCGGCCATGTCGTGCTGCCGCTGCTGCAGGCGGAAGTCGTGCCCAGGGGCTGGGTCTCGAATGAACTGTTCATGGCAGGCTATGGCGCTGCGCAGGCGGTGCCGGGACCGTTGTTTACCTTCGCTGCTTATCTCGGCAGCGTCTCGACCAGGACGCCGAACGGCTGGCTGGGCGGGATGCTTGCGGCGGTGGCGATTTTCCTGCCCTCGTTCCTGCTGGTGTGCGGCGCCTTGCCCTTTCTGGAAACGCTGCGCCAGCATGCCGGCGCCAGACGCGCTTTGACTGGCGTTAATGCGGCCGTGGTCGGGCTGCTGCTGGCGGCATTCTACAATCCGGTCTGGACCAGCGCCATACTGAGGCCGGCGGATTTCTGTCTGGCAGCGTTGGGTTTTTTCCTGCTGCTGGTCTGGAAGTGGCCGTCCTGGCTGGTGGTTGTGTTGACGGCGCTGGCCGCAGTCATCATTTGA
>1011200990-528877-536631
ATGAAAGCATTAGTCGTTATCGATATCCAACGCGAATACATCGCACCAGGCCGCAAGTTCCAGATCCATGGCATCGGCCCATCGCTGAAGAACGCTTATGCGATGCTACGCTTCGCTCGTACGCAAGACTGGCCCATCGTGCATGTGCAGCATCTGCAAGATGGCGAAATATTCAACCGCAACTCTGACACGTCTGACTTCATTGACAGTTTTGTGCCAGAGGCCAACGAGGTGCTGGCGGTCAAGAACAACTACTCGTCGTTTTCTTCGCCAGCCTTTGTCAAGTTCGCGGCGGAGCATCCGGATCATGAGTTCATTGTCATTGGTTATGGCACCACGATGTGCTGCCTGTCCACCATTGTCGACGGCTACCACCGCGGCTACCGCTTCGCCTTGGTAGAAGATGCTTGCGCCGCGCTGGCGGTTGGCGATCACTCGGAAGCCTCGATGCACGATCATGCTGTCGCTATCCTGGGGCCATTTTCGCGCCGCACACGGACAGAGGAAGAAACCACGCTGAATTCATTTTCGGCAAAGATCTGATCGTCCCTACAACCTGACCCTATTCTCAGAAAGAGGTTTTCCATGCAAATCGTTCCCTCCCCGGCGCATATGCCATCCCAAGCGACTGCAAGCCATGCCGCGCAGTTGATACAACGTGTGGCAGGGCCGGCCGATGGCCTGCCTGTCTTGATTGCCACCATGCACGGCAAAGAAGCGGTGCTGGCGCCGCCATTGGCAGAGCTGGGGTTCCAGGTGCTGCTGCCGCTTGACTATGACACCGACATGCTGGGGACTTTCTCCGGCGACGTGCGGCGTCCGGGCACGGCAGTCGAGGCTGCTCTGGAGAAGGCGCGCCGTGCCTGTAAAGCTACTGGCATATCGCGCGCCATTTCCAGCGAGGGCTCATACCGGCCTTGCCAGACACTGTTTCCAGGCGCCCGCAACGTCGAGTTGCTTGCTTTTGTCGACATGGAGAGTGGGCAAGAGTTCGTGGAGTACATGACCGATCTGCCCACGCGCTTTGTCAAAGACCGGGTTCCTGCAGATTTTTCTTCTCCTGAAGTGCAGGCGCTGCTGTCGGCTATGGGGTGGCCCGAAGTGCGCGCTTTGGTTGTCCCGGAAGATCCAGGACAAGGTGTGGTGGCGTCCGAGTGGGTGTTCAAGGGATTGGCTGACGTCCCGTCTCTGATGGAAGCGATGCAGGTGTGTGCTGCCCAATCCAGCGACGGCCGCGTGCACCTGGAAAGCGACCTGCGCGCGCACATGAACCCGACACGCATGGCTTCAGTCGCGCGCGTGGGTGAGCGTTTAGTGCAACGCCTGCGTCGCCAAGGTTATGGCCTGCCTTTGCAACGTGCTGCCTGAGGCGGCAAATCCCGCTTGCGGGCCGCAATGACACCAAGATGATTGCGTCCTGCGGACGTAATCATCTTGGCTTGCTTATTCTGGCCGAGACATGGCGAGCTGAAGCCAATTGACAAAAGCCTGCACCTCGGGATCGCGACGCGGTCCGTGGCAAAGATAGAAGGAGCGAGGGCTCACAAGCCGCTCTGTCAGCGGTGCGACCAGCAGGCCTTCTGCGAGCAGCGAGTCAACCAGCGGTGAGTTTCCCAGCGCGATGCCATGGCCCATGGTGGCCGCCTGGACCAGCTGATCCAGATGGCTGAAGCGAAAACCGATATCGTTCAACGGCAGATCGGCGCCCATCTGTTCGAACCAGTATGGCCATTGCAGCCATGGCCATGCATTTTGCGGGTCGCCCAGATGCAATAAGGTGTGATGCTGCAAATCGTCGATGCAAGTCAGCTTGCGCCCGCTGCGCTGCAATAGCGCCGGACTGCACACCGGAAACACTTCTTCCTTGGCGAGAAAAACGTCGCTGTCGGCGGAAACCATGTCCGGCGAAGTGTAGCGGATCGCGATATCGACCACGCCTTGCTTGAGGTCGACCAGGCGATTATCCGCATCGATATGCAGTGCGACTTCGGGACATTGGGCACGGAAACGAGCCAGTCTCGGCACCAGCCAAAGCGCTGCAAATGAAGTTGTCGTGGATACTTTAACCCCGCGCTGGGTGAATTCCTTGCGCAGGCTGGCGACCGTTTCCGACAGGTGATTCAGCGACTCGTTCACTGCTTCAAACAGTACGCGCCCCTGTTCCGTCAGTTCTAAAGCCCGATGGCGTCGCTCAAACAGCACCAAGCCCAAAGATTCTTCCAGTTTTTTGACCTGGCGGCTGATTGCGGATTGCGTGAGGAAAATCTCGTCGCCTGCCTTGGAAAAACTCAACTGCCTTGCCGCCGCCTCAAAACCGACCAGCAAATCCAGGGGGGGAAGCCGTCGCGTCATATGGGGTAATCGTCCTTTTGGTGCAAATTGCTACGGTTGGTAAGAAAAATAACCGGCAATTCAAACAATTGCCGTTTAAGTGAAATTAGGGGAATTCTAAGTTGCGCTCATCTGCAATACATTGCTCCGCGCCGATTTTTGATCGCGCATTACGTATTGACTTTCACCAAAGGGACGATTATTCCTGCACGGCAAGTGCAGTAATTTAACATACCAAATCTTGTCATATTCCAGAAAAGTACAGACCTGTCTGTTTTTTGTGACAAATCATGGATGATTGAAGTACCCGTGCTATCCGTTTGAGGCGATCATGCAAAACCTCGCGATGGCGCGCGCCTGCTGGCTGAGTGCGCAATTCTGAGGAACTTCTGGCCGAGCGTGAGATGGAACAAGTGGTAAAAATATTGCGCCAAGGCAATTGCAGAGGCTGCGATTGTGGGATAGCATTGATTCGACGGGAGTGATCCTGATGTCGACACTCCCCTCATGCCATCAATGGCTACCCCCGTACTACCTGAGCATTCCATGCTGCCCAAAAGGCAGTTCACAATTAAAGGAAGGTGCTACTGATGAAAATTCTTTTCACTCTCAAAAATATGCTGACACGCCAAAAAAGCCTGAAGGCATACGCTTGGTACATCTGGTATTGAACCTGCAGGCCATTGCCTGATTGCAGGGATGCGGCTGGAATTTCCAGCCGCGTTCGGTGAAGCCCTGATCGGCCCGCCGGACGCGGGCCTCCGTCTCATGGAGACCATTGATGTCGAGTGCCGCAAAGTACACACGAACTACCGTTTTTACGCCCAGGCTTCAAGCTCTCTTGCACGATCATCGCAGCGAAGATGTTTTCCGGCTGGATGAGAACACTGTCGGTGTCGCCGGGTCCGCTTTGACCCACCAGATCCTCAGCGCCAGGCCAGCCACAGAAATCGAACGTCCGACATTTAAACCCCTGCACGGACGTTCCATTCCCCGCAACGACGCTTTGAAGCTGATGCAAGCGATCGGCAGCGATGTGCGGGCGGCATTGAAGAAGCCTGTATCCAAAACAGTCGATTTCTCGGGCGAATGGCCGCGCGTCGGGCACGTTTACCTGCGCGATCTTATTCTCGGCGAAGATCCATATCGGCTGCGCTTCCTTATGGACCGCATATTGGAGTTGACGCCCAAACTGACCTGGGCCGTGATCGCCGCCGGCGCGGCGTCGTCGGTCCGGCTCCGTCCGGAAGCATCCGCCATCGCGAAACTCACCGCCAGTGCATCGACCTACAACGACCGCCGTTATGCCATGGGGCTTTATCGGCGCACCGCCGCTCCGGTCTGTTTCACTATCTCCACGCTGGTCGCCAACGCACTCTGGCTCGGATCGCCATTCGACAAAGACACCTCGAACCGGAACATCCTGTATGAAGCCCTGCGGCTGCTGCCGCCATCCTGGAACATCTTGAGGAGCGCCTCCCCCGAGTACTGCGCCCTCGACTCTCGGATCGGTCCGAACGACGACGTCCTGATCTTGCCGCTTCTCAGTCACCGCGACCCTGCAATCTGGGACGATGCCGATGAATTCCGCCCCGAGCGCTGGGATAGCCTCAACCCCAGCGAGCAACCCGGATACCTTCCTTTCGGCCACACGTCCGAACGCTGCTGGGGACAGCATATGGTGATGCCACTGGCGGAGAGGCTGCTCGATATCATTCGTAACAACGGCCTTGCCGTCAGCCCGCGGCAAATCACGGCTGATGTGCCGCTTGCTGGTCTTCTTGGCGTCTTCCAGGTCAGCGTCGTCAGGCAGTGAGATGGAGCTCTTTGCCTGCTAAGTCGATCTTATCCAGATGACCCAGCCGCCGCTGCGCAAGGGCAGCCGGCCGCTCGTACGATCCCTCGCAGTGCAGCGCACATAGCGAGCAGCAAATACTCTTTTTGACGCATCAAAAAGAGTATTTGCTGCTCCTATTGAAAAACTGAGACTGGGGGGTATTTTCGAGAGGATGGCGACTAAAACGGCCGATGCCTGCTAGAGTAGCGCTGAAGGCGTCCGGAATGCATTTACCCAACGCGTGCGATGCATTCCGGCAAGGCGGCAAGCAGGTCTTGTCATCAGATTATTAAAGCAAGGAGATAAGCATGACAAAAGAAGTCGTCATCGTCGGCGCAGCCCGTACGGCGATCGGAACATTTGGCGGTGCATTGAAGGATATTGCCCCGGGCGAACTGGGTGCGGTTGCGGTCAAGGAGGCGTTTGCACGCGCCGGCGTCGATCCGCAGCAGGCTGGCCAGATCATTTTCGGCAACGTCATCCACACCGAGGCGCGCGACATGTATGTATCGCGCGTGGTCGGCATCAATGCCGGCATGAGCAAGGAATCCACCGCGTTGACCCTGAACCGCCTGTGCGGCTCGGGTTTGCAAGCCATCATCAGCGCCGCCAACGCCATCCAGCTGGGCGAGACCGATGTTGCCGTCGGCGGCGGCGTCGAGAGCATGAGCCGTGCGCTGTATGCGAGCCAGGCTGCGCGCTTCGGCGCCCGCATGGGCGACATCAAGATGATCGACATGATGGTGGGCGCTTTGTCCGATCCGTTCGGCGGCGGTCACATGGGCATCACCGCTGAAAACGTGGCGGAGAAATACGGCATCTCGCGCGAAGCGCAGGATGCTTTCGCGCTGGAAAGCCAGAAGCGCGCCACGGCGGCCATCGCTGCCGGTCATTTCAAGTCGCAGATTGTGCCGGTTGAGATCAAGTCACGTAAAGGCGTCGCGCTGTTCGACACCGACGAATATCCGAAGGCTGACGCCACCCTGGAGTCGCTGGCCAAGCTCAAGCCGGCGTTCAAGAAAGAAGGCGGCACGGTCACTGCCGGCAATGCCTCCGGTATCAACGACGGCGCTGCTGCCTGCGTGCTGATGGCGGCGGACGCTGCCGCGCAGGCTGGCCTGAAGCCGCTGGCGCGTGTGGTTTCCTATGGCGTGGCGGGGGTTGACCCAACCATCATGGGCACCGGTCCGATTCCGGCGGTCCAGCTGGCGCTGAAGCGTGCCGGCCTCAGTCTGGCCGACATGGCGGTGATCGAATCGAATGAAGCATTCGCCGCGCAGTCGCTGGGCGTGTGCAAAGGGCTGGACCTGGATCCGGCGCTGACCAACGTCAACGGCGGCGCTATCGCTCTTGGCCATCCGCTGGGCGCGAGCGGCACCATCATCGCCGTCAAGTGCCTGTACGAACTGATCCGCACCGGCAAGCGCTATGGCCTGATCACCATGTGCATCGGCGGCGGCCAGGGCATTGCCCTGATCATAGAACGTCTTTGATGTGATGGCGCTGGAACTGCCGAGCGGCAGTTCCAGCGGTGATGCAGGCTCAGGGCCGTTTTGGAATCGTCAGGCCGGCGATCACCGCCGGCCGTGCGATGAAGGCGTTGAGCGCGCGCGTGACATGCGGAAAGTCTGCAATCCCGACCAGGTCGCCAGCTTCGTAGAAGCCGATCAGGTTGCGTACCCACGGAAAGGTGGCGATGTCGGCGATGGTGTAGGCATCGCCCATGATCCAGCTGCGCTCGGCCAGGCGCTGGTTGAGCACGGCTAGCAGGCGCTTCGATTCCGCCACGTAGCGGTCGCGTGGACGCTTGTCTTCGTAGTCCTTGCCGGCGAACTTGTTGAAAAATCCAAGCTGGCCGAACATCGGTCCGATGCCGCCCATCTGGAACATCAGCCACTGTATGGTTTCATAGCGCCCGGCCGGATCGGCCGGGATGAACTTGCCGCTTTTGTCCGCCAGGTACAGCAGGATCGCACCGGATTCAAACAAGGGCAGCGGCTTGCCGCCGGGGCCGTCCGGATCGAGGATGGCGGGGATCTTGTTGTTCGGATTGAGCGACAGGAATTCCGGCGACATCTGGTCGTTGCTCTCAAAGCTGACCAGATGCGGCTCGTAAGGCAGGCCGGTTTCTTCCAGCATGATCGAGATCTTGACGCCGTTGGGCGTCGGCAGGGAATACAGCTGGATGCGGTCAGGCTGGCTGGCCGGCCATTTCTCGGTAATAGGGAAAGTCGAAAGATCGCTCATGAAAATTCCTTGTTGGCTGATGTTGGTCTGTCTGAAAAATCGCTAGTGCTGAGGTGCCAGACCGAAAGATTAACAGTCTTCTGGATGACGGGTTGCGAGCCGCATCGTTTTGGCCCGGTCTTGGGCTAAGATGCAGTCGATCAGAAAAATCTCAATCCCCGAAAATGCGTGATTCCCCTTTAGCGGTATTTTTCATTTTTCTACGCCTGGGCCTGACCTCGTTTGGCGGACCGGTCGCCCATCTCGGCTATTTCCGGGCCGAGTTCGTGGAGCGGCGCCAGTGGCTGGCCGAGGCGGCTTATGCTGACCTGGTGGCGCTGTGCCAGCTGCTGCCGGGACCCGCCAGCAGCCAGGTTGGGATTGCGCTGGGTTTGACGCGGGCGGGCTATGCAGGGGGATTTGCCGCGTGGCTGGGATTTACTGCGCCGTCGGCGCTGGCGCTGATACTGTTCGGCCTTTTTGTCACGCATATCGACGCTGCCCTGGCCGGCGGCTGGCTGCATGGCTTGAAGGTGGTCGCCGTGGCGGTGGTGGCGCAAGCCTTGTGGGGCATGGCGCGGACCCTGACGCCGGATGCTAGGCGGGCCGCTATCGCGCTGGTGGCGGCCTGCATCGCGACGGCCTTGCCCAATGCCCTCGGCCAGATCGGCGTGATTGCGGCGGGAGCCGTGGCCGGCTTACTGTTTCTAAAGGCCGCGCCGTTCTCTTTGGAGAAGCTGCCCGCATCGAACATCAGCCGCCGCGCCGGCGTCGTCGCCATCGGACTCTGCCTGGCGCTGCTGGCTGCATTGCCCTTGCTGGCGGACGTTTCCAGGCACTATGCCGCGGAACTGTTCGATGTCTTCTTCCGGGCGGGGGCGCTGGTGTTTGGCGGCGGCCATGTCGTGCTGCCGCTGCTGCAGGCGGAAGTCGTGCCCAGGGGCTGGGTCCCGAATGAACTGTTCATGGCAGGCTATGGCGCTGCGCAGGCGGTGCCGGGACCGTTGTTTACCTTCGCTGCTTATCTCGGCAGCGTCTCGACCAGGACGCCGAACGGCTGGCTGGGCGGGGCGCTTGCGGTGGTGGCGATTTTCCTGCCCTCGTTCCTGCTGGTGTGCGGGGCCTTGCCCTTCCTGGAAACGCTGCGCCAGCATGCCGGCGCCAGACGCGCTTTGACTGGTGTTAATGCGGCCGTGGTCGGACTGCTGCTGGCGGCGTTCTACAATCCGGTCTGGATCAGCGCCATCTTGAGGCCGGCGGATTTCTGTCTGGCAGCGTTGGGTTTTTTCCTGCTGCTGGTCTGGAAGTGGCCGTCCTGGCTGGTGGTTGTGTTGACGGCGCTGGCCGCAGTCATCATTTGA
>1021341573-753895-763401
ATGCCCCAGGCCACGCTCGCGTCGCTGACCACCCTCCGGCTCGGCGGGCCCGCCGGCGCCGTGCTCAACCTGTCCGACCCCGCGGACTGGCTCGACGCCGCCCGTGCGATCAGCGCCCAGGAGCAGAACGGTCCCGTCGTCCTGGGGCACGGCAGCAACGTGATCGCGGCGGATGCCGGCCACCCCGGCACCGTCGTGGTCATGAACACCCGCGGCATCACCGCCAAGAAGCTCGACGACACCACGGTGGCCGTCACCGTCCAGGCCGGCCACCCGCTCACCGACCTCGTCCATTGGGCCGCTGCCGAACGGCTTGCCGGCATCGAGTGCCTGGCCGGGATCCCAGGCACCGTCGGCGCCGCGCCGGTCCAGAACGCCGGCGCATACGGCCAGCAGATCGCAGACTCCCTCCACAGCGTCACGGTCTGGGACTGGGGCATGGGCTGCCTGCGGACCTTCCCGGCCCAGTCCTGCCGCCTGCGCTACCGCAGCAGCCGCTTCAAGCGAACCCCCGGCCGCTGGACCATCCTCGCCGCCTCGCTCCACCTGACCCACACGCCGGCGGCCCCGATCACCTACCAGCCGCTCGCGGACGAGCTCGGCGTGCCCGTCGGCGCGCGCCCGACCGTTCCGGAGGTCACCGCGGCCGTACTCGCCAACCGCCGTCGGCGCGGCCTCCTCCTCGACCCGAGCGACCAGGACTCCCGGCAGGTCGGATCCGTCTTCCTCAACCCTCGAATCACCACCGCCCAGGCCACGCGCTGGTCCGACCGCGGCTGCCCGGTCCACCAGGACAGCGATGGCGGCCTCCGAGCCAGCGCCGGGTGGCTCCTGGAGCATGTCGGCTGCCGGCCCGGCCAAGCCGTCGCCGACGGCGTGCGCTGCTCGGAACGCCGGACCCTCACGGTCACCGCTCAAGGAGAGGCCACAGCGGCAGCGTTCGTCCGGGCGCTCGCTGACCTCACCGCCCAGGTCGCAGCTGCAACCGGAATCATCCTCCAGCCCGAGCCGACGCGCGTCGGCCAGTGGGTCACCGGCCCCTGATCTCCCGCTGGCCTCAGCTACTTGCCACCTCCGCCACACGCCGGTCGATCAAGGTGGCTGGGCTGGCCGAGCGCACATTGCCGAACAGCTCTTGGCCCGCGAAATGAGGCAGTGCGATCCTCCACCGAGGGCTGGAATCTGATCAGCAGGCTTACCGTCAGCTACATCGTCCGAGTGTCCCGGTTGACCGAGGTCGCAGGCCGGATTGCTGCCCATCGGGGTGAAGGATCGACGAACAGGCCTTAGGCCTACAGCCTTTCGATGACCTTCTTCACGGCTGAGGAGTTGTCCCCCGGCTACGGGAAGTCCGCAGGGCGCTCACCCCATGGCCGTGGAGGCAGGGTGAGCGCCTTCGCGCGTCCGGACGTCGCCGTTCGTCAGACCGGCGTAACCGGAAGGTCGTCGTGTGCGGGCCGTTCGCCCCTGGGTACGGCCAGCAGGGTGATCAGCACGCCGAGCACGGCGAAGCCCGCCCCGACGGCGAACGCGAGCCGGAAGCCCTCCGTCATCGCGTCGGCCATGGCCGGGCCGCCGGCCTGCTTGCCCTCAAGGAGCTCCCTGATCCGGGCGTTGGCCACCGAGGAGAGCACGGCGAGCCCGAGCGCGCCGCCGATCTGCTGGGTGGTGTTGATGAGTCCGGAGGCGAGGCCCGACTCCTGCGGAGTCACACCGGAGACGGCGACGATGGTCACGGGCACGAACGAGAAGCCGAGTCCGAGTGCCGCGACCACCGAGGGCAGGAGCACGTCCCCGGCGAACGTGCCGTTGGCGGGGATGCGGGTGAACAGCAGGAGTCCCACCGCGGTGAGCGCCAGCCCGCAGGCGAGGACGGGCCTGGGCCCGACCTTGGTCACCAGCTGGGAGGCGGCGCCGGCGGCGACGATGCTCGCCACCGAGAAGGGCAGGTAGGACAGTCCGGCCTCCAGTGCGGAGAAGCCGAGCACCTGCTGGAGGTAGAGGGAGATGAAGAAGAACATCGACAGCAGCGCGGCGCCCACCAGCAGGGACACCGCGTTGGCGCTGGAGAGGTTGCGGTTGCGGAAGATCCGCAACGGCATCACCGGGTGCTTGACGAGACGCAGTTCGACCAGGGCGAAGACCAGCAGCAGGACCGCCGCGAGGCCCAGTAGCCCGATGGTCCTGGCCGAGCCCCAGCCCGCCCGCTCGGCGTCCACGAGCGCGTAGACCAGCACGCTGAGACCGCCGGTGACCAGTGCGGCGCCGGCGAAGTCGATGCCCGTGCGTTCGTGGCCGCGGCTCTCCCGGACGAACCTCGGTGTGAGGACGGCGGCGACGACGCAGATCGGCACGTTGACGAACATCACCCACTCCCAGCCCGCCCACTGGGTGAGCACACCGCCGAGCAGCACGCCGATGGCCCCGCCCGCTCCGGCGAGCGCGCCCCAGATGCCGAGGGCCTTGTTGCGTTCGGCGCCTTCGGTGAAGGTCGTGGTGACGATGGACAGGGCGGCCGGCGCGATGATCGCGGCGCCGAGGCCCTGCCCGACCCGTGCGGCGATCAGCAGTCCCGCGGTCGGTGCGAGACCGCCGAGCAGTGACGTGGCGGCGAACAGGCCGAGCCCGGTCATGAACACCCGCCGCCGTCCGAGCAGATCGGCGGTCCGGCCGCCGAGCAGCAGGAAGCCGCCGAAGGCGAGTGCGTAGGCGTTGACGATCCACTGGACGTCGGAGTCGGCGAAGTGCAGGTCCCGCTGGATCGAGGGCAGCGCGACGTTCACGATCGAGGCGTCGAGCACCACCGTCAACTGGGCGACGGCCAGGACGACGAGCGCCTTCCAGCGGAGTGGATCCGGGGAGGGGGTCGAGGTCGAGGTCGATAAGGAGGAAGTGGGAGGCATGGCCATGGGAGGGATACGCTCCTGTGGGTTAAAGTGGTAACCGGAATCGGACTCACGGTTCCGGATGGCGACGATACGGAGGCGCGGTTCCCCTTGTCAAACACCCCTTCCCCTCCCCCTTCCCGCTCCAGCACACCCACCGGCGGCAAGCTGCGCTCCGACGCCGCCCGCAACCGGCTCAAGGTGCTCGACGCCGCCCGAGCCGCCTTCTCCGAGTCCGGCCGGGACGCCCAGATGGGCGACATCGCCCGCAGGGCCGGGGTGGGCGTCGGGACGGTGTACCGCCACTTCCCCACCAAGGAATCGCTGGCGGAAGCGATCGTGGAACACCGGTTCCAGCAGACCCTGGACTTCCTCAGGAACGAGGTGCTCCCCGACCCCGACCCCTGGCACGGCCTCGCCCGCTCCCTGGAGTTCTGCGGAATCATGCAGGAACAGGACCGGGGCTACGCGGAGACGGTCACCGCGATGGTCGGCGGCAGCACGTTCGACGCGGCGGCGATCGCCGAACTCAACGAACTCACCGACAAGGTGCTCAAGCGCGCCCAGGCCGAGGGTTCGGTGCGAGAGGACCTGACCGTCGCTGACGTGTCACCGCTCTACATCGGCCTCTGCCACGTCGTGCAGGCCGGGGTCACCGACTGGCGCCGCTACCTCGGCATCATCCTCGACGGGCTGCGCCCGCGACGGTGCGCGGACTGCTCCCGCGACTGACACCGTCCATCGCCCGCCGCCGGGGGGCGAATCAGGAAATCCGCCGGCAAACCCCCCACCTCCCCAACTCCCTCGACAAGAACTCCCCCCAAAGGTGAACCCGATGGAGACCCGGCCGCGTGTCTACGTCTGTAGGGCGACTGCAGAGTGGCCTTACATTCGCTCAGCCACCTGGTAACGAAAGGGAGACCCAAAGATGAAGATCCTGTTCGCCATCCGTGACGCGTCCTTCGCCAAGAAGAGCCTGAAGGCCAGCGCTTGGTACATCTGGTACTAAGCCGGCTGATCGGTACCTCCGGTACCTGAACAGCTGATCCGCCCCCGCCCCTGCCCCCCCTCGCGGCCTCCGCCGGGAGATCGGGCCCGGGGCGGGGGCGGAGACCGCTCCCGGCAAAGTCTCGGAGACATCACATGGCCCTCTCCCCCGCCTCCGCCCGTTCGCGAACCACCGTGCTCTCCCCCCGACTTGAGGCCCTGCTCAGGGACCATCTGGGCAAGGACGCCGTCCGGCTCGAACCCGACACGATCGGGGTCGCCGGGCCCGAGCTCACCGACCGGATCCTCGCCGCCCGGCGCGCCACCGAGATCGAACGGCCCACCTTCAAACCGCTGCACGGACGTTCGATCACCCGCACCGAGGCATCCTCGGTGACGCGGACGATCGGCAGCGACGTGCGCGAGGCACTGAAGGCCCCGCTGCCGCCGAACATCGACCTGTCCGGTCCGTGGCCGCTCACCGGACACCTCTTCCTGCGCGACCTCATCCTCGGCCGGGACCCGCGCCGACTGCGGATCCTGATGAGCCGCAACCTCGAACTGACGCCCCTGCTCACCTGGTTGGTGATCTCGGCCGGCGCCGCACTGCCCGGCAGGCCCAAGCCCGGCGACGACCTCACCGAACTCGGCAAGCTCACCGCGAAGGCGGCCAACTACCAGGACCGACGGTACGCGCTCGGCATGTACCGCCGAGCCGCCGCACCGGTCTGCTTCACCATCTCCACCCTGGTCGCGAACGCGCTCTGGCTCGGCGCGCCGTTCGACGACAGCACGCCGAACCGGAACATCATCTTCGAGTCGCTGCGCCTGCTGCCGCCGTCCTGGAACATCCTGCGCCGCGCCTCGCCCGAGTACCCCGCGATCGACCCGCGGATCGGCGCCGGCGACGACGTCCTCGTCCTGCCGCTGCTCTCGCACCGCGACCCGGCCCTGTGGGAGGACCCGCACGAGTTCCGCCCGGAGCGCTGGGACCACCTCGACCCGGACAACACTCCCGGCTACCTGCCGTTCGGGCACACCTCCGAACGCTGCTGGGGCCGGCACATGGTGATGCCGCTCGCCGAACTGCTGCTGGACCAGATCCGTACGGCCGGCCTGGTCGTCGACCCCGAACAGCGGACCGCCAAGGTGCCACTGCTCGGCCTGCTCGGCGTCAGCGAGATCCGCGTCCTGAAGCCACGCGGTGCACACTGATCACATGCACGATGATCACATACAAACCGAGCACGGGGATTCCGAGCGCGGGGATACCGAGCCCGGGGCTACCGAACACAGCGCCGACGAACCGGAGTTCGCCGACGGCCAGTTCTACGCCGACCCGCACGCCGCGTACCGCCGCTGGCGCACCGAGGGCGGCGCCCGCAAGGTCCGGTTCGGCGGCGCGGCCGGACTCGAAGGCTGGGTCGTCACCGGCCACGCCGAGTGCCGGGCCGCCCTCGCCGACCCCCGGCTGAGCAAGAAGGCCGTCACCGAGGCGTTCGCCCGACACGTCGGGAACTCCGAGGGCGGCCCGGGCCGCGACCTGATGACGCACATGCTCAACTCCGACCCCCCGGAGCACACCCGACTGCGCAAGCTGGTCCAACAGGCCTACACCGGGCGGCAGGTGGCGACTCTACGCCCGATGGTCGAGCGCCACGTCGGCGCGCTGCTGGACCAACTCGACGGGCCCGACCCGGTCGAGCTGATCAGTGAGTTCGCACTGCCGCTGCCACTCGCGGTCGTCTTCGAACTGTTCGGCGCGCCGCAGGCCGAACGGGAGAACCTCCAAGTCCGGGGCAACGCGGTCGATGCCGACCCGGAGGACGACGGCGAGGCGGACGGCGGAGCGGACGGCGCAGCGGACGGCGCAGCGGACGGCGAAGTCTCGGTGGAGACCGCCGAAGGCATGGCGAACTACCTGCGCGCCCTGGTCGACCACAAGCGCACCCACCCGGGCGACGACCTGATCTCCGAACTCCTCGCCGCCCAGGCGGACGGCGACCGGCTGACCGAGGCCGAGATCACCTCGATGGCGTTCCTGCTCGCGATCGCCGGCCACCAGAGCACCGTCAACCTGATCACCAACGGCATCCACGCGCTGCTCCGCCACCCCGAGCAACTCGCGGCGCTGCGCGCGGATCCGGCGCTGCTTCCCGGCACGATCGAGGAAGTCCTGCGCTACGAGAGCCCGTTCAGCATCGCCTCGCTGCGCCGCACGACCGAGCCGGTGACCATCGCGGGCACCACGATCCCGGCCGGCGAGTTCGTCCAGATCGCCCTGCTCGCCGCCAACCGCGACCCGGCCGTCTTCACCGACCCCGACCGCTTCGACATCACCCGCCCGGACGCCACCCGACACCTCGCATTCGGCCACGGCATCCACCACTGCCTCGGCGCACAACTGGGCCGCCTCCAGGCCGAGGTCGCGTTCACCGAACTGCTGCGCCGCTTCCCCGCCCTACGCCTAGCCGACCCGGCCGAGCCCGCACAGTGGCAGGAGAACCCGAGGCACCGCGGGCTGCTCAACCTGCGAGTGCTGCTGCACTGACGCCGCCAGGCCCCCACCCACCCAAAGCCGGTGGGGGCCGAGCACATCACCCGCATGGCCCGGGTCGCGACCGCCCATCCGACGCACCCCGTCGAGGACCAACTCCACACACCAGAACGGTCTCCACCGCGGTAAGTGGCAACTCCCCCGGACAGCCGTGCTCCCACGCGCCGCTTCCAGGACTCACTGCGGCGGCGCTGAAGCTCTACGACCTTCCCCATGCCCGGGGCCAACTACCCGCAAGGCCGGCAACACTCCGCGGCAACCGGCGACCAGCCCCCGCCCCACTTCGCTTCGCCCAGCAGCGCCCACCACGCACCTGTCCCACATGAACACCACCCGGCGGACAGCCTCCTCCGCCGCGTATCCCGCACAACCAGCCGAACAGACCTGGCCCCGCAAGACCATTCAGACGCCGCCACGTCACCAGCGTCAGGCAGCGGCCCCGGACAATCTCAGCCACTGCCCCAGCGTCCAGCATGTACGACAGCAACAGGCTGCCCCGAACCTCAGACGGCTACCACTGCCAACGGCCCTCAACCTCCACATGCGGGTACGCTTCGAGAACTCAGGCCACGACATCGACAACCAGCCCTGGGGCAAGGAGAGATGGCAACAACACATCGGCCGTTCGACGGGCCCCCTACCAATCGAACTGAACCAATCAGGCCCCTCGACCGGTAATCACCCCAGGCCAAAAAGCATCGGCCCCGCACCCGTGGGGATTGCTCCCCGGACCATCATGCGCGGGGGTTCACGGTGGTGTCGGCCCCGCGCTCGCAGGGATTGTTCCGAGCTTGCGGCGCTGCGGAGTCGGGGCGCCCTGTCGGGCCGCGCTCGCGGGGATTGCTCCGCGATCGGGACCTGGCTCGCCGGTCTTCGGGCGTTGACCCCGCACACGCGGGGATTGCTCCAACTACGTCGGCTTGATCAGTTGCAACCCCGGGTCGGCCCTGCGCTCGCGGGGATCGCTCCAGCGTTCCGCAGCGGTGCCAGCCGTACGCATTGTCGGCCCCGCGCTCGCGGGGATTACTCCAAGGGCTGCCACCGGATCCACAACCGCTTCATGTCGGCTCCGCGCTCGCGGGGATGGTTCAGGGGACCAGCCCGTCGCACCATTGACCACCGGGAGTTGGTCTCGTCGAGGGTACGAGCAAGGCGGACACGAGCCTGCCAGAGCCGGTCGAAGACGGTGTCCAACCGCCTTCGACCGGCACACGGGCCCGCGCCACTGGCAACACACCACGGTGCTGCCCGACGCCCGCCGCGACACCGTCGAGTTCGCCGAACCGTCTACCAACGCCCCGCAATCGTCACCTGCACCACCGACCGGAACGGCCTCCAGGACAGCGGACAACACCCCAGAACGCGGCACCGGGACGACGAGCGGCAAGCTGGCGGGCGGGAGGCTGCCGACGGACCTGCCGCTCGGCACCGCACCTCGACCCGAGCGAGAGCATCCAGACCCCCCGGCATCACCGGCGGCAGGAAGCGATCCCAAACGACCTCCGCCACCACCACGGCACACAGCATTTGCGACAACAGCACGTCACCCCCGCCCACCCAGCCACCTCCTGACCTCGGGCAGATACCAACGCCAACCGTCCCCAAGCACCGCCCCGGACCTTCCCGCACGAGTACGCTTCGGGAGCGCACGACACAGCTGACAACTCTCCCCACGTGCACGAAGAAGCATGAACTCCTTCACAGACCGCCTGCCTAATCGAACTGAATCAACTGACGGCACCTGACACGAATCACCGCAGGTCAGGAAGTATCGGCCCCGCGCTCGCGGGGATTGCTCCGCGGCGAGCGGATCGAGGTGGCCCCCGCCGTCATCGGCCCCGCGCTCGCGGGGATTGCTCCACGATCGGTACCCGCCTCGGCGCGCTGGAGCAGTCGGCCCCGCGCTCGCGGGGATCGCTCTCAGGCTTCCGCGTTCCGGCCGCGCTCGCTGCCATCGGCCCCGCACCCACAGGGATCGCTCCCGGGCAGCCCGGTGCAGCTCCGTCGACGCTTGATCGGTCTCGCGCTCGTGGGGATCGCTCCCGTGGCCACCTCGACGTCGATCCCGGTCTCCTATCGGCACCGCGCTCGCGGGGATTGCTCCTCCGCCGGCCGGTATCGGGCTTTGCGCTCCTTATCGGCCCCGCGCCCGCGGGGATCGCTCCGCCCCCGCTCGGCTTCGGCCGGGCGGGGGCGCTTCGTCGTTACGGGGTGTCGTGCGTCCACCGCCACACGCTGTCCGCGTCCGGCTCGTACCAGGACCGTCCGTCGGCGTACCGGCCATGCCGCCATCGTGCGACCGGCATCGGACCATGCAGGTCAGGAACGTGGGGCGCGCCCGTACTCAGCAACCCAGCGCGAGGTGAGCACGATGTCTGCGGTCTCAACTGGGCGCCCGGTGGCCTGGTCGTAGTAGGTCCGTTCAATTGCCATCACCGGGACAGCGGGTGCAACACCGAGGGTCTGAGCCTCAGGTCGCGTGGCAGCCCTGGCACTCACGCGCTCAACGGGCACGCCCACGTCGATGCCGATGATCGCCATGCGGTCGGCGACGCCGATACCAGCGTGTGGACCGGCCTCGGGCAGGACGATCAAGCTGCCGCCAGTGGTGGCCATCGGTTCCCAGCTCTCTGCGAGCTGCACCGGGTCTCCGTCGGCCAGGTACACGTAGGTCGTGTGCATCACCGGATCGCCGGGCTGGATTTCCAGCCGGGCCGCGATGCGGGCCTCGGCGGCACGAGGCTGAGATTCGTGCCGCCAAGTACCGGCGACACCCTGTCTGGCGAGGGTGGCCTCCGTCGGGCTGCCGTCGCCGCGGGGTACGCGTTGACGGCGTACCAGGACGGTGGGCGGTTCCTGGCTGCGGACGTAGTAGCCGCGGCCATGGCGGGCGACGACCAGGCCCTCGGATTCGAGTAGCCGGTAGGCGTTCTGGCCGACGCCGTGGGAGTAGCCGAATTCCTCACGCAGTGCAGCGAGAGATGGCAACTGGGCTCCGGCTGCGAGCTGGCCGGTGAGGATCCGTTCGCGGATGTGGTCTGCGATGCGGAGGTAGGGGGATTCGGCGTCGCCTGCCAT
>1035675349-87717-94982
ATGGAATCGACCATCACGGTCCTGAAAGGCTTGATCTGGAGCAAGGCGCTGCGCGACTACGAGCGGCAGAAGAAGGCGGGCCTGGACCCGGTGTTCGATCCGCTGCCGCTGGGCATCAAGAACGCCGATCTGTGGCGCGAACGCCTGGTGCCGCCCGCGCCGCGCGGCGAATGAGCGCCATGCGGCCGTGCGTGCCATGCCCCTGGGACAGAACACGATCAGTAGAAGATCGTCGCCGAGGTGTCGGTGGTCTGCACATCGTAGTCGCACTGCACGTCGAGTCCGGAGCTGTCGTTGGTCGATTCCCACGGCGGCGACCACACGCGGTCCAGTTGGTAGTCGTACACGCCGATATTGGTGAACGTGATGCGGCCTTCCGGTGGGTACTGGTCGCAGCTGTCCAACGAATACACCTCCAGCGCTCCGCCCATCACCTGGTGCGAATCCGAATCGATGTCGTACGTGGTGCTGAGGCTGACGCTCTGGCCACTGGTGACGTTGTGCGTGTCCACGTTCCAGTCCGAGCACGGGCTACCGGTGTCGCAGGTCGCGTACATGTCGCCTACGATCTGATCGCCTGTCTTGGCCGAAATGTAATCGCTGTGCCACACCACGCCGTCCTGGCAGCAGTTCCAGCTGCTCAGATCCCAGGAATTATTGTAGCCGCGGTAGCCCAGCACCGGCTGCAGGATCGTCGGATCACCGCTCTGCAAACCCGGGAAGAAGTACACGACCTGCCGCGCCACGTTGGTCGGGTTCTGCGGCACTGTCCAGCTCGCCACGATGCGTCCGAGCGGCGTGTCGGTGTCGTAGCCGGCGACCATGATGTAGCCGTAGGGGATCGGCGGCGGCACCGAGCGGCGCGACCCGGACGCTGCCAGCGCCGCAGTGCTGCGGACCTGCCGATCATCGATGCCGCGTCCGTCTGGCCGCACCCGGGTGCCGCTGGGAGTGAAGTTGTCCTGGGCACAGGCCTGCGCCGGTTCGCGCACGCCATTGACGTGTTGCAGGCCGCCGTCCTTGAGGATGCGCTCGCCGTGATTGACCTGGCGGACGCAGGCGGGCGGGAAGTAGCCGAACGGGGTCGCGACGTAGTCGTCCGGGATGCCGACCGGCTTGTGCGCTGCGCTCATGCTGCCGACCCGCGCGAGCCGGGCATCCGGCGCGCGATCCTGGGTCGCCGCCGACGCGGCACCGGCCACGCCGAGCAGGGAGAGCAGCATCAAAGCGGTGGTGGAACAACGGCGCAGTGTCGATCTTGCACTACGGACAGAGGATTTCATTTGGATCGCCTTGTGGTGATGAGACAGGAGTGATTGCGGTGGGAGCTGTTCGGTGCGGTGTTGCATCCGCCGCGACGGGAGCGGTCCGGTCGGTTTCGAGGCGATGGTGTGCCGCATGCGAAGCCGGGTGCTGCGGTCGTGGTTGTCGTCGATCGCGTCGTCTGTTTCCGTGCCGAGGCGCAGCGACGATGTGCGATGCTGCAGCGGGGCGATTGTGTGAATTCGTCGCCTGTTGCAGCGAATTCGGCATGGTGGCGAGGGACGGTAAACGTCTTCACGCTCGCAATCGGGCCGCTGTCGCCCTTCTCGGTGCGCTGGGTAGACAATCGCTGCACTGTCGTCAGACGTCTGCGCCGTGGAGGGCGGGACTGCCGGTGCAGGACCCCGCTGACCGGGCTCAGGCGCGCAGGCGTTGTCGCGTGAACGACGTCGGCTGCACTTGCGGGGCAGGGATGAGCGAAAATCGCCGGGTCGCGCCGGTACGGTGCGTTGCCATTGCGGTCCAGGAGACCTTGCCCATGTGTCATGACCTTTCTTTCCCGCGCCTTGCCGCGGCATGCGCGGCGCTGCCGAGCGTGCCGCGATGAACAATCCCTGGGGCAAGAGCCCGCGCGGCCCGCGTCCGCCGGCGCCGCCCGAACGCGCCGCGCCGGTGCCGCGCGCGGCCGACGCCAACCGCGGCGAACTGCGCCTGTACGGACTCAACGCGGTGCGCGCGGTGTACGCGCGCCGGCCCGAGGCGATCCGCAAGCTGTACCTGGCCGAGGCGCGGATTCCCGCGTTGCAGCCGTTGCTCAAGTGGTGCGCGGCCAACCGCGTCGGCTACCGGGTGGTGGTGGAGGCCGATCTGAACAAGCTCGCGGCCAGCGCGCACCACGAAGGCGTGGTCGCCGACGTGCTGCGCGCCGAACCGTTGCCGTTGGCGGCGTGGCTGCAGGGACTGGCGCCGGGCCCGGCGCTGGCGTTGTGGCTGGATGGCGTCGGCAACCCGCACAACTTCGGTGCGATCCTGCGCTCGGCCGCGCATTTCGGCGCCGCCGCGATCCTGCTGCCGGACACCGCGACGCTGGCGCTGTCCGGCGCCGCCGCGCGCGTGGCCGAAGGCGGCGCCGAGGCGCTGCCGCTGGTGCGGTTGCCGCCGACGGAACAGGCACTGGCGCAATTGCGCGCGGCCGGCTTCGCGCTGGCGGCGACGCTGGTGGACGGTGGCGACGACGTGTTCGCCGCCGCGCTGCCGCCGCGCCTGGTCTACGTGATGGGCGCCGAGAGCGAGGGCATGGACCGCGACTTCGCGCAGGCCTGCGAACTGCGCCTGTCGATCCCCGGCAGCGGCGCGGTGGAAAGCCTCAACGTGGCCGCCGCCACCGCGGTGCTGCTCGGCGCCTGGCGCCGCCGCGTCGCGGCGGCGTGAGGCGGAGCCTGCGCCTGCGTGCTTTGACGTGTGCGTCGAGCGGAGTCGCTACTGACGCGACCGGCCTGCGCCGCGCAGTCGGTTCCGACGCGCAATGCGTTCCGGCGGAGTTGTCTACTGGGTTGTGTGCGTTGCCTCATGATTCGCGTTTGTGCATCCCTGTGGTTGTGGCGTAACTTCGACTACGGGTTCGCAGGCGTGGGAATCGCTTGCGTTGCGCGGGCCTGATGATGCGGCAGCGGAATACCCGCTTGCCGGCATCCCAATCCTCAACTCCACTAAGGGATGTCGCTATGAAAATGCTGGTCTCGATCAAGCAGATGTTGTTGTGCAAGAAGGGCCTGAAGTCGTACTCCTGGGGTTTCTACATCGCCTAATGACCTGCGTCGGCGACGACGCGGCCTACGATACGGTCGGCGTCTGGTGCAGGCGATGCATCCGGCGCCGGCTTTGGCAGTTTGAGGGGCCGATGTCAGCCACCATTTTCGATCGCGATGGGTGTGCCACCGTCTTGGCTCCGCGGTTGCAGGCGCTGTTAAGCGAACATGTTGGGCACGATGCGTTCCGGCTGGACGCGGATACCGTCGGCGTCGCCGGGCCGGCGCTGGTGCATCGCCTGCTCGGCGTCCGGCCCGCGACCGAGCATGAGCGCGCGATATTCAAGCCGCTGCAAGGCCGCTCCATTGCGCCGGCCCATGCTTCCAAGCTGATGCAAGCGATCGGTCGCGATGTACGCGAGGCGTTGAAGCGCCCAGTCCCCGCGGACCTCGACCTTTCCGGCCCATGGCCGCACGTGGGCCATATATATCTGCGCGATCTGCTGCTCGGCAGTGATCCGGCACGGCTACGCCTGATGATGCACCCGGCGCTGGAGCTGATTCCCAGCCTGACCAAGGCCGTGATCGCGGCAGACGCCCTGCTGCCGTTGGCGCCAAGTGTGGATGCCTCGTCGCTTGCCGCGTTGACTGCTGCCAAGGGCGGCTATCGCGAGCGCCGCTACGCCATGGGCATGTATCGGCGCGTGGCCAAAGCGGTGTGTCTCACCATCTCCACGCTCGTCGCCAATGCGCTGTGGCTGGGATCTCCTTTTGATGCCAAGGCATCGAACCGCAACATCCTGTATGAGGCGATGCGCCTGCTGCCGCCTTCCTGGAGCATGTTGCGCAACGCTTCGCCACACTATGCGGCGCTGGACCGTCGGATCGGCGCCACGGATGACGTGTTGGTGCTGCCCTTGCTCAGCCACCGCGATCCGGCGCTATGGCACGCGCCGGAGGTGTTCCTTCCCCAACGCTGGGAAGGCCTGGATGCGGACAAGCAACCAGGTTATCTACCATTCGGCCACGCCTCCGAGCGCTGTTGGGCGCGGCACATGGTGATGCCGCTGGCTGAGAGTTTGCTCGACCTGCTGCGTCGCCAGGGACTGGTCGCCAGCCCCCGCCAGCGGCGTGCCGAGGTGCCGCTGGCTGCGTTGCTCGGCGTCGCCCGGGTCGCTGTCGTCCGGCAGTGAAACGGCGCTGCCGATGTCGGTGCCCCGCCCAGACCCAGTCAGGCGCAATTGCGCGCCATCGCCGGCGCGGCAGTCGAGCCGCGCGTCACCAGCGTGTACTCCATCACCTGGTGGATGCTGCGGCTGGGCAGGCCGGCGCGGCGTTGGCGGATCTCGTCGAGCAGCAGCGTTACCGCGGCGCGGCCCATTGCGGTGACCGGCTGGTGGATGGTGGTGAGTTCGGGCCAGATCGTGGTCGCCACCGGGGTGTCGTCGAAGCCGGCGATCGACAGGTCCTCGGGTACGCGCAGGCGCAGGCCGTGGGCGATGGCGACCGCGGCGGCGGCCATGTCGTCGTTGCTGCACAGCAGCGCGCTCGGACGCGGCGCGGCGTGCAGCAACGCGGTCGCGGCGAGCAGCCCGGAGCGATAGGTGAACAGGCCTTCGGCCACGCGCGCTGCGGCCACCGGCAGGCCGGCCGCGGCCATGGTGTCGAAGAACGCGCGGCTGCGCGGCGCGCTCGGGGTGTGCCCGGGATCGCCACTGATGAAGCCGATGTCGCGGTGGCCGAGGTCGAGCAGATGCCGGGTGATCGCGCAGGCGGCCTGGTAGTCGTCGATGCGCACCGAACTGACACCCCGCATCGGCGCGCCGGTGGCCACGGCGACCACCGGAATGCCGTGCGCGTCCAGTTCCTCGATGGTCTGCCGCGCGTCGCACAGCGGTGGCGGCAGGATCACGCCGTCCACGCCGGCGTCGAGCAGGCGCTCGGTGGCGGTGCGCTGGCTGCCGATGTCGTCGCTCTTCTCGACCAGCACCTGGCTGCCGTCCAGGCTGCTCTGCTCGAGGATGCCGAGCATGAACTGATTGAGATAGGCCGCGCTGGGATTGCTGTACAGCACGCCGATCCGCGCCAGGCTGGCGGTGCGCAGCGAGCGCCCGGCCAGGTTGGGACGGTAGCCGAGCGTCTTGATCGAGGCCTCGACGCGCTCGCGCATCGCCGCGCCTACGCGCGGGTGGCGGTTGATCACGCGCGAGGCGGTCATCGGCGAGACGCCTGCGTGCTGCGCCATATCCAGAAGCGTTACCGCGGAGCGTGCACGACCTTGCCGTTTGCCCATCGTGGTCCTGGTGATGTTGCGAAAAGGTAAAGCCTGCACATCCCCCGCGGCAGGCCCGTCAGCTTACTCTCGGGGCGGTTGCACTGTCTTGGCCTGGCTGCCGAAACCGCCGTCGGCCTCCGCGGCCAGATAGGCGAACACCGCATAGGCGGCGACGTTCTGCGCCAGCGCCTTGGGATCGATCTTGTCCAGGGTGTCGTCGGCGCTGTGGTGCAGATCGAAGTAATCGCTGCCGTCCTGCGCCAGCCACGCCCAGGCGCCGCCCTTGGCCGCGAGCGGACCCACGTCCGGGCCGGGGCCGCCGCTGTCCGGCGCGTAGTCGATGCCGAGCGGCGCCAGCGCCTCGGCGATCTGCCGGGTCGCCTCGCGCGAGGCGGCGGCATCGCCGGAGCCGGTGTTGAACGCATAGATGCGGCCGGCGCCGAAGTCGCTCTCGGCGGCGATCTGGTGCAGCGCCACGTCCTTGGCGTGCGCCTGCGCATAGGCCTTGCCGCCGTACAGTCCCTGTTCTTCGTTGGCGAAGGCGACCACGCGGATGCTGCGCTTGGGCGCGCGCTTGAGCTGGCCGATCAGGTGTCCGGCGGCCATGCTGATGCCGACGCCGGCCCCATCGTCGATCGCGCCGGTGCCCAGGTCCCACGAATCCAGATGACCGCCGATCACCACCACGTCCTTGGGCTTGCTGCGCCCGGTGATCTCGCCGATCACGTTGTACGAGGTGGCCTGGCCGTCCCAGCCGCAGTCCAACGCCAGGCGCAACCGCACCGGGCCGCGCGCGACCAGCCGCGCCAGCTGGTTGGCGTCGGGCACCGCCAGCGCCGCCGCCGGCACCGGGGTCAGGCCTTCGTCGAACCGGGTGATGCCGGTATGCGGCACGCGGTGCGAATCGGTGCCGGCCGAGCGCATCACGAAGCCGATCGCGCCCTTGCGGATCGCCTCCGACGGCCCCTTGCTGCGCACCGCGCCGCCATTGCCGTAGTCCTTGCCGTCGCGCGCCTTGACCATCTGGTAATCGACGAAGGCGATCTTGCCGCGCAGCGAACCGGCGGGGGCGGCCTGCAGTGCGGCGAGGTCGGCGAAGCGCACCACCTCGGCCTCGACCGTGCCGGCCGGGCTGCCGCCCAGCGCGGTGACGCGCAGCGGCTGCGCATTGGCGCCGAGCACCTGCGCGTGTTCGCTGCGCCGCTCCCATTTCGGGAACGTCACCGGCTCGGTCCACACCTTGTCGAAGCCTAGCGCCTTGAACTTGGCCATGGCCCATGCGACCGCGCGCGCATCGGCTTCGCTGCCGGCCATGCGCGGGCCGACCTCGGTGGTCAGCGATTCGACCACCTTCCAACCGGTGTTGTCGGCCAGCGCCTGCTCGCGCAGCGTGGCGGCGGTGGACAGCGCCGCGTCCGGGATGCGGGTGGTCTTCTCGGCCGCGGCGGCGGACGAGGCAACAAACATGGCGGCGATGACGACGGCAAGACGGCGCATGAAGGACTCCGCAACGGGGTGAACCACGAGCTTAGCAGCGCGTGTCGCGCCTGCGCACGGCAGTTACTGCGGCGTGGCGTCGTGCTTCAACGCATCGCGGATCTCGCGCAGCAGCAGCACTTCCTCGCTCGGCGCCTTGGGCGCGGGCGGTTCCTTGCGCGCGATGCGGTTGATCGCCTTGACCAGCATGAAAATGGCGAAGGCCACGATCACGAACTGCAGGATGGTGTTGAGGAAATCGCCGACGCCGATCACCACCGGCGGCACGTCCTTGCCCGCCGCGTCCACCGTCGCCGCCTTCAGCGTCCACGCCCAGCGCGAGAAATCCACGCCGCCGGCGAGCATGCCGATCGGCGGCATGATGATCTTCTCCACCAGCGCGGTGACGATCTTGCCGAACGCCGCGCCGAGCACCACGCCGACCGCCAGGTCCAGCACGTTGCCGCGCATGGCGAATTCCTTGAACTCGCGGATCATGCCCAT
>1035677301-1-5415
AGGCGGCGACGCTGGTGGACGGCGGCGACGACGTGTTCGCCGCCGCGCTGCCGCCGCGCCTGGTGTACGTGATGGGGGCCGAGAGCGAGGGCATGGACCGCGACTTCGCCCAGGCCTGCGAACTGCGCCTGTCGATCCCCGGCAGCGGCGCGGTGGAAAGCCTCAACGTCGCCGCCGCCACCGCGGTGCTGCTCGGCGCCTGGCGCCGCCGCGTCGCGGCGTCGTAAGACGGAGACTGTGCCTGCACGCTTTGACATGTGCGTCGCGCGGAGTCGCCACTGACGCGATCGGTCTGCGCCGCGCAGTCGGTTCCGACGCGGAATGCGTGCCGGCGGAGTTGTCTACTGGGTTGTTTGCGTTGCCTCATGGTTCGCGTTTGTGCATCCCTGTGGTTGTGGCGTAGCTTCGACCACGGGTTCGCAGGCGTGGGAATCGTTTGCGCTGCGCGGGCCTGATGGTGCGGCGGCGGAATACACGCTTGCCGGCATTCCAATCCTCAACTCCACGACAGGATATCGCTCATGAAGATGCTGTTCTCGATCTAGCAGATGTTGTCGTCCAAGAAGGGCCTGAAGTCGTACTCTTGGCCTGTATACATCGCCTAATGACCGGCGTCGGCGACGACGCGGCCTGCGATATGGTCGGCGTCCGGTGCAGGCGATGCATCCGGCGCCGGCCTTGGCAGTTGTGAGGGGCCGATGTCAGCCACCGTTTTTGATCGCGATGGGCGTGCCACCGTCTTGGCTCTGCGGTTGCAGGCGCTGTTAAGCGAGCATGTCGGCGGCTGGACGCGGACACAGTCGGCGTCGCCGGGCAGGCGCTGGTGCATCGCCTGCTCAGTGTCCGGCCCGCGACCGAGCATGAGCGCGCGAATGACGCCGATTGCCCCTGCGGCTGCAGGGGGAATCCGTCGATGGATTTTGGCTACGGCATTGTGTGCGCAGCCTCATGTTTTGCGTTTGCGCCCCGCATAGCGGCGGAGTACTTCGATGAAGCCCGCTTCGACAGCGGGGATGTGCGCTCGCCGTGTGCATGCCTGCATGCGCGAGGATGCAGTGACTCTCCCCGATAAGGGATAATCCGCAATTCAAACAGGATGCCGAGAATGAACGTGCTTTTTTCGATCAAGCAATTGCTGTCTTCCAAGAAGAGCCTGAAATCGTACGCCTGGTTACACTGGTATTGATCCGCCCCTTGCCATCGATGCGATGTGGTCCGTGCCTGGCGAATGCCGATGCGCCAGGCACGGGCCTTTGCATTGCGGAGCGCGCGGATGTCCGCCATCGTGCGTGACAGGCAGGCCCGCGCCACGGTTCTCGCGCCGCGGCTGCAGGCGTTGCTGCGCGACCATCTGGGCCAGGACGCATTCCGCCTGGATGCCGATACGATCGGTGTCGCCGGGCCGGCGTTGACCCACCGTTTGCTCGACGCCAGGCCGGCGACGGAATGGGAGCGCCCGACGTTCAAGCCGTTGCACGGGCGCTCGATTGCGCGCGCCGATGCGTCGAAGTTTATGCAGGCGATCGGCCGCGACGTGCGCGAGGCATTGAAGCAGCCAGCTCCCCCGAACGCCGATCTGTCCGGCCCGTGGCCCCACGTCGGCCATGTCTATCTGCGCGACCTGCTGCTCGGCGACGATCCACTGCGGCTGCGCCTGTTGATGGACCGGGTGCTGGAACTGACGCCCAAGCTGACCTGGGCGGTCATCGCTGCGGGCGCGGTGGCGCCGCTTGCGCCTCAGGCGGGCGCTTCGGCGCTGGCCACGCTGAGCGCGGCTGCAGGCGGCTACCACGAGCGGCGCTATGCGATGGGCCTGTACCGGCGCACCGCCGCGCCGGTCTGCTTCACCATCTCCACGCTTGTCGCCAACGCGCTATGGCTCGGATCGCCGTTCGAGGCCTGCACGTCGAACCGCAATATCCTCTACGAATCGATGCGCCTGCTGCCGCCCTCCTGGAACATCCTGCGCAACGCCTCGCCCGAATACATGGCGCTGGACGCGCGGATCGGCGCCGCCGACGACGTGCTGGTGCTGCCGTTGCTCAGTCACCGCGATCCCGCGCTGTGGGACGAACCGCAGGCGTTCCGTCCCGAGCGCTGGGACGGCCTGGATCCCGACGTCCAGCCCGGCTATCTGCCGTTCGGCCACGCCTCCGAACGCTGCTGGGGGCGGCACATGGTGATGCCGCTGGCGGAACGCTTGCTCGACCTGCTGCGCGGCCAGGGCCTGGCCGCCAGTCCGCGGCAGACCCGCGCCGAGGTGCCGCTGGCCGGACTGCTCGGTGTCGCTCAGGTCGACGTCGTCCGCCACTGAGACGCGCGCGGCGGTGAGGGCCGCGCCCGAACACGCCGTTTGCGGCCGCGCGAAGCCGGCTACTGCGCGTGCGCCGGCGGCGCGGTCGAGCCGCGCGTCACCAGCGTGTACTCCATCAGCTGGTGGATGCCGCGGCTGGGGCGNNNNNNNNNNNNNNNNNNNNNNNNNNNNNNNNNNNNNNNNNNNNNNNNNNNNNNNNNNNNNNNNNNNNNNNNNNNNNNNNNNNNNNNNNNNNNNNNNNNNNNNNATGGTGGTCAGCTCGGGCCAGATCGTGGTCGCCACCGGGGTGTCGTCGAAGCCGGCGATCGACAGGTCCTCGGGTACGCGCAGGCGCAAGCTGTAGGCGATCGCCACCGCGGCGGCGGCCATGTCGTCGTTGCTGCACAGGATCGCGCTGGGGCGCGGCGCGGCCTGCAGCAGCGCAGTTGCGGCGAGCAGCCCGGACCGATAGGTGAACAGGCCTTCGGCCACGCGCGCGGCGCCCACAGGCAGGCCGGCCGCGGCCATGGTGTCGAAGAACGCGCGGCTGCGCGGCGCGCTCGGGGTGTGTTGGGGATCACCACTGATGAAGCCGATGTCGCGGTGGCCGAGGTCGAGCAGATGCCGGGTGATCGTGCAGGCCGCCTGGTAGTCGTCGATGCGTACCGAACTGACGCCGTGCATCGGCGTGCCGGTGGACACGGCGACCACCGGGATGCCGTGCGCGTCCAGTTCCTTGATGGTGTGCCGCGAATCGCACAGCGGTGGCGGCAGGATCACCCCGTCCACGCCGGCGTCGAGCAGGCGCTCGGTGGCGGTGCGCTGGCTGCCGCTGTCGTCGCGCTTCTCCACCAGCACCTGGCTGCCGTCCAGGCTGCTCTGTTCGAGGATGCCGAGCATGAACTGGTTGAGATAGGCCGCGCTGGGATTGCTGTACAGCACCCCGATCCGCGCCAGGCTGGCGGTGCGCAACGAGCGCCCGGCCAGGTTGGGACGGTAGCCGAGGGTCTTGATCGAGGCCTCGACGCGCTCGCGCAGCGACGCGCCCACCCGCGGGTGGCGGTTGATCACGCGCGAGGCGGTCATCGGCGAGACGCCTGCGTGCTGCGCCACATCCAGAAGCGTTACCGCGGAGCCTGCACGACCTTGCCGTTTGCCCATCGTGGTCCTGGCGATATTGCGAAAAGGGAAAGCCTGCACATCCCCCGCGGCAGGCCCGTTAGCTTACTTCCGGGGCGGTTGCACTGTCTTGGCCTGGCTGCCGAAACCGCCGTCGGCCTCCGCGGCCAGATAGGCGAACACCGCAAAGGCGGCGACGTTCTGCGCCAGCGCCTTGGGATCGATCTTGTCCAGGGTGTCGTCGGCGGTGTGGTGCAGATCGAAGTAATCGCTGCCGTCCTGCGCCAGCCACGCCCAGGCGCCGCCCTTGGCCGCGAGCGGGCCCACGTCCGGACTGGGGCCGCCGCTGTCCGGCGCGTAGGCGATGCCGAGCGGCGCCAGCGCCTTGGCGATCTGCCGGGTCGCCTCGCGCGAGGCGGCGGCATCGCCGGAGCCGGTGTTGAACGCATAGATGCGGCCGGCGCCGAAGTCGCTCTCGGCGGCGATCTGGTGCAGCGCCACGTCCTTGGCGTGTGCCTGCGCATAGGCCTTGCCGCCATAGAGACCCTGCTCCTCGTTGGCGAAGGCGACCACGCGGATGCTGCGCTTGGGCGCGCGCTTGAGCTGGCCGATCAGGTGTCCGGCGGCCATGCTGATGCCGACGCCGGCCCCATCGTCGATCGCGCCGGTGCCCAGGTCCCACGAATCCAGATGACCGCCGATCACCACCACGTCCTTGGGCTTGCTGCGCCCGGTGATCTCGCCGATCACGTTGTACGAGGTGGCCTGGCCGTCCCAGCCGCAGTCCAGCGCCAGGCGCAGCCGCACCGGGCCGCGCGCGAGCAGCCGCGCCAGCTGGTTGGCGTCGGGCACCGACAGTGCCGCTGCAGGCACCGGGGTCAGGCCTTCGTCGAACCGGGTGATGCCGGTATGCGGCACACGGTGCGAATCGGTGCCGGCCGAGCGCATCACGAAGCCGATCGCACCCTTGCGGATCGCCTCCGACGGCCCCTTGCTGCGCACCGCGCCGCCATTGCCGTAGTCCTTGCCGTCGCGCGCCTTGACCATCTGGTAATCGACGAAGGCGATCTTGCCGCGCAGCGAGCCGGCGGGGGCGGCCTGCAGCGCGGCGAGGTCGGCGAAGCGCACCACCACGGCCTCGACCGTGCCGGCCGGGCTCCCGCCCAGCGCGGTGACGCGCAGCGGCTGCGCATTGGCGCCGAGCACCTGCGCGTGTTCGCTGCGCCGCTCCCATTTCGGGAACGTCACCGGCTCGGTCCACACCTTGTCGAAGCCCAGCGCCTGGAACTTGGCCGTGGCCCACGCGACCGCGCGCGCATCGGCTTCGCTGCCGGCCATGCGCGGGCCGACTTCGGTGGTCAGCGATTCGACCACCTTCCAACCGGTGTCGTCGGCAGCGCCTGCTCGCGCAGCGTGGCGGCGGTGGACAGCGCCGCGTCCGGCATGCGGGTGGTCTTCTCGGCCGTGGCGGCGGACGAGGCAACAAACATGGCGGCGATGACGACGGCAAGACGGCGCATGAAGGACTCCGCAACAGGGTGAACCACGAGCTTAGCAGCGCGTGTCGCGCCTACGCACGACAGTTACTGCGGCGTGGCGTCGTGCTTCAACGCATCGCGGATCTCGCGCAGCAGCAGCACTTCCTCGCTCGGCGCCTTGGGCGCGGGCGGTTGCTTGCGCGCGATGCGGTTGATCGCCTTGACCAGCATGAAGATGGCGAAGGCCACGATCACGAACTGCAGGATAGTGTTGAGGAAATCGCCGATGCCGATCACCACTGGCGGCACGTCCTTGCCCGCCGCGTCCACCGTGGCCGCCTTCAGCGTCCACGCCCAGCGCGAGAAATCCACGCCGCCGGCGAGCATGCCGATCGGCGGCATGATGATCTTCTCCACCAGCGCGGTGACGATCTTGCCGAACGCGGCGCCGAGCACCACGCCGACCGCCAGGTCCAGCACGTTGCCGCGCATGGCGAATTCCTTGAACTCGCGGATCATGCTCAT
>1035695778-5331504-5340075
ATGCCGCCGGAGCACCGGGAGGCCGCCGCGCTGCTGGCCGACGGCGCCGAGCGGGCCCGGTCCGGCGCGGGCGGCCTGGTGCTGCTGCGCGGCGCCACCGGCACCGGCCGCACCACGGTCCTGGAGGCCGCCGCCCGGGACGCCGCCGCGCACGGCATGCGGGTGCTGCGCGCCCGCTGCGCCCCCGGCGACAGCACCGTCCCGTACGCCACCGCGCTCCAACTCCTCGGCCCCGTACCGGGACTCGGCAGTCCCGGCGGACCGGGGACGCCCGGCGGCCCCGGCGCGTCCGGGGACGAGCGTGAGCCGGCCGAACTGCTGCGCCGCGCCCTGCACGCGTACGCCGCCCGGTCGCCGGTGCTGATCGCCGTGGACGACGTCCACCTCGCGGACGGCCACTCCCACCGCTGGCTGGTGGAGACCGCCCGGCACCTGGACCGGTTAGCCCTGCCGGTCCTGCTGGCCGTCACCGAACGCAGCCAGTACGACGTCGACACCCCCGGGCCGGGCTTCACCCACACCCTCTCGCCCGCGCTGACCCGCACCCACACCCTCGCCCCGCTCACGCCCGGGGCGGCGGGTGCGCTGGTGCGTGCCCGGTTCCCGGCGGCCACCCGGACCTGGGTGGACAGCTGCGTACGGGCGGGCGCGGGCAGCCCGCTGCTGCTGCGCGCCCTCCTGGACGACCTCGGCGACCCGGCGCGGCACCCGTGGGTGCCCGAGACGGCGGCGGCGCTCTACCCGGGCGCCTACCAGGCGGCCGTCTCGTGGTGGCTGGACAGCGCCGGGCCCGGCACCGCCGAGGTGGCGCGGACCCTCGCCGTCCTCGACGACGGCCGGAGCCGCCCGGGGGCGGCGGGCGGCGCGGGAGCGGCAGGCGGCGCGGACCGGCCGGGCCCGGGGGCCGCGACGTCCGGCGTCCGGCCCGCCGCCGTGCCCGGACCGCGGGCCGCCGACGGCCCGGCCGCGCTGCTCGCCGAGCTGGCGGGCGCCGACCCGGTCCGGGTGACGGGCTGGCTCACCGCCATGACCGGCCTCGGCCTGCTGCGCACCGGCCCCGGCGGGCGGCCCCGCTACGCGCATCCCCTGCTGCGGGACGCGGTGCTCACCGGCGTGCCCGAGTCCCGGCGGCGGGCCACCCACCTGGCGGCGGCCCAGGCCATGCTGCACCGCGGCGCGTCCGCCGAGACGGTGGCCCGGCATCTGCTCCTGTCCGGGCCGGTCGGCGCCTCCTGGACGGCGGGCGTGCTCCAGGACGCGGCGTCGCTGGCGCTGCGCGAGGGCCGGCCGCAGGACGCCATGGCGTTCCTGCGCCGGGCCCTGGACGAGCCCCTGCCCGGCGCGCGGCGGCAGCGGCTGCTGACCGAGCTGGGCTCCCTGGAGTGCGCCGCGCACGAGCCCGCCGCCGGGATCCCCCGGCTCACCGAGGCGTTCGGTCTGCCGGGCGGCCCGCAGGACCGGGTGCGCGCCGCCGTGGCCCTGGGCACCGCGCTCGCCGGGAGCGGCCGTCCCCGGGCCGCCGTGGAGGTGCTCTGCACGGCGGTCGGCCAACTCCCGGACCGGCCGGAGCTGGTGGCCGCCCTGCACAGCGCCTCCGCGCTGCTGTCCGACCGGGACCAGACGGTCCGCCGCGAGGTGTACCGGCTGCTGCGGGACACCGCCGAGCGCTCGTCCGAGCCGGTCGGCACCGTCGTACGGGCGCTGTTCGTGCGGCACGCGGCCACCGCCGGGCGCACCTCGGCCGCCGACGCCATGCGGCGGGTGCGCGAACTGCTCGCCGAGCCCGCCGATCCGCTGACCGAGCCGTTCCTGCTGGGCACGACCGCCGCGGTCGCCCAGTGGGCCGACGAACTCGACGAGGCGGACCGGCTGGTGGACCGCGGCCTGGCCGGGCAGCGGCCCGGACTGCTGCACCCCATGCACGAGGCGCTGCTCAACACCCGCGCCGACATCGCGGCGGCGCGCGGCACCCACGGGCGGCTCCCGGCCGAGCCGCCCGGCGTGCACGTCACCGGGCCCGGCAACATCCACGCGCACACCCTGCTCGCCCTGGTCGAGCAGGGCCGTACGGCCGAGGCACGCCGCCTGGCGGACGGCTTCGACCTGCGGACCGTGCCCGGCTCCTGGGAGCTGAACCGGTTCCTGTACGCCCGGGGCGTGCAGCGCGCCGCCGCCGGGGACAGCGCCGGGGCGCTGCACGACTTCCTGGAGTGCGGCCGCCGCCAGTCGGCCCGCGAGGTGATCAGTCCCGTCGTCACCCCGTGGCGCTCGGCCGCCGCCGAGTGCAGGCTGGCCCTCGGCAGTCCGCTGGAGGCGCTCGAACTGGCCGAGGAGGAGCTGCGGCTGGCCCGCGTCTGGGGCACCCCGCGCACGGTCGGCCGGTCGCTGCGCGTGCTGGGCGCGGTCACCGGCGGACGCCGGGGCCTGGAGCTGGCCGAGGAGGCCGTACATCTGCTGCGGCAGGCGCCGCCCGGGGCCGCGCCGGAACTGGTCTCCGCGCTCCTCGCCCAGGGGCGGCAGCTGACCGCCGCCGGGGAACTCGTCCGCGCCCGCGCCTGTCTGCGCGAGGCCGCCGAGCGCGCCGAACGCCTGGGCGCGCCCCGGCTGTGGACGCTCACCGAGCAGGCGCTGCGCGCGGGCGGCGCCCGGCGCACCGCCGGGGCCCGCACCGGCTCCGGTTCGCTGACCGGCAGCGAGCGCCGCATCGCCCAACTGGCCGCCGACGGGCGGACGAACACGGAGATCGCGGCCCTGCTGCATCTGGCCCGGCGCACGGTGGAGACCCATCTGACCAGCACCTACAAGAAGCTGGGCATCAGGCGGCGCGGCGAACTGCGGGAGGCGATGGCGGGGGAGTGACCTCGGGCCGCGGTCCCGCGCCGCGGCCCGGGGAGGTACGTCCCACGGCCTGGGTCCGGGCTCTGCGCGACCCTCCTTTTGAACACGTTCAACAGCGGCGTACGCTCCTGCCATGAGCGACAGAGCCGCCCTGCTCAAGGGCATCCGCGTCCGGCTGGTTCTCTTCGTCGTCTGCCTGGTCCTCAGCGGGGCCACGGCCTTCCCGCTCGTCCACGAACTGCACGGGCTGGAGAGCCTGTTGCGCGCGCTGTCCGTGCCCGAGCACCTGCCCGCCCTCATGGACTGGATCGAGCGGGTGCGGCGCGGTCTCGACGCCGCCGACGCCGACTACCCGTTCCTGCTGTACGGCACGGACTGGCTGGCCTTCGCGCACCTGGTCATCGCGGTCGCCTTCTACGGCCCCTACCGCGATCCGGTGCGCAACGTCTGGGTGGTGGAGTTCGGGATGATCGCGTGCGTGGGCATCGTCCCGCTGGCACTGGTCTGCGGGCCGCTGCGCGGCATCCCGCTGTGGTGGTCGGTGATCGACATGTCCTTCGGCGTGTTCGGGATCCTCCCGCTGTACGACGTGCGCCGGCGCATCCGGCGCCTGGAGTCGCTGAGCGCGAACCCGGCGGTACTTCCGGCTGTTTGACGGCCCCTCGACAGGGCGGCGGAAGAACCTGTGGCCACAGGAGTGATTATCCGTAACTGATCCTGGGCAATGCTCTCCAAGCCATCGCACGTGATCTTCACGGGCTCTCCGGATCCCGGCCACGGAGCATCACGTGCCAGCCCCCAACAGGAAGGAGTCAGCCATGAAGCTGCTCTTCGCCGTCCGCAACAAGGTCTCGGCCCGCAAGAGCCTCAAGGCGAGCGCCTGGTACATCTGGTACTGACCGGCCCCGCCCGTCCCCGCCGGACGGCACCGGGACATCGTTGTCCCGCGCGCGGCCTGTGCCCGCGCGCCCGGACCGCGCTGCCCCACCGTCCGGCGGGGGCGACCCCCGCCCCCGCCCCTCCCGGTCCCTTCGTCTGCCCCTTCACTTCTGCTCCGTCCGCACCGCCGCCGCGCCCCTCCCGCCGGAGAACCCCCATGCCCCTGTCGTCCGTGCCGCGCACCCGCACCACCGTCTTCGCCCCCCGGCTGGCCGCCCTCCTCGACGACCACCTGGGCCAGGACGTCTTCCGGCTCGAACCCGACACGGTCGGCGTCGCCGGACCCGAGGTCGCGGACCGGATCCTCGCGGCCCGGCGCGCCACGGAGACCGAACGCCCCACGTTCAAGCCGCTGCACGGCCGGTCGATCTCCCGCACCGAGGCGTCCTCGGTGACCCGCACCATCGGCAGCGACGTGCGCGAGGCCCTGAAGCGGCCGCTGCCCGAGCACGTCGACCTGTCCGGCTCCTGGCCCCTGACCGGTCACCTCTTCCTGCGCGACCTGATCCTCGGCCAGGACCCGTACCGGCTGCGCGTGCTGATGAGCCGCAACCTCGAACTGACCACCAAGCTCACCTGGTCCGTCATCGCGCTCGGCGCCGCGCTCCCCGGCTGGCCCCGCCCCGGCACCGGCCGGCTCACGGCGCTGGGGGAGCGGGCCGCGGGCGCCGCCGGCTACCAGGAACGCCGGTACGCGATGGGCATGTACCGCAGGGCCGCCGCCCCGGTCTGCTTCACCATCTCCACCCTGGTGGCCAACGCCCTCTGGCTCGGCTTCCCCTTCGCCGAGGGCATGTCCAACCGCAACATCATCCACGAGTCCCTGCGCCTGCTGCCGCCCTCGTGGAACATCCTGCGCAACGCCTCACCGGAGTACCCCGCCCTGGACGACCGGATCGGCGCGGGCGACGACGTCCTGCTGCTGCCGCTGCTCTCGCACCGCGACCCCGCCCTGTGGGACGAGCCCGACGCCTTCCGCCCGGAGCGCTGGGACACCCTCGACCCGGACACCACGCCGGGCTACCTGCCCTTCGGCCACTCCTCCGAACGCTGCTGGGGCCGGCACATGGTCATGCCCCTCGCCGAACTGCTCCTGGACCTCGTGCGCGGCGCCGGCCTGGTCGTCGACCCCGCCCAGCACACCGGCCACGTACCGCTGCTGGGGCTGCTGGGCGTGGCGGACGTACGCCTGGTCAAGCCGTCCTGACCCGCCGCGGCCGGGCCGCGCCCCTCACCGGCCGCGCGGCCCGCACAGCAGGTCGACGCGGTTGGTCGTGATCGAGTCGACGCCGACACCGAGCAGTCTGCGCTGGCTGCGGCGGGTGTCGGGGGTCCACACGGACACCAGGCGGCCGTCCCGGTGCACCCGCTCCACCAGCTCGCGGTCCACCAGACCGAAGCGGTAGTTCAGCCACCTGGGCCGCACCGCCTCCAGCACCCCGGCCCGCGGCGGGGCGAGCGACGTCCAGGTCAGGGCGATCTCGGCGGACGGGTCGGCCGCGCGCACCGCGAGCATCGCCTCGGCGCCCGCGCAGTAGTACACCCGGTCCTCGGCCCCGCAGTCGCGGACCGCGCCGACGATCCGCGCCACCGCCCGCGCGCTCGGGCCGCCCGGCAGGTCGATCATCACCCGGCCGCCCTCCGTCGCCGCGAGCGCGTCGGCGAGCGGCGGCACTCCGCCGCCGGTCAGGTCGCGCACCTCGTCCGCGGTCAGCGACCGCAGCGGGCGGTCGTGCCCCCACAGCCGTCCGAGCGTCTCGTCGTGCAGCAGCACGGGTACGCCGTCCCGGGTCAGCCGTACGTCGATCTCGACCGCGTCCGCGCCCCGGGCGAGCGCGGAGCGGAGCGAGTCGAGGGTGTTCTCACGGAAGCGGTAGGGGTCGCCGCGGTGCGCCACGGCGGTCACGGTCTGCATGGGCCCATTGTCCCCGGTCAGGGCGCGAGCCACCGCGCGGTGTAGGCGTCGATCTCCTCGGCGATCCGCGCCTTGCCCGCCTCGTCCAGGAAGGAGGCGCGCACCGCGTTCTTGGCCAGCTCCGCGATGCCGCGCTCGTCCAGGCCGAGGAGCCGGGCCGCCACCGCGTACTCGGAGTTGAGGTCGGTGCCGAACATCGGCGGGTCGTCGGAGTTGACCGTGACCAGGACACCGGCCCGCACGAACTCCTTGATCGGGTGCTCGTCCAGGGTGCGCACCGCCCGGGTGGCGATGTTGGAGGTCGGGCACACCTCCAGCGGGATCCGGTGCTCGGCCAGATGCGCGAGCAGCTTCGGGTCCTGGGCCGCGCTGGTGCCGTGGCCGATCCGCTCGGCCCGCAGCTCGGTCAGCGCGTCCCACACCGTCCCGGGCCCGGTGGTCTCCCCGGCGTGCGGCACGGAGTGCAGCCCGGCGGCGAGGGCCCGGTCGAAGTACGGCTTGAACTGCGGCCGCGGCACCCCGATCTCCGGCCCGCCGAGACCGAACGACACCAGCCCCTCGGGCCGCAGCCGGTCGTCGGTGGCCAGGCGCAGCGTCTCGTCGGCGGAGACCAGGCCGGCCTCGCCGGGAATGTCGAAGCACCAGCGCAGCACGGTCCCGAAGTCGGCCTCGGCCGCCTTGCGGGCGTCCTCGATCGCGTCCATGAAGGCGCGCTCGTCGATGCCCCGGCGGGTGGACGAGTACGGCGTGATGGTCAGCTCCGCGTACCGCACCTGCTGGCGGGCCATGTCCCGGGCCACCTCGTAGGTGAGCAGCCGGACGTCCTCCGGGGTGCGGATCAGGTCGACGACCGACAGATAGACCTGGATGAAGTGGGCGAAGTCCGTGAACGTGAAGTAGTCGGCCAGCGCCTCGGGGTCGGTGGGCACCTCGGAGTCGGGGTGGCGGGCGGCCAGTTCCGAGACGATCCGCGGGGAGGCGGAGCCGACGTGGTGCACATGCAGTTCGGCCTTGGGCAGTCCGGCGATGAACGCGTGCGGATCGCGGGGTGCGCGCTGGTCGGTCAAGGTGTCCCTCCCCGGGAACGGCACCGGCGGCCTCCGGCGCGGGGGCGCGGGGGCGCGGTGCGGATGATCGGCTGATCGATGAGCACGGCCATCGTAGGCGGACGCGCGGACGGCGTGCCCCGCGGTCCCGGGCGGGGGGGGCGGTTCCGCGGTTCCGGCGGAGGGGGCGGTGGGGCAGGCGGTGGGGGAGGCGGTCCGCGCCGTGGTCCGTGCGGGCCGTGCCGGGGGCCGGGCGCCGGGCTCGGGGCGTGCGGCGTGGGGTGTGGGGTCCGGGGCGCGGCGCGGGGCCGACCTGCGGAGCCGTGTGGTGCGTGCCGCGCGGGGGCGGCCATGATCCGCCGGACCGGCTGTCGGTGGCAGGCCGTAGCATGGCGGGACGATCGACCGAGGGGGACTCGACAGCATGACGGACGCGAGACGGGCGGGCGGCGACGCCGGATCCGGCGACAACCCGTGGGCGCCGCCCGAGAGCGGCCCTTCCCTGGAGAAGCGCCCGCCCGCGGCCGAGCAGCCCCCGGCGCCCGCGCCGCCCGTGCACGACCAGGCCACCGTGGCGGCGATACCGCCGCCCGCCTTCCCGCCACCCACGCCGCCCGCTCCGGCGGACGCCGTTCCGCCCGCCTTCCCGCCGCCCGGCCACGGCGGCCCGGCGGACATGCCGCCCGCGCCCGCCGGTGACTTCCCCGTGCCGCCGCCGCCCGTCGCGCCCACCGGTCCCGCGCCCGCCGCCGGTCCCGGCGGCTACCCCGGCTACCCGGCCCAGCCCGCCTACCCCGGCTACCCGGGCTACGGCTGGCCCGGTGTGCACCCGGCCCCGCAGAACGGCATGGGGGTCGCGGCCCTGGTGCTGGGCATCCTGTCCTGCTGCCTGTTCTGCCTCTACGGCGTGGTCTCGCTGGTGCTCGGCATCCTCGCCGTGGTCTTCGGTGTCAAGGGCCGCCGCCGGGCCGACCGGGGCGAGGCGGACAACCGCGGCCAGGCCCAGGCCGGGTTCGTCACCGGCGTCATCGGCATCGTCCTCGGCGTCGCGGTGATCGTCCTGCTGATCATCGGCATCTCGGTCGCCGTCCACGACTCCGACGACTCGGACCCGTACTACTACGACGGCGCCCTCCGGCCGGCCGCCACGGTCCTCGCCGACCGCTGACCGCTGATCCCCGGCCACGACGCGGCCCGGTCCCGGGCCGCGTCGGAACGCCCGGACGGGTCCGGCACCGGCGCGGGACGGTCTTCGCCGACCCCGCCCACCGCGTGGATCAAGGGCATTACGATGCCTTGACTGTCAACGGAGGGGAATCCAGCCATGTCCAACACCCAGCCCGCACCAGATGGTTTCGGGCCGCCGCAGCAGCCCCCGCAGCCCCCGCAGCAGCCGGTGGTGCCGCCCCAGCCCCCGCAGCAGCCCGCGCCGGGCTACGGCTACCCGCAGTCGAACCCGAACTACGGCTACCCGCAGTCGGCCCCGGGCTACCCGGCCGCGCCGCCGGTGGGCTACCCGCAGGCCTATCCGCAGGCCCCCGGTTACGGCATGCCCATGCAGCCGAGCAACGGCATGGGCACCACGGGTCTGGTCCTGGGCATCATCGGCGTGGTGTGCAGCCTGACGTTCTTCCTGTGGTTCTTCGGGATCATCCTGGGCATCCTCGGGATCATCTTCGGCGCCATCGGGCGGGGCAAGGCCAACCGCGGGGAGGCCACCAACAAGGGCGCCGCCACGGGCGGCCTGGTCTGCGGCATCATCGCCACGGTGGTCCTGCCGCTGCTGGGCCTGCTGATCTTCGCCAGCATCATGGGCAGCGCCAGCACCTTCTGA
>1035844021-12873-18827
ATGCGTCGCCTCGCTGTTGCCATCTCTGCCCTACTCGCCTGCTCCTCCGCGCTCGCCGCCCAGACCAGCATTCCCGACAGCGCATTGCGCACCGCGGCGCAATTGCGCGAGCAGGCGTTGGCCGATGACACCGGCTTTGCGGTGGTGCAATCGCTGACCACCGAAGTGGGCCCGCGCATTGCCGGCGGCGAAGCAGATCCGCGTGCAGTGGCCTGGGCCAAGGCCAAGTTTCAGTCCCTGGGCTTCGACAAGGTGTGGACCGAGCCGGTGACCTTTCCCAAGTGGGAACGGCGTAGCGAACATGCAGCGGTAGTGGGCGCGCACGCGCAGCCATTGACCATCACCGCGCTGGGCGGCAGCCCCGGCGGCACCGTCGAAGGCGAGGTGGTGCGCTTCGAGACGCTCGCTGCGCTGCAGGCCGCGCCGGCGGGGTCGCTGGCCGGCAAGATCGCGTTCGTCGATTACCAGATGGTCAAGGCGCTCGACGGCAAGGATTATGGCAATGGCGGCGCAGTCCGCAGCAAGGGTCCATCGGAAGCGATTCGCAAGGGCGCAATTGGATTTGTGATGCGCTCGGCCGGCACCGACTCGCACCGCGTGCCGCATACCGGCATCACCCGTTTCGATGAGGGCCTGACGCCGGTGCCGGCGGCGGCGCTGTCGGTGCCCGATGCCAACCAACTGGCTCGCCTTGCTGCACTGGGCGGCACGCGCCTGCGGCTGGCGCTGGATTGCGGCTGGGACGGCACGGCCACTTCATACAACGTCATCGGCGAAATCACCGGGCGCAGCAAGCCCAAGGAGGTGGTGGTCATCGGCGGGCATCTGGATTCATGGGACCTGGGCACCGGCGCAATCGACGACGGCGCCGGCGTGGCAATCACCATGGCCGCCGGTCATCTGATCGGCCAGCTGAAGCAAGCGCCCAAGCGCAGCATCCGTGTGGTGGCCTTCGCCAACGAAGAACAAGGCCTGTACGGCGGCAAGGCCTATGCCGCCGCGCACGGCAGGGATGCCAAGGACATGGCGCTGCATCAGATCGGCGCAGAAAGCGATTTCGGCGCCGGGCGCATCTATGCGTTCAATACCGGCGCGGCGGCCCCGGACGACTCGCGTGCAGCGACCAAGCAGATTGCCGAGGTGCTCGCGCCGCTAGGTATCGCCTACGAACCGAGCAAGGGTGGCCCAGGTCCGGATGTCGGGCCGATTTCCGCCAAGGGCGGCGCCTGGGCATGGCTGGCGCAGGACGGTACCGACTACTTCGACCTGCACCACACCGCCGACGACACGCTGGACAAGATCGACCCGAAGGCGCTGGCGCAGAACGTGGCCGCCTACACCGTGTTTGCGTATCTCGCAGCAGAAGCCGATGGCGATTTCGGCAGCCGTGCGAAGGGCGTGCAACCGCCTAGCGAGTAATCTGGGAACGCAGCACTGCGTTGGCGTTTCCACTCCAGGACGAGCACACACGATGGCGGTCAAGCGGCAACGCAGTGCGAACAACGCGGCGACGTTGCTGGACGTCGCCAAACATGCCGGGGTGTCGCCGATGACGGCCTCGCGCGTCATCAATCGGCACCCGCACGTAGGCGAAGACATGCGCGTGCGCGTGGAAGCCTCGGTGCAGGCATTGGGCTACCGGCCGAATCTGGCCGGGCGCTCGCTGCGCACCAGCGGCTTGTTGCGCATCGGTGTGCTGTACAGCAACCCCAGTGCGGCCTATCTCAATCAGTTCATGCTCGGGCTGCTTGAGCAGAGCAGCCTCAATGGCAGCCAGGTTCTGGTGGAGAAATGCGGCGCCATCCGCAGCCAGCGTGCGGCGACCGAGCGCTTGCTTGCGGCCGGCGTGGATGGCGTGATCCTGCCACCGCCGTTATGCGATTCGCGCCAGACCATTGCCGAACTCGACGCACGCGGCATTCCGGTGGTGGCGGTGGCCAGTGGCGCGCCGATGGCGCAAATCAGCTCGGTGCGCATCGACGACTACCAGGCCGCACGCGCCATCGTCGCGCATCTGATCGAACTCGGGCATCGCCGTATCGCACTGATCAAGGGCGACCCCAAACACACCCCAAGTGCCCTGCGCGCCAACGGCTATCTGGACAGCCTGCAGGCCGCTGGCCTGCCCGTGGCAGATGCCTTGATCGCCGAGGGATTGTTCACCTATCGCTCCGGCCTGCTCGCCGCGCGCAGCCTGTTGGCCCAATCGCAACCACCGACCGCCATTTTCTGCAGCAACGACGACATGGCTGCCGCAGCGGTGGCGGTGGCGCACGGATTGGGTTTGCGCGTGCCCGAAGATGTCTCGATCGCTGGCTTCGACGATACGCCGGTGGCCACCACCATCTGGCCGGAACTCACCACGGTGCATCAACCGGTCACCGCGATGGGCCGGGCGGCGGTATCGTTGCTTGCAGACGCCATTCGCCAACGGCGCAAGGGCGACGCAGCACACGGCGTGCATCAGGTGATGAAGTACACCGTGGTCAAGCGCGGCTCCACGGCTGCACCGCCCGAGGAGTAATGCATCGACGCGTGAGCGTGCGGCGATTGGGTAGAGGCTGGCTGCGGCGGCAGTGTGCGTCTGCGATCTTGATGCAACTTTCTTCGCTCATCTCACCACGCCGATGCAATGCGCTCGCCGTTGCATACACGCAGATCAGCAAGCTGCATGCACTAGCCACGCACCATATCGACCTGAGATACACCGAGCAATCCCGCCAACGGCACGTGTGCCTGGCGCTGCCGCGGACTGACGGTCAATCCCTGATTGCGCAGGATGTCCAGCAACTGCTCCGCCAGGGGCATCACCATGTGCCTGCCCCAACAGCGCTCCGACGCGTGACCGAACGGGAAATAGCCAGGCTGATCATCCGGATCCAGCTGGTTCCAGCGCTCTGGGCGAAATGCATCCGGCGCCTCCCACAACGCGGGGTCGCGATGGCTCAGCAGCGGCAGCACCAACACATCGTCTTGCGCGCCGATGCGGGTATCGAGCAGCGGATATTCCGGCGATGCGTTACGCAGAATATTCCAGGACGGCGGCAACAGACGCAGCGACTCGTAGACGATACTGCGGCTGGAAATGTCCGGGTCGAACGGCGCGCCAAGCCAAAGGGCATTGGCGACCAGGGTGGAAATGGTAAAGCACACCGGCGCTGCAGTGCGTCGATACAAGCCCATGGCAAAGCGACGCGCATCGTAGCCATCTGCGGCGGCAGTCAGGGTCGCCAGTGCCGATGCGTTGGCTTGCAACGTGAGCGGTCTCGTTGCACCGGCGGCGATGAGTACCCAGGTCAGCTTGGGCGTCAGCTCGAGGGTGCGGTCCATCAACATGCGTAAACGCAGCGGGTCGCCACCCAGCAGCAGATCGCGCAAATACACGTGCCCCACGTGCGGCCATGGCCCGGACAGATCCACGTCTGCCGGAATGGGCCGCTTCAGTGCCTCGCGCACATCGCGTCCGATGGCCTGCATCAGCTTGGATGCCTGCGTACGAGCAATCGAGCGCCCCTGCAGCGGCTTGAAGGTCGGCCGCTCGGCCTCGGTGGCAGGCCGTGCAGCGAGCAGACGATGCGTGACCAAAGGGCCAGCGACGCCAACGGTATCGACATCCAGCCGAAAGACGTCCTTGCCCGTATGCTCTTGCAGCAGCGCCAGCAAACGCGGCGCGAAGACAGTCGCCCGGCCTAAGTCGGCGCTAGTGGATGGAGACATCGGGATCGCTCTGCGCTCGTTGACGCCCGCGTCCGGCAAAACGCTTGCCTCGCGCGGGCGGGCATGACCAACATCACACGACACACAATGCGGTTTCGGCCGCGCTTGCGGTCGTGCTCAGTACCAGATGTACCAGGCGTAGGACTTCAGGCTTTTCTTGGAAGCCAACAGATTCTTCAGTGAGAACAGCATCTTCATGAGCGACATCCTGTTTGGGGAGTGGTTTGGTTCGCCCTGATGGGCATTTGCACAATCGGCGACGCACAACGCGAGCGGCCATGGTCGCGCTCGCCACACCAAACTAATCCCAGCGCGCAACCAGGAACATTGCGTGCGCGCACAGATTCGCCACCCCACGGCAACCGTATTGTTGCGATGCGCGCTTTGACGCACATGACTTCGCACTCCGTACAAACGGCCATGGCGGCCAGTTGGCCGCCATAGGCTTTTCAACACAACATCAGATCGCCACGACATCGCTGTCGTCGCAGCCACGCGTGACGTTCACGATGGATGGACACCGGCGTCGCCTGTGTCCATCCGAGCGCATCACTTGACGGGCTTGGCACGCACCACAACCGATGGCGCACTGCTCCCGGCCATACTGTTTGCCGTCACTACGTAGTCATAGTTCGCGCCATTGGTGACGGACCAATCAACATATGACGCTGCTGCGACATTGGTCCCCACCGTGGTGAATGCACCGGCGCCGCCGGCACGGCGCTGCACCGTGTAGTTGGTTGCTCCCGGCACTGGTGACCAGCTCAGCTTGACCCGGCTGTCGCCAACCGTGGCGGTGAGACCACGCGTTGCACTCAGCGTGGTGACCGGCGCGGAAGTGGCCCCCGCCGCAGTGCTGGCTGTTGCGATGACCGGGTACGCGTTGTTCACCAGCTCGACGAACTGGTTATGAAACCACGCACCGGAGATCGGTGCGCCGGCCAGTGCACCGGTCAACACGCCATCGGCGGTTGTATAGGTGGGGTCGCACATGCGGTCGAAGCCCTTGCCTTCATTGTTGGCAATGAGGGTGCTGGAGCCATCGGATTCGCCCGGCGGCTTGACCCAGGCATAGGCGTCCAGATGCGGACCAGGCGCGGCAACCGGCAAGGCACCGATGCCCGCCCCACTCTGATTGCACCAGTTGCCGCGATGCAGGCGGCGATCGATGCGGCCGGAATTGACGTAACTGGTGATGTCGTTGCCCGACGCTCCGGCCGGGCGATTGGGTCCACCCCAACCGTTGCGGCCCGTATCGACAATGAACCCGATGCTGCTCGGCCAGCCCGCATTGACGAAGCCGCTGTACAGGGCCTGGGTGAAATCGGCTTCGTCGAAATACGGATTCCATTCGTAGTACTTCGCCGATTTGATCGGCTGGCCATTGATGCTCAACTCCGGGTTGGGCAGGTTCGGCTCATTCAGTGGCGTGGTATTGGCGGTGTTGGTGACGAAGCCGTCCACGCTGGCCAGGCCGGCATTGGTTGCCTGCACCACACGCGTATACAGCGCGATGGAGGGGCCGCGGTTGCTGTCCCAGCCCAACCAGCCGGAATGCCCGATATCCAGATAATTGTAGGTATTGGGAACGGCATGCAATTTATTGAGGGCGTACTTGATGCCTTCTTCGTAAATGCCAGTGGAATTGGCCAGCGCGCAGCGCATGTCATTCAAATTGGTGACAAGGTTCGGCAGGCTATCCGGCTCGATCACGTTGACGATGCGGATGTCCTTGTATTTCGGGTCCGCAAAGATGGCTGCGATGACGTCGATATATTCTTTCTTGTAGCGCTCCAGGGCAGCGGGGGTCAACGGCAACTCACCATTGGACGCCAGCGCATGGCAATCGCGCCCCGGCAGATCGTAAATGACAAAGCTGGCGGTGATCGGCGTATTGGCCTTCTTCTGCGCCAGTGCGGCATCCAGATGCCCTCTCAGGCTCAGCCGCCCTGCATTCTGCGAACCACCGGCAATCGCTGCAATGCGGTCAAGCCAGACCGCTGTAGGCACCGTCTTCACCACGCCCATCTTGCCTTTCAACGGTACGCTCTTCACTTTCGCAATCGATGCATCGACCTTTTTTGCATAATCCGGATTGACATAACCGGCTGCACCGACGAAAGGATTATCGACATGGACTTGCGCGCAAACATTCGCGATGACGAACGGATTGGCGGCCAATAGCGCCACGGTCAGTGTGCGCTTGAGATTCCGACGGATGCCAGTACTGGATTTCAT
>1047442210-602804-608462
ATGTCCACCGACGCAACGATCAGGACCCGCCTCACCCCCGTCCCCCGCCCGGCTCAGGAGGCCGCGCGGGCGCTCCTCCGCGACGGCCACCGGACCCAGGCGGTGGTACGGCTGCGCAAGGGCACGGACCTCGGACTGCGGCAGGCCGCTGCCGCCGCCGACCTCCTGGCCGAGGACGTCCGGCTGCCCGCCTCGCACCAGGAGGCCATCGACGTCCTCGAAGAACTCCTGCCCGACGTCCACCGCGAGGTCGCCGCCATGGCACGCGGCGGTGACGAGGTCCGGGCCACCCGGCTGCTGCGCCAGGAGACCGGAGTCGGTCTGGTCATCGGGTACCAGCTCGTCAGCGCGCTCAACGAGCGGGACCGGAGCGCGTAGGCCGGGCCGGTCGCGTTCCCGTCCCTCGCCATCGGGGTAGGTCGACCACGGCACGAACCATCCGTGAGCCGTCTGTGTCCACGGGCGCCGTGACGACCAAGGAGGACGCCATGTCCCGACCGGACTTACCCGGTGGTTCACCCGCCACGGGCGCCGACGCCCAGCCCGCACTGAAACGGGTGATGGGCCCGGGTCTGCTGTTGCTGTTCATCGTCGGCGACATCCTCGGCACCGGGATCTACGCGCTGACCGGGCAGGTGGCCGGGGAGGTCGGGGGAGCGGCCTGGCTGCCGTTCGTCATCGCCTTCTCCGTCGCGCTGGTCACCGCCTGCTCCTATCTGGAGCTGGTCACCAAGTACCCGCAGGCCGCGGGCGCCGCCCTCTATGTGCACAAGGCGTTCCGCACCCACTTCCTGACCTTCCTCGTGTGCTTCACCGTGATGTGTTCCGGCATCACCTCGGCGTCGGCGGCCTCCCGGGCCTTCGCGGCCAATATGGTCACCGGCTTCAAGACCGACGCGGGTGACGGTGTCGTCCTGCTGATCGCGCTGGGTTTCATGGGCCTGGTGCTGTTCGTCAATCTGCGGGGTGTCACCGAGAGCCTCAAGGTCAATGTCGTGCTGACGGCCGTGGAACTGGCGGGTCTGCTGCTGGTCGTCCTGATCAGCGCCTACTTCATCGCGGGCGGGAACGCGGACTTCTCCCGGGTCGTCGCCTTCGACACCGACTCCGACAAGAGCGCCTTCCTGGCGGTGAGTACGGCGACCTCGCTGGCCTTCTTCGCCATGGTCGGCTTCGAGGACTCCGTCAACATGGCGGAGGAGACCAGGGAACCCGCGCGGATCTTCCCCCGCATGATGTTCACCGGACTGGGCATCGCCGGGCTGATCTATGTGGTGGTGTCGATCTGCGCCGTCGCTGTCGTCCCGGTGGGGCGACTCGCCGCCAGTGAGACCCCGCTGGCCACGGTCGTCCAGACGGCAGCCCCCGACTTCCCCATCTCCGATCTGCTGCCGTTCATCTCCCTGTTCGCCGTGGCCAACTCCGCGCTGATCAACATGTTGATGGCCAGCCGGCTGCTGTACGGCATGAGCAGACAGGGCGTGCTTCCCCCCTTCCTCGCCAAGGTCCACCCCGTACGGCGCACCCCGCGGGCGGCGATCCTGTTCACCACGGCCGTCGCCGTCGGCCTCATCACCTTCGTCTCACTGAACCCGGACAGCTCGGTCGTCGCCCTGCTCGGCGGTACGACCACCCTGCTGCTGCTCACGGTCTTCGCGGGCGTCCATCTCTCGGTCCTCGTCCTGCGCCGGGACAAGGTCGCGGCCCCGCACTTCCGGGCGGGCCGTGCACTGCCCGTACTGGGCGCGCTGAGCTGCCTCTATCTGGTCCTGCCCTGGTCCTCCGGCCGCCCTGCCGAGCAGTACCGCATCGCGGGGGTGCTGCTGCTGATCGGCCTGGCCCTCTGGTCGGTCACCTGGCTCACCCGCCGCACCGCCCCTGGCTCGGCCCCCGCCGCCCCTGACACCGGCCGACCGGACGGGGCCCCGCGCTGACGGGCCGGGATCGCCCAACGGCAGGAGCACGCCCGTTTCCGGACGCCCGCCCGATGTCATGGTTGAACTGACTCAGGGCCTTGCATGAGGGTGGCCGCATGGATGACACCGGTGTCGATCGCTGCCCCGTCTGCTGGTCGCCGGTAGCGGACAGCGCGCAGTGGGTCCTGCTGTCCCGGCATCAGACCTCCGAAGGCGTGCTTGAGTACTGCCTGTCGGGTTGTGGATGCGTGGCCGTCCTGCTGGGCGGGGACCTGGTGAAGGCCGTTCCCCATGGATGCGCGCGGCTCATCGGCGTACGGCCGTGGGGTCCGGGGTCCCGGATCGCGTCGAGCCGATAGCCCGACGGCCGGGAGCCCGCTGCCCGCACCCCGCTCGGCGCCGAGTGCGCCCGGTCCGGTCCTCAGCGGAACCGGGCCGGCTTCTTCAGGCGGACCTCGTCCACGCCCAGCAGACCGAGCAGCGGCACCTTGGCGGTCCGCTGGTCCGGGTCGACCACCAGGCCGGATTCGCGGATCCGGGTCAGCAGGAGTTCGGCCAGGGGGAGGACCATATGGCGGCCCCAGCACCGCTCCGACGCGTGGCCGAACGGGAGATAGCCCGGGGTCCTGTCGGGGTCGAGCCCGTCCCAGCGGTCGGGGCGGAAGGCTTCCGGGTCGTCCCACAGCGCCGGGTCCCGATGGGACAGCAGCGGGAGCAGGAGGACATCGTCCTTCGAGCCGATCCTGCCGTCGACGGCCGGGTACTCGGGGGAGGCGTTGCGCAGGAGGTTCCAGGAGGGCGGCAGCAGCCGCAGGGTCTCGTGGACGATGTTCCGGTTCGGCGTGTCGTCGGCGAAGGGGAAGCCGAGCCAGAGCGCGTTGGCCACCAGCGTGGACACGGTGAAACAGACCGGGGCGGCGGACCTGCGGTACATGCCCATGGCGTACCGGCGCTCCTGGTAGCCCATGGCTCCGGCGGTCCGGTCGGCGAGGGCGGTGCGGCCGTCGCCCTGCCGGGGCAGGCGGGGCAGGGCCGCGCCGAGCGTGACCACGGACCAGGTGAGCACCGGGGTGAGTTCGAGTCTGCGGCTCATCAGCAGGCGCAGCCGGTAGGGGTCCCGGCCGAGAATGAGGTCGCGCAGGACGTAGTGCCCGGTCCAGGGCCAGGGCCCGGACAGGTCGACGTCCTTCGGCAGGGGGTGCCTGAGCGCCTCGCGGACATCGGCGCCGACGGTCCGCGTCACCGCCGACGCCTCGGCGCGCGGTATCGAGCGCCCGAGCAGCGGCTTGAAGGTGGGCCGTTCGGTCTCCGTGGCACGGCGCGCGGCAAGCACACGGTCCATGACCTCGGGTCCCGCGACGCCGATGGTGTCGGGTTCCAGCCGGAAGACGTCCTGCCCCGTGTGGTCGTCCATGAGGGCGGCCAGCCGTGGGCTGAACACGGTGGTGCGGAGGCGCTGCGGCGATGACGTGGGCATGATTCTCCGGAAGGCGTCGGGGCGCCGCCGTCCAGCCGGACCGTGGAGCCGTGGGGGAGCGGTCCGGCCGGACGGCGGGGTCACATCGGTGATGCGGCCGAGAACGGGGACATCACCACCAGATGTACCAGGCGTACCCCTTCAGGCTCTTTCCTTCCGAGACCTTGTGGCGTATGGCGAAGAGCAGCTTGGTCACGGCACTTCCTCTCAGCGTGGATCGGACGGCACGCGGCGGTCCCGGTCCGGGGCGGCGCCGGTGCGCACCGCGTGCCGATGGCGCAGTGAGGCTTCCCTGCCCCGGCCAATGGCTAATCCAAGGAAGCGCCTCTCCCTCGTGTGTGCGAGCGGTTCTGGACCGTGCGGAAGTGTGATTGGCCCGTTAAATGCGGCTGGTTTTGGGGGTTTGGCAGTGTTCAGCCGTGGTGTGCGCACCGGCAGGTTGGCCGGATATCGGTGCCGTGAACGCTCTTTCCCGGCGTGCCGTCCCCGATGTGCACGGCGGAGGCGGGTGTCAGTCGTCCCGTACGGTGAGGCCGATGTGCCGGGCGAGCACGGGCGCCAGGTCGAAGAGCTGCGTGGTGCTGACCGTGGCGCCCTTGAGCGCCTCCACCCCGGAGCCGATGCCCAGCGCGGTGGCCTCGCGCAGGTCCACCCGGGAGAGGACGGCCCGGTCGAGGCCGACGCGGTCCAGGGCCGTCCCCGGGAAGGTGACACCGGTCAGGGACGCACCGGCGAAGTCCACGTCCCGCAGCAGGCAGTCGACGAACGAGACCTCCCGCAGCACGGCCGCGCGCAGATTGACCGAGTCGAACTTGCACTGCTGGAAGACGACCCGCTGGAGCCGGGCCCCGTGGAGCTGGGTGCCCGCCAGCAGACTGGAGAGACACGCGGTGTCCAGCCAGCCGGTCTCCGCGAGATCGGTGCCGACGGTGCGGACGTTGTGCATCCAGACGGTGTCGAGACGGGCGCGCCGGAGCCGTCCGCCCGTGAACGTCACGGAGGTGAGGGCCGACTCGCTGAAACGGGCCATCCCGGCGTCGATGTCGTCGAGGGCGAGGCCGTCGAGATGGGCCCACTCGTAGTCGCCGTCCCGTTCCGGTTCCCCCGTGAAGGGTTCCAGGCGGTGTGCGTAGGGGAGTTCGCTCAGGTCCTGCGGGGTGCGCGTGGGCATGGTGTCCTTCCGGGGCGGTCGGGGAAGATCCGGCGGGGCCGAAGATAGCCCTCCGCGCTGACACCGGCCCGCTACCGCATCCACGCCACCGCGGCGACCGCCTGGCGCTGACCCGCCGGTGGTCCACCGCCGGGCGGCCGGGACGGCCGCAGGAGGCCGGCCTCCAGGAATTACCTCTCAAAATTGTCAAAAACAGGCACGTTGCGCTCCCAAACGAGCATCTGTGTACGGGACATGGAACGTTTCGAACGCTATTCCCGTCCTGCTGGGCGAAGCGTGTGGTCGGCCGACCGCACGTCAGGTCCCACAGGGGGAAACATGCCCACGTTCACCGAACGAGCCGCCGCCGTCCTCATGACCTCCGCGCTCGCCGTGACCGGCCTCGCCGCGACCGCCACCCCGGCCGCCGCCATCCACGGCGGGCAGAACACGACCGTCACGGACCACCCGTACGCGATGCTGCTGGTCACCCCCGACGGCCAGCAGGTCTGCGGCGGCACACTGGTGGAGCCCACCAAGGTGCTCACGGCCGCGCACTGCGTCGACGGCCTGGCCACGACCGATCTCCAGGTCATCGGCGGCCGTACGGAGGTGGCGGGCACCAAGGGAACCGTGCGGGCCATCCGCTCCATCGCCCTGCACCCCCGGTACAACGAGGGCGGCTTCCTGGCCAACGACGCCGCCGTGATCACGCTCACCGCGTCGATGCCGTACCGGACGCTGCCCGTCGCGGGCCCGAAGGACACCGCCCTCTACGCCGTCGGCAGCACCGCGAAGGCCGTGGGCTGGGGCCGGATCGCCCGTGACACCCCGGCCACCCGGCTGAAGTCGGCGCAGCTCACCCTCTCGCCGATCGCCGCGTGCGACCCGTTCACCGACACCGGCGACTCGCTCGCCCGCAAGGTCTGCGGCACCCCGCCCGCGGGCACCCAGAACAGCATCTGCCGGGGCGACTCGGGCGGCCCGCTCATCGCGGGCGGCAAGGTGATCGGCGTGGTCACCACCGGCAACAAGTACTGCGACACCGAGCACCTGAAGTCGGTCTTCACCCGCACCAGCGCCGTCGCGGCCGACCTCGGGCTGCGCACCGGCTGA
>1051475709-1118405-1125624
ACAGTAGAAGATCGTCGCCGAGGTGGAGGTGGTTTGCACATCGTAGTCGCACTGCACGTCGTATCCGGAGCTGAAGTCCAGCGTGCCCCATGGCGGCGACCGCACGCGGTTCAGTTGGTAGTCGTACACGCCGATGTTGGTGAACCTGATGCTGCCTTCCGGCGGGTACTGGTCGCAACTGTCAAGATTGTATACCTCCAGCGCGCCGCCTATCACCAGGTGCAAGTCCGAATCGATGTCGTACGTGGTGCTGAGGCGTACGCTCTGGCCAGTGGTGAGGTTGCGCGTGTCCACGTTCCAGTCATAGCACGGGCTACCGGTGCCGCAGGTGGCATAGGTGTCGCCTACGATCTGATCGCCTGTCTTTGCCTGAATATAATCGCTGTACCATACCGTGCCTTCCTGGCAGCAGTTCCAGCTGCTCAGATCCCAGCCGTTGTTTTCGCCGCGGTAGCCCAGTACCGGCTGCAGGATCATCGGATCATTGCTTTGCAACCCCGGGAAGAAGTACACCGTCTGTTGCGCCACGTTGGTCGGGTTCTGCGGCACTGTCCAACTCGCCACGATGCGTCCGAGCGGCGTGCCGGTGCGGTAGCCGGCGACCTTTAGATAGCCTTTGGAGATCGACGCCGGCATATAGCCGTTGGAGATCGACGCCGGCACCGAGCGGCGAGACCTCGATGCTGCCAGCGCCGCATTGCCACGGACCTGCTGGCCATCGATGCCGCGTCCGTCGGGTCGCACCCGGGTGCCGTTGGGAGTGAAGTTGTCCTGGGTACAGGCCTGCGCCTGTTCGCGCGTGCCATTGGCGTGTTGCAGGCCGCCGTCCTTGAGGAGGCGCTCGCCGTTGTGGACTTGGCGCACGCAGGCTGGTGGGAAGTAGCCGAACGGGGTCTGCACGTAGTCGTCGGGGATGCCGGCAGGTTTGTGCTCGGCGGGCAGGGCGCCGACCCGCGCCAGACGCACATCGGGCGAGGATGTCTGCGCCAGCGCGGTGGCGCTCAGGCCTATCAGGGGCAGCAACAGCAGCAGCGCGGCGCAGGCGCGGCGGCGTGCCGCCGAGGGCGCGGTACGTGGATCGAAGTGCATGGAATCGCCTTATCGTGAAAATGCGGAAAGTGCTTCGGAAGCCGGCGTATTGCGTCCGGCATGCGCGCGTGCGCGCCGGATCGGGGCTGCCGAATTCCGGTGAGCGAAGCGGATGGGGCGGGCGTTGGGCGTCTCGATAAGACCTGCCTGGAGGGCTGAAGGAGCGGCGACGATGAATCATGCATGGCGCGCGTTATTGTTGTATCTCTGCGCGTGAATTTGCGAATTCCGCATAATGCGCAGCCATGGAGAGCTGCTTCACGATCGGGCTGGCGAGGCGTTTGCGTTTCGTGTAGTGCGGCGTAGACAAGTGTCGGCACGCGATCGGCATACCCGGGGCAGCCGGCGGCGCCCGAATGAGCGAAAATCCCCCGAGCGCGCCGACCTGGCGCGCGACCCGCGCGTTTTCCAGGAGACTTCCCATGCGTCATGCCCTTCGTTCCTGCTGCGCCATGGGGGTGCACCGATGACCTCGCCCTGGGGCAAAAGCCCGCGCGGCCCGCGTCCACCCGCGCCGCCCGAACGCGTCGCGCCGGTGCCGCGCGCGGCCGACGCCAATCGCGGCGAGCTGCGCTTGTACGGCCTCAACGCGGTGCGCGCGGTGTACGCGCGGCGTCCGGAGGCGATCCGCAAGCTGTACCTGGCCGAGGCGCGGATTCCGGCGCTGCAGCCGCTGCTCAAGTGGTGCGCGGCCAATCGCGTCGGCTACCGCGTGGTGGACGAAGTCGATCTGAACAAGCTCGCGGCCAGCGCGCACCACGAGGGTGTGGTCGCCGACGTGGTGCGCGCCGAACCGTTGCCGCTGGCGGCGTGGCTGCAGACGCTGGCGCCGGGTCCGGCGCTGGCGTTGTGGCTGGACGGGGTCGGCAACCCGCACAACTTCGGCGCGATCCTGCGCTCGGCCGCGCATTTCGGCGCCGCCGCGATCCTGCTGCCGGACACCGCGACGCTGGCGCTGTCCGGCGCCGCCGCGCGCGTGGCCGAAGGTGGCGCCGAGGCGCTGCCGCTGGTGCGGCTGCCGCCGACGGAACAAGCATTGGCGCAATTGCGTGCGGCCGGCTTCGCGCTGGCGGCGACGCTGGTGGACGGCGGCGACGACGTGTTCGCCGCCGCGCTGCCGCCGCGCCTGGTGTACGTGATGGGGGCCGAGAGCGAGGGCATGGACCGCGACTTCGCCCAGGCCTGCGAACTGCGCCTGTCGATCCCCGGCAGCGGCGCGGTGGAAAGCCTCAACGTCGCCGCCGCCACCGCGGTGCTGCTCGGCGCCTGGCGCCGCCGCGTTGCCGCGTCGTAAGACGGAGACGGTGCCTGCACGCTTTGACATGTGCGTCGCGCGGAGTCGCCACTGACGCGATCGGTCTGCGCCGCGCAGTCGGTTCCGACGCGCAATGCGTGCCGGCGGAGTTGTCTACTGGGTTGTGTGCGTTGCCTCATGGTTCGCGTTTGTGCATCCGTTTTCGATCGCGATGGGCGTGCCAACGTCTTGGCTCCGCGGTTGCAGGCGCTGTTAAGCGAACATGTCGGCGGCTGGACGCGGACACAGTCGGCGTCGCCTGGCAGGCGCTGGTGCAGCGCCTGCTCAGTGTCCGGCCCGCGACCGAGCATGAGCGCGCGATTGACGCCGATTGCCCCTGCGGCAGCAGGGTGAATCCGTCGATGGATTTTGGCTACGGCATTGTGTGCGCAGCCTCATGTTTTGCGTTTGCGCCCCGCATAGCGGCGGAGTACTTCGATGAAGCCCGCTTCGACAGCGGGGATGTGCGCTCGCCGTGTGCATGCCTGCATGCGCGAGGATGCAGTGACTCTCCCCGATAAGGGATAATCCGCAATTCAAACAGGATGCCGAGAATGAACGTGCTTTTTTCGATCAAGCAATTGCTGTCTTCCAAGAAGAGCCTGAAATCGTACGCCTGGTTACACTGGTATTGATCCGCCCCTTGCCATCGATGCGATGTGGTCCGTGCCTGGCGAATGCCGATGCGCCAGGCACGGGCCTTTGCATTGCGGAGCGCGCGGATGTCCGCCATCGTGCGTGACAGGCAGGCCCGCGCCACGGTTCTCGCGCCGCGGCTGCAGGCGTTGCTGCGCGACCATCTGGGCCAGGACGCATTCCGCCTGGATGCCGATACGATCGGTGTCGCCGGGCCGGCGTTGACCCACCGTTTGCTCGACGCCAGGCCGGCGACGGAATGGGAGCGCCCGACGTTCAAGCCGCTGCACGGGCGCTCGATTGCGCGCGCCGATGCGTCGAAGTTGATGCAGGCGATCGGCCGCGACGTGCGCGAGGCATTGAAGCAGCCAGCTCCCCCGAACGCCGATCTGTCCGGCCCGTGGCCCCACGTCGGCCATGTCTATCTGCGCGACCTGCTGCTCGGCGACGATCCACTGCGGCTGCGCCTGTTGATGGACCGGGTGCTGGAACTGACGCCCAAGCTGACCTGGGCGGTCATCGCTGCGGGCGCGGTGGCGCCGCTTGCGCCTCAGGCGGGCGCTTCGGCGCTGGCCACGCTGAGCGCGGCTGCAGGCGGCTACCACGAGCGGCGCTATGCGATGGGCCTGTACCGGCGCACCGCCGCGCCGGTCTGCTTCACCATCTCCACGCTTGTCGCCAACGCGCTGTGGCTCGGATCGCCGTTCGATGCCGGCACGTCGAACCGCAATATCCTCTACGAATCGATGCGCCTGCTACCGCCGTCCTGGAACATCCTGCGCAACGCCTCGCCCGAATACATGGCGCTGGACGCGCTGATCGGCGCCGCCGACGACGTGCTGGTGCTGCCGCTGCTCAGTCACCGCGATCCGGCGCTGTGGGACGAACCGCAGGCGTTCCGTCCCGAGCGCTGGGACGGCTTGGACCCCGACGTCCAGCCCGGCTATCTGCCGTTCGGCCACGCCTCCGAACGCTGCTGGGGGCGGCACATGGTGATGCCGCTGGCGGAACGCTTGCTCGACCTGCTGCGCGGCCAGGGCCTGGCCGCCAGTCCGCGGCAGACCCGCGCCGAGGTGCCGCTGGCCGGACTGCTGGGTGTCGCTCAGGTCGACGTCGTCCGCCACTGAGACGCGCACGGCGGTGAGGGCCGCGCCCGAACACGCCGTTTGCGGCCGCGCGAAGCCGGCTACTGCGCGTGCGCCGGCGGCGCGGTCGAGCCGCGCGTCACCAGCGTGTACTCCATCACCTGGTGGATGCCGCGGCTGGGCAGGCCGGCGCGGCGTTGGCGGATCTCGTCGAGCAGCAGCGTCACCGCGGCGCGGCCCATTGCGGTGACCGGCTGGTGGATGGTGGTCAGCTCGGGCCAGATCGTGGTCGCCACCGGGGTGTCGTCGAAGCCGGCGATCGACAGGTCCTCGGGTACGCGCAGGCGCAAGCTGTAGGCGATCGCCACCGCGGCGGCGGCCATGTCGTCGTTGCTGCACAGGATCGCGCTGGGGCGCGGCGCGGCCTGCAGCAGCGCAGTCGCGGCGAGCAGCCCGGAGCGATAGGTGAACAGGCCTTCGGCCACGCGCGCGGCGCTTACCGGCAGGCCGGCCGCGGCCATGGTGTCGAAGAACGCGCGGCTGCGCGGCGCGCTCGGGGTGTGTTGGGGATCGCCACTGATGAAGCCGATGTCGCGGTGGCCGAGGTCGAGCAGATGCCGGGTGATCGTGCAGGCCGCCTGGTAGTCGTCGATGCGTACCGAACTGACGCCGTGCATCGGCGTGCCGGTGGACACGGCGACCACCGGGATGCCGCGCGCGTCCAGTTCCTCGATGGTGTGCCGCGAATCGCATAGCGGTGGCGGCAGGATCACCCCGTCCACGCCGGCGTCGAGCAGGCGCTCGGTGGCGGTGCGCTGGCTGCCGATGTCGTCGCGCTTCTCCACCAGCACCTGGCTGCCGTCCAGGCTGCTCTGTTCGAGGATGCCGAGCATGAACTGGTTGAGATAGGCCGCGCTGGGATTGCTGTACAGCACCCCGATCCGCGCCAAGCTGGCGGTGCGCAACGAGCGCCCGGCCAGGTTGGGACGGTAGCCGAGGGTCTTGATCGAGGCCTCGACGCGCTCGCGCAGCGACGCGCCCACCCGCGGGTGGCGGTTGATCACGCGCGAGGCGGTCATCGGCGAGACGCCTGCGTGCTGCGCCACATCCAGAAGCGTTACCGCGGAGCCTGCACGACCTTGCCGTTTGCCCATCGTGGTCCTGGTGATGTTGCGAAAAGGGAAAGCCTGCACATCCCCCGCGGCAGGCCCGTCAGCTTACTCTCGGGGCGGTTGCACTGTCTTGGCCTGGCTGCGGAAACCGCCGTCGGCCTCCGCGGCCAGATAGGCGAACACCGCATAGGCGGCGACGTTCTGCTCCAGCGCCTTGGGATCGATCTTGTCCAGGGTGTCGTCGGCGCTGTGGTGCAGATCGAAGTAATCGCTGCCGTCCTGCGCCAGCCAGGCCCAGGCGCCGCCCTTGGCCGCGAGCGGGCCCACGTCCGGGCCGGGGCCGCCGCTGCCCGGCGCGTAGTCGATGCCGAGCGGCGCCAGCGCCTTGGCGATCTGCCGGGTCGCCTCGCGCGAGGCGGCGGCATCGCCGGAGCCGGTGTTGAACGCATAGATGCGGCCGGCGCCGAAGTCGCTCTCGGCGGCGATCTGGTGCAGCGCCACGTCCTTGGCGTGTGCCTGCGCATAGGCCTTGCCGCCATAGAGACCCTGCTCCTCGTTGGCGAAGGCGACCACGCGAATCGTGCGCTTGGGCGCGCGCTTGAGCTGGCCGATCAGGTGCCCGGCGGCCATGCTGATGCCGACGCCGGCCCCATCGTCGATCGCGCCGGTGCCCAGGTCCCACGCATCCAGGTGGCCGCCGATCACCACCACGTCCTTGGGCTTGCTGCGCCCGGTGATCTCGCCGATTACGTTGTACGAGGTGGCCTGGCCGTCCCAGCCGCAGTCCAGCGCCAGGCGCAGCCGCACCGGGCCGCGCGCGACCAGCCGCGCCAGCTGGTTGGCGTCGGGCACCGCCAGCGCCGCCGCCGGTATCGGGGTCAGGCCTTCGTCGAACCGGGTGATGCCGGTATGCGGCACACGGTGCGAATCGGTGCCGGCCGAGCGCATCACGAAGCCGATCGCACCCTTGCGGATCGCCTCCGACGGCCCCTTGCTGCGCACCGCGCCGCCATTGCCGTAGTCCTTGCCGTCGCGCGCCTTGACCATCTGGTAATCGACGAAGGCGATCTTGCCGCGCAGCGAGCCGGCGGGGGCGGCCTGCAGCGCGGCGAGGTCGGCGAAGCGCACCACCACGGCCTCGACCGTGCCGGCCGGGCTCCCGCCCAGCGCGGTGACGCGCAGCGGCTGCGCATTGGCGCCGAGCACCTGCGCGTGTTCGCTGCGCCGCTCCCATTTCGGGAACGTCACCGGCTCGGTCCACACCTTGTCGAAGCCCAGCGCCTGGAACTTGGCCGTGGCCCACGCGACCGCGCGCGCATCGGCTTCGCTGCCGGCCATGCGCGGGCCGACTTCGGTGGTCAGCGATTCGACCACCTTCCAACCGGTGTCGTCGGCCAGCGCCTGCTCGCGCAGCGTGGCGGCGGTGGACAGCGCCGCGTCCGGGATGCGGGTGGTCTTCTCGGCCGCGGCGGCGGACGAGGCAACAAACATGGCGGCGATGACGACGGCAAGACGGCGCATGAAGGACTCAGCAACAGGGTGAACCACGAGCTTAGCAGCGCGTGTCGCGCCTGCGCACGGCAGTTACTGCGGCGTGGCGTCGTGCTTCAACGCATCGCGGATCTCGCGCAGCAGCAGCACTTCCTCGCTCGGCGCCTTGGGCGCGGGCGGTTCCTTGCGCGCGATGCGGTTGATCGCCTTGACCAGCATGAAGATGGCGAAGGCCACGATCACGAACTGCAGGATAGTGTTGAGGAAATCGCCGACGCCGATCACCACCGGCGGCACGTCCTTGCCCGCCGCGTCCACCGTGGCCGCCTTCAGCGTCCACGCCCAGCGCGAGAAATCCACGCCGCCGGCGAGCATGCCGATCGGCGGCATGATGATCTTCTCCACCAGCGCGGTGACGATCTTGCCGAACGCGGCGCCGAGCACCACGCCGACCGCCAGGTCCAGCACGTTGCCGCGCATGGCGAATTCCTTGAACTCGCGGATCATGCCCAT
>1055477141-197816-206454
ATGAGCAGTCCCGTTCCGGCCGGCGTCACGCGGCGGATCTTCATCGACAAGCAGAGCCCCAAGGCGTATCACGCGCTGGTGCAGACGTCCGAGGCGGTCCGGGCCACCGCCGCCGACGCCGGCCTGGAGCGGACCTTGGTGGAGCTGGTCAACCTGCGCGTGTCGCAGATCAACGGCTGCGCCTACTGCCTGCATGTGCACACCAGGGCCGCACTGCGTGCCGGTGACACCCCCGAGCGTCTTGGAGTGCTCGCCGCCTGGCGGGACACCGAGCTGTTCACGCCGGTCGAACGGGCCGCCCTGGCGCTGGCCGAGGCGACCACCGCCGCCGCGGACGCCGGGGCGCAGGACGCGGCCTACGCGGCGGCCCGGGAGGTGCTCAGTGACGATCAGACAGCGGCGGTGATCTGGGTGGCCGTCACCATCAACGCGTTCAACCGGGTCTCGATCATGAGCAGGCATCCGGTGCGCCCGGAGCACTGACGGCGCTCGCGACGATCGGCCAGGGCCCGGACGGTGTGCCCCGGCTGATCGCCGCGAGCGGCCGGGCGACGCGAGCGGCCGGGCACGCGAGGGGTGCGGTTGCCCCTGCGCCGTGCGACGGCGACCCGGGGCCGCGCCGTTCCGGGATCGATCCGGCGGAAGGCCAAGCCCTTGAGCCGGATGCGGCGAGTGCTTGCCGGTGCCACGGACACCTCGGCCCGGCGCCCATCAGGCAGCACACCTGTGCCGATCGTCCCGGCGCGCAGGGCGTCGAGTTGCGGTGCCATGGCCATCTCGTGGGTGGCGAGATGCGTTCCGGGTACGGCCTACGGAAGTCGCCCGCCAGACATGGCAGGTCCGGTAGGTCCGGCAGGCACAGCAGGCCCAGCAGGGCGATCAGGGTCGGCGAGGCCGCGAGGAAGAGCGCGTTCCCGGCGGATCAGCGGAACGCCGCCGCGTTCCGTGCCGCCCACGTGGAGAAGGGGGCGGCGGGGCGGCCGAGCAGTCGCTCGACGTCCGTGCTCACCGTCTGCTCCTCCGGGGTGGGCGTGCCGAGAACGGCGAGCGTGCCCTCGGCGACGGCGGGCGGCATGAACCGGACCATCTGCGCGTGGGCCTCCTCGCGGCTCTGCTCGACGAACGTCACCGGCTCTCCGAGTGCGGTGGCGATGGCAGCGGCCCGCCCGCGCGGGGTGGTGGGTTCCGGGCCGGTCAGTGTGTAGGTGGCGCCGTCGTGTCCGTCCCCGCGCAGCACGGCCGCCGCCACCGCCGCGACGTCGTCCGGGTCGACGAACGGCAGCGCCACCTCGGCGAAGGGCGCCGCCGCGATGCGGTACCGGCGGATCGGCTCCGCCCAGGCCAGCGCGTTGGAGGACAGGCCGCCCGAGCGCAGCACGGTGAAGGGCAGCCCCGACTCGGCCGCGGCAGCCTCGAAACGCGCCGCGTGCGCATACGCTTCCGGCCGGGTGCCCGCGCCCTGCGAGGACAGCAGCACCACCTTCGCGACTCCAGCCGCAGCGGCCTGGCTCAGGATGCCCGCCGGATCCTCGCCGGCCACCAGCAGGAAGAGTGCCTTGGCGCCCTCCAGCGCGGGCGCGAGGCTCAGCGGTCGCCCCAGGTCGGCCGGGACGGCCCGCACCTGCGTCGGGACGTCCTCGGTCCTGATGTGCCGGGCGACGGCCGTCACCGTCTCCCCGGCCTCGATCAACTCGGCGACCAGGGTCCGTCCGACGTTCCCCGTGGCGCCCGTGACAACGATCATGGCAACAGCTCTCCCGACTGAGTTACGCGACTTAGTTAGTTGACTGACTAAGTCGAACGTTAGCCCGCGACGGCCTTCGGTGTCTATCCTTAGTCAGGTGACTGACTCAGAATCTGCGGTGACGGCCGAGACGGCGAGGCCGGGGCGATCGGGGCGGAGCGGCAAGCGTGAGCGTCTGGTGCGGGCGGCCGTCCAGGTCTTCCATGAGCAGGGCGTGGAGAAGACCACCCTCGGCGACATCGCCCGTGCGGCCGAGGTGCCGCTCGGCAATGTCTACTACTACTTCAAGGCCAAGGATCAGCTCGTCGAAGCCGCGGTGGCCGCCCACTGCGAGCAACTCGACGCGCTCACTGCTCAGTTGGATGCTCTCCCGGACCCGGCGGTTCGGCTGAAGACGCTCGTCGCCGGCTGGGTGGACCAGCGGGAGACCGCGGCCCGCTTCGGTTGCCCCTTCGGCACCCTCGCCACCGAGCTGGACAAGCGTGACGACGGCCTGGACCGGGCCGCCGCGAAGGTGATGCGAGCCCTGCTCGACTGGGTGGAGTGCCAGTTCACGCAGTTGCGCCGCGCCGACGCCGCCGCTCTCGCCGTCGAACTCGTCGCTGCCTACCAGGGCATGTCCGTCCTCACCAACACCTTGCGCGACCCGGACCTGATGGCCGTCCAGGGGGAGCGCCTGCGGTCCTGGATCGACGGGATCGCGAGTCGGTGAGCCATGCGGATCCGGCCGAACTCCGGCAGGACTTCGGCCGTTGAACCGCTGAACCGTCGAACGCCGAACCCTCAGGTGTCCGCTCCCGTTGCCGAGCCGTCCGGCATCCGGACGGCGGGCGCGTTCCCTCACCAGCACGTTTGGGCCGGTGCGGGTGTGGGGCGTGCACACTCCGGGGGGCGTGGTCAAAGCGGAGCGCCGATGAACGGAGAAGGTCTGAAATCGGCCATGTCTGAAGGATTTTGATCGCTGGGGCGATTATCGGCCGGTCGGACGAGGGAAGTGTTCCGAAGTCATCGGCACACGATCTTGACCTGAGGTTCCGGCTTCGTCGTGTGTCACTCGTCCACCCTCTCCAGGAGGTGCAGTGATGAAGCTTCTCTTCGCCATCCGCAACAAGGTCGCGGCCACCAAGAGCCTGAAGGCGAACGCCTGGTACCTCTGGTACTGATACGAGGCCTCGCCGCGCAGGTGAGGTGACATCGTTGTCCGGCCGAGCGTGGTCACAACCCGGCCGGACAACGGTGGTACGCCGGGCGCGGCAGCCTGTCCTCTCACGCGCCCTTTCCCGACTGCCCGTTGACCACCGGGAGCATCCATGCCGCCGTCATCCGTCACACGTGCGCGCACCACCGTGTTCGCCCCGCGGCTCGCCGCGCTCATCGGCGCCCACACAGGACAGGACGTCTTCCGGCTGGAACCCGACACCATCGGTGTCGCAGGACACGAGGTCGCCGATCGCATCCTCGCCGCGCGCCGGGCGACAGAGACCGAACGTCCCACCTTCAAGCCGCTGCACGGGCGCTCCATCACGCGCGCCGAGGCGTCCACGGTCACCCGCACGATCGGCAACGACGTGCGCGAAGCCCTGGCCGGGCCGCTGCCCGAGGACGTGGACCTCGCCGGATCCTGGCCGCTGACCGGGCACCTCTTCCTGCGCGACCTCATCCTCGGCCAGGACCCCTACCGGCTGCGCATGCTGATGAGTCGCAATCTCGAACTCACCCCGAAACTCACCTGGTCGGTGATCGCGATCGGCGCCGCCCTGCCCGGCTGGCCCCGGCCGGGCGACCGGCTCACCACTCTCGCGGGCCGGGCCGCGCAGGCCACCGGCTACCAGGAACGCCGGTACGCCATGGGCATGTACCGCAGGGCGGCCGCTCCCGTGTGCTTCACCGTCTCCACGCTGGTGGCCAATGCGCTCTGGCTCGGTGCGCCCTTCGACGAAGCCGTGCCCCACCGCAACATCATCCTGGAGTCCCTGCGGCTGCTGCCGCCCTCCTGGAACATCCTGCGCAACGCCTCGCCCGAGTACCCGGCCGTCGACGACCGGATCGGTGCGCGGGACGACGTCCTGGTGCTGCCCCTGCTGTCCCACCGCGACCCGGCCCTGTGGGACGACCCGGACACCTTCCGCCCGGAGCGCTGGAACGACCTCGACCCCGACACGGCTCCGGGCTACCTGCCCTTCGGGCACTCCTCCGAACGCTGCTGGGGCCGGCACATGGTGATGCCGCTCGCCGAGCTGCTGCTGGACCGGGTCCGCGGCTCGGGACTCGTCGTCGACCCCGGCCGGAGCAGCGGAAAGGTCCCGTTGCTCGGCCTGCTGGGCGTGGCGGACGTACGGCTGACGCACCCCCGCTGACCGCACGGCTCGCCACCGGCAGGCCCGCGCGGGCGCGGTCGGTCGGGCGCGGTCGGGCGGCGCCCCCTCCCGCCCGCCCAGGCCGGGCTCAGGTCGCCAGACGGCGCTGTTCCGCCGGGACCGGCACCACTGTGATGTGCTGGACGGCCCGGCTGAGCACCACCACGCCCACCACGATCAGCAGCGCACCGCACACCCCCGGTACGAGCCACCAGCCGGTGCGGATCCGCTCGTCGAACAGGGTCATCCCGAGCGTCAGGCTCACCACGGCGTCGCCGATGGTCAGCGCGGGCTGCGCGGCGGCCAGCGGACCGGCCTGGAGCGCGTTCTCCAGCAGCACCACGGCGGCGACGCCGGTCAGCGCGAAGCCGTACGTCTGCCAGGACCGCAGGAACGCCGTGAACCCGTGGTCGGCGAAGGTGCCGGTGGCCGACTTCAGCAGGGCGGCGGTGAGCGCGTTGCCCGTGGCGGACGCGGCCGCGAGGAGCGCGGCGCGCCGGGCCGGCGAGTGCCCCTGGCCGGCCAGGACGACGGCCGCGGCCATCCCGCCCAGGCACAGGCACAGGGCCGGGATCCAGCGGGTGAGCGGGGCGTGGTCGACGGCGCCGTGCGGGGCGGCGGCGATCAGCAGGACCGCGAGGCCCGCCACGCAGCCGCCGACGCCCCACCAGCCCGAGCGGGGCAGCCGCTTGTGCATCAGCGGGGCGGCGACGAGCAGCGCGAAGGGCAGCTCCAGGATGAACAGCGGCTGGACCAGCGAGAGCGGGCCGTTGACCAGGGCCAGGCTCTGGAACAGCGCGGCGCAGACGACACCGCACATGCCGATCACCCAGAACGGGCGGCGCACCAGCTCGGCGAGCAGCCGGAGCCCGCCGCGACTGCTGGCGGACGCGGCCTTGCGCTGGAAGGCGGTGCCCACGGCGTTGCTCGCCGCACCCGCGACGGCGAACGCCGCGGCCAGTTCGATCACGACCGGTCTCCTGCCTGCGCACGGCCTCCCGGAGGAGCTTCGGGTCTCTTCAGCCTACGAAAGCCCGCGCCCCGGCGCCGGATCGGGCGGCGGGGGTCCAGGAAGCTGTGCGTGGCGCAGGGTGACCGCGCGGCACGTCGACGGTGCCGTCGCGCAGGCGCCGATGGGCCACGGGCGCCTCGTGCCGCGGAGAAGGCCTCCGCGTGCACCGGCACGGCGGGCTCCTGCTGCCTGCGTGCGCCGCGGGTCAGACGGTGGTGTAGGCGCCGTCGATCAGGTGGTAGCTGCCGTGGACGAAGGCGGCCCGGTCGGAGAGCAGGAAGGCGATGAGTTCGGCGACCTCCTCGGGCCTGCCGAGGCGGCCGGCGGGGTGCAGGGCCACCAGGGCCTGGTGCGCGGACTCGTTCATGGAGGTGCCGAGCAGCGGGGTCTCGATGAAGCCGGGTCCGACGGCGTTGACACGGACGCCGCGGGCGGCGTACTCGGCGGCGGCCGTCTTCGTCAGACCGACCACACCGTGCTTGGCGGCGACGTAGGCGGGTGAGCCGGCGAAGCCCACCGAGCCGAGGATCGAGGCCACGTTGACGATCGCGCCGCCGCCCGCGGCCTCCAGCACCGGAAGCTCGTAGCGCAGCGAGTAGAAGACGCCGTCGAGGTTGGTGCGGATCACCCGCTGGTAGGCCTCGATGTCGTACGCGCCGGTCGGTGTGCTCGGCCCGCCGATGCCGGCGTTGTTCACGGCCAGGTGCAGCGCGCCGAAGGCGTCCTGGGCGAACGCCACCGCCGCCTCCACGGACGCGGGCTCGGTCACGTCGACGTGCACGGCGGCGGCCGAGGCGCCCTCGGCGGTCAGGTCGGCCGCGGCCTGCTCGGCGGCCTCGGTGTGGAAGTCGGCGAGGACGACGTGCGCGCCGCCGGCTGCGAGCCGGCGGGCGGTGGCCAGGCCGATGCCGGAGGCGGCGCCGGTGACCAGGGCGGTACGGCCGGTGAACTCGGTGGCGTAGTCGGGCAGGGGCGGCGTGGTCATGATGCGCTCACTTCTCGGGGGTGCGGTCGGCGGCCGCGGACGCGGCCTCCGTGGTCAGGGCGTCGTAGGCCCGCTCGACCAGAGCGGCGAGGTCTGCGGCTCCCGTGTCGTGGTCCGCGCCGCCGCGCGCCCACAGGCGCAGCGCGGCGACGAGGACACCGGCGGCGGCGTCCACGACGACGGCCGGGCGCAGGTCCCGCAGGCCGTCGGTGCCGAGCCGGGCGGCGATGATCCGGGTCGACTCCTCCTGGGCGTCGACCCGGATGCGTTCGTAGGCGGCGAACAGCGTGGGCTCGCGCTCCAGCAGGGCGAGCAGGCGCCGCATTGCGGGGCGTGCGTGCCAGGCCGGGGAGTCCCGGTCGGCGAGCCAGGCCCGGACGGCCCGGCGGTAGGCGAGCAACGGGGGCTCCTGCGGCGGGCGTTCACGCAGCAGCGCGTTGATGCGGTCGCCGTCGGCGCGGACGAAGTCCAGCGCCGCGTCCTCCTTGCCGGTGAAGTGACGGCTGAAGGTGCGCCGGGTGACATCGGCGCGGTCCGCGATCGCCTCTACGGTCGTCTCCGCCAGGCCGCGCTCCAGGATCAGCTCCGACGCGGCCGCCGCGAGCGCGGTGCGGGTCCGGCGCGCCCTGCGGCGCCGACGGTCCTCGGGGGCGTCGGAGAGGGGCTCGGGTGGCTGCGTCGCCGTCATGGTTTCACCGTACACCTAGTAATGTCCCGAGGGGACACTTGTCTCTCCGGGACATGACTCGGCCCCGCCCGGTGAGCAGCGGGCGGGGCCGAACGGAAGCGGGATCAGCTGACGCTCAGGTCGTCGGCGGACACCGCGCCCTGGCCGTACCAGCCGTGGACGTACACCGTGACCGTGCCCGAGGTGCCGGTCGTGAACGGCACCGTGAGCTTCGACCACGACGAGGAGGAGGCCCAGGAACTGGCCGTTGCGCCCCCGCTGACGCCGAGGTAGGCGTACGGACCCTGCACCCAGCCGCTCAGTGTGTAGGCGGTGTCGGGCTTCAGGGTCAGGGTCTGCGCGCACTGGCCGGTCTGTGAGGCCGAGGGCGTGGTCTTCAGTGCGTGCGAGCCGCCGTGCACGGGGGAGGAGACGACCGCGGCCCCGGCGTCACAGGTCCACGGTGTGAGCGAGCCGCTCTCGAAGCCGCCGTTGGCGAGGACGGCCGAGCCGCCGGATCCGTTGACGGTCAGGGTGAGTGCGGAGCTGTGCCGGGTGGAGCCGGCCGTGCCGGTGACGGTCAGCGTGTAGGTGCCGGGTGCTGTGCCGGCGGCCGTCTTCACGGTGAGTGTGGAGGTGCCGCCCGCCGTGACGGAGGCCGGACTGAGGGAGGCGGTCGCTCCGCTCGGCGCGCCGCTCACCGCCAGATCGACGCTCTGCGCGCTGCCGGAGGTCACGGACGTCTTCACCGTCGCGGTCGCGGTGGCACCGGGGTCGACCGAGGTGGTCGCGGGGGACAGCGAGACGGCGAAGTCGTCGGCCGGCGGGGTCGTCGTGCCGCCGGTGAACGGCGCGAAGGTGTGGCTGAAGTACCAGGTGTCCTGGGCGATGCCGGAGCAGGCGTCGGAACCGCCGGTGCCGGGGCAGCCGCCGTTGTCGCGCTGGAGGGCCCAGAAGGAGAGGGTGTTGATGCCCTTGGCGACCGCCCAGTCGTAGACGCTCGTCGCGTCGGCGGTGGTGAAGGTCTCGGCGGCGCCGTAGTCGTCGATGCCGGGCATCTCGGTCACGCCGATCAGGTTCCACAGCTGACTGTCCGACAGGTTCGGGTACAGCGAGGCGAGTTGGTCGTGCAGTCCGCTCGCGGCCGTCTCGGTGTCGGTCGCCATGTGGTGCGTGGCCCCGTCGTAGTAGTCGAACGTCATGATGTTGACCACGTCCACCTTGGCGCCCGCGTTCTTCGCGCTGCGCAGTACGGCGAGGCCGCTGTCGGCGAGCCCGGTCGTGGTGGTCGGCAGGGTGTACGAGAACTGCACCGAGCGCCCGTTCGCGGCGGCCCAGTCCTGGACCTTCTTGATGGCCTGGTTGCGGCGGTCGATCCCGGCGGTGTCGGTGAGGGAGTTGTCCTCGACGTCCATGTCGAGCCGCGAGACGTCGTACGTCGTGATGATCTTCTCGTAGGCGGCGGCGACGGAGTCGACGTCGGTGCAGCTGTCGGCGATCTCGGTGCCGCCGTTGTCGGCCGCGTAGCCCCCGAGCGAGGGGATCACGTCGCCGCCGCGCGAGCGGATGGTGGTGAAGTCGGCGCCGAAGACGGAGGAGGCGACGGGCGTGCTGGTGTCGCCGTTCCAGTACGGGGTGCAGGAACCCTTCTTGTCGGCCTGGAGGAAGGCCATGGTCAGGTACTTGGCGCCGGAGGCCTGTGCGAGCGCGGCGGGGCTGTCGCCGTTGTAGGCCTCGAAGTAGGGCGCGAAGACGTGTGCGGGCAGCGGGGTCGCCGCGTGCGCGGTGCCCCCGGCCCCCAGGGCGAGCCCGGCGGAGGCGGCCAGTGTGGCCAGGCCTGCGAGCAGGGCGCGTACGGGTCTCGGACGTGTCAT
>1056070256-93851-102090
ACACGAGCTGTACTCCTCGTACGCCCTCAACGTCCTGATCACCAGCGCCCGTTCCCCCGGACTCAACGGCGACAACGCCGCCTGCCACGCCTTCGCCCCGCGCGCGAGCCACGCGTCCACCGCGGGCCGCTTGTCCGCGTGGATGCTCACGATGGTGCGCCGCCGGTCGTCCGGGTCCTCGGCGCGCTCCAGCACGCCTTGCCGGGACAGGTCGCCGATCATCAGACTCGCTGTGGTGGGCGCGATTTCGAGCCGTCCGGCGAGTTCGTTGACCGTCATCGGGCCGTCGAACAACAAGTAGGCCAGCAGGGACAAGTGCCGCGGCGCGAGCGCGACGTCGTCGAGCTCCGGAGGCGGCGGCGTCCGCTTCGCGCGCCCGACGAGACGGGGCATGAGAAGCAGCAGTTCACGGACGCCGTCCTCGACGGTCGGGCCGGATTCGGTGGCCATGCCGCGACAGTACCTGCGCGTGTGTTGACAGCCCGATTCGCGCGATCCTAGGTTTGTTGTTACATCATCAACCAGGGAGTTTTCCGATGTCGGACTGGAACCAGCAGATCATCGACGAGTTCCGCGCGAACGCGGGCAAGGTCGGCGGCATGTTCGAGGGCAAGAACATGGTGCTGCTCACGCACACCGGCGCGAAGAGCGGCAAACAGCGGGTCAGCCCGCTGGTGTACACCACCGACGGCGACCGGATCGTGATCGTCGCGTCCAAGGGCGGCGCGGACACCAACCCGGACTGGTATCACAACCTCGTCGCGAACCCGTCGGTCACGGTCGAGCTCGGCACCGACAAGTTCCCGGCGAAGGCGAAGCTCGTAACCGACCGCGCCGAGCGCGACCGGCTGTATGCCGGCATGGTCGCGCACTCGGAGGGTTTCGCGGAGTACGAGAAGAAGACCGAGCGCGTGATCCCGGTCTTCGTTCTCGAGCGCTGACTCAGTCCAGCGGCTGTCCGTAGACGAAGCTCCGCAACCGTCCAGTAGACATCGGGTCCAGCGGAGCGAACAGCTTGGCGTGCGCGGCCCGCACGGTCGCCGCGTCCGGCTCGATCATCGACAGCGCGCGCACGGTGTAGCGCGAATCAGCGGTGAAATCCGGTGCGGACGAGCGCTGGTACGCACCGCCGAGCAGGTCGATGATCAGCACGGTCGGCACCGGGGCGGCCGGGCCGGCGTGGTCGAGCACCGTGCTCAGCACGTCGTCCCGGAGCTCGGGCAGCACGCGGTTGTCGCCGAGGTAGGAGTGTGGGTTCGGCGGTTCCGCGGCGATCTTGCCGGAGTCGGTGAACGGCATTGTGGTCAGCGTTTCCTGCAGTGGGCCGAGCGCGCGCAGGGGCGCGACGAGCTGGTCGCCGCCGGTGCCGAGATAGGCCACCCGGACGTGCGCGATGTGCTTGCCCCGCAACGGCTCCGGCACCATCGGCAGGTCCGGGTAGGGCACCATCGCGACCGAGGTGCCGACGGTGTCGGGCAGGTCGAGGGTCCAGTCGCGCCAGGTGCGCAGGACGTCCGGGATCTTGGCGGTGTCGAAGTACAGCCCGCCGCCGTACAGCGTGGTCACCGGCACCAGTTCGAACTCCAGCGCGGTCACGATCCCGGCGTCGACCGGGCCGGTCGTGCGCGTGCCGCCGGGACGGACGATCTCGGCGGAGCGGACGCGGTCCGAGGCCAAGCCGAAGTGCCGGCCGAGGAGGCCGAAACCGCCGCCGAGGGTGTAGCCGACCACGCCGACTCCCGGGGCCGAACCGCTCAGCGGTGCGAGTCCGTGTTCCGCGGCCGCGGTGATGACGCTGCCCCAGGTGGTTCCAGCTTCGGCGCGTGCCACGGCGCGGTCCGGGTCGATGGTCACGCCGGTCATCCGGCGCGTCGAGATCAGCACGCCCTCGGCCGGTGCGCGCAGCCCGTGTCCGGTCGCCTGCACGGATACCGGCAGGTCGCGCTCGGCCGCGAGCCGGACTGCGGCGGCGACGTCGTCCGCGTTGGCGGCGGCGACGACCAGGTGCGGGGTGGAGGCGATGCCGGTCTGGAACCCGGCGATCTCTTCGCGGTAGCCAGGCTGGTCTGGGGTGAACGTCTGCATGTCTTGAGCGTGCTGGCTGCTTGACGATAAGTCCAAGAGATACTAGTTCCACCAGTTAGAATTATTGGTTATGGAACTGCATCAGCTCGAATACTTCGTCGCGGTCGCTGAGGAAGCCAACTTCACGCGCGCGGCGGCCCGGATGCACATCGCGCAGCCCGGGGTCAGCGCGCAGATCCGGCGGCTGGAACGCGAGCTGGGGCAGGCGCTGTTCGACCGGTCCGGGCGCACAGTACGGCTCACCGGCGTCGGCGAGGCCGCGTTGCCGCACGCCCGGGCCGCGCTCGCGGCGGTGGCGGCGGTGCGCGAGACGGTCGCGGAGCATGAGGGGCTGGTGCGCGGCCAGGTGGCGATGGGGATGGTGACCTCCGCCGGACCCGTGGCGCTGCCGGAGTTCCTGGCCGGGTTCGCGGAGCGCTACCCGGGAGTGGAAATCACGCTCAGCGAAGCGAATTCCGATCTGATGGCCGACGCGCTGCGGGAAGGACGGCTGGATGTCGCGGTGATCGGCCTGGCCGACGGCGTGCCCGCCGGGCTGACCACTCAGATCGTGCTCGACGAGGAACTGGTCGCGGTCACCGCGCTGCGTGACGAGTTCGCTGACCGGGCTTCGCTCACCCTCGCTGACCTGGCCGAACGGTCGCTGATCTGCCTGCCGAAGGGCACCGGTATGCGGGGCGTGCTGGAGCGCGGGTTCGCCGCGGCCGGGCTGCGGGCGCGGGTGGCGATCGAGGCGAGCGACCCGAACGTGCTGGCCAAGCTCGCGATGCGCGGTCTCGGCGTGGCCATGGTCCCGGAGTCGCTGGCTCGCTACTACGCCGAGGAGTTGCACACCTTGCGGCTGCGGCCGCAGCTGCGCGGGCAGCTGGCGCTGGCGTGGCGGTCCGACGGCCCGGCCGGGCCCGCGGCTCGCGCGCTGATCGAGTTCGCCCGGTCGGAGCTTTAGCGCGCGGCGGAGCATACCCACGCCGCCCCGGCGGTGCCAAGGAATTCGGCCCGCAATTCTCGAAAAGCCCGCCCGGCGTAGTCCGTTCAGGTCCTCTTGCGGCATGGCCGGAGAATTCGAAGTACTGTCGGCGACGGCCGCGAGTGCGGTCGGGAGTTCGGGATAATCCGGAGGTATTTCCGTGAAGCTTGTTCGTCTCGTGCGCAAGGCCCTTCCGAGCAAGAGTCTCAAGTCTTACGCCTGGTACGGCTGGATCTGATCGCTCTCGCCGGAAAGGGATCGGCCGGTTCCAGAATTCCGGAACCGGCCTCCCCGCGCCCTTGAGGAGTACTGCGGTGACCATTCCCGCTGAACGGAACAAAGTGCGTCAGGTGGTATTCGCGCCGCGGATTCAAGAACTGTTCGACCGTTATCGGGGGAAATCCTTCTTTCGGCTGGAACCGGACACCGTCGGCGTCGCCGGGGCCGAGTTGATGGACGCGGTGCTGCGCAGCCGGCCGCCGAACGCCGAGGAGCGGCCCACCTTCAAGCCGGTGCGCGGCCGGGTGGTCACGCGGCCGGAATCGTCGGCGTTGATGCGCGCGGTCGGCGCGGACGTGCGTGCCGCGCTCAAGAAGCCGCTCGGCGAGGCTGATCTCTCCGGAACGTGGCCCGCCGTGCCGCATAACTACCTGCGCGACCTGGTGTTCGGCCGCGAACAGCGGCGGTTCCGGGTCCTTGTCGACCGTCGGCTGGAGTTGACGCCGAAGATCACCTGGGCGGCAGTCGCCACCGGAGCCGCGCTCTGGGGACGGCCCGCGCCCGAGGTCGCACTGTCCACCTTGGCGCGGATGGTGCTGGAGGCCGACACCTACGAACAGCGCCGCTTCGCGATGTACCTCTACCGGCGCGTGGCCGGACCGGTCTGCTTCACCGTCGCCGCGCTGGTCACGAACGCTTTGTGGCTCAGTTCGCCGCTGAAGGACGACGTGCCCACCGAATACGTGCTCAACGAGGCGCTGCGCCTGCTGCCGCCGTCGTGGAACATCCTGCGCGTGCGTTCACCGGAGTTCGCCGAGGTGGACGCCCGGATCGGCCCGGGCGACGACGTCCTGCTGCTGCCGCTGCTCAGCCACCGCGACCCCGAACTGTGGGACGCGCCGGACGAGTTCCGGCCGAGCCGCTGGGCCTCGCTCGACCCGGACACCCATCCCGGTTACTTCCCGTTCGGGCACAGCAACGAACGCTGCTGGGGACGGCACATGGTGCTGCCGCTGGCGGAACGCGTCCTCGACCTGGTCCGGCGCGACGGTCTGGTCGTCGATCCGGCGCAAACGCGGGCGCGGGTGCACCTGGACGGGCTGATGGAGGTCTCGGACGTGCGGGTCGTGCGCGCCTGAGGGCTCTTGACAACACGTCAACGAGACGTTCCCCTGGACGGATGCTCCAGGACGGCGTGCTCGGCGTCAGCCTGCTCGCGGGCGGCGCGAACGTGATCATGCAGCTGGGCCGGCCCGAGGTCGGGTACGGCGTGCTGGAAAGCCGGGTCGATTCGGGGAATCTGTTCAAGCATCCGCTGAAACGCACCCGCACCACCGTCACCTACCTCGCGGTCGCCGTGCTCGGCACCGACGCGGATCGGGCGGCGTACCGGCGGGCGGTGAATTCGGTGCACGCGCACGTGGTTTCGACTGATTCGAGTCCGGTGCGGTACCGGGCTTTCGACCGGGAGCTGCAGCTGTGGGTCGCCGCCTGCCTGGCTCATGGCGTCGAGGACGTGCATCGCGTGTTTCTTGGTCGGCCCGCTCCGGAATCCTGGTACGCCGAGGCCGCGGTGCTCGGAACGACGCTGCAAATGCGTCCGGAGGACTTCGCGGCGTACTGGGCGGACGGACTGGCCCAAGTGGACATCGACGACCGGCTCCGTGAATACCTCACCGCCATCGCGAATCTGGAATTCCTGCCGCGGCCGTTCTCGTTCCTCTTCGGACGGTTCCATCGCTTCGTCACGATCGGGTTCCTGCCGCAGGTGTACCGCGAGCGGATGCGGCTGCCGTGCTCGGCCGCGGACCAGCGCTGGTTCGATCGGCTCGGCGGTTGCGTAAAGGAAAACCCCTCGTCTCAGCGGTTGACCGGAATGAGCTGGTGGACAAGGGTTGACCTATGGCCAAACCGGATGAGGTGCGCGAAGGGGTTTCCCTGACCAACCTCGACCAGGAGCTGTTCGTCGACGCCGGGGTGACCAAGCGCGACCTCGTCGACTACTTCGACGCCGTTTCGGACCGGTTGCTGCCGGTGCTGCGCGACCGTCCGCTGTCGGTGGTGCGCGTGCTGCGCGGGCAGGACGCGTTCATGCAGAAGAACCTGCCGAAGTACACGCCGGAGTGGGTGCCGCGGGCGAAACTGTGGGCGGAGAGTTCACAACGGACAGTCACCTACGGCCTGTGCAATGACCGCCGGACCCTGTTGTGGTTCGGCAATCAGCGTGCGGTCGAACTGCATCCGGCGCTGACCCGGGTGGAACCGATCGGCCAGACCGATCTGATCATGGATCTCGACCCGCCCGAGGGCGCGGACTTCGGCGTCGCGGTGGCGGCGGCTCGGCTGGTGCGGCAGGCTTTGGCCGACGTCGGGCTCGCCGGTGCGTTGAAGACCAGCGGGTCCAAGGGTGTGCACGTGTTCGTGCCGCTGGTTCCCGGGCTGTCCTTTGCCGACGTCGCGGCGGCGACCCGGGCGGTCGGCGCGCGGGCGGAACGGATCGATCCGCGGCTGGCGACCACGGCGTTCATCCGGGAAGACCGGCACGGCAAGGTGTTTCTCGATTCGACCCGCGCGGGCGGAGCGACCGTGGCGGCGGTTTACAGCCCGCGGATCCGGCCGGGTGCGCCGGTGTCGTTCCCGGTCCGCTGGGCGGACGCGGACAATGTCAAACCAGCGGACTTCACCGTGAAGACCGCCGTGGGCCTTCTCGGCAGTGCCGATCCGTGGGCGGAGGAATTGCCGGAACCGCAGGAACTCCCGGCGGATCTCGTGGCCGAGGGGCACATGATCCCGGTCGCCCGGGTCGCGGCGATGCACGAGGGCAAGCGTCGCGCCCGGGCGCGCCGGGAATCAGGGGAGAGCGAGTAAATCCTGGTGGTGCACGGTGACCTCGGTGATCTGCCGATCCTCGGGTACGGTCAGGTCTGGTTGTTCTTCTCGTGCTGCGGCAACGAATCCGCGGTACCAGGCGTCGATGAGTTCGCGGTGTTCCGGGCCGAGCTGCCACGGTGACAGTCTGGTGTGGACGGTCCAACCGTACCGCTGGAACTCTGCTGCGGTGACGGCGACGGCTTCTGGGCCCAGCTTTCCGTCTCGGCGTTGATGGTCGTTGAAGGCGGTGTTGAGTGCTTCGTCTGCTGCGTCCGCTGCCGTGAGGCGAGCCGATCCGGTCACGGACAATGTGAACAGCGCTGGGCTTTGCGCGTCCACACAGGACTTCACTAATCGCTGGATCTCTTCCTCAGTAAGGAGATCCAGCAAGGCGGAAGCCGTTACGAGAGAAGTGCCGCCGAAACCCAGCCGAGTCACGTCGGCTTGTTCGGTCACGACGCTGATCCCCGGCGGAAGACTGCGGGCGGCGATCTTGAGCAGCCGCTGGTCCTGGTCGTGCAGAATCCACCGCTGCGGTTTCGGAAGCCGGCCGGACAGCCAGCGTCCCATCGCACCCGTGCCGCAGCCGAGGTCCCGGATGACCGCCGGGACGGCCGGGAGCAAGGCGACCAGATCGGCCGCCCTGGCCGCGGTGTCGGCTGGTTCTCTGAGCCGCAGCCATTCCGGCGCGTAACCGGAAGAGTCCGCTGTGGTCACAAGGAACGCTCGTATCCGGCCGAAGCGGCGTGGGATTCGTGCAGGGTCACCGAGATCTGGGCCAGTCCGCGCGCGTTCTCGCCGAGTTCCCCGGCGTGGATCCGGTCCGCGAGCCGGTCGGCGATCACCTTGGCGAGGTATTCCGTCGACGTGTTGATCCCGGCGAAATCGGGTTCGTCGTCCAGGTTCCGGTAGTTCAGGTCCGCGAGGACCGCACCGAGCCGCTGGGTGGCGAGCCCGATGTCCACGACGATGTTGTCCGAGTCCAATTCGGACCGCCGAAACGTAGCGTCGACCACGAACGTCGCGCCGTGCAACCGCTGCGCCGGGCCGAAAACCTCGCCGCGGAAACTGTGGGCGACCATGATGTGATCGCGCACGGTGACACTGAACAACGCGTTCTCCTTTACGGGTAGGTGATCCGGTGAGCCAGTCCGTGCAGAGTTCCCTCCGCTAGCCGTGCCGCGACGTTCGGCAGTTCGGCGAAGGTGGATTCGCTGGTGACGAGCGCGTCGAACGCCGGGTCCGCGAGCAGCCGCAACGCCAGCGCCATCCGGTCGCCGTAACCGCGCCGCGCCGCGCGGGCTGGCGAAACGGTGCCGACCTGGCTGCCGCGCACAGTGAGTCGTCGCGAATGGAAGTTCTCGCCGAGCGGAACCGACACCTGACGGTCGCCGTACCAGCTCAACTCGACCACTGTGCCCTCGTGGCCGAGCAGTTCCAGCGAACGCGCGAGCCCGGCGTCGGTCGCGCTGGCGTGCACCACGAGATCGAGGCCGCCGCTCGCGGTTTCCGGGGTGGCGTAACGAATGCCGAACGCGTTCGCGACCTCCGCGCGATCCGGATCGGGGTCGACGAGCTGGACGTGCACGCCGGGAAACCGGGACAGCAGCCGCGCGACGCTGCAGCCGACCATCCCCGCCCCGACCACCGCGATCCGGTCGCCGATCAGCGGTGCCGCGTCCCAGAGCGCGTTCACCGCGGTCTCGACAGTCCCGGCGAGCACCGCACGCCCCGCGGGGACGTCGTCCGGCACCACCGTGACCGCCGACGCGGGCACGACGTACTCGGTCTGATGTGGATAGAGACAGAACACCGTGCGCCCGGCCAGTTCCGGCGGTCCGGAAAGGACCTCGCCGACGTTCAGGTAGCCGTACTTGACCGGCCACGGAAAGTCGCCCTCCTGATACGGCGCGCGCATGATTCCGTGCTGGCTCTCCGGCACCCCGCCGCGCAGCACGAGACTTTCCGTGCCGCGGCTCAACGCCGAAAATCGCGTGCGGACCAGCACTTCGCCGGCTTGCGGAGCAGCCACCTCGGCCGATCGGAGCTCCCCGCCCGCGGCCGAAGTGAACCAGAAGGCCTGCGCCGCCCGTGTCAA
>1056070719-285462-291201
ATGAACGGCATGCAGAATACGGTGTTCGAAGGCGCGGTGATCGTGCTGATCCTGGGCTGGATCATGTACCGGCAGATGCGGTGGCAGGTGCTCGATCAGCGGCGGATGTGGCGCATGCCGATCATCCTGGCGGTGATCGGTGTGTTCCAGCTGAAGTCGGCGGTGTCCGGGGTGCAGATCAGTACCGTCGCGGTGTCCCTGCTGGTGCTGTCGGCGGTGCTGAGCGTGGCCGTCGGCGCGGCGATGGGGCAGCTGTCGCAGCTGCGCGCGGCGGACGGGCAGATCCTGGCGCGGACCGGCTGGGTCGGGTCGCTGCTGTGGCTGGTGCTGGTCGCGGTGCGCATCGGGGTGGATGTGTGGGCGCATTCGGTGGGGGCGACCATCGTCACCGCGGTCGGCGTCATCCTGCTGATGCTGGCGCTCAACCGGGTGGGCCGCAGCGCGGTGCTGCTCCGCCGTTCCGAACAGTTCAGGCTGGTTGCGGCACACTGAACCGGATGGCCGTCACGATCACACCGCCGACGAGACTGAGCAGGCTGCTGCGCCTGGTCGGTCTCGTCTCCGTCGTGAGCGCGGTCATCAGCACGGGCCTGCCGGGGCAGCGGTGGGAACTCGCGCTGATCGCGGTGTCCTGGGCGGGGTGGGCGCTGTTCATCGTGGCCCCGGTGCGTCCGCGCTGGCCGGTACGAGTGTCCTTGTCGCTCATGGCGATCTGCGGCGGCCTCACCATCGCGTATTCGGCATCCTCGGCGATCACCGCGCTGGCGGCCGTGTTCGTCGCCGTCTCCCTGGCCGACGATTCGCCGGTCGTCGGCCTGGCCATCGCGGCGGCGGCCCTGCTGAGCTCGTGCGCCTCGCTCACGGTCGCCCAGGAGCCGCCCCGGATGCTGCTCAACCTGATCGTCGGCACCGCGGTGATCGGCCTGATGGGCTGGAGCCGCCGCCAGGCCCGCATCTCCGCCGAGCAGAATCGCCTACTGCTGCAACAGAATCGGGTGATCCGCGCGGAACGCGACCGGGCCGCCGCGCTGGCCGAACGCGGCCGCATCGCCCGCGATATCCACGACGTGCTCGCCCACACCCTCGGCGGGCTGGTCATGCAGCTCGACGCCGCCGACGCCCTGCTGGAGGCGGGCGAGGTGGACCGTGCCGCCGACCGCGTCCGCGCCTCGCACCGGCTGGCGGTCTCCGGCCTCGAGGACGCGCGCCGCGTGGTGGGCGCGCTGCGCTCGGAGGGCATCGACCTGGCCGCGGAGCTGCGGCGCCTGGCCGACGAACATCGCGGCGCCGGTGGGCAGGTCGAGGTGCGCACCGATACCGAGCTGCGCGGCATCGACGCGCAGGCGGCGGTCGCGATCACCCGTGCGGTGCAGGAGTCGCTGACCAATGCGCGCAAACACGCTCCGGGCCAACCGGTCTCGCTGTCGCTGCGGGCCGAGGACGACCGGCTCGCCGTGGACATCACCAATCCGCTCGCCGCCCAGCGCGGTTCGCTCACCGGCTCGGGGTCGGGCGCGGGTCTGCTCGGGATGGGTGAGCGGCTGGCCGCCTCGGGTGGCACAGTGGAGGCGCGGAAGGAGGACGGGCGATGGACGGTGCGGATCCGGGTGCCGCGGTTTCGCGCGGCGACGCCGTGATCACGGTGGTGGTGGCCGACGACCAGACCACGGTGCGCGACGGCCTCACCACGGTGCTGTCGCTGCTGCCCGACGTGCGGGTGGTGGGGGAGGCCCGCGACGGCGCGGAGGCCGTGGAACTGGTGCGCCGCCTGGCCCCGCGCGTCGTGCTGATGGATCTGCGCATGCCCGGCATCGACGGCGTCGCCGCCACCGCCGCGATCACCGCCTCGCACCCGGGGACCTCGGTGCTGGTGCTGACCACCTACGCCGACGACGCCTCCATCGCCGGGGCACTGCGCGCCGGGGCCCGCGGCTACCTCACCAAGGACGCCGGGCGCGCCGAGATCGCCGCCGCCATCCGCTCGGTCGCCAGCGGGCACACCACCCTCGCCGCCGATGTCGGCGCCCGGCTGGTCTCCGCGCTCGGCGCGCCCGCGCCCCCGCCCGCCGCCGATCTCACCGATCGGGAACTGGACGTGCTGCGCCTGATGGCCCAGGGCCGCAACAACTCCGAGATCGCCAAGGAGCTGTTCATCGGCGTCAGCACGGTCAAGAGCCACATCAATTCGCTGTTCGCCAAGCTCGACGTGCGCGACCGCGGTCAGGCCATCGCGTACGCGCATCGCACGGGATTGGTCAGGTAGCAACGGGTTTCGCGCGCACGCGCAGGTCGGCGATCTCCAGCAGACCGTCGAGTTCGACCCGGCCGACGACCTGGTCCGGGTCGACCGCGAGCCCGTCGCGGCGGGCGATGTCGAGAATGCGTTCGGCCAGCGGCAGCACCAGGTGCCGTCCCCAGCAGCGCTCGGACGCGTGACCGAACGGCAGATAGCCGGGATGGGTGTCGGGGTCGAGTTCGTCCCAGCGGTCGGGGCGGAATTCGTCGGGCGCCTCCCACAGGCGCGGGTCGCGCTGGCTGAGCAGGGGGAGCAGCAGAATATCGTCGCCCACGCCGATCCGGTCGTCGACGGCCGCGTATTCGGGCCCTTTGAGCCGCAGCAGATTCCAGGACGGCGGCAGCAGCCTGAGGGTTTCGAGCAGAATATTGCGATTGGATGTTTCCGGCGGCAACGGAGAGGCCAGCCAGACGGCACTGGTCACCAGCGCGGCCACGGTGAAACAGACCGGCGCGGCGACCCGGCGGTACAGATACATCGCGTACCGGCGGTCCCGGAAATTATCGGCCCGGAAAACCTGTTCCGCCAGTTTCGACAGCGGCCGGGCCGAACCGGTTCTGCCGATCAGCGCCGCCCCCGAGGTCACCGCGGACCAGGTCAATTTCGGCGTCAACTCCAGGCGGCGGTCGACGAGCACCCGGAATCGGAAATCCTCGTGGCCGAACACGAGATCTCGAACGTAATCGTGCGCCCGCTGCGGCCAGCTCCCGGTGAGGTCGATATCGGTGTCCGGCGGGGTCTTCAGGGCGGCGCGCACATCGGCGGTGACCGCCTGCATAAAGGTGGACGCGTCGGCGCGGCTGACCGGGCGGTGGTGCACGGGTTTGAAGGTGGGCCGCTCGTCGGGCCGGGCGGGCCGGGCGGCGAGCACCGCGTCCATGAGGTCCGCTCCCGCGATCCCGATGGTGTCGGGCTCCAGCCGGAACAGATCCTGTCCGCGGTATTTGTCGAAGAGCTCGGCGATTCGCGGCGCGAACACGACGGTCCGGGAATGTCCGGCAATATGGTGTGCAGACATGGCGATATTCCTGAACGGCGGGTGGGTCTCGCGCCCGATGCGGCGAGCCGATTCGGGCGCGAGTGCGGAAGTGACGCGTTACGGAATCAGATCCAGCCGTACCACGCGTACTGCTTCAGGCTCTTCCCCTGCTTCATCCGCTTGACAATGCGAACAAGCGCCATGACTACACCTCCTGGTTCGAGTGTGTTTCGAAGTTCGCGCCCGGATCTCGGGCGCATCTGAAGAGTATGTGAGTCGCTTCGGCGGCGCGGTGGTATCGCGCAAAATTATTTATTAATTATCGAACCCGGATGGAAAATTGATGGGCGCGGCCTATTATTTCGGGATGAATATCGCGGCCGCGAGCGCGATCGAAACGCTCGACGACGACTTCTACGCCGACCCGCACGCGCACTATCACCGCTGGCGGGCGCGCGGGCCGGTGCTGCGGGTGCACGCGCCCGAGGGGGTGGTGAGCTGGCTGATCGTCGGCTACGCCGAGGCCCGCGCCGCGCTCCGCGATCCGCGACTGTGCAAGAGCGCCAACGGCATTGCCGCACTGTTCCGCCGCACCTACCCCGGCGCGCCCGCGAACGCGCCGCTCACCCGGCTCGGCCACAACATGGTCAACAGCGACCCGCCCGACCACACCCGGCTGCGCACGCTGGTGAACAAGGCGTTCACCCCGCGGGCCGTCGCCGCACTGCGGCCGAAGATCGCGGAATCCGTTGCCGCGCTGCTGGATCGGATGGCCGAGCGGCACGAGGTGGACCTGCTTACGGCGTTCGTGCTGCCGCTGCCGGTCGGCATGATCTGCGACCTGCTGGGGGTCCCGCGCGCCGATCAGGCCGAGTTCCGGCGCTGGGCGCGGGAGATGTTCCGGATCGTCGGGGCCGAGCGCGACGCGGCCATGGAGACGATGCGGGAGTACCTGCGAGAACTGGTGCGGGCCAAGCGCGCCCACCCGGGCGCGGACCTGCTGTCCGGCCTGGTGCACGCCCGCGACGCGGACGACCGGCTCACCGAACAGGAGCTGATGGACACGGCCGTCCTGCTGCTGATCTCCGGGCACGGCACCACCGTCGACCTGCTCACCACCGGCGCACTCGCCCTGCTGCGCGACGAATCCCTGATGCGGGAGCTGCGGGCGAATCCCGCGGCGATGCCCGCCGCGGTGGACGAGTTCCTCCGCTTCGACGGCCCGGTCCACCTGACCACGGTCCGCTACACCGCCGAACCCGTCCGCATCGGCGACATCGACATCCCCGCCGGTGAATTCGTGCACATCGCCGTCGCCGCCGCCAACCACGACCCCGCCCACTTCCCCGACCCCGACCGCCTCGACATCACCCGCCCCACCGACCAGCATCTCGGCTTCGGCCACGGCGCCCACTTCTGCGTCGGCGCCGCCCTGGCCCGCATGGAGGCCGAGGTGGCCTTCACCGCCCTGCTGCACCGCTTCCCCCACCTCCACCTCGCCGTCCCCGAATCGGATCTGGTGTGGCACAACAACTTCGGCTTCCCCACCCTCACCGCACTGCCGGTTCGGCCGGGGCCGTCGGGCCGTTGCGATGCACCCGCCTCCGCGTCGACGGCAGCGCGACCCCGAGCAGTACCAGCGCCGTGCCCGCCAGCGTCATCGGCGTGAGCGGCTCGTCGAGTACGGTCGCGCCGAGAACGACGGACACCACCGGGAGCAGATAGGTCACCACCGACGCCGCGACGGAACCGCCGTCGGAGATCACGCGATAGTTCAGCACATAGGCCACCCCGGTGCCGAGCAGTCCGAGGACCGCGAGGGCGAGCAGGGCGTCGAGGCGCGGATGCGGCGCGGGCGCCCCCTCGACCACCAGGGCGGGCATCAGCAGCAGGCCCGCCGCCGCGAGTTGGCCCGCCGACAGCATCATGGGCGAGATGTCTCGGTGCGCCAGGAATTTCTCCATGTACACGTAGCTCACGCCGAGGAAGACCGAGGCGACCAGGCACTCCAGCCCGCCCCGGCTCATGAGGTCGGAGCCGGACCGCCACGGCGAGAAGATGAGCACACAGCCCAGGAATCCGATCAGCAGGCCGCTCACCTGTCTGACGGTGTGCCCCTCGGACTTTCGGCCCCAGACGGCGACCGTGAGCAGCGTCCACATCGGTGTGGTCGAGCTGATGACACCGGCCGACGAGGTGCGAATACCCTGCTCGGCGATCGTGTAGAGCAGGTACGGGATCGCGTTCGCCAGCGCGGCCGACACCAGCAGATGACCCCAGACGGCGGGGGCGCGGGGCAGGCGCCTGCGCTGGAAGGCGAACACCATGAGCGCGAGAAACGCTGCGCCGATGAGCATTCGGAAGAACGTGACCTGAACCGGGCTCAGGGCCCGCAACGCTATCTTGATCCACAGAAAGGTCGATCCCCAGCACAACGCGAGCAGACCGATTCGGACCGCGTTCAC
>1056578729-97635-105186
ATGAAATACGAGTCCGGTAGTTCCGAGATCGAGGCGTTGGCGCAGCGGGTCGCGACCGCGCGCGGCAAACTGCCGCTGCAGACCGATCCGGCGCTGTTCGACGAGCTGTCCGAGGCGGAGATCACCGCCGAACGCGAACTGGCCGAATGGATTCGCGCCCAGCGCCGCCGTCAGCGCCGCCGGGCCGTGGTGGCGGAACTGTCCGCCGAGAAGCGCGACCGCCGCGTCTCCCTGTCCGTGCGCCGCGCCGACGATGCCGACCTGCGCTGGCACCGCCGCGCCCTCGCGGCCCGCCGCCGGGTCTCCAATCCCGATGCGCGCCTTGCCCAGTTGTACCGCCGCGCCGAGTGGACCTCGCGCGCCCTGATCGGCGTGGTCATCCTCGGCATGCTCTGGTCCGGCGTCAATGTCCAGCACAATCTGGTCCCCAGCGGCGATCTGCGTGATCCGCTCTACTGGCTCAGCTACGGCTTCGAGGCAATGATCTCGATCCCCATCATCGCCATCATGGTGGTGGCCACCACGGCCGCCCGCTGGGGCCGCGAAATCGCCCGGGGCAAGGTCGTTTTCCTGGAGGCCGCCCTACTCGGCGTCACCATAGCGCTGAACGCCGGCCCGCATCTGGTCGCCCACGCCCCGTCCCGCGCGGCCGAGGCGGCGGTGGCGCCGGTGATGGTCGGGGTTGTGATCTGGTTGCACGCCTGGGTTTCGGCGCGGTATGCGCAGTTGATCGATAGCGTGCCGATCCAGGAAGAGGATTCGCCCGGGACCAGGGTGATGCCCAGCGAACGGGGCGATCTGGCCATCACCGCAACGGATTCGGAGTTCGCCGTTCGCTCCCTCGGTGCCTTGTCTTCGACTTCGCCGCACAGTCACCCGCTGACACCACTCGACGCATCACATGCCCACTCGAACTCGTTGCCTACCATCCACAACGGCCACCAGTACTCCGACGCGTCGGAGCCCGCCCTTCGCAACGGCCACACGCATACCCACGCGCCCGAATCCACGGGGCGCAACGGCCACACCTACTCCCCCGAGTCCACCCACAACGGTCACGGGTATCCCCACGCGTCGCAGCCCACCACCAGCCTGGATTACACGTATCCCCTTGCGCCACAGGCCACAACGCGCAACGGCCACATCCATCCCACCGCACATCACAACGGCTTCGGCCATTCCATCCCCGCACAGCCCGATGCCAAGGGCCATCCGTATCCCACCTCCGCACCCGTCGCCCACGACGGCGACATCCCGTCGGCCACGCGAGAGTCCGAAGGACGTAACGGCCACACGCATCCCACCGACTTCGACCTGCACCACCCGCAGGAGACGCCGGGCCAACCCGCGGAGACGGCCGCCCACGACAGTGGTTGGACGATCGCCGGACATCCCGAAGCCCGCAACGGCCACACGCATCCCACCACCGACGCCACCGACCTCGACGTGAACCACTTCCGCGCGGCGACAGGGCAATCCGCCGAGACGCCCACCCGCAACGGCGGTTGGACGATCACCGAGCAGCCCGAAACCCGCAACGGCCACGCGCATCCCACAGCCGAACCCATCTCCGGCAACGGCGATGGCCCGTCGGCCGCCGAGGGCCGCAATGGTCACTCACATCCCGCCGACTCCGCTCGCGCCGGCGTGTATGACTCGCAGGCGGCCCTGGGACGGATTGCGACCTACAACGGCCATGCCGCAACCGATCCCGCGGAAGGCACTCACAATGGCCACCCTTATACGGTCGCGGGCCCGGTCGTTGGCAACGGCCGCACGACCTATGGGGACGCCCAGCTCGACGCGAACCACTCACAGGAGACGACGGAGCGGGCTGCCCATAACGGCTATGCCGCAACCGATCCCATGAAGATCGATCCGCACAGCGGCCACGTCCATGGGGACACCGTGGAGCCCACCAACCGAGACGGTCACATCCGCCGCGTCGAGGCGCTCGACGCCGAGGACGCCGATCCCACACCCGACACCGGCGGCGCGGGAAAAGTACCGGCGCCCACGCAGATCCGTTCCTCGAGTAAACGGACAGCCGGCGCGGAACACCCCTACACTCGCCGCCCGACCACTCCGGCCGAGCCCGCGGCCAAATCCCGCACCCACGAGGCGATCGAGCGCGCCACCCAACTGTCCCTCGAGGACGCCCCGGTGGACGCCCCGCAAACCCGCCGCCGCTATCCCGTGAGCGCCCCCGCTCCCGACCTCGACGACGCCCACGACGAATTCGACCCGGAACCCTCCTTCGACGAAACCGAGGATTTCGCAGCCGATATCGACGATGTGGAAGTCTGGGCGGTAGCTCGCGAAATCTCCGAACGCCGCCTGTCCAAACTCCCCGTCGAACAGCTGGCCGAGGTCCTCACCCTCGCCGACGAATCCTGGACCCCCGCCGCCATAGGAGCCTCCATCGGCCTCCCCGGCTCCCGAATCCTCGGCATCCTCGAGGCCGCCCGCCGAATCCGCCAACTGACCGCGATCCCCAGCTGACCGACACCGCAGGCCCGTTCCGCAGCGCCCCGGCGCGTCACCACAAAACATACGGTCGGCGCTGCTCCGCGAAGACCGCGAACTGTTCGACCAGTCCTATTCCGACGCGTTGACCACGGCCCGCGAAAGCCTCGACTCACTTCCCAAGCAAGCCTTGTCCGCCCATGGAGCGGGGCCTCCATCAATGCCGTCAATCCCGATGCCGCCGTACGAACGATGACATTCGGCGAGCAACACGATGGGCTGCTGACCTACGTGAACCTCGACCATCAGCCTAGGCTCACCGGGTGCATCTGGAACTGGTCACGATTGTCGTCGAGGAGTACGACACGGCTATCGAGTTCTTCGTCGGGGCACTCGGATTCGAGTTGGTCGAGGACTCGCCCGCGTTGACCGATGATGGGCGGGCGAAGAGGTGGGTGGTTGTTCGGCCGCCCGGGGCGGTTACCGGGATTCTGCTCGCTCGGGCGGATGGGGCTCAGCAGCGGCGGGCGGTGGGTGATCAGACGGCCGGGCGGGTCGGGTTCTTTCTTCGTGTCGGTGACTTCGCCGCCTCTTATCACCGATTGCGTTCCGCTGGAGTGCGATTCGTGACCGAGCCGCGCACCGAGCCCTACGGCCGGGTCGCCGTCTTCCTCGATATCTCGGGCAACCGCTGGGATCTGCTCGGCTCCGCCTCGGAGGCTTGAATGGGAGCGCGAACGAACCGCCGCGTGGGCTTGCCGAACACCGCTACCCACGCCGCAAAAGGTTCCGCAGTGCCCCGATGACCTCGGCGGGTCGTTCCTCCGGCAGGAAGTGACCGCATGTCACCGTGGCGGTGCGGAGATCGTCCGCCCAGCCGGACCAGATCGCGACCGGGTCGAACGGGAGGACGGCCTCGCCCGGGTCCTGCCAGAGCGCGGTGACCGGCATGCGCAGCCGTCGGCCCGCGGCGCGGTCGATTTCATCGTGATGGTTGTCGGCGTACGCGCCCGCTCGGTAGTCGGCGCAGATCGCCGCGATGGCCTCCGGGGTGCGGGCGGCGTTCAGGTATTCGCGGCGGATGGGGTCGGGGATCGCGTCGGGCGCCTGGGTCCAGGTGTCGAGGAAGTGGCCGAAGAACAGGTCGGGGTCGGCCCGAATCATGCGTTCGGCGAGGTCGTTCGGCTGTGCGAGCAGATACAGATGGAATGCGAAGATGCCGGAGGTTCCGTACAGGGCGGCCCACATGTCCGCCGCCGGAAGCACATCGAGGATCGCGAGGTGCGAAATCGCCTCGGGGTGATCCAAACCCGCTCTGAAGGCGACCAATCCGCCACGGTCGTGTCCGGCGAGCGCGAACCGGCTGTGGCCGAGCGAGCGCATGATGGCGACGACATCGGCGGCCATCGCGCGCTTGGTATAGGCGTCCCCGCGGCCGCCGTCTACCGGCTTGTCGCTGTCGCCGTACCCACGCAGATCCGGGCAGACCACCAGGTGATCCCGCGCGAGGTCCGCCGCGACATGCCGCCAGGCGAGATGAGTCTGCGGAAAACCGTGCAGCAGCACGACCGGCGTTCCGGCGCCGGCCATCGCGACATTGAGCGCGACCTCACCCACTCGCACCCGCGCGTAGGTGAATCCGGCCATGCGATTGCTCACCGCCCGGACACTAATCCAGGGCACCGACAGATTCCGGCGTACATCGACACGCGAACCCCCACGGTCGTGCGCGAATACCGCTACGCCACTGAGGAATCCGGCGCGCACACACGCACCGAGGCGATCTCGAGCAAGCCGTCCAGCTCCACCTTGCCCACCGTCTGCTCCGCGCTGACCCGAAGCCCGTCTCGGCGCACGATGTCGAGGATTCTCTCGGCCAGCGGCATGACCATATGGCGGCCCCAGCAGCGTTCCGAGGCGGGGCCGAACGGGAGGTAGCCGGGGTGGGATTCGGGGTCGAGGGTGTTCCAGCGGTCGGGGTGGAAGTTGTTGGGGGACTGCCAGAGTCGGGGGTCGCGGTGGCTCAGCAGCGGGAGGAGTAGGAGGTCGTCGGTGGGGTTGATCCGGGGATGGAGGGGTTCGAATTCGCGACCCTTCAGGCGCAGGAGATTCCAGGACGGCGGGAGCAGACGCAGGGTTTCCAGGAGAATATTGCGGTTCGAGATTTCCGGGGAGAGCGGGGATGCGAGCCACAGGGCGCTGGTGGCCAGGGCGGCTACGGTGAAGCAGACGGGGGCCGCGACTCGGCGGTAGAGGTACATGGCGTAGCGGCGGTCGCGGAAGTTGTCGGCCCCGAAGACCTGGGTCGCCAACTTGGACAGCGGACGGTCCGAGGTTGTTCTGCCGATGAGGGCGGCGCCCGAGGTCACCGCCGACCAGGTCAGTTTCGGGGTCAGCTCGAGTCGGCGGTCCACGAGGATGCGGAAGCGGACGTCTTCATGACCGAACACCAGGTCGCGAATGTAATCGTGGGCCTTCTGCGGCCAGATTCCGGTCAACCGGTCATCGGTTTCGAGCGGGGTTTTCAAAGCCGTTCGCACATCGGCGCTCACGGCCCGCATGAATGTGGACGCGTCGGTGCGGCTGACCGATCGCCGGTGTACCGGTTTGAAGGTCGGGCGTTCGTCGGGCCGTGCGGGTCTGGCGGCGAGCACCGCGTCCATCAGGTCGGCGCCCGCGATTCCGATGGTGTCGGGTTCCAGACGGAACAGGTCCTGGCCACGGTATTTCTCGAAAAGCTCGGCGATTCGGGGAGCGAAGACAATGGACCGCGCACTCTCCGCGGCGTGCCGTGTGGACATGACGATCTCCCGGATGGCAAATGGGACTCGCGCCCGGTAGGTTGAACCCTCGGGCGCGAGTGCAACAAAGGGTCAGATCCACCCGTACCAGGCGTACTTCTTCAGACTCTTCTGCTGCTTCATTCGCTTGACCATGCGTACAAGTGTCATGACTCCACCTCCGGTTGTGAGTGTGTCCTTTGATTTCGCCTGGGTCTCAGGCGTCTGTGAAGCGTATGTGAGTCACACCGGTCGAGGGGTGGTTTTCGAGAAGATGCGGCCGGTTACACCGCAATGATGCGGAAATGATGTCCCCACCCGTACCATGCCGAATTGTTCGGAGCATGGTCGCGAACGACGGCGAGGGGGAAATCGTGAATACCGGGACGCAGGATTCGATCGAGACGCTGGACAGCGGCTTCTACGCGGATCCGCACGCATATTATCGGCGCTGGCGGGAGCGGGGTCCGGTGCTGCGCATACACTCCCCCGAGGGCGTGGTGAGCTGGCTGATCATCGGTTACGCCGAGGCGCGGGCCGCACTCCGCGATTCGCGATTGCGAAAAAGCGCGGACGAAATCGCGCGGACCTTTCGCCGCAAATGCCCGATGGCTTCGGAAAATGCGCCGCTGACCAAACTCGACCACAATATGGTCAACAGCGACCCACCCGAGCACATCCGATTGCGAAAACTCGTCAACAAAGCCTTCACCCCCAAAGCCGTTGCCACCCTGAAACCGCATATCGAATCAACCACTCATTCCCTGCTGGACGAAATGTCCGGGCACGATGAAGTAGACCTCCTCCAGAAATTCGTCGTACCACTTCCGGTCCGAATGATCTGCGCAATGCTGGGAATACCCCGAACCGATCTGATACAATTCCAGCACTGGGCCACAGAAATGTTCAGGATCACCGGAGAAGAACGCGCAGAGGCGATTAGCGAGATACGCACCTACCTTCGAAAATTGACGGAGGAAAAGCGCGTCCATCCCGGCACGGATCTACTTTCCGAACTCGTCCACGCGCGGGACAACGGCGACCGCCTCACCGCGAACGAGCTGTCGGACATGTCGGTTCTGCTGCTGATCTCCGGGCACGGAACAACGGTGGATCTACTGACCACCGGATCCCTCGCGCTACTGCGCGACGAATCCCTGATGCATGCGCTGCAGGCGAACCCCGCGGCCCTGCCCGCCGCCGTGGAGGAGTTCCTCCGATTCGACGGACCGATCCATTTCTCCACCATCCGCTACACCGCTGAACCCGTCCGAATCGGCGACACGGAAATTCCGGCGGGCGAATTCGTGCACATCGCCCTGGCGGCCGCGAATCACGATCCGGTCTGTTTCGCCGACCCCGGCCGCCTCGACATCGACCGCGACGCCGGTCAGCACTTGGGCTTCGGCCACGGCTCCCATTTCTGCGTGGGCGCGCCCCTGGCCCGCATGGAGGTGACCGTCGCATTCTCCGCGCTGCTGAAGCGCTTCCCGGACCTGCGCCTGGCGCGTCCGGCATCGGAGCTGATCTGGCATCACAACTTCGGATTCCCCACGCTCACCGAACTTCCGGTGCGACTGCGACCGCCGCGCTGACCCCGATCGATCCGAAACGCCGATAACCGCTTGCGTGGCCGACCGCCCGGGTTGCTGGCATTGGGATCGGGCAGATTTCCAGCGCATGAGGGGTAGGCGATGGACAGCACGGTATTGCAGGAGATCTTCGCCGCCTGGAGTGAGCGGGTCGCGGCGCTGACGCCCGAGGAGTGGGCCGCGCCGACCAGATTGCCGGGGTGGAGCGTTCAGGATCTGGTCGCGCATCTCGCACCGGACAAGCGGGTGCTGGAACTGCTGCGTGGACCGCGGGTGGAGTCGCCCACGGTGATCAGCGGGGCTCAGATGCTGCGGATCTACAATCTGCCGGGCGGGGTCGCCCATACCGCGGCCGAGCAGAACGCCGAACTGGCCCGGGAGGCCGCGGCGGCCGGACCCGAGACGCTCATCGGGCGTTTCGTCACCGACGGGCCGGAGGTGATCGCCGAATTCCGTGGCGTCGATCCGAATGCCGGTGTCGCCCATCCCGATCCGACGATCGGCACGGTCAGCTTCGGCGCGCTGATCCAGGTCATCATCGTCGAGGCCACCACGCATCTGCTGGACCTGATCGCGGCCGTCGGCGGTGATCAGGCGCCCGCCGCCGCACTACGCCGCACCGTCGAAATCCTCTCGGCGGTACCGGATCCGGCCACCTTCATCGAGACCGCTACCGGCCGTTCCACGATCCCGGTGCTGCCCGTACTGCGTTGA
>1056620129-162367-168668
ACAGGCCATTTCCGGCACCCGCAGATGCGCGAGCGCCAATTCGAACTCCCGCACGTCGAGCGCTTCGACACCGGTCTGCCGGGCCGCATCCACCCGCAGCGAAGCCGACTGCTCCCGGCTCGCCCGCATCGCCGCAGCACTGCTGTAGCTGGTACACGAGACCGCGCGGCCGGACCTGCGGTTGATCATCAGACTCGCACTGCAGAACCCGTCCAGCTGCTCCATCGCGGGCAGGGTGGCGGACTTGTAGATCTCCACGGCCGAATCGATCCGGCTCGGATCGGTCTTCACCCAGGTCGCACGCGCACAAGCTCCCTCGCTGACACGGTGCGCCCGGTGCAGTCCGGCAATCTCCCATTCCTCGATCTGCGCACTGCCGCCGAACATGGCCAGCCCCTGGTCGCGGAGAGGAGCGACCCGCTGTTTACTCTCGTCCATCGCCTCCTGCGACTCCCACGAGCTGGTAGCGATGCAATGCCCGTTATCCCGGTCGACCAGCAGCGACATCCCCATACACCCGGGAATCTCCCGCAACCCGGGCAGGACTTCATCGCGCATATACGCGATCCCGGAATCGATAGCGGAGGGTCGCGCCTGAATTCTGGTAGATCGCGCGAACACGACCCACCCCCTCTCTGCTCGGGGCGGCACCCCGGTGGCGCCACCGGTCCCTCCACCCTGCTCCCCCACCACCGCACAGGCAAGGGGTAGCCGGTCGCGGTCCCACGACTCCCGCAGTGCACAGCGGTTGTCCGGTCCTCATCGACCGTCACGCTGCGGCCACTACCGGTAACCGGGCCGGTCGCACCGGGATGCCCGGCATGATGTCGCCGGGTGCCGCACGCGGAAACCGCGATGAAGACGACGCCTATTTCCAGGAGCGCAATCAGCGCGGCCGGCTCGCCTGAATTTCAGGTTTCGCTGCCGGGCCGGTGACCGGGCAGCGTCACTGGGGAATTCGCCGTGTGTGGCGATCGATCGGCGGCCGGACTGTCGCAGGTTGCGGAATCTCGGCCATCGCGGACACCCTAGGCTGTCGCCGTGCCGGGAAAAGATGCTCTGTCGAACGCTCACCGGGCCTTACTGGACAGCTGGTTCGCGCGCTGGGAGGCCCTCGCGGACCACTCGTGGCCGCTGCAGGATACGACGGTATTGCGGGTCCGCGCGGACGGCGGCGACTTCATCGTCAAGGCATCCCGGACGAGTCACCATATCGATCGGGAAATCGCGGCACATCGGTCGTTCCTGTCGTCGTCCACCGCCGCGGTACCACGTCTCGTACACGCTGACGTGGAAGCGAAGATCCTCGTCGCGACCTATCTACCGGGCGAGCTCGTCGAAGGTACAGCGGCGGAATGGGTTACGTCGACGTACCGCAAGGCCGGACAGGTACTCGATGCCCTGCTGGTTCCGGGAGAGGTATCCCCGGATTACGTCGGCAACCTACGGGATAGAGGACTTCGATCGATCACTGATGCCGGCGGACTGGTCACCGCCGGGCATCTCGACGAACTCCGGAAACGACTGACGAACATCGCTTCCCGCCCCGTGCGACTGTCGTTCACTCACGGCGACTACCACCCTCGTAACTGGCTACTCCACGACGGCGATCTCGCGGTGATCGATTTCGGCCGTGCGGACCAACGGCACTGGACCAGTGATCTGGTGCGTTTACAGGCCCAGCAGTTCGCCGCACGACCGGATCTGGCCGCGGCGTTCACCACCGGGCTCGGACGCGAATTCGGCGAAGAAGACCTCGAGATTCTCGAACTCGAATGGATGTATCAGGCGATCACGACGGTGGTCTGGGCGCACGGGATAGGCGACGTCCCGTTCGAGGAGCACGGTCGTCGGATGATTGCCAGAATTGTGAACTAGTCCATGGTCGCCGGGCTTCCCGGCCGTCGCGGCCGCACCGGCAGCGTCCAGGGCCATGGGATCGTCCAGCCGAAGGGAGTAGGGAATGCCGAATATGCGCCGGGCGCATCTCTCGGACCATCACACGATCGTCGGATGTGTGCAGCGGTGGTGGGGCGATTCGCGCACGCCCGAACAAGCCCGCGAACTCTCCCTGCTGCTACCCAAACTGTTCCTGCAGTTCTTCTCCCACACCAGCCTTGTGCAGGAGGACGACACCGGAATCACGGCGTTTCTCGTCGGCTTCTATGCCACCGACAACCAGCACGAGGCTTATATCCATTTCGTAGGTGTCGACCCGCGGCTGCGCGGGCAGGGCGTCGCGCGCACGTTGTACGAGGAGTTCTTCCGGCGCGCCGCCGAGACCGGTCGCCGGGAGGTGCGTGCGATCACCGCGCCCACGAATACCGGGTCCATAGCATTCCACCGCGCCATGGGCTTCGAACTGGAGAAGGGTGATCTCGAGATCGAGGGCCTACCGGTTCACCGCGACTACGACGGCCCCGGACAAGACCGTGTGTGTTTCCATCGGAAGCTCACCGTCGCCCCGGTGTGATCCCGCGCGCACGGACCGGGTATTTCTCCCGCGTCCCCGGCGCCCGGCACGATGTGTGCCAGGCGCCGAACACTCCTTGTTCACCAGGTAACGAGTAGCTTTTCCGGGCCCCGCACCAACAGCCCCGACTTCCACGGGATCTCGTCCACCGGCGCTGCCAGGCACAACCCCGGGAATCGCTCCAGCAATGCCTCCATCGCGACCTGGAGTTCGATCCGCGCCAATTGTGCGCCGAGGCAGTGATGCGCGCCGTACCCGAAAGCGATGTGCGGATTGCGCTGCCGGGTGAGATCGAGTGTTTCGGGATCGTCGAACACGGCTTCGTCCCGGTTGGCGGACTGGGTGTGCACGAACACCGCGTCCCCCGCTCGCACCGTGACCCCGCCGAGCACCACGTCCTCTGTCGCCACCCGTGGCTGCCCGCCGCCGGCACCGAGCTGGGTGTGGCGCAGCAGTTCCTCGACCGCGCCCGGAATCAGCTCGGGGTCGGCGCGCAACTGGTCCCAGTATTCGCGCTGGGTGAGCAGGACGTAGGTGAAGTTGGCGATCTGGTTTGCGGTGGTCTCGTGGCCGGCGATGAGGATCCCGACCCCCAGGTTCACCAGTTCCTTCTCGCTCAGCCGGTCCGCGTCGTCGCGGGCCGCGACCAGGGCGCCGAGCAGGTCGTCGGTGGGGTGTTCCCGGCGCTGGGCGACCTGTTCGGCGAGGTAGCCCTCGAGCGAGCCGCGGGCGGATTCGATCTGCTCGCGGGTGTAGGCGGTGGTGGACAGGATCGCGTCGGAGAAGTCCCGGAAACGGTGCTGCTCGCGGGCCGGCACGCCGAGCATTTCGCAGATCACGGTGACCGGGAGCGGCAGGGCCAGTCCCTGCACCAGATCAGCAGGGGAACCGGCGCGTTCCATTTCGCCGAGTTTCTCGTCGACGATCTGCCGGGTGCGGGGGCGCAGTTCCGCAACCCGGCGGCCGGTGAACGCCTTGGCGACCAGTTTGCGCAGCCGGCTGTGCTCGGGTGGGTCGAGGCTCAGCAGTGAATCGGCCTGTGCGGGGGTGGGTGTGGCGCGCGGGACGTCTTCGCGGCCGACGGTTGCCGCGCGGCTGAATCGGGGATCGCCGAGCACCGTTCGCACGTCGTCGTAGCGGGTGACGAGCCAGCCCTGGCCGCCGTAGGGCAACTCGACCCGGCTGACCGGCTCTTCGCGGCGCAGTTTCGCGTAGAGCGGGTCCATATCGAGACGTGTCGGTGCACCGAAGGGGTAGTGGCGCACCTCGGTGTTCACGGTCATGCGGTCTCCCTTCCGCGGCGCCCGGGGATCGGACACCCAGCGATGTAAGCAGTTGCTTACTTAGCCAGGGTAAGGGTGTGCGGGATTGCGCGTCAACGACGCGATCGCCTTATTCCGGAGGGAATCCCGGATCGTTGCGTTCCAGCAGTACACCCGCCGCACGCAGCACATATCCGGCAATCTCCGCAGGATCGGCGCCGGCCAGCGGCTCCCGGCGCAGCACCGAACGCACCATCCCGATGCCGAGCAACCAGGCCAGCAGTAGATCGGCGCGTAACTCCGCGCCCGCCTCGTCGGTGAGCGAGGACAACGCCCGGATGTACTCCTCCCCCAACTCCCGGCGAATCACCGACGCACTCGCCTCGTGCCCACTGGACCGCAACGCCGCCTGCAACCAATCCCCGTGCGCCGCGGCTTCGCTCGGCTCGAGCGCCTGTTCCAGCAGCCGCGACAGCAGTGTCTCCACGGACCCTGATTCCAGCATCGAGCGGCCCCGATCGGTCATCGTCGCCCGGAACAGCTCGTCCTTGTTCCCGAAATACCGGAACAGCAGGGCCTGGTTAACACCCGCCCGGGTCGCGATATCGCGCACCGTCGCCCGCTCGTACCCCCGCTCGGCGAACAATTCCCGCGCCGCCCCCAGAATCGCGGCCCTGGTGGCCGCGGAATCCCGTTTCCGGCCACCCGGCTCGTTTCCGCCGACCATTTGTCCTCCGATCCACCGATATCCGGACAAGCAGCGTAAACACATTCCGGCAGCGACCGACCCCCGAGTGTGGACAGATCGCCCGAATATCCGCCTCGTCGATATCGCAGCCGGTGACATGCGCACCTCGTTCGCGCAACCCGGCAGCGGGCGCCGATACCCGAGGGGGCCGAACCCGTGATTACCCAGCTCCGCCCGGCGGTTCCTGGCTACATCGGCTCCCTCTTACGATTTGCGCGCCAACCCGGCCGATATGAGCTGATCCCATACCGTCAGTTCCCGTTCCGCTGTACCGATATTTTTGATCGGCGTATCGGACTCGCCAGGGGTATCGGGCCGCCACAGCACCGCGGGCACGATACCCGGCTCGAGCAGTTCCAGATCACCGAACAATTCGCGGATCTCGTCGTCCGTGCGCCACCGCCCGCGGCCGAACGTCGACTGCAATTTCTGTTCCGCGGCCTCGGTCTCCGAATTACCGCCGGAGCGGAAGTGAGAGATGAACACCTCGCTGCCCGAAGGAATCTGATCGCACCAATAGGAAACGAGACCGCGCGGATCTTCGTCGTCGTTGAGGTGGTGCAAGATCGCGCTGAACACCATCGCCACCGGCCGGTCGAAATCGATGAGCCGGCGTACCTCTGCGCTGTTGCGGATCTTTTCGGGCTCACGTACATCGGCCTGGACCACGGTAGTGCGGTCGTCGGTGGCCAGCAGCGTCCGGCCGTGCGCCAGCACGATCGGATCGTTGTCCACATAGACGACCTTCGCGTCGTCTGTATATCGCGCCGCGATCTGGTGCACGTTATCGGCGGTCGGCAGACCACTACCCAGGTCGATGAACTGTTTCACCCCACTGCGGGCGATATCACGCACACCCCGCACCAGCGCCTGCCGGTTCCCGAAAGCAATAGCCACCGAGCCGGGCAGATCGACCTTGAAATGATCGCCGATCTTCTGATCGACGGGGTAGTTGTCCTTCCCCCCGAGCAGATAGTCATACACCCGTGCGATGCTCGGTGTATTCGGATCCACGACGCCCGCACTGTCATTCATCACGCTCTCCCATCGACGGGGCCTCCCGCGCCCTCATGGTATGCAGCCGCGCAATCCTTTGTCCCCGCAACCACTGTGGCTCGATCTCCACATCGGCGCAGCGCTGCCGGTGAGCGGTTACTCGTATTGCCCGGCAGCTGGCCCATGGACGTCGTGCATGACGCGTAGTCGGCCGGGCTGAGCAGGATCACTTCGCCGGCGGCGAGGGCCAGCGCGACCGTATCCGCACGGGCGCTCAGGTCAGGCGTAGCGCGGCAAGCTTCCAACCGGTGGCCGTGTGCTCGACGCGGCCCGCGAGGGCGAGCCGGCGGGGGCCGCGCTGGTACATGGCTATCAGTTCGAACGCCTGGTCGCCGGCCGGGAACAACCGGAACTTGGTGAGCACTGCGGCGCCCAGCGTCCGGCTGGGGGCATGATCGCCCGCCACCAGGACACCGACCGTGTGCACCAGTGCGGACGCGCACAGGGTGTTCAGCTGCGCTACCGGACGGCGGCGGTCCAGGACCTCCAGCAGGATCCGCAGGGCCCTTCCGGTGAATTCCCTGGCTTCGCTCGGTTCGGTGCTGTCGTCGGCCGCATGCCCGGCTCGGTGCGCACGCCGGATCCCCGCCGGTGTGCTGCGGTTGGCGCGCAGGGATTTGCGATCGATGCGGGGACGGCACCCGGCGGGCGTTTCCGCGGGTGCGCCGGTCGGTGCCGGTGCAGTAGAGACAGCACCATGGGATTCGTCCGGCGCCGACCTCGCCTCGCGGTCGCTGTTGCTCCGCGGTGTGCCGGTCTGCAC
>1071464149-26021-35410
ATGTCCCGCATCGAATGGACCGAGCCCGACCGCCCCAACGCGCCTGTCCAGTACGCCCGTTGGCACTCCGAGAGCGATGCCCCCGCACCCCGCCGCATCGTCCTCGCCGACGACCGGATGAAGGCCGACACCGCCCACCGGCTCGCCTGCGAGGGCACCGCGCTGCTCTGGCGCGGCGACTTCCACGGCGCCCGGCAGCTGCTGACCGCCCTCGGCCGCCGCGTCGACCGGAAGGCGCCCGCGCCGGCGGCCACGCCCGCCGAGTCCTTTCACCGCCACCGCCGCGCCCGCGGCCACCGGGCCAGGGTGCTCGGCATGCTCCTGGTGCGTCTCGACGGCGATCACGCCCTCGGGCTGCGCCGGGCGCCCGACGTCCGCGCGGCCTGTCGGGAGGCGTACGGCCCGCCCGACGGCCCGATGGTGGTCTCCCTGCGCGAACTCCTCGGCGTCATCGGCGCCCACGAGTGGCGGGTGAAGGGCGTGCACGTACCCGCCCTCGAGGCCAGGATCCATCCGCACTACGGGGTGTTCTCGCCGGTCAGGGGCGAGTACGTCGACCTCGTGGCGCGTGCCCCGCTGCCCGCCGCCGTCGCGCAGGAGGCGCCCCGGCCGCGTACGGCCTTCGACATCGGCACCGGAACGGGCGTGCTCGCGGCCGTCCTCGCCCGCCGGGGCGTCGACCGCGTCGTGGCCACCGACATCAGCCCGAGGGCCCTGGCCTGCGCCCGGGGCACCGTCGAACGGCTCGGTCTCGGCGGGCGGGTCGAGGTCGTGGACACGGAGCTGTTCCCGGCGGGCCGTGCCTCGCTCGTCGTGTGCAATCCGCCGTGGCTGCCCGCCCGTCCGACGTCCGCCGTCGAGCAGGGCGTGTACGACCCGGGCGGCGCGATGCTGCACGGCTTCCTGGCCGGACTCGCGGCGCACCTCGAACCGGACGGGGAGGGGTGGCTCGTCCTCTCCGACCTCGCCGAGCATCTCGAACTCCGTTCCCGTGAGCAGCTGTTGGCGGACTTCGACGCGGCGGGGCTGCGGGTGGTCGACCGGCTCGACATCGCACCGCGCCATCCACGGGCCGCCGACGCCACGGACCCGCTCCACGCCGCCCGCGCGGCCGAGGTCACGTCCCTGTGGAGGCTCGCGCCCCGGTGACCCGCCGCGGCCGACGGCGTCTCGGTTTTGAAGCGAGTGATTCAGAATGTGCTAGCGTCAGCGCCCGTCGGTTCTGAAGCACTCGCTCCAAAAGCATCCGCCGCCCCGCGGCGGACGGCCCGCGTCGACCTGCGTCGGCGCACGGCGTCGGCGCGGCCACGCCCACGGCCACCGCCACGGCGTGCGGCTTCAGAAACGCGTAGCGCATCTGTCGCATCTATCGCACGTATCGGTCGTGAACAGGAGGACCGCGTCAATGCCCCCTGCGGTGTACATAGTCGGGCTCGGCATCTTCACCCAAGGAACATCGGAGTTCATGCTGTCCGGCCTGCTGCCGGGCATGGCCGACGACCTGGGGGTGTCCATCCCCGACGCCGGCCTGCTCATCTCGGCGTTCGCGATCGGCATGGTCGTCGGCGCCCCGCTGCTCGCCGTGGCCACGCTCCGCTGGCCGCGCCGCACGGCGCTCGTCTGGCTGCAGGCGGCCTTCGTCGCGGCCCACGTGGTCGGCGCCCTCGCGCCCGGCTACGCCGTCCTGTTCGTCACCCGCGTGGTCAGCGCCCTCGCGTACGCCGGGTACTGGGGCGTCGCCGTGGCCACGGCGGTGGCCCTCGTCCCCGCGGACGCCAAGGCGCGGGCGGTCGCCGTCGTGGCCGGCGGGCTGACGCTCGCCACCATCGTCGGCGTCCCGGCGGGCACACTGCTGAGCCAGTACTCCGGCTGGCGCGCCGCGTTCTGGGCGGTCGCCGCGGCCGCCATGGTGAGCCTTCTCTGCACGCTGCTCGTCGTCCCGGGCGGCCGGGCCGCGGGCGAGTCCCCCTCGGTCCGCGCCGAACTGCGGGGCATGGCGCGCCCGCAACTGTGGCTCTCGTACGCCGTCACGGCCTTCGCCTTCGGGGCGGTCGTCGTCACCTTCAGCTATCTCGCGGCGCTGCTCACCGACGTGAGCGGGGTGCCCGAGGGCTGGGTGCCCGCGATCCTCGCCCTCTTCGGCGTCGGTGGTCTCGCGGGCATCGTGATCGGCGGGCGCACCGGCCAGTCCCGGCCGCTGGGCACACTCGGCCTCGGGCTCGGCGCCCTCGCCGTCTTCTCCGCGCTGCTCGCGCTGACGGCGCAGGTGACGGCCGTGGTGATCGTCCTCGTCTTCCTGCTCGGCCTCGTCGGGTACGTCACCAACCCCGCCCTGCAGTCACGGGTGTTCACCCTCGCGCCGGGCGCGCCGACGCTGGTCGGCGCCACCAACACGGCCGCGTTCAACGTCGGCAACACCGTGGCCCCGATGCTGGGCGGCCTGGCCATCGACGCCGGGTACGGCTACGCCTCGGTCGCCTGGGTCGGCGCCGCGCTGGCCGCCGCCGGGACGGTGGCCGTGCTGTGGGCGGCGCGGCTGGAGCGAGCGGAGCAGACGGACCGGGCGGACGGGGGTGTGACCTCCGCCGCGGAGGCTGTTTTGTAAGGCGTTTCCAAAACGGTTACTGTGGCGCACATGGCCAGACCGCGAGAGTTCAACGAGGACCGCGTCGTCACCGCGGCCATGGAGACGTTCTGGCGCCAGGGGTACGAGGGCACCTCGACGCGCGACCTGTGCGACAGCACGGGGCTCGGTCCTTCGAGCCTCTACAACACCTTCGGCGGCAAGCGGCAGCTCTACCTCCGCGCCCTCCAGCGCTACTACGAGACGGCCACCGCCGCGCAGATCGAGATCCTGCGCGGCGGCGGACCCGCGAAGGAGCGGCTGCGCGCCATGATGATCCACTCCGTCGACGCCGACCTCGACGCGGAGGGCCCGCGCGGCTGCTTCGCGATCAATGCGGCCGTCGAGGTCGCCGGTCTCGACCCGGAGGTCGCCCAGGCGGTGCGGCGCAGCTTCGACCGGGTCGAGGACGAGCTGTGCGTGGTCGTGGAGGAGGGGCGGCGCGCGGGCGAGATCCGCGCCACCGGTGACGCGCGGACCGTGGCGCGCCGGGTGCAGAGCACGTACTACGGCCTGCGGGTCCTCGGCCGCGTGCAGGGCGACCGTGAGGTCCTGCTCGCCACGGTGGACGGTGTGCTCGCCGACCTGTGACGCGCGGGCGTGCCCGACGGGGGCCGGGGGTCTAGGTCATGTGTTCGCATACGTTCCGTAAGATGGCCGAATGTCCGGAGTGCCCCCTCGATCTTCCCGCCTGGAGACGGCCGTCGGCCTGGTCTGTTTCGCCGGTGCCTTCCTCCTCGTCGCCCTGACCGGCGACGCGGTGTGGCGCCGCGGCACGGCCGTCTGTCCCGGCGGCGCGTACGTCTTCGGCGGGCTCGTCGGCTTCCTCGCCCTCGCCGTCTGGCCCGCGGCCGACACCCTGCGGCGGCGGGCGCGCGCCGCCGGTACGTCGGCGCGGAAGGCCGCCGGGCTGCGGGTGCTCGCCGCCGGCGCGGGCGTGGCCGGCGCCTTCGCCGTCACCGCCGCCCTCGCGTTCCTGCGCGGACGGAACGGGGTGGCGCTCGGCGCCGTCTTCCACGACGGCCCGACGTGGGTGGAGGAGAACCCGGAGGCGGCCTGGACCCTCGCGCCCGGTCTCGCCGTCGGGCTCGCCGTCCTGCTGGCGGTCGCCCTGCGGCGGCCCGGCACCGGGCGGCGCGGACGTCCGCGCGGCGCGCGCCGGCCTCCGCGCGGTGCGCGCTGACGTTTCGCTCACGCGCACCGTGAGCCGCTCACGCACCACCCGCCCCGGCGCCTTCCGGATATGCCCGGCATAGCGTCCCACCAGCCCGTTTATCGGGTGTTGATCGGATGCGGCGACGCTCCGCGGGTCCATGTCGCTCATGGGCACACGGAATCGACCGGAGGTACGAACATGAAGATGGTCCGCTCCCTCAAGAAGAGGATCACCGGCGAGAAGAGCCTGAAGGCGTACGCCTGGTACCACTGGTACTAAACCGGCGAACCAGTCACCTCGCGCGGCCCGCGCGGCCGCGCACCCGTAAGGGCGCCTCGCGCCCAGGGACGTAATTCGCCGTCGAGGCCCGCACCCGGCGCGCTCATGCCGCCGGGCGCGGGCCTCCCGCACTGGGAGACCTCCGATGTCCCTCTCCGGCAGCACCGACCGGCTCGCCCGGACGACCGTCTTCACGCCGAGGCTCGACGCCCTGCTCCGCGACCACCGCGGCGAGGACGTGTTCCGCCTGGACGCCGACACCGTCGGCGTCGCCGGGCACGACCTGACCGACCGGATCCTCGCCGCCCGCCCGGCCACCGAACATGAACGTCCGACCTTCAAGCCGCTGCACGGGCGTTCCATCCCGCGCACCGAGGCGTCCACCGTCATGCAGGCCATCGGCCGCGACGTACGCGCGGCCCTGAAGAAGCCCGTGCCGGCGGACGCCGACCTCTCGGGTGAGTGGCCGCACGTCGGCCACGTCTATCTGCGCGACCTGATCCTCGGCGCCGACCCGTACCGGCTCCGCATCCTCATGGACCGCACCCTCGAGCTGACGCCCAAGCTGACCTGGACGGTCATCGTCACCGGCGCCGCCCTGCCCGGCAGGCTCCGCCCGGGGGCGCCCGTCACCGGCATCGCGGGCCTGACCGCGAACGCCACGGGCTATAACGACCGCCGCTACGCCATGGGCCTGTACCGGCGGGCCGCCGCCCCCGTCTGCTTCACCGTCTCCACGCTCGTCGCCAACGCGTACTGGCTCGGGGCACCCTTCGACGACGCGACGCCGAACGAGCACATCCTGTACGAGTCCATGCGGCTGCTGCCCCCGTCCTGGAACATCCTGCGCAACGCGTCGCCCGAGTACCCCGCCCTCGACGACCGCATCGGCGCGGCCGACGACGTCCTGCTGCTGCCGCTGCTCAGCCACCGCGACCCCGCGCTCTGGGACGACCCCGACGCGTTCCGCCCCGAGCGCTGGGCCGCGCTCGACCCCGACGACCACCCCGGTTACGTGCCCTTCGGCCACGCCTCCGAGCGCTGCTGGGGGCGGCACATGGTGATGCCGCTCGCCGGGATGCTGCTCGACATGCTGCGCGGCGCGGGCATGACGGTCAGCCCGCGCCAGACCACGGCGAAGGTGCCGCTCGCGGGGCTCCTCGGGGTCGACAAGGTGCGGCTCGTGCGGTCCGGTCGGACGTCGTGATGTGAGCAACACCCCATGGCTGGAAGGGAGTTGCTCACTGGCGCCCGGAGCGGGTGACAGGGCATGGTGGGAGTGAGCGGTGCGACACCGTACCGCCCGGGCCCGTCATGGGGTTCGACCACAGGGAGTGGTGGACATGGCTGCGAACTCTCGGCGCATGAGCGCCAGTGCATACGGGAAGTGACCCGGCCCGACCCGGCCGACCGGTCGTTCCTGGACGCAGCCCCGCTCCTGATCACTGAAGCCGAACTTCGCGGCAGCGCCGCGCGGTTCGGCCCGGGTTCATCGCCGGAAGCGTCCCCGTCGGCCGTTCGGCATTCCGGATCTCCGCAGCGCGCGATCTCCGGACCTCGCCCCTCACCCGCTCCGCCCTGCCGACGGAGGCACCCCATGACCACCATCGTCGTTCGACTCGCCGCAGGAACGCCTCAGATCCTGCTCGCCGTCGTCATCGTGCTCGCCGTGACGTTCCTGGCCGCCCTCGCCATCGCGGTCCGGGGCACCGCACCGGAACAACGCGCCACGGTGTTACGGGCGTTCGCCCACATCCTGCCCGTACGCCGCAGATAGGCCACACCCGCGTTCGTGCCTCGCGGTGGCAGAGGCCGGACGCGGTTCGGACGCCTCGATCGCGAACCGTGTTCACGCGAAGTATCCCCAGAAGTAATCACAGCTGCTTGGATGTGCGGGCGCCGGAACAACGGCATCGTCCGCACCATCCGGAACAGCATCGACCGACCCCCCACCCTCAGGAGTTTTTGTGCCGCACGCAGCGCTGCGCAGGACCCACGCGGCCGCGATCACCACCGTGCTCGCCGCCGCCACCCTCGCCGCCGTCGCGCCTTCCGCGACGGCCGCCCCTGCCGCCACGCCTTCGCTCAAGGTGCTCACGTACAACACCTTCCTGTTCAGCAAGACGCTCTACCCCAACTGGGGCCAGGACCACCGCGCCAAGGCGATACCGGCCGCGGACTTCTTCCAGGGCCAGGACGTCGTCGTCCTCCAGGAGGCGTTCGACAACTCCTCGTCCGACGCTCTCAAGGCCAACGCCGCGGACCGCTACCCGCACCAGACGCCGGTGATGGGCCGCAGCAAGAGCGGCTGGGACGCGACCGGCGGCGCGTACTCGGCGGTGACGCCGGAGGACGGCGGCGTGACCGTCCTGAGCAAGTGGCCGATCGTGCGCAAGGAGCAGTACGTCTACAAGGACGCGTGCGGGTCGGACTCGTACTCCAACAAGGGCTTCGTCTACGCGGTCCTGGACGTGAACGGCACGAAGGTCCACGTCGTCGGCACGCACACCCAGTCCACCGACCCGGGCTGCGGCAGCGGCGAGGCGGCGGCCACGCGGGCCAAGCAGTTCAAGGAGATGGACGCGTTCCTGGCCGCGAAGAACATCCCGGCGGACGAACAGGTCATGGTGGCGGGCGACTTCAACGTCGACTCGCACAGCTCCGAGTACGCCTCGATGCTCGCCGACGGCGGCTTCGCCCCGGCCGACGCCCGCACGGGCCACCCGTACTCCTTCGACACCCAGGACAACTCGATCGCCGCCGAGCGCTACCCGGACGACCCGCGCGAGGACCTCGACTACGTCCTCCACCGCAAGGGCCACGCCCGCCCGGCGACGTGGCGCAACGAGGTCATCAAGGAACAGACACCCCCCTGGACGGTCTCCAGCTGGGGCAAGCAGTACACGTACACGAACCTCTCGGACCACTACCCGGTCATCGCCCGCTGACCTGGCGCCTCACGAGGCCTGAAGGCGGCTTCTGGCTTCTGTTACGTCGAAGTCCGCCTTCGGGTACCGGGGGTCCAGGGATTCCAGGTGTTCCAGGAGGAGGGTGCTGATGGCCCAGTTGCGGTACCACTTGCGGTCCGCGGGGATCAGGTGCCAGGGGGCCGCCTCGGTCGAGCAGCGTTCCAGGGCGATCTCGTACGCCTCCTGGTAGGCGGGCCACAGCGCGCGTTCCTCCAGGTCGCCCATGGTGAACTTCCAGTGCTTGTCCGGGTTGTCCAGGCGTTCCAGCAGGCGGCGGCGCTGCTGTTCGTAGGAGATGTGGAGGAAGCACTTCACGATCGTGACGCCGTCGTCGGCCAGGGCCTTCTCGAAGCGGTTGATCTGGCCGTAGCGGCGGCCCAGCTGGCTGCGCGGGACCAGCTCGCGGACGCGGGCGATGAGGACGTCCTCGTAGTGCGAGCGGTCGAAGATGCCGATCTCGCCGGGCTGGGGGAGCGCCTTCATGATGCGCCAGAGGAAGGGGTGGTTCTGCTCCTCGGCGGTCGGGGCCTTGAAGGCCTTGATGCGGCAGCCGGAGGGGTTGAACAGGCCGATGACGTGCTTGACCGTGCCGCCCTTGCCGCTGGTGTCCATGCCCTGGAGCACCAGCAGGATCCGGCGGCGGTCGCCCTGGGTGCTCGCCGCGTACAGGCGTTCCTGGAGGTCGGCGAGGCGTTCGCCCATCCGGGCGGTCGCCGCGAGCCCCGCGGCCTTGTCGGCCGGGCCCGCGGGGGTCGCGGCGGCGTCGTACGAGGAGAGGTCGACCCTCTCCCCTTCGGGGATGCGCAGCAGGTCCGTCAGGCGGGGCGGGGTTCCCATTCCGGCCTTGGGGGGGGCCGTCCGGCCTTCGCGGCCTTCTTGCCGGGGCTCTCACCGGCGTCCTTGCCCCGCTTCTTCGTGCCCTTGCCGTCCTTCGTGGACTTCGCCACCGCGCACCCCTTCCGGTCGTATCCCTCGATCGTGCGGCGAGGGCTACGAGGCCGCTACTTGTGCCAGGGTCCCGTCACCGCGAACGTCGTGCCGGGCGTGTAGCAGTTCACGTACATCGTGTCGTGGTCCGGCGAGAACGTGACGCCCGCGAACTCGCCCCACTCGGGCTCCTCGGGCGTGCCGATGTTCTGCCGGCCGCGGGCCATCGGGTAGACCTCGCCGCCCCGCGTGAGGCCGTACACGTGCTGCGCGCCGCCGCCGTCCTCGCACACCATCAGGCCGCCGCTGGGCGCGAGGCAGATGTTGTCGGGGGACTCGCCGGGCAGCTGGATGTCGGTGCTCGGGCCGAACACGATGACGAGGGTCAGGCGGCGCGCGGACGGGTCGTACCGCCAGATCTGACCGAAGTGGTCGGCCGCCGAGCCCTCCGCGCTGTGCGCGAAGGAGGAGACGAAGTAGACGGACGAGCCGCCCCAGTAGCAGCCCTCCAGCTTCTGCGCGTGCGTGATGCCCTTGGGGCCGAAGTCCTGGAGACGGATGGGCGTCCGGGCCGCGAGCGGATCGGGTACGTCGACCCATTCGATGCCGTCGAAGCACGCGCCGGTCTCCTGGACGGAGGACAGGTCCGGCACGCCGGGCACCCGCATGGCCTGCAGCCTGCCGCCCGCGCGCAGCGAACCGCGGCCGCCCTCGGGCTTCTTGGGCAGGAAGCGGTAGAAGAGGCCGAACGGCTTCTGGAAGGCGTCCTCGGTCTCGTAGACGATGCCGCGCTTGGGGTCGACGGCGATCGCCTCGTGCTGGAAGCGGCCCATCGCGGTCAGCGGCACCGCGCCGGTGCGGTGCGGGTCCACCGGGTCGACCTCGAAGATGAAGCCGTGGTCCTTGGTGTAGCCGTTCGTGCCGGCCTTGTCCTCGGTCTCCTCGCAGGTGAGCCAGGTGCCCCAAGGGGTGGGCCCGCCCGCGCAGTTGACGGCGGTTCCGGCGATCGCGACGCGCTCGCCCAGGACGTTGTTTCTCCGGTCGAGCGCGAGCGCCGTACAGCCGCCCTTGGCCATCGGGTCGTACGTCAGCCCCTCGACCGTGGGCACACCGATCTTGCCGGTGACGCGGTTCTCGTGATTGCGCACGAGGTGTACGCCGCCGTGCTTGCCGCGGAAGGCGGCCATGCCGTCGTGGTTGCTGGGGACCTTGCCCTCGCCGGAGCGAAGGTCGTCGCCCTCGCGCGAGAGGACCTTGTAGCGGAACCCCTTGGGCAGGTCGAGCAGTTCCTCGGGGTCGGGGACGAGGGGGCCGTAACCGGCCTTCCCGTGTGCGGCCGCGGTGCCCGCGAAGAGTTCCGAGAGAGCGCCGGTGAAGGCGATTCCGGCGCCCAGCGCACCGGTACGGGCAAGAACCTGACGTCGTGTGGCAGACAT
>1100246595-109403-115975
ACATCGAATCTTCCCGGGCAAGGGAAATATGTCCTCAAGTGGAATCCACGCCTCCACAGGCAGTCGCAGCCATCCCTCCCGCTCCGCCGGCTCCGCCGCCGCCCGCCGCAGCGCGTCCAGCCCCGGATGGACCAGGCCCCTGCGCCACACCAGCGAGACCGGCGACAGCGGAACGGGGTCGACGAGCGGGCGGCGGACCGTGCGGGGCAGGGCCGGGAAGTCCACCACGGCCAGCACCGGATACCGGGTCTTGCCCATGATCCGCTCGAACTCCTCGTCCCCGACGGCCAGCGGCAGCGGCGGGGCGAGCCGGATGCCGTACCCCTCGAACAGGCGGGACGCCAGGTCGGTCCACTCCAGGGTGCGCGGATTGCCGGCACCGGCGTACACCGTCTCCCCGGCCAGCGACGCCACCGGCACCTCGGGCAGCGCGGCCAGCCGGTGCGCCTCGGGCAGGATCACGGCCATCGGCTCGTAGCGCACCGGCTGCCGCTCCAGCCCCGACCGCAGCGCCGGGTCCAGCCCGGCGAACCGGCCGAAGGAGACGTCCAGCCGGCCCGACAGGATCTGCTCGGCGGCTCCGGTCAGACCGCTCTCGTAGCGAGCCATCAGCTCGCAGTCGGGGGCGAGTTCACGGGCCCGGTGCAGCACCCGGCGACCGGTGACGAGGCCCGGCGAGTTGAGGTCCACCAGCAGCGGGCGGGCCCGCCCGAAGGACGTGCGGGCCGCCAGCAGCTCGTCCTGCGCCGCCAGGACCCGGCGGGCGTACGGCAGCAGGCGCTCACCGTCGGCCGTCAGCGTCACCTGCCGCGTGCTCCGCAGGAACAGCTCGGCGCCCAACTCCCGCTCCAGCCGCCGCACATCACGGCTGAGCGCCTGCTGGGCGACGTACAGCCGGGCGGCGGCCCGGGTGAAGTGCAGTTCCTCGGCGACGGCGACGAAGGCGCGCAGCAGTCTCGGGTCCAGGTCGGCGGGCATGAGCGCGAACTTACAACACGGGTGCGTGAATGGGCGCCGAGCAGGTGTTGGACCCCTTGATCCACCCTGGGCGAGGGTGAATCCATGCCCTCCGTCATATCGACTCCGGCGCGCCGGAGCGCCTACCTCCGGCTCTTCTCCCTGCGCGGCACGCGTGCGTTCACCACCGGCAATCTGCTCGCCCGGCTGCCGATGGGCATGTTCAGCGTGAGCGCTGTCGTGATGATCGCCGGGTCCCGGGGTTCGTACGCCCTCGCCGGTGCCGTCACCGCGACCGGACTCGTGGCGACAGCGCTCGCCGGACCCGGGATCGCCCGGCTGATCGACCGGCACGGGCAGGCCCGGATCGCCGTGCCCGCCACGCTCCTCTCCGTGCTCGGCAGCCTCGCGCTGCTGCTGTGCGTGCGTTTCGGCGCTCCCGACTGGACCCTGTTCGCCGCCTACGCCGCGACCGCGGCCACCCCCAACATCGGCGGCCTCTCCCGCGCCCGCTGGGCCCATCTGCTGCGCGACGACCCCGGCGCGCTGCACACCGCGAACGCCTTCGAGCAGGCCGCCGACGAGCTGTGCTTCATGCTCGGCCCGGTGCTCGCGTCCTTCCTGACCGGCACGTTCTTCCCGGAGGCGGGCACGCTCACCGGAGCGGTGCTGCTGCTCGCCGGCATGCTGCTGTTCACCGCGCAGCGCGCCACCGAGCCGCCGGTCGGCGCGCGTTCGAGGGCGCCGTCGCCGCTGCGCAGCCCCGGCATCCGGCCGCTGCTGGCCTGCTTCGTCGCGACCGGCATGGTGTTCGGCTCGATGGAGGTCGGCACGATCGCCTTCGCCGACGCGCACGGCCACCGCGCGGTGGCCGGTGCCGTCCTCGCGCTCCAGGCGGCGGGCTCGTGCGCGGCGGGCCTGGTGTTCGGGGCGCGCAGGCCGGCGGGGGTGCGGCTCGGCCACTGCCTGGCCGCCATGGCCGTCCTGATGGCCCTGCCGTGGGCGGCGGCCGGGGCCGCCGGTTCGCTGCCGGCGCTCGCGGGCGCGCTGCTGGTCGCGGGCATGGCGACCGCGCCGACGATGGTGACGGCGATGACCCTGGTGCAGCGGCGCACCCCGGCCGACCGGCTGAACGAGGGCATGAGCCTGGTGGTGACCGGGCTGCTCACCGGCATCGCCTGCGGCTCGGCGGCCGGCGGCTGGACGGCCCAGCACCTCTCCCCCGGCACCGCCCTCGCCGTCCCGGCCGCCGCGGCCGCGCTCGCGCTGCTCGTCCACACGGCATCGACGGGCGTCCGCCGGAACGTCAGCGCAGACGGACCGGAAGGCTGAGCAGGCCGCGGTGCCGAGGGTTGTCCTGCCACTCGGGGGAACGCTCGCGACCGGCGAGACGCAGGCCGGGGAAGCGCCGCAGTACGTGGGTGAACGCGATCTCGGCCTGCAGGCGGGCCAGCGGTGCGCCCAGGCAGTGGTGGATGCCGTGGCCGAACGCCAGGTGCCGGGAGGCGTCGCGGGTGACGTCGAAGCGGTCGGGGTCCGCGAAGACCGCCGGGTCCCGGTTGGCGGCCGCCAACGCGATCTGCACGAACTCCCCGGCCGGGATCGTGGTACCGGCGATCGTCACCGGCCCGGCCTCGATCCCGACCCCAGCCCCGGCCCCAGCCACCAGCCCGGCCTCGATCCCGACCCCGGACACGGCCCCGGTCACGGCCCCAGCCACCAGCTCGGCCTCGGTCACGGTCCCGGCACCGGCCACCGGCCCGGCCCCGGCCGCCAGTTCGGCCTCGATCCCGACCCCGGACACGGCCCCGGTCACGGCCCCAGCCACCAGCTCGGCCTCGGTCACGGTCCCGGCACCGGCCACCGGCCCGGCCCCGGCCGCCAGTTCGGCCTCGTGTGCCGGATCAGGCAGCGGCACGGTGGCGCGCCTTCGTCACCCGGACGTCCTCGACTCCGAGCAGGCCGAGGAGGGGGACCTTGGCGGAGCCCTGGTCGGGGCTGACGTCGAGTCCCGCGCCGCGCACGAGGTCCAGGAGCAGCTCGGCGAGCGGCATCACCATGTGCCGGCCCCAGCAGCGCTCGGAGGAGTGGCCGAAGGGGAGGTAGCCGGGGGCGGTGTCCGGGTCGAGGGTCTCCCAGCGCTCCGGGCGGAACGCGTGCGGGTCCTCCCACAGTTTCGGGTCCCGGTGGGAGAGGAGCGGGAGGACGAGGACGTCGTCGCCGGCGCCGATCCGGTCGTCGACGGCGGGGTACTCGGGCGACGCGTTGCGCAGGATGTTCCAGGACGGCGGCAGCAGCCGCATGGCCTCGTGCAGGATGTGCCGGTTCGGCGTATCGGGGTCGAAGGGCGAGCCGAGCCACAGCGCGTTCGCGACCAGCGTGGAGACCGTGAAGCACACCGGCGCCGCCGCCCGGCGGTACATGCCCATGGCGTACCGGCGCTCGTGGTAGCCGGTGGCGTCGGCCGTCAGGCCCGCGAGGGCGGTCGACGGGGCGCCGCGCCGGCCGGGCCGCCCCGGGAGCGCGGCGCCCGCCGCGATCACCGACCAGGTGAGCTTGGGAGTCAGTTCGAGGTTGCGGCTCATCAGGATCCGCAGCCGGTAGGGGTCCTGGCCGAGGATCAGGTCCCGCAGGAACAGATGCCCCCTGAGCGGCCAGACCCCGGACAGGTCGACGTCCCCGGGCCGGGGGCGGGTCCTCTGCAGCGCCTCGCGTACGTCGCCGCCGACGGTCCGCATCACCGAGGACGCCTCGCCGCGCGAGATCGAGCGTCCGTGCAGCGGCTTGAACGTGGGCCGCTCGGTCTCGGTGGCCCGGCGGGCGGCGAGGATCCGGTCGGCGGCCTCGTGCCCGGCGACTCCGACGGTGTCGGGTTCGAGCCGGAAGACGTCCTGCCCGAGATGGTCCCGGAACAGGGCGGCAAGCCGTGGATGGAACAACGTGCGGCGCATGCGGGTCTCCGGAAGGGCCGAGGGGCAGGCGGGCGGACACCGGGATCGCCCCCGCCGACGCGGCGGGGGCGACCTCACCGGGTTACTGCGAATCGGCCTAGTACCAGAAGTACCAGGCGCTCGCCTTCAGGCTCTTCTGAGCGGAGACCTTGTTGCGGATGGCGAAGAGAAGCTTCATCACTGCACCCCCTTTCAGGGTGGAGATTCACGCACTTCCTCTTGTGGAGTTCATGCGCAGATGGCTTCACAACACTCCCTCCCGGCCATCAACAAACGATGAACGCCGAGGTCAGACCCGGTAAGCCCGCACCGGCACGACAAAGGCCCCGCCGCTCGGAGCGACGGGGCCTTTGCCCACATGGGGTACCCCCTGAGGGGTTGGTGGAGATGGCGGGAATCGAACCCGCGTCCAACGGTGCGGAATCAGGGCTTCTCCGTGTGCAGTTCGCTGTGATTTTCTCGGCCCCGGCGATCACGCGAACAAGTCGCCGACGGGCCCAGTCACTGTGAGATTTCCCTTTTCACCCCGTGACCGGGATCAAGGTTTAGTTCCCTAGCTGATGCCAGGATCCGGGTCGGGAACAGCCCCGGGCTGACACTTCGCAAGTCGCTACTTAGGCAGCGAGGGCGAAGGAATCGCGCTTGGTGTTGGCGATTATTTTTTGCGACATATGGTTTACGAGATCATTGCCGCTTCCTCGACACGCTTCCCCTGCTTCGACAGCCGCTGTCGAAACCGATCATCCCCATGTTGTGTTTTCAAACTGCACACCGGGTCCAACCGGTGTTGGTGCCATCGTACGTGACCAACCCGGGCCGATGCCACCGTATTCCCGGCGCTCCCGTGCCGGCCGGCCTACACGCCGCGCTGCCTCCGCTTCGCCGCCGCGATCGCGCGGTCCGACTCGCGCCGGTCCTGCTTCTCCCGCAGGGTCTGCCGCTTGTCGTACTCCTTCTTGCCTCGCGCGAGCGCGATCTCGGCCTTCGCGCGGCCGTTGCTGAAGTACAGGGCGAGCGGCACGATCGTGTGCCCCGTCTCCTGGGCCTTGGACTCCAGCTTGTCGATCTCCTCGCGGTGCAGCAGCAGCTTGCGCTTGCGGCGCGCGGAGTGGTTGGTCCAGCTGCCCTGGTGGTACTCCGGGATGTGGGCGTTGTGCAGCCACGCCTCGCCCCGGTCGATCTGGACGAAGCCGTCCGTCAGCGAGGTCCGTCCCTCGCGCAGCGACTTGACCTCGGTGCCGGTGAGCACGAGCCCGGCCTCGTAGGTGTCGATGATCGCGTAGTCGTGCCGGGCCTTCTTGTTCTGGGCGACGATCTTGCGCTTGCCGCCCTTCTCGCCGTCCCTGGCCTTGGCGGCCGCGCCGCCCTGCTTGGGCTGGGACTCCTTGGGTACGTACATTCCCTTGCTCATAGTGCCGTCCATTTTCGCACTACGAAGGGGTCGCGCGGCCAGCCTTTAATCGGGGTCGCCCAGGCCGGTGAGCACGGTCTCGGCCCGCTCCACGGCGGCCTGCCCGTCGGCCTGCCCGGCATCCAGGTCGGGGGTGATCCCGCGGCCGTCGACGCTGTGGCCCAGGGGGGTGCGGTAGTGGCCGACGGTCAGCTCGGCCACCGACCCGTCGGGCAGTGTGGTCGGCATCTGGATGGAGCCCTTGCCGAAGGTGCGCGAACCGATCACCACCGCGCGGCCCCGGTCCTGCAGGGCGCCGGTGAGCATCTCGGCCGCGCTCATCGTGCCGCCGTCGACCAGGGCGACCAGGGGCCGGCCGGTGTCACCGCCGGGGGCGGCGTGCAGGGAGCGCTGGGCGCCGTCGACGTCGTACGTGGCGACGAGGCCGCCGTCGAGGAAGGCGGAGGAGGTCTCCACCGCCTCGTTGACCAGTCCGCCGGAGTTGCCGCGCAGGTCGAGGATGATCCCGCCGCCGGCCGGTGCCGCGCGGACCGCGGCACGCACGGCGTCGCCGGAGCCCCTGGTGAACGCGGCGATCCGGATGACGGTGACCCCGCCGGGCAGCCGGGAGACGGCCACCGGGTCCGTGGACAGGCTGGCCCGGCGCAGTTTCTCGGTCCACGCGCGCGTGCCGCGCTCCAGGCCCAGCGTGACGGTCGTACCGGCGGCCGCGTCGTCGGCGTCGCCGCGCAGTAAGGAGACCACGTCGGTGACCGGGCGGCCGTCGACCCTGCCGCCGTCGACGCTGATGAGCCGGTCGCCCTGGCGGATGCCGGCCCGGGCGGCGGGCGAGTCGGGCTGGACCTTGGTCACCTCGATCCGGCCGTCCTGCTCGCGGCCCGCCGACAGGCCGACGCCGGTGTATCTGCCGTCGAGGGCCTCCTGGAACTCCTGGTACTCGCCCTCGGAGTAGACGGCGCCCCAGCGGTCGCCGCTGCGGCTGACCGCCCGTTCGGCCGCCTCCATCGGGGACTTGCCGTCGGCCATCGCCTCGGCGGCGGCCTTCTGGACGTCCTCGTGCCGGGTGGCCGGCTGCGACGGACCGGCGGCGGACCTGCGCGCGTGCGCGGTGGGGACGGTGTCGATGGTCTCCGGGAAGGAGCCGGTGGCGGCACCGGCGGCCAGCACGCCGGCGAAGACCAATGTCAGGGCGGCCCCGCGGCGGATGCGGCGGGGCGGACAGAGCAGGTCTCGGCACAGTTCTCGGCCTGACAT
>1121499599-1196-8600
ACAACCCGACGGGACCAGCGCCAGCGCCTCGTTCAGGTGATGCTCGGCGATCCCCCGCATGAACTCCCGGTCGGGGAAGTCCCCGTCGAGCAGGCGCAGCGGGCCGGCTGTCAGCGACAGATGCTGGGTGAGTTTGTAGAGTGCGAGGCGGTCCTCGTCGAGGCCATCCACCGCCAGCTGCTGGTACTGGCTGTCGGAATGGCGGAGGCGTAGGAACACGTGCTCCCATTCGACATCGAAGTACAGCAGGTTCTCGATGTCGATCACGACGGGATGGCCGTCCCGGTCGACCCTGACGTGGTCCAGGCCCAGCTCGCCGTGGACGACGGAGTACTCGGCGCGCGGCCGCACCGCCGCGGTCAGCTGACGCAGCCGCTCCTCCAACTGATCGCGGGCGTCGGCGATCCTGTGGTCGCGCGCGGTCGCCTCGGCGAGGCAGCGCAGCGCGAAGGCGAGCGCCGCCTGCTCGCACGAGGCCGAGCGTGACGTGCCGCCCGCGTCGATCAGGGCCACCTTGCCGAAGGACTGTGCCCGGTGACCGCGCATCGTCGCCAGGCTCTCAGCGAGGCGCATCATGGTCGGCTCCGCGGCGCGCGGGTCGCGGTTGCGCAGGCCCATCAGGTCCTCCCCGGGCACGTCCTCGACGATCGCGAGTTCGGCCGGGTAGTGGGTACGGTCACGGTCGGCCAGATGGATCTCAAGGACCCGAAGGCCCAGCGCCTCCAGGCGCGCGTGCGCGGCCTCGAACAGGTCGAGCCCGGTACCGGGCGAGAACGGATCAGCGAGGTCGCCGTCGTGCTCGGTGGTCGGCCAGTAGTTCTCTGAGTCCTCCCACAGGTAGGCGATCGCCGTCCTGGCGTCGTCCATCGTCAGCCGGTACACACCCTTCGTGGTGCCGCCCGCAAGTCGCTCGACCGCCTCCAGCCGTCGCCCGCCGCCCAGCGCTGCCCGCGCCGCACCCGCCAACTGATCCCGCGTCACTCTCTTCGGCGCCACGCCGCAGCCCGCCTTCCTCATCGATGACTGGGGCACCTTACGCGAGCCCTCGTTCAATGCCGAACGAATTTCACCGCAGGTGTCATGCGCGATATAGGACCAGGCGCCAGGCAACGTGCCACCCCATGCGCTGACGTCATAAACGCTGCTCCCTGTCACGTACAGAGCCAGAGATGGCTGTACGTGAGATCAAGTTGCTCATGCCTGCCTTGGTTGCTCCGCCGGTGCCCGTCGGTTGTCTCGCCGCGTCTGCTCAACCGTCCTTGCCGAGGTCGGAAAGGCCGCCGGACACGGCTACGCAGATCCGCCCCCGGTCGACTCGTGTACGTGCTGCGGCATCGACTGGGCCGTGGGTAGATCCGGCCGGCGGTTCATACGGCTCTCCGTTCACGCTGCTCCTCGCGGTGAGCGAGCCGCCGCAGCTCCACCCGGGCGGCCGGGATCCGGTCGGGATTCGGTCGGGCGGGGTGAACCCGAACGGATACCACTGGATCCGGGAGGACAGGTCCGGGAGGCGACGGCGCAGGCCTGTCGGCGATCCGTAGGCGATGTGTCGGTGGCCGCTGAAACCATGGGTGCCACTTGCCCAACGGGGCAGTCCCAACCCCCTTCACCAGCACAGGAGCCCCCTCGCCATGTCGCCCACGCCCTCCACTCCGCCCTGGGACGTCCGACGGCTGCCTCGTGCCGATGACAGCGTCTTCCTGGTCACCGGCGGTAACGCCGGCATCGGGTACTTCGTCGCGGAGCAGTTGTCGGCAACCGGAGCCACCGTCGTACTCGGCAGCCGGAACCCCGACAAGGCCGAGGCCGCCATGGCTTCGATCCGTGCGCGTGTCCCCGGCGCACGGGTGCGGGCCGTCCGGCTCGACCTCGCCGACCTCTCATCGCTCGAAACAGCGGTGGAATCGCTGGAGGTGGAATGTCTCGACGCTGTGGTCCACAACGCCGGCGTCGCGCTCGACGTCCCGCCACGCAGGGAGACCGGGGACGGTCACGAACTCATGTTCGGCACGAATCACCTGGGGCACTTCGTCCTGACCCAGTGGCTCATGCCGCTGCTGTCGGCTGCGCCGGCGGCCCGCATGGTGACCATGGGCAGCTTCGCGGCGAAGTCCGAGCGGCTCGACCTGGACGACCTGCAGTCCCACAAGGACTACCGGCCCAAGCGCGCCTACGGACGCTCCAAGTTGGCGCAGATGTACTTCGGCGTCGAACTGGAACGTCGACTGCGCGCCGTCGGCAGCACGGTGGCGAGCGTGGTGGTCCATCCCGGCGGCGCGCTGGATTCCCTCACCCCGTCACGACCGCCGGTGCATGTGCGCAATACCGGCGCGCGTCTGAGCGCGGCACCTGCGGCCCTCCTCCTCCAGGGCAAGCACGCCGGCGCCTGGCCCGCCGTCCGAGCGGTGCTCGACCCGGCCGTGCGGGGAGGCCAGTTGTGGGGCCCACGCGTCTTCGGTCTGCGCGGCGAGCCCCGACGCGAACCGCTGTGGACCCACCTCGCCGACACCTCCGTCGCGGCGCGGTTGTGGGACGCAAGCTGTGATCTGACCGGCCTCGACCTCGGTGTCGCCCCCGGATAGTCGCAGCCACGCGCGTTGACCAACAGGCATGGCTGCGACCATCCCCCACTACAGCGCTCCGTCGCAGAACAAATGACTCGCCTGCCGGTCGGTGCCGCCCTGATCGCATGACTGAAGTGCAGTAGCGGCGGGTGTACGGCTGGGTCGGCGATGCGGCACAGCCCGCGTCGGAAGCACTGGATGAGGTGCTCAGCGGTGGCGATGTTGGGGAGCCGGCCTCGGCGGAGCGGGAACCAGATGCCTTCGACGGGCTGTCCTCCAGAAGTTGCCCATGTCATGTGCGCATGACCAAACCACCCCATTCGCTGCCATCCACTCCACACCGGTGTCCACATTGGGCGCCAATGGATAAATTAGGAGCGATTTGCCGAGATACAAATATCTATGAATTCGAAACGTGAATGAGTCAATTCAGGAAGTGACGTGAGTCACTTGACACGTTCATCGAACAGGTCTTTACTTCCCACGGCAGTTGAAATGAAGCCGGGAATTCTTCCCGGTCTCGACTTCTTCTGTCGCCGAATAAGTAGCTCGTTCACCACTAAAATGGAGGTGCTCATGAAGCTCGTTCGCATCATCAATAAGTTCCGCCCGGAAAAGAGCCTCAAGGCGTACGCCTGGTACGGCTGGATTTAATCAGGTAGTTTCCCTGCCGGGCTCGCGCCGGTCAGGAATTCTGGTCGGCGCGAGCTACCTACCCACGGAGTTCACCCATGCCTATGCACCGCGTTGGCGGGAGCGGTCGTGTCATCGAGTTTGCACCGAGAATCGACGAGCTGCTCACTCGTTATCGCGATGCATCGCTGTTCCGTCTGGAGCCCGACACGATCGGTATATCCGGCGCCGATCTGATGGACGGCTTGCTACGAAGCAGGCCGGCCAATGCGGAGGAAAGGCCTACCTTCAAACCCGTCCAGAGGCGGCTCGTCGGACGTGCCGATGCGGCCACCTTTATGCAAGCGGTGGGCTCGGACGTGCGAAACGCGTTGCAACGTCCCCTCGATGACACGGTCGACCTGACCGGCCGGTGGCCGCATGTGGCCCATGTGTACCTGCGGGATCTCGTATTCGGAAACGAACGTCTGCGATTCCGGGTTCTGGTCGACCGCCGACTGGAGTTGACACCGAAACTGACCTGGTCGGCCGTCGCCTCCGGTGCCGCTTTGCTGGGCAGGCCCGGGCAGGACGTGCCGCTGTCAAAGCTTGCCGCTCTCGTTCTCGATTCCAAGAGCTACAGTGACCGGCGCTATGCCATGTACCTGTACCGGCGGGTGGCCGCACCGGTGTGCTTCACCGTATCCGCGCTTGTCACCAACGCCCTGTGGCTGGGGGCTCCTTTCAGCGACGACGTGTCGAATCGGAACATCATCCTTGAGGCACTCCGGCTGCTTCCCCCTTCGTGGAACATCTTGCGAATGGCTTCGCCGGAGTTCTCGGACGTGGACGCACGGATCGGCCCGAAAGACGATGTCCTGCTGCTTCCTCTGCTGAGCCATCGCAACCCCAAGCTCTGGGACGAGCCCGACGCGTTTCTCCCCGACCGCTGGGACGAGCTGGACGGGGAAACACACCCCGGCTATCTCCCCTTCGGTCACGCAAGCGAACGATGCTGGGGTCGGCATATGGTCCTGCCCCTGGCCGAACGGCTCCTGGACATTGTGCGCCGGGACGGTCTCGTGGTGAGTCCGGACCAGACCAGGGGGAAGGTCGAACTCGACGGATTGCTCGAAGTGTCCGAAGTGCGGATGACTCGACCGTGACGGTCCTGGAACCTGGCGGCATATCCGCAGTGTGTCCGCCCAGGTAATCGCACGCAGATACTCACGTTGACCTCGTGGAGTCGTACGGGCTGACGACTGGACCCACCAGGTCCCGGCTCGCCGTGCGGTAGGGGCTTTGACCCCCAGATCTCGGTCGCTTGAGACGTGGACCTTGAGGGTCTGAGAACGGACAGGCTGTGGTCACGAAGTCCTGCCCGCCGGAGTTCACGGCGGACGCGGCCACGCTGTACGGGTCGCGGCCAGGAGCGACCACCAGGTCGGCCGCCACCGACCTGGGAGCAACCCGGAAGGCTGCGGATCGGGAGCCGGCACCCTACTGGGTACGCCGTCGCCCTGGCGCGTACGGCTATCCGCCCGCTCCAGCCACGGTGGCGAGTTCATCGAGCAGCGCGGCGATGGCGGCGTCGGTCAGCCGAAAGCCGTCGGCGGTCTCGACGATGTGGCCCGAGGCGATACGGGACTTCCACCACTCTTCGAGGAAGCCGGGGGCGTATCCGCCCGTGCGGAAGCCGTACGGCTCGGACACGAGGTCGAAGGCGATCATGAGCTCGTAGTCCGGCAGGGCGTAGGAACGCTCGTGCTCCGGAGGCGCGCTGACGTACCGCTCGAAGGAGTCGACCTGGTTGAAGCTGGTGAACAGCCAGAACAGGTAGTCGTACATCAGCATCGAGCGCGTGTCGGCGTGCAGGGCGAAGAACCCCTTGTCGCGCACGACGGTCTCCGCGAGCGCCCGCATGTGCCGGTCGGCGTCGGGCAGAACGTCCGCGACCTCGCGGAAGGCACGCAACAGGGCAGGGGAGAAGCCGCCGTCGCGCACCGTGGCCAGGGCGGCGAGCCGGTCCTGCTCCGAGGTGTCATAGACGGACCCGTCGACCAGGCCAGTGACGAACGCCTCGAAGTTCTCCGCGACCGAGGTGATCGCGAAGTCGCCCTCCTGGTCGACGTGCACCACCGTCGGCTCGCCGTGCCTGCCGCACGCGCGGTAGTCGAGGGCGAGCATGTCGTGGCCGGCCGAGGGGGTGTCGGCGAAGTAGACACCGATGTCGGGGTACTCCCACATGTCGATCCAGAACAGGCTGCCGTACTCGCCGCCGAGCGATTGCGGTCGGGTCCGCCCGATGCCCCGGATACCGGTGATCTCGATGTGGTCCTCGGCCCAGGACGTCGGCTCGGTCATGGGGAAGTGGACACGGGTCGGAATGCCGCCGTTGTGCGCGGTCATCAGCGCGATGTACGAGCCGGGCAGACGGTATCCGCCGAGCTCCTCCTCCAATGACGCGATCAACTCCCGAGAGGACGGGGCCTCCTCCACGTACTCCCCCAGCGCGTACGCCGAGTCATCCCAGAACCCCGCGACGTCGAAGCCCTCGAAGTACCCCACTGCGCCCTCCCGCACCTACTCGTCCGGCGATTCTATGTTCCGCTCCCAGACGCGACCGCGGCCGCCCCCGAGCTCACCGGTGCATCGGCATCGCTCCGATCACCGGACCGGAAAGGCTTCAGAGCCTGGGCCGGAGGAGCCCCCGTAGCCCATGTCGACGGCGACTCGCCGGATCAGTTATTCATGCTGTGAGGGTCTCGGGTCGTACGACGAGTGCGCCGCGTGCGAAGTGGGCTCGGCCAAGGGTGACGAGGTGAGGTGCGTTCACTGCTCGCCATCCGGCCCGATGCGCACCTCGTCCGGTCCCGTCCGGGCAGGGATCACCGCCCAGCAAGGGATCACGGAACATAATGCTGCCCATGAGCGACTCCGCAGACCCTGGTGACACCGGTGACACCGGTAAAGGCAAACCGTTGCACCGCCTGGTGCGCATGACGGGCCGTAACCCGGAGGAACACGGACGGACCTCCACCCCGTTGGAGCTCCTGTTCGACCTCACCTTCGTGGTCGCGGTCGGTACAGCGGCCGACCACTTCGCCGAGATGGTGGCCGAGGGGCACCCTGGGCAGGCGGTCACCGCGTTCGTCCTGGCAATGTTCGCGATCAGCGTCGCCTGGATCAGCTTCAGCTGGTTCGCCTCCGCCTTCGGCACCGACGACTGGCTCTATCGCATCCTGACGATGGTGCAGATGATCGGCGTCGTCGTGTTCTCGCTCGGCCTGCCCGCGATGTTCCACTCCGTCGATGAGGGCGGACACCTCGAACTGCGGGTCATGGTGATCGGATACGTCGTGATGCGCATCGCCATGCTGCTCCAATGGTGGCGCGCCGCCCGCGACTCCCCCGCCTTCCACGACGTCGGCATGGCCAACATCCGCTGGACCGCCATCGTCCAACTCGGCTGGATCGCGGTCGCTTTCACCCATCTCCCACTGGCCGCCGTGTTCACCGCCTTCGTCATCCTCGGAGCGCTGGAACTGGCACTGCCGCTGCTCACCCAGGGCAGCGCGGACGGCACCCCCTGGCACCCCCACCACGTCGCGGAGCGCTACGGCCTGTTCGCGATCATCGTCCTCGGTGAGGGCGTCGTCGGCACCGTCGCCTCCTCGGGCGGCCTTCTGGGGGGCGCGGACGGAATGCACTGGAGCGGGAACGGGATCGCCGTCGTCGTCGCCGGTGTCGGACTGACCTTCGGCATGTGGTGGGTGTATTTCGCCACCCCCTTCGGTGACGTTCTCGTGCACCGCCGCGGCCGCGGATACCTCTTCGGCTACGGGCACATCCCCCTGTTCATCGGAATCGCCGGCGCCGGTGCCGGACTGCACGTGGCGGGGCTCCAACTGGAGCACCACTCCGAGCTCAGTGATGTCGCCGTGGTCCTGTCCCTGGCCATCCCGGTCGGCCTCTACCTGTTGATGGTCTATCTGCTGCACACCCTTCTGCTGTCCGCGGCAGACCGATTCCATCTGCTCCTGATCTCTCTCACTCTTGTTCTGCTGCTGACGGCCGTCCTGCTGTCCGCAGTCGGCATCGCGATCGCGGTGTGCCTGCTCATCGTCATGCTCGCGCCCTTCGTCACCGTCATCGGCTACGAAACGATCGGCCACCGTCACCAGCAGCGGATGCTGGAGGCACTCGGCACGCACACGCTGAGCCGTTGA
>1121539238-288670-298218
ATGACCACCGTCGACCTTGTCGAACACGCCCCGGCCCGACGGGTGCCGCTGCCGGACGGGGCCGGGCGGGCCCTTGCCGCCTCGAAGATCGTGGACGCCGCGCCGGACCCCTATGAGCCGGGACTGTGGCGGCTGCGGGCAAGGAGCAAGGTCGGGGCTGTCGTGGTCGACGTACCGGGAGACGAACCGGTCACCTTGCGTGTCACGCCGAAGGTGCCGATCGCGCGCCTGTTCTTCCTCCTCGGGTACAGCCTCGATCCGCGCGGATGGCTGGACGGTGAGGTGGAGGCCGACGAGCACGAAGAGCTGCTGCCCGCGCTCGCCCACGCCGTGGAGCGGCAGACGGACCGCGCGCTGCGGCGGGGCCTTCTCCAGGGCTACCGGGCGACCGAGCAGACGGCCTTCGTGGTGCGGGGCCGGATCAAGGAAGCCGAACAGATACGGCGCCGTTTCGGTGCCGCCCTGCCCGTCGAAGTCGCGTACGACGAGTTCACCACGGACATCGCCGAGAATCGCATTCTGCGTGCCGCGGTGGAGCGGCTGTTGCGGCTGCCGGGTGTGCCTCGTGCGGTAAGGGCGCGCCTGATGCATCAGCGGGCACGACTGGCGGATGCCGCGCCGCTCGTCCGGGGGCAGGCGATCCCCGAATGGCGGCCGAATCGCCTCAACGCCCGGTACCATCGCGCCCTCCAGCTGGCACGGATCGTGCTGGACGGCGCTTCGGCCGAGCATCTGCCGGGCGGAATCCGGATGAACGGCTTTCTCTTCGACATGAACAAGGTGTTCGAGGACTTCGTATGCGTCGCATTGAACAATGCCCTCGCCCCGTACGGCGGTCGTGGTGTGCTTCAGGCGAAGAACGTTCATCTCGACGAGGAAGCCGCCGTGCGGATGAGGCCGGACTTCGTCTGGTACGGGGAATCAGGGGTGCCCGCAGCCGTGGCCGACGCGAAGTACAAGGTCGGCACTCCGGAGGGATATCCCGACGCTGATCTTTATCAGATGCTGGCGTACTGCACAGCCCTCGGATTGCGGGAAGGGCATCTGGTGTACGCGAAGGGGAGCGCACCGCACGCCGGCCATCATGTGCGCCGATCCGGTGTGATGTTGCATCAGCACGCTGTGAGTATGGGCGCGCCTTCAGCGGTTCTCCTCGCCGAGATCCGGGCCCTTGCCGAGCGGATGGCCGGCTCGCGACGGCATGCGGGCGCTTGACGCGATGTTGTAACGGTGACGCCGGAACCCGACCGCTGTGCGGCCCGGCCCGCCGTGCGGCCGCTGTGTGTCCGTATTTGTGTCGGGTTTGGTGGGAGTCGTGGCTCTTTGTTGGAGACTCTCCCCTTATGGTGTTGTTGCTGGTCAGTGCGGCGGCCTGGTGGGGCGGGGGGATGAGTCGGGTCTGTGGCGGGTGTTCTGGTCGACTCGTGATGGTGCGGCTGCTTCCGGTTCTGTCGTTGAAGCACCGTTATGAGGAATTAGTTATCTTAATTCTCATTCGCCCGTATGCCGCAGTCACCCGCTGTGAGGCGCATTCGTTGACGACGTATGACTGAGACGATCGTTTCCCCCACGCGGCAGCTCGGCACCTGGCAGCTGAGTTCGACCGTGCCCCGCAGCGCGCCCGACGTCCGGCCCGACGTCCACCTGCTGCGTCCCGGACAGCGCGTCCGGCTGGAATACACCGGTGACCTGCTGGAACAGCTGCTGGCCGCCCTCGACGGCATCTCGGACGACGGCCGGTAACGGCTCCTCCGGCGCCCGCCGCCCCGATGGGCGGCGCGTCGGCCGGCCCCTTTTCCCACCGGCCACCACCGATTCCTGTGAGAGCTGTTGTGAACGACAACCCGCGGGTCCCCGTGCCTCCCGGTACCGGCCGTCACCGGCTGCCGCGTCAGAGTACGGAGGAGCCCGTCGCCTTTGCCGGCGGCGTCCCGTACCCGCACGGCGGGCCCATGGGCCAGGCGATGGCCGACGACGGGTGGGACGCCGCCGTCGTGTCGGAACTCGGCCCCGAGCTGGCGTCGCTGTGGGACACGGAGGAACGGCCCCCCGTGGTCGGCGGCCCGGAGTCGGCGTTTCCGGACGGTGAGGGGGCGTATGGCGGGGTGTATGACGGGGCGTATGGCGGGGTGTACGAGGGGGTGTATGAGGGGGGATATGGCGGGGGNNNNNNNNNNNNNNNNNNNNNNNNNNNNNNNNNNNNNNNNNNNNNNNNNNNNNNNNNNNNNNNNNNNNNNNNNNNNNNNNNNNNNNNNNNNNNNNNNNNNNNNNNNCGGGGTGTACGAGGGGGTGTTCCCGGTTGGGGAGGGTGCGTTTTCGGTCGGCGGGGTGGTGTTTCCGCCTGCTGAGGATGCCTTTCATCCTGGTGATGCCGGATTCCTGGCTGATGGGGTGGGGTTTGATCGGGATGGTGTGGGGTTCGATCGTGACGGGGCGGCGGGGGGCGATCGGGGTGGTGTGGGGTTCGATCGGGGTGGTGCGGAACTCCACCGGGATGGTGCGGGGTTCCATCGTGGCGGCACCGGGTTTCAGCGGGACGGGCTTGTGTTCCACCCGGGTGAAGCTGTTTTCCATGGCTCCGGGGACGGCTTTCGTTCGGACGAGCCGGCGTTCTGTTCCGCCGGGTCCGGGGACCGTGCTCCGCGGGCCGCCGACGCCTGCGCGGACTCCGGCGCCGAGCCCGACGGCTGGTCCTGGAAGCGGCTGCTGAGTGCGACGTCCGTGCTGATGACGGCGGCCATCGCGGTCGCCGTCGCCGCGCTGGGCGCGGTGGCGTCCTACCCGTCGCTGCGCGCGATTGCGGCCGGCGTGGCCCCGTCGGACGTAGCGGCGCTGTGGCCGCTGCTGATCTACGGGCCCTGGGTCGTGGCCACCCTGTCGATCCTGCGGGCCCGCGTCCACCGGCGCCGTACGCTGCACTCCTGGGCCGTCGTGATCTTCTTCGCCGCCGTGGCCACGCTGCTGTGCATCGCCCGTGTGCATCCCTCCCCGGCGGGCATCGCCGTGGCGGGGCTCCCGCCGCTGACCGTTCTGCTCTGCTTCCATCAGTTCGTACGGCAGCTCGACCACGCCACCGCCCCCCAGCCCGCTGCCCGGCACGCGCAGAGCAGCCGGGGCCAGCACCGCCACCGCTCCGGCGGATGAGGCGGCCCCGGACCCGGCGTCGGACGGGGGCGCGGTAGTCAACCCTGCGAGACGACGGCGACCTGGGTCGACGTGCCGCCCGGCACGGCCAGGCCGCCACCGGAGGGTGGGCACATGCTCGACGAGCTGGACCGTGCCGTGATTCATGCGCTGCACATCGACGGGCGCGCGCCGTTCAGCCGGATCGCAGCAACCCTCGACGTCTCGCCCCAGACCGTCGCCCGCCGCTACCAGCGGCTGCGTACGGAGGAGTCGTTACGTGTCGTAGGGCTTCCGGACCCCCGACAGGCAGGCCGGACGCAGTGGCTCGTCCGGCTCACCGCCACCGTGGGCTCGGCCCAGGACCTGCCCGCACGCCCTGGCCCGCCGGCGGCCGCCGGTGATCAGTAGCACGGCGAACGGCAGGGGGTAGGCCGTCGTGAACCACTGGATGTCGGACGCCGATCCGCCCAGATCGGCGTGCATCGCCGGGGCGGTGACCTGCACGATCGTTGCGTCCAGCAGGTTCATCGCCTCACCGAGCAGCAGGGCGGCGAGGGCCGGCCGGCGTCGGCGGTGCGCCGTGCCCGGTGGCGGAAGCACACGCTCAGCAGTCATCAGGATCCCCTCCACGGTTGTCGGTACGCGGTCCCGGCCTCTGGGTGGGTGAGGGCGGCGGGATCGGTACGCGTCCCGGCCTCTGGGTGAGGACGTCGGGACCGGCCGCGAGTCAGCGTGGGGCGTGGACGTCGGAAGGCTCCAGCCGGAGCGGCGCGTTGGACGATTCCTGCCGTCAGCGGTGCGTGTGGTGTCGATTTCTCACGGCGGTCCGCGCGTGCGGCGTCCGGGGCCGGGGACACCCATGGGCCGTCCGGTCACCAGAGCGAACGAAACCCGTAATACCGGGATTTTACGGTGATCCACACCACATTGACGCGCCTTTCGTGCTCCGCTTCACTTTCCCGTGACTCCAAGCGGAAAGCCGGATTCTGCGGCAGCGATGGATTGTTGCTGTTCCGGCCCACCGAATTCGGAGCGCAGTTCAGTCAGTTCGCCGTCCCTCGGAGGTGCTGCCATGAAGCTCGTCAACTCTCTCAAGAAGAAGTTCAAGGCCGAGAAGAGCCTGAAGGCGTACGCCTGGTACATCTGGTACTGATCGGCACGTGACCCGGAAGTTTCCCCATCCAGGCTCTCGGAGGCCGCCGATGCGTACGTACGGCACGGACCGGAGCGACCGGGTCACGGTCTTCACACCGCGGCTCGCCCGGCTGTTGAGCGAACACCGCGGTGCGGACGTCTTCCGGCTGGAGGCCGACACCGTCGGCGTCGCCGGATCCGCCCTGATCGAGGCCGTGCTGCGCAGCAGACCGGCCAACGCGGCCGAACGGCCGACCTTCAAACCCCTGCAGGGGAGGGCGGTCAGCCGACCGGAATCCTCCGCCGTCATGCGAGCCGTTTCCCAGGACGTCCGTGCGGCATTGGAAGGCGATGGAGAGGGAGACGGAGAAGGAGCAGTAGCAGGAGCGGGACCGGAAAAGCCCGGTGGAAAAGCGGTCGACCTCTCCGGGGAATGGCCGCGGGCGGGGCACCTGTATTTGCGCGACCTGGTATTCGGCTCCGACCCTTTCCGGCTCCAGGTGCTGGTGGACCGCAAGCTGGAATGGACACCCAAACTGACCTGGACGGTGATCGCGGCGGGAGCCGCACTGCCCGGGTGCCCCGGGGCCGGTGCGCCGGTCTCCCGCCTGGCCGGGCTCACCGCAGCCGCCGCGGGCTACGGCGACCGCCGTTACGCCATGGGCCTGTACCGGCGGGCCGCGGCACCGGTGTGCTTCACCGTCTCCACGCTCGTCGCCAACGCGCTCTGGCTCGGCTCGCCCTTCGACGACGGCGTACCGAACCGCCACATCCTGTACGAGGCCATGCGGTTGCTGCCGCCGTCCTGGAACCTGCTGCGGGTGGCGTCGCCGGAGTTCGCGGCCCTCGACGACCGGATCGGCGCCACCGACGACGTGCTGTTGCTCCCGCTGCTCAGCCACCGCGATCCGGCCCTGTGGGACGCGCCGGACGAGTTCCGCCCCGAGCGCTGGGAGACGCTGGACCCCGAGAACCAGCCCGGCTACCTGCCCTTCGGGCACGCCAACGAGCGGTGCTGGGGGCGCCACATGGTCATGCCGCTGGCCGAACGGTTGCTGGACATGGTGCGGGAGCAGGGGCTCGCGGTGAGCCCGGAGCAGACGTCGGCGGAGGTGCCGCTGGCCGGTCTGCTCGGAGTGTCGCGGGTGCGGGTGGTACGGCGCTGAGCCGACGGCGGACAGCGCGGTGCCGGTTGCGGACAGCGCGGAGTCCGGCGACAGCGCGGTGCCCGGCCCACCCGGCCCCGGTGGGGCCGGGCACGCATCCGGAGGGTGCCGTCAGGCCGTCGCCGTGTCCACGAGATCGGTGACGAACTTGCGTACCCGGCCGCGGAGCACCGGCGTGACGCCGTGGATGACCTGCGCCCCGTAGGCGACGGCCACACCCGGTCCGGCGTCGGTCAGCCACCGGCTCTTGCGCGGCGCGCTCAGCCACTGCGGTGTCTCCTCGTGCACCGCGGCGCCGTGCGGCAGGCTGTGGCTCAGCGGTGTGCCCGGTTCGTACCCGTCGGCCGCGCCCAGCATCGTGTCGGTCCAGGGGGCGGAGTCCGACGTCGTCTCGATGTAGAACCGGCCGCCTTCCGCCGCGTCCGCGATCGTCACCCCGATCCGGCCGATGCGCCGGGGCGGTGTCCGCGGGCTGCTGATGCCGTCGAGGTGGGTGGGTACGCCCTGGCCCACGGCGAGTTCGGTGTAGCCCCAGGGGCCGGCCCCGGCGATGGACGGCATGCTGCGCCGGATCGCGGGCAGCGCCCGCTGCGTGGCGTCGGCCAGGACGTTCTGGGCGGTCACCGGGGCCGTGAGGACCTCGGCCTGGTGGCGGGGCCGCCAGCCGGCCGTCTCACTGTCCATGATCTTGACCAGTCGGGAGATCTCCTCCGCGGTGAGGAACTCCTCGACCGTCTGCAGCATGAGCGTCTCGCTGATGTGAATCACATCGCTCTCCTCGTCGAAGGTCCGGGGGGACCGGTCTCGTACTCCACGGTCCCGCCGGGGCGAGGGGGCGGGCAGGCGCAGACGGGGGCGCACACGCGCGTGATGGCTCGTACGTGTGTGCGCCCCATGGGTGTCGGTCCTGCGGGCGTCACTTCCCGGTGAGCGAGGCGCCCTTCTCCATGTTGAGCGGCCGGGCGGTCGTCTCGACGATGCCGAGGACCGCCTTGACGTTGGACTCGCTCAGCGGAATACGCAGGAGCCCGACGACCTCGGACTCGGTGAGGGAGGAGACCGCCGGACTCGACGCCGGGTCCGCGGCGGCGGGCTGCGGGGCCAGGGCGGCCGCGCCGGCCGCGGCGAGCACTGTGACGACTGCGGAACGGATACGCATCAGGATGAGGACTTCCACGGGGATCGGGGGCGGAGGACGGAAGAGCGGAACGCGACGCGAGCGAGGCGCGCACTCAAGTCAAGGCGGGCACGCGCTGTTACGAAGCGCCGTGGTCCGCGCGACCACCCCTATGGGGGCCCGGGATCACCCGGGTGGCCGAAGAGGCGGCAGGCGTGTTCGAAGGCAGCGCGGGTGCCGGTTCTTACGCTCGCGCGGCGCGGTCCGTACGCCTGCGTCGCCCTGCTCGTACGCCCGTGCCGCCCTGCCCGTACACCTGCGTCGCCCGGCTCCGGCCCGTACGCCCGCGCCGGCCGGCTCAGGACCGTACGCCCCTGTCAGGTGGCCGCGGCCGGGGGACCGCCGCGACTAGCCAGGACGATCATGGGTACCCAGCGCGCCGGGCCACCGGTGACCGCGGCGGACCCGACCGCGCAGGAGTGAGCCGGGAGGCGGAGTTGGCGGAGGCGAGGGGCACGGCCGGGTGGCGGTGGCTGTGGTGGGAACTGACCGCGGTCGGCCGCACGGTGCGGGACGCGGTGCGGCAGTCCGGGCCGGAGCGGGACACCGTGGTCCAGTCGCTGAAGGCGGCCGGCGCCGCGGTCATGGCCTGGGCGCTGACGGGCTGGTGGCTGAACGCGCCGCTGGCCCTGATGGCCCCCTGGACCGCGCTGGCGCTGGTCGACGCCACCGTCTACCGCTCGCTGCGGTCCGGGCTCCAGCAGCTCGTGGTGATCGTGCTCGGCGCCCTGCTGGCCTCCGCGGCGATGGCCGTGACCGACGGCAGCAAGCTGGGTGCCATGCTGATCGTGCTGCCGGTGATGACGCTGGTCGGCACCCACCGCAGACTCGGTGCCCAGGGCATCTACGGCGCGACCACCGCCCTGTTCGTCATCACCTACGGCGCCTACTCGCTCACCGAGGTCAGGCACCGGCTCGTCGAGACCATGATCGGGGCGGCCATCGGCATCGCCGTCAACGCGCTGGTCCTCCCGCCGGTGCACCTGCGCAACGTGCACGACCAGCTCCGCCGGCTGCCCCGGGAGAGCGCCGAGCTGCTGCAGACGATGGCCGAGGGCCTGCGCGGCGAGGAGTGGAGCGCCACGGACGCGGCCGGCTGGCACGACCGCGCGCGCCGCCTCAGCCAGGTGCTGCGGGCCCTGGCCAGTGCCCGGGAGTGGAACGCCGAGAGCTCCCGTTTCAACCCCGGCTTCCGGCTGCGCCGTACCGGGCCGCCCCCGCCACCGCCCGAGAAGGCGGACGCCGTATGGGAACGGGCCGCCGCCCACCTGGCGGCCATCACCCGCACGCTGGCCGGTACCGCCGGGGAGAAGGCCCGGCTGACCGCGCCCGGCGTCGCGTTCCTGCGGCGGTACGCCGACCTTGCGGACGAGGCGGCGACGCTGTGCCAGGCCGAGGCGGACCTGATCGCGGACAGCGAGCGGGCGGAAGCGGGGGAGCGTTACCGCAAGGCCCGTGAGCGGGCCCAGGAGCTGTACGACGGGCTCGCGGACGACTTCCGGGAACAGCGCGACCCGCCGGCGGCCGCGGCGAGCGGCGAACTGCTCGTGGAGATGAAGCAGCTGCTGCACGAACTGACGGAGTTCGCGGAGCCGGACGCCCCGGAACGCGCGGCCGCCGGGAAGCCGGGCGGCCAGGGCAGGCCGATGAGGCAGGGCCGGGAGGGCAAGCCGATGCGGCAGGACCGGCAGGACCGGCAGAACCGGCAGGGCAAGCCGGTGAAACCGGTGAAGCCACGGCTTCAGGGCCGCTCCGCCGGGCCCGCCGACGCCCCCGCTCGGCCCCCGGACGCCCGCTGACCCCCGTCCTCCCATCTCTCCCCCCCCGGATCTCCCCCCCCCCGGACGCCCGCCGACCACCGCCCCGTCCGCATAAGGGCAGGCCACCGCGTTTCTCCGGGATCGCCAGGGGCACCCGTCAGCCACACGGCACACCGTGCCCTCGTACGGGTGAAGGGAAGACCGCGACGTGAAACGCCCCCCGGCGCGCGGAGACCTGTCAGCGGCGGTCGTCTCCGCGCTGGAGCAGTCGCCCGGCACCGCACACCTGCCGGACAGCCGTACGGCGGCGGCGTCGGACCCGTACGGCGATGATCTGCAACTCGCCCTGGCCCTCTGCTACGAACTGCACTACCGCGGCTTCGACGCCGTACCCGACACCTGGGAGTGGGACCCGGAACTGCTGCGCTTCCGAGCCGCCCTGGAGCATGCCTTCCTCGTCGCGCTGCGCGCCGACGCCCCCGCATCGGAGGACGTGGACACGCTGCTCGACGGCCTGCTGGTGGAGCCGGCGGACGGCGGCGGCGTCTCGCACTTCCTGCGCGACAGGGGCGAGCACTGGCAGATGCGGGAGTACGTCGCCCAGCGGTCCCTGTACCACCTCAAGGAGGCCGACCCGCACCTGTGGGTGGTGCCGCGCCTGTGGGGTCAGGCCAAGGCCGGGATGATGGCGGTGGAGTACGACGAGTTCGGGGCCGGCCGCGCGGAGCGGGTGCACGCGCGGCTCTACGCCGACCTGATGGCCGACCTCGGCCTGGACAGCGCGTACGGCCACTACCTGGGCGCCTGTCCACGGCAGATGCTGGCCGTCAACAACCTGATGTCGCTCTTCGGGCTGCACCGCGCCCACCGGGGCGCGCTGGTCGGCCACTTCGCCTGGGTCGAGGTCACCTCGTCCCCCGGCTCGCGCCGCCTCGCGCAGGCGCTGGAGCGGCTGGGGGCCGGCCCGGCGGCCGTGCACTTCTACGCCGAGCACGTCGAGGCGGACGCCGCGCACGAACAGGTGGTGCGCCACCAGGTCGTGAAGGGGCTGCTGCGGGAGGAGCCCGCGCTCGCGCCGGACGTCGCGTTCGGCATCGCGGCCACTGGTCTGCTGGAGGACCGGCTGGGCGCGCACCTGCTCAGCGCCTGGCAGGCGGACGAGTCCTCACTGTTCGCCCCGCTGTGA
>1122395205-2009392-2015346
ATGCGTCGCCTCGCTGTTGCCATCTCTGCCCTGCTTGCCTGTTCCTCCGCGCTTGCGGCACAGACCACCATTGCCGACAGCGCGCTGCGTACCGCTGCGCAATTGCGCGAGCAGGCCCTGGCCGACAACACCGGCTTTGCAGTGGTGGAATCGCTCACCACCGAAGTGGGCCCGCGTATTGCCGGTGGCGACGCCGATCCGCGCGCGGTGGCCTGGGCCAAAGCCAAATTCCAGTCGTTGGGCTTCGACAAGGTGTGGACCGAGCCGGTGACCTTCCCCAAGTGGGAACGCCGTAGCGAACACGCCGCAGTCGTCGGCGCGCACGCGCAACCGTTGACCGTCACCGCCCTGGGCGGCAGCCCGGGCGGTAGCGTCGAAGGTGAGGTGGTGCGCTTCGAGAACCTGGCCGCACTGCAGGCCGCGCCTGCGGGGTCGCTGACCGGCAAGATCGCGTTTGTCGATTACCAGATGGTCAAGGCGCGCGACGGCAAGGACTACGGCAACGGCGGCGCGGTGCGCAGCAAGGCCCCAGCGGAGGCGATTCGCAAGGGCGCGATCGGCTTTGTGATGCGCTCGGCAGGCACCGATTCGCATCGCGTGCCGCATACCGGCATCACCCGGTTCGACGAAGGCCTGACGCCGGTACCCGCCGCCGCCTTGTCGGTACCCGATGCCAATCAGCTGGCACGTCTGGCCGCGTTGGGCACCACGCGTATCCGGCTGGCGCTGGATTGCGGATGGGATGGCACCGCGACCTCGTACAACGTGATCGGCGAGATCACCGGGCGCAGCAAGCCCAAGGAAGTGGTGGTGATCGGCGGACATCTGGATTCGTGGGATCTGGGCACCGGTGCAATCGACGATGGCGCTGGCGTGGCCATCACCATGGCCGCCGGGCATCTGATCGGCCAGCTCAAGCAGGCGCCCAAGCGCACCATCCGCGTCATTGCGTTCGCCAACGAAGAACAAGGGCTCTACGGCGGCAAGGCCTATGCCGCCGCGCACGGCAAGGATGCCAAGGACATGGCGCTGCATCAGATCGGCGCCGAGAGCGACTTTGGTGCGGGCCGTATCTACGCGTTCAACACCGGCTCTGCAGCGCCGGATGCCTCGCGCGCGGCGACCAAGCAGATTGCCGGCGTGCTGGCACCGCTGGGCATCGAGTATGCGCCGAGTAAGGGCGGCCCCGGCCCGGACGTGGGCCCGATCTCGGCCAAGGGTGGTGCGTGGGCGTGGCTGGCGCAAGACGGCACCGACTACTTCGACCTGCACCACACCGCCGACGACACGCTGGACAAGATCGACCCGAAGGCGCTCGCGCAGAACGTTGCCGCCTACACCGTGTTTGCGTATCTGGCAGCCGAAGCCGATGGCGATTTCGGCAGCCGTGCCAAGTCCGTGCAACCGCCGAACGAGTAATCTGGCAACGCAGCGCTGCGAATGCGTTTTTACTCCAGGACGAGCACACACGATGGCGGTCAAGCGGCAACGTAGTGCGAATACCGCGGCCACGTTGCTGGACGTCGCCAAACATGCGGGCGTCTCGCCGATGACCGCCTCGCGCGTGATCAACCGGCACCCGCATGTCGGCCAGGACATGCGGGTGCGCGTGGAAGCCTCGGTGCAGGCCTTGGGTTACCGGCCCAATCTTGCCGGCCGCTCGCTGCGCACCAGCGGCCTGTTGCGCATCGGCGTGTTGTACAGCAACCCCAGCGCCGCTTACCTCAATCAATTCATGCTCGGGCTGCTCGAACAGAGCAGCCTCAACGGCAGCCAGGTGCTGGTGGAAAAGTGCGGCGCCATCCGCAGCCAGCGCGCCGCGACGGAGCGCTTGCTGGCCGCCGGCGTGGATGGGGTGATCCTGCCACCGCCGTTGTGCGATTCGCGCCAGACCATCAGCGAACTGGATGCGCGCGGCATCCCGGTGGTGGCGGTGGCCAGCGGCGCACCGATGGCGCAAATCAGCTCGGTCCGCATCGATGACTACCAGGCCGCGCGCGCCATCGTCGCGCATCTGATCGAACTTGGGCACCGCCGCATCGCGCTGATCAAGGGAGACCCCAAACACACACCGAGTGCGCTGCGCGCCAACGGCTATCTCGACAGCCTGCAGGCTGCAGGATTGGCGATTGCAGAGAACCTGATCGCCGACGGACTGTTTACGTATCACTCCGGGCTACTCGCTGCGCGCAGCCTGCTGGCTCAACCCACGCCACCGACCGCCATTTTCTGCAGCAACGACGACATGGCGGCCGCCGCAGTTGCGGTTGCGCACGGACTGGGCCTGCGCGTGCCCGAGGATGTCTCAGTGGCCGGCTTCGACGACACGCCGGTGGCCACCACCATCTGGCCCGAACTCACCACCGTGCATCAACCGGTCGCCGCGATGGGACGCGCGGCAGTGTCGTTGCTGGCAGATGCGATTCGCCAGCGCCGCAAGGGCGATGCCGCACAAGGCGTGCATCAGGTGATGAAGTACACCGTGGTCAAGCGCGGCTCGACGGCAGCGCCGCCCAAGGAGTGACGCGTTGACGCACCAGCGTGCAGCGAATGGGTTGAGCCTGGATGCCGTGGAAGTGTGCGCCTGCGATGGGCGACACCGTCATTCGCACTGTCTACCGACGCCGATGCAGCCCACTCGCCGCCGCATGCACGCAGGTCAGCAAGCTGCATCCACTAACCACGCACGACATCGACCTGAGAGACCCCGAGCAATCCAGCCAACGGTACCTGTGCCTGGCGCTGCCGCGGGCTGACGGTCGCTCCCTGATTGCGCAGGATATCCAGCAACTGTTCCGCCAGGGGCATCACCATGTGCCGGCCCCAACAGCGCTCCGACACGTGACCGAACGGGAAATACCCAGACTGATGATCCGGATCCAGCTGATTCCAGCGCTGTGGGCGAAATTCATCCGGTGCGTCCCACAGCGCAGGGTCGCGATGGCTCAGCAGCGGCAGCACCAATACATCGTCTTGCGCGCCGATACGGGTATCGAGTAGCGGATACTCCGGCGATGCGTTGCGCAGGATATTCCAGGATGGCGGCAGCAGACGCAGCGACTCGTAGACGATCGTGCGGCTGGAAATGTCCGGATCGAACGGTGCTCCAAGCCACAGTGCGTTGGCGACCAAGGTGGAAATCGTGAAGCACACCGGCGCGGCGGTTCTTCGATACAACCCCATGGCGAAGCGACGTGCATCGTAGCCGTCTGCTGCGGCAGTCACTGCCGCAAGTGCCGACGCGTTGGGTTGCAGCGCAAGCGGTCTCACTGCACCGGCCGCGATGAGTGCCCAGGTCAGCTTGGGCGTCAGCTCCAGGATGCGGTCCATCAACATGCGCAACCGCAGCGGGTCGCCACCCAGCAGCAGATCGCGCAAATAGGCGTGCCCCACATGCGGCCACGAGCCGGTCAGATCCACGTCTACCGGGATGGGACGCTTCAATGCCTCGCGCACATCGCGCCCGATTGCCTGCATCAGCTTGGACGCGTGCGTGCGAGCAATCGATCGCCCCTGCAGCGGCTTGAAGGTCGGCCGCTCGGCTTCGGTCGCAGGACGCGCAGCGAGCAAACGATGCGTCATTAGAGGGCCGGCAACACCGACGGTATCTCCATCCAGTCGAAAGACGTCCTTGCCTCTATGCTCGCGCAGCAGCGCCAGCAAACGCGGCGCGAAAACAGTCGCCCGGCCCAAGTCAGCGCTAGTGGATAGAGACATCAGGATCGCTCTGCGCTCGTGACGCCCGCGTCCGGCAAAATGCTTGCCTCGCGCGGGCGGGCATGACCAATATCACACGACACACAAGGCGGTTTCGGCCGCGCTTGCCGGCGTGCTCAGTACCAGATGTACCAGGAGTAGGACTTCAGACTTTTCTTGGAAGCCAACAGATTCTTCAGCGAGAACAGCATCTTCATGAGCGACATCCTGTTTGGGGAGTGGTTTGGTGCGCCCTGATGGGCATTCGCACAATCGGTGACGCGTGACGCGAGCGGCCATGGTCGCGCTCGCCAAACCAAGCTACGCCTAGCGATCAGCCAGGAACCTTGCGAGCGCGCACAGATTCGTCACCCTGCAGCAACCGCATTGCCGCAATACGCGCTTTCACGTACATGACTTCGCACTCAGTACAAACGACCATGGCGGCCAGATTGCCGCCATGGGTTCAACGCGCCATCGGGTCATCACAACGATGGGTGTCGTCGCCGCCACCTGTGCCGTCCGCGACGGATGGACACCGGCCTCGCCGGTATCCATCCGACCGCATCACTCGACCGGCTTGGCACGCACGACAGCCGATGGCGTACTGCTCCCGGCCATGCTGTTCACTGTCACCACGTAGTCGTAGTCCGCGCCATTGGTGACGGACCGATCGACATACGATGCGGCAACGCTTGAACCAACTGGCGTAAATGCACCCGTGACACCTGCGCGACGCTGCACCGTGTAGCTGATTGCCCCCGGCACCGGCGACCAGCTCAGCTTGACTTGGCTATTGCCAACAGTGGCAGTGAGGCCGCGCGTCGCGCTCGGCACCGCGGCCGGTGCACGCAGTGCGGCCGTGGCCACTGCAGTGCCTGCGGTTGCGATCACCGGGTACGCGTTGTTCACCAGCTCGACAAACTGATTGTGGAACCAGGCACCGGAGATTGGCGCGCCGGCCAGCGCGCCGGTCAACACGCCATCGGCCGTAGTGTAGGTCGGGTCGCACATCCGGTCGAAGCCTTTACCCTCGTTGTTGGAAATGAGGGTGCTGGAGCCATCGGATTCGCCCGGCGGCTTGACCCACGCATACGCATGAAGATGCGGTCCCGGCGCTGCGGTGGGGAGCGCACCAATCCCTGCCCCGCTCTGATTGCACCAGTTGCCACGATGCAGGCGACGATCAATGCGGCCGGTATTGACGTAGGTATTGATGTCGCTCCCGGACGCGCCGGCCGGACGATTCGGTCCGCCCCACCCGTTACGACCAGTATCGATGATGAAACCGATCGTGCTGGGCCAGCCCGCGCCGACAAACCCGTTGTACAAGGCTTGGGTAAAATCGGTCTCGTCGAAATACGGGTTCCATTCGTAGTATTTCGACGATTTGATCGGCTGCCCGTTCACGCTCAACTCGGGGTTGGGCAAATTGGGCTCGTTCAAGGGCGTGGTATTGGCGGTATTGGTCACAAAGCCATCCACGCTTGCCAGCCCCGCGCTTGTTCCCTGTACCACGCGGGTATACAGCGAAATCGACGGGCCGCGGTTGCTATCCCAGCCCAACCAGCCAGAGTGACCGATATCCAGGTAGTTGTAGGTGTTTGGAACAGCATGCAGTTTATTCAGCGCGTACTTGATGCCTTCCTCGTAAATGCCCGTGGAGTTGGCCAGCGCGCAACGCATGTCATTCAAATTGGTGACCAGGTTCGGCAGGCTATCGGGCTCAATCACATTGACGATGCGGATATCCTTGTACTTGGGATCCGCAAAAATCGCCGCAATGACGTCGATATATTCTTTCTTGTAGCGCTCCAGCGCCGCCGGGGTCAGCGGCAATTCGCCATTGGATGCCAACGCGTGACAATCGCGGCCCGGTAGATCGTAGATGACGAAGCTGGCGGTGATCGGCGTATTGGCTTTTTTCTGTGCCAATGCGGCATCCAGATGGCCTCTCAGACCGAGCCGCCCGGCATTTTGCGACCCTCCGGAAATCGCGGCAATGCGATCCAGCCAGACCGCGGTGGGAAAGGTCTTCACCACGCCCATCTTGGCCTTCAACGGCACACCTTTCACCTTTGCAATCGATGCGTCGACTTTCTTGGCGTAATCGGGATTGATATACCCACTTGCGCCGACAAAAGGATTATCGACGTGAACCTGCGCACAGACGCTCGCGACGACTAACGGATTTACAGCCAGCAGCGATAACGCCACCTTGCGCGTGAGGGTGCAACGGATGCCCTTACTGGATTTCAT
>1122401957-1661246-1667200
ATGCGTCGCCTCGCTGTTGCCATCTCTGCCCTGCTTGCCTGTTCCTCCGCGCTTGCGGCACAGACCACCATTGCCGACAGCGCGCTGCGTACCGCTGCGCAATTGCGCGAGCAGGCCCTGGCCGACAACACCGGCTTTGCAGTGGTGGAATCGCTCACCACCGAAGTGGGCCCGCGTATTGCCGGTGGCGACGCCGATCCGCGCGCGGTGGCCTGGGCCAAAGCCAAATTCCAGTCGTTGGGCTTCGACAAGGTGTGGACCGAGCCGGTGACCCTCCCCAAGTGGGAACGCCGTAGCGAACACGCCGCAGTCGTCGGCGCGCACGCGCAACCGTTGACCGTCACCGCCCTGGGCGGCAGCCCGGGCGGTAGCGTCGAAGGTGAGGTGGTGCGCTTCGAGAACCTGGCCGCACTGCAGGCCGCGCCTGCGGGGTCGCTGACCGGCAAGATCGCGTTTGTCGATTACCAGATGGTCAAGGCGCGCGACGGCAAGGACTACGGCAACGGCGGCGCGGTGCGCAGCAAGGCCCCATCGGAGGCGATTCGCAAGGGCGCGATCGGCTTTGTGATGCGCTCGGCAGGCACCGATTCGCATCGCGTGCCGCATACCGGCATCACCCGGTTCGACGAAGGCCTGACGCCGGTACCCGCCGCCGCCTTGTCGGTACCCGATGCCAATCAGCTGGCACGTCTGGCCGCGTTGGGCACCACGCGTATCCGGCTGGCGCTGGATTGCGGATGGGATGGCACCGCGACCTCGTACAACGTGATCGGCGAGATCACCGGGCGCAGCAAGCCCAAGGAAATGGTGGTGATCGGCGGACATCTGGATTCGTGGGATCTGGGCACCGGTGCAATCGACGATGGCGCTGGCGTGGCCATCACCATGGCCGCCGGGCATCTGATCGGCCAGCTCAAGCAGGCGCCCAAGCGCACCATCCGCGTCATTGCGTTCGCCAACGAAGAACAAGGGCTCTACGGCGGCAAGGCCTATGCCGCCGCGCACGGCAAGGATGCCAAGGACATGGCGCTGCATCAGATCGGCGCCGAGAGCGACTTTGGTGCGGGCCGTATCTACGCGTTCAACACCGGCTCTGCAGCGCCGGATGCCTCGCGCGCGGCGACCAAGCAGATTGCCGGCGTGCTGGCACCGCTGGGCATCGAGTATGCGCCGAGTAAGGGCGGCCCCGGCCCGGACGTGGGCCCGATCTCGGCCAAGGGTGGTGCGTGGGCGTGGCTGGCGCAAGACGGCACCGACTACTTCGACCTGCACCACACCGCCGACGACACGCTGGACAAGATCGACCCGAAGGCGCTCGCGCAGAACGTTGCCGCCTACACCGTGTTTGCGTATCTGGCAGCCGAAGCCGATGGCGATTTCGGCAGCCGTGCCAAGTCCGTGCAACCGCCGAACGAGTAATCTGGCAACGCAGCGCTGCGAATGCGTTTTTACTCCAGGACGAGCACACACGATGGCGGTCAAGCGGCAACGTAGTGCGAATACCGCGGCCACGTTGCTGGACGTCGCCAAACATGCGGGCGTCTCGCCGATGACCGCCTCGCGCGTGATCAACCGGCACCCGCATGTCGGCCAGGACATGCGGGTGCGCGTGGAAGCCTCGGTGCAGGCCTTGGGTTACCGGCCCAATCTTGCCGGCCGCTCGCTGCGCACCAGCGGCCTGTTGCGCATCGGCGTGTTGTACAGCAACCCCAGCGCCGCTTACCTCAATCAATTCATGCTCGGGCTGCTCGAACAGAGCAGCCTCAACGGCAGCCAGGTGCTGGTGGAAAAGTGCGGCGCCATCCGCAGCCAGCGCGCCGCGACGGAGCGCTTGCTGGCCGCCGGCGTGGATGGGGTGATCCTGCCACCGCCGTTGTGCGATTCGCGCCAGACCATCAGCGAACTGGATGCGCGCGGCATCCCGGTGGTGGCGGTGGCCAGCGGCGCACCGATGGCGCAAATCAGCTCGGTCCGCATTGATGACTACCAGGCCGCGCGCGCCATCGTCGCGCATCTGATCGAACTTGGGCACCGCCGCATCGCGCTGATCAAGGGCGACCCCAAACACACACCGAGTGCGCTGCGCGCCAACGGCTATCTCGACAGCCTGCAGGCTGCAGGATTGGCGATTGCAGAGAACCTGATCGCCGAGGGACTGTTTACGTATCACTCCGGGCTACTCGCTGCGCGCAGCCTGCTGGCCCAACCTACGCCACCGACCGCCATTTTCTGCAGCAACGACGACATGGCGGCCGCCGCAGTTGCGGTTGCGCACGGACTGGGCCTGCGCGTGCCCGAGGATGTCTCAGTGGCCGGCTTCGACGACACGCCGGTGGCCACCACCATCTGGCCCGAACTTACCACCGTGCATCAACCGGTCGCCGCGATGGGACGCGCGGCAGTGTCGTTGCTGGCAGATGCGATTCGCCAGCGCCGCAAGGGCGATGCCGCACAGGGCGTGCATCAGGTGATGAAGTACACCGTGGTCAAGCGCGGCTCGACGGCAGCGCCGCCCAAGGAGTGATGCGTTGACGCACCAGCGTGCAGCGAATTGGTTGAGCCTGGATGCCGTGGAAGTGTGCGCCTGCGATGGGCGACACGGTCATTCGCACTGTCTACCGACGCCGATGCAGCCCACTCGCCGCCGCATGCACGCAGGTCAGCAAGCTGCATCCACTAACCACGCACGACATCGACCTGAGAGACCCCGAGCAATCCAGCCAACGGTACCTGTGCCTGGCGCTGCCGCGGGCTGACGGTCGCTCCCTGATTGCGCAGGATATCCAGCAACTGTTCCGCCAGGGGCATCACCATGTGCCGGCCCCAACAGCGCTCCGACACGTGACCGAACGGGAAATACCCAGACTGATGATCCGGATCCAGCTGATTCCAGCGCTGTGGGCGAAATTCATCCGGTGCGTCCCACAGCGCAGGGTCGCGATGGCTCAGCAGCGGCAGCACCAATACATCGTCTTGCGCGCCGATACGGGTATCGAGTAGCGGATACTCCGGCGATGCGTTGCGCAGGATATTCCAGGATGGCGGCAGCAGACGCAGCGACTCGTAGACGATCGTGCGGCTGGAAATGTCCGGATCGAACGGTGCTCCAAGCCACAGTGCGTTGGCGACCAAGGTGGAAATCGTGAAGCACACCGGCGCGGCGGTTCTTCGATACAACCCCATGGCGAAGCGACGTGCATCGTAGCCGTCTGCTGCGGCAGTCACTGCCGCAAGTGCCGACGCGTTGGGTTGCAGCGCAAGCGGTCTCACTGCACCGGCCGCGATGAGTGCCCAGGTCAGCTTGGGCGTCAGCTCCAGGATGCGGTCCATCAACATGCGCAACCGCAGCGGGTCGCCACCCAGCAGCAGATCGCGCAAATAGGCGTGCCCCACATGCGGCCACGAGCCGGTCAGATCCACGTCTACCGGGATGGGACGCTTCAATGCCTCGCGCACATCGCGCCCGATTGCCTGCATCAGCTTGGACGCGTGCGTGCGAGCAATCGATCGCCCCTGCAGCGGCTTGAAGGTCGGCCGCTCGGCTTCGGTCGCAGGACGCGCAGCGAGCAAACGATGCGTCATTAGAGGGCCGGCAACACCGACGGTATCTCCATCCAGTCGAAAGACGTCCTTGCCTCTATGCTCGCGCAGCAGCGCCAGCAAACGCGGCGCGAAAACAGTCGCCCGGCCCAAGTCAGCGCTAGTGGATAGAGACATCAGGATCGCTCTGCGCTCGTGACGCCCGCGTCCGGCAAAATGCTTGCCTCGCGCGGGCGGGCATGACCAATATCACACGACACACAAGGCGGTTTCGGCCGCGCTTGCCGGCGTGCTCAGTACCAGATGTACCAGGAGTAGGACTTCAGACTTTTCTTGGAAGCCAACAGATTCTTCAGCGAGAACAGCATCTTCATGAGCGACATCCTGTTTGGGGAGTGGTTTGGTGCGCCCTGATGGGCATTCGCACAATCGGTGACGCGTGACGCGAGCGGCCATGGTCGCGCTCGCCAAACCAAGCTACGCCTAGCGATCAGCCAGGAACCTTGCGAGCGCGCACAGATTCGTCACCCTGCAGCAACCGCATTGCCGCAATACGCGCTTTCACGTACATGACTTCGCACTCAGTACAAACGACCATGGCGGCCAGATTGCCGCCATGGGTTCAACGCGCCATCGGGTCATCACAACGATGGGTGTCGTCGCCGCCACCTGTGCCGTCCGCGACGGATGGACACCGGCCTCGCCGGTATCCATCCGGCCGCATCACTCGACCGGCTTGGCACGCACGACAGCCGATGGCGTACTGCTCCCGGCCATGCTGTTCACTGTCACCACGTAGTCGTAGTCCGCGCCATTGGTGACGGACCGATCGACATACGATGCGGCAACGCTTGAACCAACTGGCGTAAATGCACCCGTGACACCTGCGCGACGCTGCACCGTGTAGCTGATTGCCCCCGGCACCGGCGACCAGCTCAGCTTGACTTGGCTATTGCCAACAGTGGCAGTGAGGCCGCGCGTCGCGCTCGGCACCGCGGCCGGTGCACGCAGTGCGGCCGTGGCCACTGCAGTGCCTGCGGTTGCGATCACCGGGTACGCGTTGTTCACCAGCTCGACAAACTGATTGTGGAACCAGGCACCGGAGATTGGCGCGCCGGCCAGCGCGCCGGTCAACACGCCATCGGCCGTAGTGTAGGTCGGGTCGCACATCCGGTCGAAGCCTTTACCCTCGTTGTTGGAAATGAGGGTGCTGGAGCCATCGGATTCGCCCGGCGGCTTGACCCACGCATACGCATGAAGATGCGGTCCCGGCGCTGCGGTGGGGAGCGCACCAATCCCTGCCCCGCTCTGATTGCACCAGTTGCCACGATGCAGGCGACGATCAATGCGGCCGGTATTGACGTAGGTATTGATGTCGCTCCCGGACGCGCCGGCCGGACGATTCGGTCCGCCCCACCCGTTACGACCAGTATCGATGATGAAACCGATCGTGCTGGGCCAGCCCGCGCCGACAAACCCGTTGTACAAGGCTTGGGTAAAATCGGTCTCGTCGAAATACGGGTTCCATTCGTAGTATTTCGACGATTTGATCGGCTGCCCGTTCACGCTCAACTCGGGGTTGGGCAAATTGGGCTCGTTCAAGGGCGTGGTATTGGCGGTATTGGTCACAAAGCCATCCACGCTTGCCAGCCCCGCGCTTGTTCCCTGTACCACGCGGGTATACAGCGAAATCGACGGGCCGCGGTTGCTATCCCAGCCCAACCAGCCAGAATGACCGATATCCAGGTAGTTGTAGGTGTTTGGAACAGCATGCAGTTTATTCAGCGCGTACTTGATGCCTTCCTCGTAAATGCCCGTGGAGTTGGCCAGCGCGCAACGCATGTCATTCAAATTGGTGACCAGGTTCGGCAGGCTATCGGGCTCAATCACATTGACGATGCGGATATCCTTGTACTTGGGATCCGCAAAAATCGCCGCAATGACGTCGATATATTCTTTCTTGTAGCGCTCCAGCGCCGCCGGGGTCAGCGGCAATTCGCCATTGGATGCCAACGCGTGACAATCGCGGCCCGGTAGATCGTAGATGACGAAGCTGGCGGTGATCGGCGTATTGGCTTTTTTCTGTGCCAATGCGGCATCCAGATGGCCTCTCAGACCGAGCCGCCCGGCATTTTGCGACCCTCCGGAAATCGCGGCAATGCGATCCAGCCAGACCGCGGTGGGAAAGGTCTTCACCACGCCCATCTTGGCCTTCAACGGCACACCTTTCACCTTTGCAATCGATGCGTCGACTTTCTTGGCGTAATCGGGATTGATATACCCACTTGCGCCGACAAAAGGATTATCGACGTGAACCTGCGCACAGACGCTCGCGACGACTAACGGATTTACAGCCAGCAGCGATAACGCCACCTTGCGCGTGAGGGTGCAACGGATGCCCTTACTGGATTTCAT
>1124737852-233920-243439
ATGCCGGTCATCGAGTTCCAGGTGCTCGGTCCCATGCGGGGCCGGTGCGGCTCCTCGGCGTTGGCGATGGGCAGCCCTCAGCAGCAGGCGATGCTGGCCACCCTTCTGCTGCGTCCGGGCCGTTCGGCCGGGACGGACGAGCTGATCGAGGCGTTGTGGGGGGACCGCTCCCCCAGCCGGGCGAAGTCGATCCTGCGCACCTACGCCTGGCGCTGGCGCAAGGCGCTGTGCGGGCAGAGCGATGCCGACGGCACCGAGATCCTGGTCTCGGTCTCCGGCGGCTACCTGGTCAACCTGCCCGAGCAGGCCGTGGACGCCACCCGGGCCGAACTGCTGGCCGCCCGCGCCGAACAGGCCCGCGCCGCCGAGCGCCTGCACGAGGCGGCGGAGCTGCTGCGCCAGGCGGTCGCTCTGTGGCAGGGCGAGCCGCTCGCCGGGATCCCCGGGCCCTTCGCGGAGCGGCAGCGGCGGCGCTACAGCGAGCTGCGGCTGAGCCTGGTGGAGCAGCGGGTCGCCCTGGACGTCGCCCTGGGCCGCGCTGCGGCGTGCACACCCGAACTGACCGCGCTGACCGCGGAGCACCCGCTTCGTGAACGCCTGCACGCGCTGCTGATGCAGGCCCTTGCCCAGGACGGCCGCCAGGGGGACGCGCTGGCGTTGTATCAGGTGATGCGCCGCCGTCTCGCGCGCGAGCTGGGCGTCGACCCCGGTCCCGACCTGACCGCCGTCCATGCCGCCGTCCTCGAGGGCGGCGCCACGACGAGGGTGCCCGGGGCGACGACGGCACTGACCACGCGTCCGGTCGGGGAGGGAACGGTCGCCCGCACCGACGGTGGCGGGGGCGCCGACGATGACGTCGCCGCCCGGTCACGACCCGCCGCCGCATCCGCCGGCGAGCGAACCGCCGACGGTGACGCCGAGCGTGCCGACGGTCCCGACCGCGGCAACCGACCCGGCCGTGCCGACAGCCACGCGGCGCACGACCCGTCGCGCCGTCAGCCGCCCGTTCCCGCGCAGCTCCCACCACAGGAGCCGGACTTCGTCGGCCGCTCCGCGCTGGTCGCGGACCTCTGCGCGGCGCTGTCCGGGGTGGAGCGGACCGCGCCCCCCGTGCTGGCACTGTCCGGGATGGGAGGCGTGGGAAAGACCGCGTTGGCGCTGCACCTGGCTCACCGCAGCCGGGGCGGGTTCCCGGACGGTCAGCTCTACGTCGACCTGCGCGGCAACACCCGTAGCGCGGCGGACCCCGATGAGGTGCTCGGCGACTTCCTCTGCGCGCTCGGGCTCACGCCCGACGAGCTGCCGGAGGGGGCCGCGGCGCGCTCCGCGCTGTTCCGCTCGGCCGCCGACGGACGGCGGCTGCTGATCGTGCTCGACAACGCCGCAGGCGCGGCGCAGGTCCGCCCGCTGCTGCCCGGAGCAGCCGCCTGCGCCGTCGTGCTGACCAGCAGGATGCGACTCGCCGGACTGCCGATCACGCTCCAGCCGGACATCGGCGTCTTCGCGCCGGACGAGGCACTGCGCCTGCTGCGTGCCGTGGTCGGCGATGCCCGGGTGGACGCGGAGCGGGACGCCGCGGCCGAACTGGTCCGGGCCTGCGGCCGACTGCCGCTGGCCGTCCGGATCGTGGCGGCGCGCCTGGCCGCCAGGCCGTCCTGGACGGTGCGGGCGCTGGTCGAGCGACTGGTGGACGAGTGCCGTCGGATCGATGAGCTGCGCATCGGCGAGCTGGCGGTGTCCGCCGCCTTCGAGCTCGGCTACGGCCAGCTGACGGAGGCCCAGGCGCAGGCCTTTCGACTGCTCGGTGCGGCGGACGGAGCCGAGTTGGGCCTGCCCGCCGCCGCGGCGCTGCTGGACACCGACCCCGCCCGCGCCGAGGAGCTGCTGGAGTCGCTGGTCGACATGGCGATGCTGGAGTCCCCCGCCGAGACCCGTTACCGGCACCACGACCTGCTCCGCGACTTCGCCCGCCGCCTCTCCTCCCGCACCGCGCCAGGCGAGGAGCGGGCCGCGCGAGCCCGTCTGCTCGACCACCTGCTCGCCCGTGCGTGCTCGGCGTTCGAGCAGGCGGTCCCGGGCGACGCCATCCGCGAGTCCCTCGGCTCGCTGGTGCCGTCCCTGCCCGGACCCGCCTTCGGCAGCGTCGCGGAGGCGCGCGTCTGGGTCCAGGCGGAGAGCCCCGGCGCGGTCGCGCTGGCGTCCCGGATCGCACGGGAGTCACTCCAGGAGGACCCCCAGCCCGACGCACGCTCACAGTCCGAGGACTGCCTGCCCCGATACGCGGAACTGCTCCCCCGGGCGGTCGACCTGCTGGTCACGCTCAGCCCCTTCGGCCCGGGCCCCCGGCGCCGACAACTCGCCGAGACCGTGGACGAGCTGGCTCGCGCCGCGTTCCGGCACGGGGAGCGGCGGGCCGAGGGCCGGGCCCGGTTCCTGGCGGGCAACATCGCCGTGAGCGCCGGTCGGCCCGAGGTCGCCGAGCCGGAGACGCTGCGCGCGGTGGAGCTGTGCCGGGCCGACGGCGACCTGGTGATCCTGCGTCAGGCTCTCAACGACCTCGGGGCGATCGCCCACCGCCAGGGTCGGGACGAGCAGGCGGTGCTGCGGTTCACCGAGGCCGTCGAGCTGGCCCGTACCCTCGGCCACCGCAGCGGCGAGACCGCCTCCGCGCTGAACGCCGCGGTCTCCCGGATCCGCGCGGGGCGCGCCGACCAGGTCCTCGACCAGTGCGGCGCACTGCTCGCCCGTCTGCGGGCGGAGGGCGACGGCCCGGGCACGGCGCACACGCTCTTCGTGCTCGGCCTCGCCCACGACGCGTCCGGCCGGCCGGACGACGCCGTCACGCACCTGGAGGCGTCAGCGGAGGCGTGGACCGCGGCCGGTCTTCCCGGCCGCGGTGCGCACGCCCACTTTCGGCTGGCCGCCGTCCTGCACCGCGCCGCCGCGCACGGGTCCGGGGAGGGGTCGAAGGACGCACTCGCGCAGGCCCGGCGGCACGCGGAGACGGCGCTCGCCGAGTTCGAACGCTCCGGCAGCCAGGCGGACCGGACCGCCGTGACTCTGCTGCTCGATCAGCTGCCCGGCTCCGCCGGGCTTCCGGCCGCGTCGAAACTCACTGGGGATGACCCGGACCACCGGTGATGATCGTGTTCCAGTCCGTCACAGTGCCGTCGCTGCTGAACGCCACCGCGGTGGGCCGTGGGGCCGGGCGGACCGTGGCCGTGGCGAGCACCAGGCCGAGGAGCGCCCCACATCCACCGGCCAGCGCGACGATTCGGACGGGCAGGGCTCGGGGCGCGGGGCGAGGTCGCATGGACGTTCCTTCGAGGGTGCGGGGCGGTACGGGTGCGGGGCGCTGCACGGACGGGTCGTCGTCCGTTGTGCGGGTGAGCATGCCAGAAACACGTCTACGTCCGATCTATGCCCAGCTCGTCCCGGTCTTTCCGGGCTCGCGGGGTGGTCCGGGACCGGCTTCCACGGCAGCCCTCCGTAGACGGGCGTAGATCGGCCGTTGACCGCCGTTCGGCAGCCTTTCCTCCTGTCAGGCACACACCGCAACCCGCGGGGTGTGCACGTGCGCACCGCCCTGCCCAGGGAGAAAGGGGACAGAGATGAAGGTCCTGTTCGCCGTCCGCAACGCCGTCTTCGCCCAGAAGAGCCTGAAGGCCAGCGTCTGGTACCTGTGGTACTGAGCCGACGGACCGCAGCCCCGCTCCCCGCGGGGTGATGCATACTCCGGGCCCGCGCCCGGCACGGTCTCTCTTCGCCCCCGTGCCGGGTGCGGGCCCTTTCGGCCCACCTCCCGGAGACCCGCGATGCCTGCTGCCCCCACCCTGACCACCGGCCGGACCACGGTGTTTTCACCGCGCCTGGCCGCGCTGCTCGACAACCACCTCGGCCAGGACGCGTTCCGCCTGGAGCCCGACACCGTGGGGGTCGCCGGCCACGACCTGATCGACCGGATACTCGCCGCCCGCCGGGCCACCGAGACGGAACGCCCCACCTTCAAGCCGCTGCACGGCCGTTCCATCGCGCGCAGCGAGGCGTCGTCGGTGACCCAGACCGTCGGCCGCGACGTGCGCCGGGCGCTGGCCTCCCCGAACCCGATCCCCGCCAACGCGGATCTCTCCGGGCCTTGGCCGCTCACCGGCCACATGCTGCTGCGCGACATGGTCCTGGGTGGCGACCCCGGCCGGCTCAAGATCCTGATGAGCCGTAACCTGGAGCTGACGCCCCTCCTGACCTGGACCGTCATCGCCGCCGGGGCGGCCCTGCCACTCCGCCTGCGCGGCGAGGCCGCCGCCACTGCCGGCAGTCTCGCCGCGCTGACCGCCGAGGCCGGCACCTACCAGGACCGCCGCCATGCGATGGGCATCTACCGGCGCGCCGCCGCGCCGGTCTGCTTCACCGTCTCCACGCTGGTGGCCAACGCACTGTGGCTGGGCGCGCCGTTCGACGAGGGCGTCTCGAACCGCAACATCGTCCTGGAGTCGCTGCGACTGCTACCGCCGTCCTGGAACATCCTGCGCCGCGCGTCGCCGGAGTACCCCGGGCTCGACCCGCGGATCGGCACGGCCGACGACGTACTGGTGCTGCCACTGCTGTCACACCGCGACCCAGGGCTGTGGGAGGACCCGCACGAGTTCCGCCCCGAGCGCTGGGACAGCCTCGACCCGGACCACACCCCGGGCTACCTGCCCTTCGGCCACGTCTCCGAACGGTGCTGGGGCCGGCACATGGTGATGCCGCTGGCCGAGCTCCTGCTGGACCGTCTCCGCACGGACGGCTTGACCGTGGACCCGGACCAGCGCCGCGCAAAGGTCCCCCTGCTGGGCCTGCTCGGCGTGGAGGAGGTCCGCGTCGTCCCGGACCGGATGCGCCACGGCTCACGTGCGGACCGGGGCTGAGTGGACACCCCGGCCGCCACGGGGTCGGCGCGCGCGATCGGCCCGGCTACGGCTTGCGGGCGAGGCCCGCGTAGGCCATGACCTCGTGGTCGGGCAGCGGGCGCTCGTCGGGGTCCGGGTCCGGGTGCCAGTGGGTGATCAGGGCGACGCCGGGGTCGTCCAGCTCCAGGCCCGTGAAGAAGCGGGCGACCTGTTCACGGGTGCGCAGGTGGTTCTCGATGCCCGCCTCGCGGTAACGGCGCGAGGCGACGGCCGCGTGTTCGGGCGCGGTGTCGGCCGTTCCGGCCGTCAGCGCGAGGAAGCTGCCCGAGGGCAGGGCCGCGACGAGCTCCGCCACCAGGGGCAGGGCGGCCTCGTCGGAGAGGAAGTGCACGAGGTTGATCAGGGTCAGTGCGACGGGCTGCCGCAGGTCGAGGGTCTCGCGCAGCGCCGGGTCCGCGAGGACCTTGCCGGGCTCGCGCAGGTCGCCGTCGATGTAGGCGGTGCGCCCCTCGGGCGCGCCGGTCAGCAGGGCGCGGGCGTGGGCGAGGACGATGGGGTCGTTGTCGACGTAGACGATGCGGCAGGACGGGTCGACGTCCTGCGCGACCTCGTGCAGGTTCGGTGCGGTGGGTATGCCCGTGCCCACGTCGAGGAACTGCCGGATGCCGTGCACCGCGGCGAGCCGGCGCACCATCCGGTGCATGACCGCGCGGGCGGCCAGCGCGGAGTCGTGCGCGCCCGGCCACTCCGCGAGAATCTTGTCGCCCGCGGCCCGGTCCGCGGCGAAGTTGGTCTTGCCGCCCAGCATGTAGTCGTAGACGCGCGCGGAGTGCGCGATGTCGGTCCGGAGGTCCACCCGCTCGACCTCGTCGTCCGGTGACGGCCTCATCCAGTCACCGGCCCCGGCCTCGGGATTCGCCACAGCTCCACCTCCGCGCTCGTTCCTCGGCGTCCACTGAACCACAGTTGGCGGTGCCCCGTCAGCCCGGTTCTCGATCTTGACGACACTCAGACGGCCCGGCCGTCGTCCGCAAGAACCGCACGCAGTGTCCGCTCGCCGATGCCCGCCATCAACGGGCTGTCCGCGGAGTGCGTGTGCAGGACCAGGGCCAGCACGAGCGCCCAACCTCTCGCCCGGGTCCAGGCGTCGTCATCGGCCCGGCCGTAGGCGCGGCGCAGCACCGACCGCCGGTGGGCGTCGGGGAAGAGCATCCACGCCACGGCCAGGTCCGTGGCCGGGTCGCCGGAGGTGAGGTCGCCGAAGTCGATGACCGCGCTGATCCGGCCCGCGTCGACGAGGATGTTGGCCGGATGCAGGTCACCGTGGAGCCACAGCGGCGGCCCGGTCCGGGCGGGCGCGGTGACGGCGGTCTGCCAGACCCGTAGCGCGGCGGCGCGGTCGGAGGCGTCGGCGAGGTGCTCCAGGCCGGCGTGGACGCCCTCGGCGCGACCGACCAACGGGATGCCGCGGAAGACGTTCACCGGCGCGTCGGGTGCGGCCGGAAGGTGCAGGGCGGCCAGGAAGCCACCCAGCGCGGCGGCTTCGGAGTCCGGGAGCGTCGCGTGTGCGGCGTTGTCGCCCGGCAGGTACGGCACGACGCTCCACGCCCACGGGAAGCCCTCCGCGGGCCGCCCGACCCGCACCGGCGCGGGGACCGGCAGCGGCAGGCGTCCGGCCAACTCCGGCAACCAGCGCTGCTCGTGGGCGAGCAGTTCGGCCGCGGCCGCTCGGCGCGGCAGCCGGACCAGCAGGTCGGCGCCGAGCCGGCAGACCAGGTTGTCCCACCCGTTGGCCAGCACCTCGACCGGCAGTCCGGCGAGATCGGGGTGCTGCTCGGCGAGCAGTCGGCGCACGAGCGCGACGGAGACCTCGACCTCGGCGGCCGGCATGCGGTGAACGGTCATGTCCCGACCCTACGGTGACGCGCGCGCTGCGAGGACCGGACGGTGCCGGGGATCAGCGCGGCACGATCATCTCCACGCCGAGTGTGAGGCAGACGACGCCGGCCAGCGCGACGAGCACGCAGAAGAACAGCACCACCACCGTGTCGCCCGCCCCCGGCTCCTCCCCCGCGACGAAGGCCCACTCGGGCCGGTCCGGGAGGTAGCGCAGGGGCACGCGCTCGCCGAGCACGCGGGAGCGGCCGGTGCCGTCCTCGACGCGGAACTCGCGGCCGTCCGGGGCGTAGAACCAGACGACGGTGCGGGTGATCGCCTCGCGGCCCTGGTCGCCGGGCTCCCGGTCGACGTCCAGCACCCGGCCCTCGGCCGTCAGCCCCTCGTCGAGCGCCCGCAGCCGCCAGAACCAGCGGTTGACCAGCCGCACCCCGATGGCCCCGGCGACCAGGGTGAGCCCCGCCCCCAGGACGCCCAGGACCAGGCCGTCCGCGCTGTGCGCAGGCCAACCGGACATGCCACCCCCGTGCGGCCGTTCCCCGATGCTGGTGTGACGCCGGAACAACCCGCGCGGTTCCGGCTCACGGTTGTGCCATCGTGCCCTGGAGTGACGCGCCTGTCACCGTTCCGGCGAGGGTGACCGTCGTCGTGGGCGCGACGGTGTTCCAGCTCGCCGTCACGGTGAGGTCCGGTGCGCCGTCGCGGTGGACGGTCAGGCGGGCGGTGACGGTGCCGTCCGTCCGGTCCCAGCGGGCCGTTCCGTCCGTGGTCGCGTCCCCGACCCACCGCGTGCCGTGGAAGGCGAAGGAGACGGCGGAGCCGCCGGAGCCGCCGGACGCGGAGGCGGACCAACTCCCGCCCCGCGGGCCGAGGTCGTGGGTGCCGCTCAGGTAACCGTAGCGGGTGAGAGCGTCGTCGACGGTCGCCACGCCCGCCGCGGCCGCCCGGAGTGCGGACGGATCCGCCTGGTTGCCGGAGCCGGCGGCGGCCGGTGCGACGTCGGCGAGCAAGGCCGGGTAGGCGGCGAGGGCGGCGATCGGCGTGGTTCCCGCCGTGCAGCCGGTGTCGAGGGAGCCGAGCGAACCCGGGTCGGCGGTGAACTGCCGGTACAGGCGCTGCCCGCAGGCCTCGGGCCCGGGCCACGCGGCGTCCGCCATGGCCGTGATGTGGGTCAGGTTCGGCACGCCGACGAAACGGGCCGAGGGGCCCATCTGCTGGGCGACGCGCTGCCCGTCGACGGCCGGGGTGAGCGAGTCGAGGTCGCCGCCGAGGACGAGGACGGGCACGCTCCCCGGCACCAGCGGCGGGGTGGCCGTGACCGGCGGGTCGGTGTGGACGGGTGCGGGCCAGTCCAGGCAGCCGGTGAAGGTGTTCGTGTAGGCGTTCATGCCGGTCCACTCGGACGCGGTGAACGGCGAGAAGGCGGAAGCCGGTTGGCCCGCCACGGCCTGCCGCAGCTGCTCCGCGCGCCGGTCGGGCGGTGCGCTCCTGTCGAACAACTGCGGGTAGTCGGTGCAGGCGACGGCGAAGTACAGGCCGTCGGAGTAGGCGGGCGGAGGCGGCGTGGTGTTGTCGTAGCCGACGGACTGCGCGGCCAGACGCAGCAGCGGCGCCGGGTCGCCGTCGTCGAGGACGGCGTCGGCGGCGGCCGGCAGGCCCTTGTAGACGGCCGGATCCGAGCCCGCGTTGGTGACGAGGTCGAGCAACGTGGCGGTGGTGACCGTCTCGCCGACGGTGTGTCCGTTCAGGTCCGTGGTGGTGCCGCTGACCGGCGCGGAGCGCAGCAGCGTGGCGAGTTGGGAGATCGCCGCCCACGGGTCGCGCGGGGCACCGGCCGCGCAGGCGCTGGAGCGCGCGCAAGCGAGCCCGAAGGCGGTACGCGCGGTGGCCAGGCTGCTGCGGTACCACGGGTCCAGGCCGAGGACCTCGTAGGAGGCGTCCAGCGTCACGGAGTTCAGGGTCCGGGGGTATCGCGAGGCGTAGCTCTGGGCGAACCACGTGCCGTAGGAGTCCCCGTAGAGGTCGACCTTGGGCAGGGCCAACTGCGCCAGCACGTCGGCGAGGTCACGGGCGGCCTGGGCGGTCCCGAACAGGTCCGCGGCGTGGACCCAGCTGCCGTCGGCGTGCTTCCAGGTGTGGTCGAGCTGGTCGCCGCAGGCACCGACAGCCTGACGGAACGCATCGGTGTCGGTGGATCCCTGAGCGTCCTGGAGGGCCTGGCAGGTGATCGCGCCGGAGCGGCCGGTGCCGCGCAGGTCGAGGACGAGCAGGTTCCGCTGCGTGCGCAGCGGGCCGAGCATGGCCAGGTAGGCGGCGCGGGAGGAGGTGGAACCCCACCCCGGCCCACCGTCCACGGCGACGACGGTGCCGACAGGGTCGGCAAGGCCTGTGGGGCCGGTGGCCGGGAACCACTCGAAGGCCACGCCGATGGTCGGGCCCGTCGGATCGGAGCGGTCCAGCGGCTCCTGCACCTTGCCGCACCAGCCGGACGGCTTGGACCCGCACGGTGTCAGTCGCACCGAGCCGACCTGGAGGGCCCCGCCTGCCGCCGTACCCGACGTCGTACCCGCCGTGGTACCCGCCGCCGTACCCGACGCCACGTCCGTCCGAGCTGCCGGGCGCGACGGCGGCGCCCGGTGCCCCGGCACCGCGAGGTCCGCCGAGACCGCCTGGGCGGCGGGCAGCGTCAGAGCCGTGGCGAGCACGGCGATGAGCGCGCGGGCGCGTAACCGCAT
>1133712600-745227-753051
ACAGGACCTCTTGGCGGGGCGCAGGAAGGCTGCCCAGCCGGCGTCCGGTCTTTCGCCGACCCGGAGGGTGCGGAGTTGTGTGAGGACCGCGGGGTCCTGGGCGTCGAGCCAGTCGACGAACTGGCGGAAGGAGACCAGACGTACATCCTCCCGGCCGGCGATCCGTGTGAGCGCCTCCTCGGCCGCGTCCATGTAGATGCCGCCGTTCCAGTGCTCGAAGTGGTTGCCGATGAACAGCGGCGCCCGGTTCGTCTCGTACGCCCGCTGGAACCCGGCCAGGTACGCCTGTGTCGCCTGGGCCCGCCAGTACGGGTAGTTGTAGGAAGGTGCCCGCGTCGAGTTCTTGGACTGGTTCGCCAGCATGTTGTAGTCCATGGACAGCACCTCGAACGAGTGCCCGGGGAACGGGATGCTCTGCAGCGGCAGGTCCCAGACGCCGTGCCGCTTCCTGGGCCAGCGTTGCAGTCCGCCCGGCGAGGAGGCGTCGTAGCGCCAGCCGAGTTCACGCGCGACCGGCAGCAGGTTCCTCTGGCCGAGCAGGCACGGGGTGCGGCCGCCCACGAGTTCCTTGTCGTAGTCGAAGGGGAGGGGTGGATGGTCGTGCCAGCCGGTGTGCGTGCGCCACGACGTGACGAAGGCTTGCGCCTGCTCGATCTCCGAACGCCATTGCGCCGAAGTCCAGTTGGCCACCGATCCGGGACCTTCGCAGAAGTGCCCGTTGAAGTGCGTGCCGATCTCGTGGCCGTCGAGCCAGGCCTGGCGCACGTACTTCAGTGTCTCCTTCAAGTGGGCGTCGGTGAGGTAGCCGATGTCCGAGGCGCCGACCGGGTTGTTCGGTGGATCGTAGAGCCGTTTCTTCTCCTCCGGGAGGAGGTAGAGCCCGGACAGGAAGAACGTCATGTGCGCGCCGTGGGTCCGGCCGAGCTCCAGGAAACGCGGGAACAGGCCGGTGCCCAACTCGCCCGCCCCGTCCCAGGAGAACACCACGAACTGCGGGGGAGTCTCGCCGGGTTCGAGGGGTGTGGGCGGCTCCGGCTGGTGCGGCTGCCGTCCGGTGTACGCCGTCGAGCCGTCCCCGATCAGCCGCGGTGCCTGTTGCGGGGGTGCCGCGCCCTGCCCTTTCGGGCCCCCCGGCGAGCCGCTGGGTTGGTCCTGTCCTCCGCACGCCGCCAGGGAGGCGGCGGCCACACCGATGCCGACGCCGAGCCCCAGGCGTGCCACACTCCGGCGGCTGATTCCACCCATTGCCATCCCCATCCGCGCCCTGCCACGACGCGTTGTGCACCCCCCCTCGGTCGAGCTTCCAACACCCGCACCATAAGGACGATAAACGTATAAATAGGCTGATCTGCTTCGGTGTGGCGTGCAAAGGTGTTGTCAAGCATCACTTGTGTCACCCGGTCGGCCCTGAGGGGCCATGCGGAGGATCAGCGGAACGCCGCCGCATTCCGTGCCGCCCATGCGGAGAAGGGGGCCGCGGGGCGGCCGAGCAGACGCTCCACGTCCGTGCCGGCCTCTTGCTCCTGCGGTGTGGGTGCGCCGAGGACGGCTAGCGTGCCCTCGGCGACGGCGGCCGGCATGAACCGGATCATCTGGGCGTGGGCCTCCTCTCGGCTCTGCTCGACGAATGTCACCGTCTCGCCGAGCGCGGCGGCGATGGCGGCGGCCCGCTGCCGGGGAGTGGTGGGCTCCGGCCCGGTCAGCGTGTAGATGGCGCCGTCGTGTCCGTCTCCGCGCAGCACGGCCGCCGCCACCGCGGCGACATCGTCCGGGTCGACGAACGGCAGTGCCACATCGGCGAAGGGCGCCGCCGCGGTGCGGTGCCTGCGGATCGGCTCCGCCCAGGCCAGCGCGTTGGAGGCCAGTCCGCCCGAGCGCAGGACGGTGAAGGGCAACCCCGACTGGGCCACGGCCGCCTCGAAGCGCGCCGCGTGTGCGTATGTCTCCGGCCGGGTGCCAGCCCCCTGCGAGGACAGCAACACCACCTTGGCGACCCCGGCCGTGGCGGCCTGACTCAGGATGCCGGCCGGATCCTCACCGGCCACCAGCAGGAACAGTGCCTTGGCTTCCGACAGTGCGGGAGCGAGGCTCTGCGGCTGCCCGAGATCGGCCGCGACGGCCCGCGTGCCTGGCGGAACGTCCTGCGTCCCGATGCGCCGGGCGACGGCCGTCACCGATTCCCCGCCCTCGTTCAATGCGGCGACCAGGGCCCGTCCGACGTTCCCCGTGGCACCCGTGACAACGATCATGGCATCTCCCCGTCTGAGTTAGTTGACTAACTAAGTCGAGACGTTAGTCCGTGGTGGCACCCGTTGTCTATCCTTAGTCAGGTGACTGACTCAGAATTCGCGGCGACGGCCGGGGCCGCGCGGCCGAGCCGATCCGGTCGATCCGGCCAGGGTGGCGGCCGGGGCGGCAAGCGCGAGCGCCTGGTGAAGGCAGCCGTACAGGTCTTCCATGAGCAGGGCGTGGAGAAGACCACCCTCGGCGACATCGCCGGCGCGGCCGAGGTGCCGCTCGGCAACGTCTACTACTACTTCAAGACCAAGGACCAGCTCGTCGACGCCGCGGTGGACGCCCACCGCGAGCAACTCGACGCGCTCACCGGCCGGTTGGACGCCCTCCCGGATCCGGTGGCCCGGCTGAAGGCGCTCGTCGCCGGATGGGTCGGCCAGCGCGAGACCGCGGCTCGCTACGGCTGCCCGTTCGGTACCCTCGCCACCGAGCTGGACAAGCGGGACGACGGCCTGGACCAGGCCGCCGCGCAGGTCATGCGAGCCCTGCTCGCCTGGGTGGAGGGCCAGTTCACCCAGCTCGGCCGCGCCGACGCCGCCGCCCTCGCGGTCGAACTCGTCGCCGCCTACCAGGGCATGTCCGTCCTCACCAACACCCTGCGCGACCCCGGCCTGATGGCCGTCCAGGGTGAACGCCTCCAGTCCTGGATCGACGGGATCGCGGGACGGTAGGAAGGCGAAAGCTACCGGGGGGGGAGTTGCGTCGTTCAGCGCTCGGCGGCAGGTGTATCCGGCCAATCTCCGGGCGGTGCGTCGCGGGACGGCGAACCGGCATGCGTCCGCTCCCGCTACCGAGCCGTCCGGCATCCGGACGGCCGGCACGGTGCCTCATCAGCATGCGAGGGGCAGTAGAGGCGCAGGGTGGGTGCTCGGCGGGGCGTGTGGTCAAAGCGGAGCGCCGGTGAACGAAGAAAGTCTGAAATCGACTACGCAGGAACGATTTTGATCCCTCCGGCGATTATCCCTCAGGCGGACAAGGGAAGTTTCCCGGAGCCATCGACACACGATCTTCACCAGCAGACTCCGGTGTCGCCGTGTGCCGCCCGTCCACCCTCTCCAGGAGGTGCAGTGATGAAGCTTCTCTTCGCCATCCGCAACAAGGTCGCGGCCACCAAGAGCCTCAAGGCGAACGCCTGGTATCTCTGGTACTGATCCGACGCCTCGCCGTACAGGTGAGGTGACGTCGTTGTCCGGCCGGCCGTGCGTGGTCACGGCCCGGCCGGACAGCGGTGGTACGCCGTACCGCGGCCTCCGGTCCTCTCGCGCCCTTCACCGACTGCCCGTTCACCACCGGGAGCATCCATGCCGCCGTCTTCCGCCACGCGTGCGCGCACCACCGTGTTCGCCCCGCGGCTCGCCGCGCTCATCGGCACCCACACAGGACAGGACGTCTTCCGGCTGGAACCCGACACGATCGGCGTCGCGGGACACGAGGTCGCCGATCGCATCCTCGCCGCACGCCGGGCGACGGAGACCGAGCGCCCCACCTTCAAGCCGCTGCACGGGCGTTCCATCACACGCACCGAGGCGTCCACGGTCACCCGCACCATCGGCAACGACGTGCGTGAGGCACTGTCCGGACCGCTGCCCAAGGACGTGGACCTCGCGGGCTCCTGGCCGCTGACCGGGCACGTCTTCCTGCGCGACCTCATCCTCGGCCAGGACCCCTACCGGCTGCGCATGCTGATGAGCCGCAATCTCGAACTCACCCCGAAGCTCACCTGGTCGGTGATCGCGATCGGCGCCGCGCTGCCCGGCTGGCCCCGGCCGAGCAGCCGGCTCACCGGTCTCGCGGGCCGGGCCGCGCGGGCCACCGGCTACCAGGAGCGCCGGTACGCCATGGGCATGTACCGCAGGGCCGCCGCCCCCGTGTGCTTCACCGTCTCGACCCTGGTGGCCAACGCGCTCTGGCTCGGTGCGCCCTTCGACGACGCCACACCCAACCGCGGCATCATCCTTGAGTCCCTGCGGCTGCTGCCGCCCTCGTGGAACATCCTGCGCAACGCCTCGCCCGAGTACCCGGCCATGGACGACCGGATCGGTGAGCGGGACGACGTCCTGGTGCTGCCGCTGCTGTCCCACCGCGACCCTGCCCTGTGGGACGACCCGGACACCTTCCGCCCCGAGCGCTGGGACGACCTCGACCCCGAGACGACTCCGGGCTACCTCCCCTTCGGCCACTCCTCCGAACGCTGCTGGGGCAGACACATGGTGATGCCGCTCGCCGAACTGCTGCTGGACCTGGTCCGCGGCTCGGGACTCGTCGTCGACCCCGGGCAGCACACCGGCAAGGTCCCGCTCCTCGGCCTGCTGGGCGTGGAGGACGTACGCCTGACGCACCCGCGCTGACGGCACGGCCCTCGGGGGATGCCAAGCGGTCGGCTCCGGAAGTCCCTCGGAGGGGGACCGGGGCTCAGGCGGTGGAGGCGGCTTCGAGGAGCGTCTCAGCGGCGGCGGTACGGGCGTGGAGGACGGAGTGGCCGGCCCGGCGGGGCGCTGACCAGGCCCGCGCCACACAGCGCGGTCAGGTATGCGGTCAGGCATGGGGATGCCCCGGCCGGGGACAATCCGGTGCGGTGTGCCAGCTGGGTGGTGGAGGCCGGCGCACCAGCTCCGCGAGCGGCCGGAGCCCGCCGCGGCTGCCGGCGGACGCGGCCCTGCGCTGGAAGGCGGTGCCCACGGCGTTGCCCGCCGCTCCCGCGACGGCGAACGCCGCGACCAGTTCGATCACGACCGTCTCCTGCCGCGCGGCTCCTCGGAGTGGCTTCGGATCCCTTCAGCTCACGGAAGACAGCGCCCGGACGCCGGATCCGGCAGCGGGGTCCAGCGGGGCATGGACCGGCCCCGCCGGTGAGCGCCGAGCGGGGCCGGGTGGAGCGGTGGACCAGATCAGGATGAGGACGTCTCAGCTCACGCTCAGGTCGTCGGCGTACACCGCCCCCTGGCCGTACCAGCCGTGCACGTACACGGTGATCGTGCCCGAGGAGCCGGTCGTGAACGGCACCGTGAGTTTCGACCAGGACGAGGACGAGGTCCAGGTACTGGCCGTGGCGCCGCCGCTGACGCCGAGGTAGGCGTACGGACCCTGCACCCAACCGCTCAGCGTGTAGGAGGTGTTGGGCTTCAGGGTCAGGGTCTGCGCGCACTGGCCCGTCTGCGAGTCTGAGGGCGCGGTCTTCAGCGCGTGCGAGCCGCCGTGCACGGGGGAGGAGACGACCGCGGCCCCGGTGTCGCAGGTCCACGGCGTGAGTGAGCCGGTCTCGAAGTCGCCGTTGGCGAGGGCGGTCGTGCCACCGGATCCGTTCACCGTCAGGGTGAGCGTGGAGCTGTGCCGGGTCGGGCCCGCCGTGCCGGTGACGGTCAGGGTGTAGGTGCCGGGGGGCGTGGAGGTGGCGCTCTTCACGGTGAGTGTGGAGGTTGCGCCCGCGGTGACCGAGGACGGGCTCAGCGAGGCGGTCACTCCGCTCGGCGCGCCGCTCACCGCCAGATCGACGGACTGGGCGCTGCCGGCGGTCACGGACGTCTTCACCGACGCCGTCGTGGTGGCGCCAGGGTCGACCGAGGCGGTGGCGGGGGACAGGGACACCGAGAAGTCGTTGGCCGGCGGGGTCGTCGTACCGCCGGTGAAGGGTGCGAAGGTGTGGGTGAAGTACCAGGTGTCCTGGGCGATGCCCGAGCAGGTGTCGGAGGCGCTGCCGCCGGGGCAGCCGCCGTTGTCGCGCTGCAGGGCCCAGAAGGAGAGGGTGTTGATGCCCTTGGAGACCGCCCAGTCGTACACGGTCGTCGCGTCGGCGGTGGTGAACGTCTCCGCCGGGCCGTAGTCGTCCACGCCGGGCATCTCCGTGACGCCGACCATGTTCCACAGCTGACTGTCCGACAGATCTGGGTGCAGCGAGGCGAGTTGGTCGTGCAGTCCGCTCGCGGCCGTCTCGGTGTCGGTGGCCATGTGGTGCGTGGCGCCGTCGTAGTAGTCGAACGTCATGATGTTGACGACGTCCACCTTGGCGCCCGCGCTCTTCGCGCTGCGCAGCACGGCGAGACCGCTGTCGGCGAGCCCGGTCGTCGTGGTCGGCAGGGTGTACGAGAACTGCACCGAGCGCCCGTTCGCGGCGGCCCAGTCCTGGACCTTCTTGATGGCCTGGTTGCGGCGGTCGATGCCGGCGGTGTTCGTGAGGGAGTTGTCCTCGACATCCATGTCGAGCCGGGAGACGTCGTAGGTGGTGATGATCTTCTCGTAGGCCGCGGCGATGGAGTCCACGTTCGCGCAGCTGTCGGCGATCTCGGTGCCCGCGTTGTCGGCCCCGTAGCCGCCGAGGGAGGGGATCACGTCGCCGCCGCGCGAGCGGATGGTGGTGAAGTCGGCGCCGAACACCGAGGGGCTGACGGGCGTGCTCGTGTCACCGTTCCAGTACGGGGTGCAGGAGCCCTTCTTGTCGGCCTGCAGGAAGGCCATGGTCAGGTACTTGGCGCCGGAAGCCTGCGAGAGCGCGGCGGGGCTGTTGCTGTTGTAGGCCTCGAAGTAGGGCGCGAAGACGTGCGCGGGCAGCGGGGTCGCCGCGTGGGCGGTGCCTCCGGCCCCCAGGGCGAGCCCTGCGGAGGCGGCCAGTGTGGCCAGGCCTGCGAGCAGGGCGCGTACGGGTCTCGGACGTGTCATCGGGTACTCCCGGTAGCGAACGAACGACAGGCGTGCGAGCGGGTGTCGTGCGGAGATGGCGCGCTGTGCGGCCCGGCCGGGCTATTGGTCTAGGCCATGATTGGTCTGGACCAAACATCGGTCAAGGTGTGGGAGCAGCCTTTTGCCCGTTCATGGGGGAGCCAACCGGCTGGATAACGGAGGGAGTTGACGGCCGCCTCGGTCGGGAGCCGGTGCCTCCAGCCGCAGGTGGCGCCCGCACCGGTCACACCCTGCTCGACGTCGCCGTGTCCGCCGGCAGCCGCCGGGTGACGTAGACCGGGATCACCGACGGCAGGAAGAGCACCGCGGCCACGACGTTCACCACCGGTGCGTGCTGCGGCCGGGCCATGTTGTCGAAGATGCAGATCGGGAGGGTGCCGATCCAGGGGCCCGCGGTGAACGTGGTGACCACGATCTCGTCGAAGGAGAGCGCGCAGGCGAGCAGCGCTCCGGCCGGCCGCGCGGAGCGGACCAGCGGGAAGGTGACGTCGGCGAAGGCGCGGAAGCTGGTCGCGCCGAGGTCCATGGCCGCTTCCCCGTACGAGGCCGTGGTACGGCGCAGCCGGGGCCGCCAGCGAACCGGGATGGAGGACCGCGAGCCACAGCCCCGGAAGACGGTGTGCACGTCCCCCTCGAAGGGGGCGAGGCCGGTGACCTCCCACGACTGCCGCGCCCGGCCCATCTGGTCAACGCCCGCGGCCGGGGCGCCGCCTCCGCCGACCCCGCCCACCTGGCCGGATCCCTCGCCAGGGGCCCGGACTTCGGCGAACTGCTCGGCACGGCCCGGCCCGGCGTGCACGACGGCGTGCGCCTGGTCCCGTGCCGGGGAGTGCCCCTCGCGCTGGTGCCTGCCTGA
>1150780342-84158-93098
ACAGTTCCGGGCCCCCATGGCGGGCGGGGCGGAGCCGACGCCCCACTTCGACGGCTTGGCGGAGAGCTTGATCTTGATCGTGCCGGAGCGGAGCAGGTCCTTGTGGGAGAGCCAGCTCTGGCGCAGCTCACCCTTGCCCGTGTGCACGGAGGACACGTACTGGAGCTTCGACGCCCTGGCGCCCGGAGCCTCGACGCTGATCTTCCGTCCGTGCTCGGGCCTGATCTCGACCTTCTCGAACATGGGCGCGGTGACGAGGTAGTCGGCCGCCCCCGGCTGGGCCTCGAACACGCCGGCCATGGCGAAGACCAGCAACGAGGAGGTGGCGCCGAGGTCGTCATTGCCGGGCATGCCGTACGCGTCATCGGTGAAGAGTGTCCGCATGGCCCGCAGCGTGGCTGAGGTCTTCCACGGCGCGCCGGTCCACGCGTACATCCACGGCGTGTGGAAGTCGGGCTCGTTGTTGGGGTTGAAGGCGAAATTGTTGTGGTAGTCGTACGCGCCGGTCACCCACGACTCCGAAGCCGCCTTCGCCGGGTCGGTGAGAACGGTCGGCATGTCGAAGAACTTGTCGAGCCGCTGCTCGGCCCTGGCCCGGCCGCCCATCAGCCCGAAGAGGGTCTTCGGGTCCTGCTGGGCCAGCCACTGGTACTGCCAGGCGGTGCCCTCGTGGAACGCGCCCGCCTGGGTGGGATCGGGGTCGCCGGCGACGCTGCCGTCCGCGTTCTTCGTCACGGGGAAACCCGAGAAGCCCTGTGAGGTGACGCCGGGGTCCCAGAGCTTGGCGAAGTTGTCGCAGCGCGCGGCGAGCGTCGACGCCTTGCCCCGGTGGCCGAGGCCGTCGGCCATGGTGGACAGCGCACAGTCGGCGAGCGCGTACTCAAGCGTGGCCGAGCCGGCCTGACGGCTGTCGCCGTACGTGTAACCGGGCAGGTTCTGATAGCCGACCCAGCCGTTCTCAAGATAGGTCGGGTTGCCGTCACGGCCGCGGAAGAGGGACTGATCGGAGGGAACCTCGTTGGCGTTCTTCCACAGTGCGTCGAAGAGCTGACGCGAGGTGCGCTTGTCGAGGAGTCCCCGGTTGTAGATGTCGACGATCCACGGGGTGACGGGGTCACCGCTCATCACATTGGTCTCGCCGTTGCCGAGCCCCCAGCGTGGCAGCCAGCCGCCGTCCTGGTAGACGTGCAGGACGGACTTGGCCATGTCGGCCGTCTCGTCCGGGTTGAGCAGGGCCACCAACTGGTTCTGCGAGCGGTAGGTGTCCCAGAGCGAGAACATCTGGTAGTACGTGGAGTCCGCGCGGTGCACCTTGTCGTCGAAGCCGCGGTAGCGGTTGTCGACGTCCGACCCGATCGACGGGTGCAGCAGCGAGTGGTAGAGCGCGCTGTAGTAGGTGCGCTGGTCGGCGGTGGTGCCGCCGGCCACGCGCATGCGGTTCAGCTCGTCCTTCCAGGCGTCGTGCGCGGAACCGCGGGCCTTGTCGAACGACTTCGGCTGCTCGGCCTTGCGGTTGAGGCGGGCGCCGTCGACGGACGTGTAGGAGAGACCCACCGAAGTACCGACCTGGTCGCCCTTGGCGGAGTCGAAGGTCAGCCAGGCGCCCGCACGCTTGGTGCCGCGCGACGCCTCGCGCTGGTTCGGGGTGAGGGTGTCGTCGGACCAGGTGCCGAACCGGGAGAACTTCCGGTCGAATGTGGCGCTGAAGAAGATCCGGTAACGCTCCTTACCGGTCTCACCACAGAAGTTGCCGCCTTGGAGCCAGCCCTCCACGGTGTCGTCGCCGACCACCTTGATGTCCCCTGCGTACGTGCTGCCGTTGCTCTCACCGGTCTCGATGAGGACGTTCTGCGAGCCCGACCCGGCGGGGTAGGTGTAGCGGTGCTGACCGGTGCGCCGCGTCGCCGAGAGTTCGGCCCGGATGCCGTTGTCGAACTTCACGCCGTAGTAACCGGGCGCGCGGGTCTCGTTGTCATGGCTGAACTTCGCAGCGTACCGCGCAGGGTCGGACGACGTGACCGCACCGGTGGTCGGCATGAACCGGAAGTTGCCCATCGTCTGACAGCCGACACCCGAGAGGTGGGTGTGGCTGAAGCCGAGGATGGTGTCCTGCGCGTAGTCGTAGGAGGCGTACTTGTTCAGCTGCGTGTCAGGGCTCAGCTGCACCATGCCGAACGGGGCGGCGGCGCCGGGGAAGGTGGTCCCGTCCCCGTTGTTGCCGATCGACGTGTCGACGAGCGTCGTGGGGTCATGGGCGAACTTCGGCCCTCGCTCCGCGGCGTTGGCCACGCCGGACGCGGCGGAAGCCGTGGCCACGGTGGTGGCGACCAACAAGGCGGTGAACGCGCGTCTCAACGCTCTCATCGCGATCCTCTCGTACGACAACGTTGTCAATTTCGAGCCTGATGATCTTTTCCCGTGCGGTCCTGTTCGTCAACCCAAGGCTCATCGCCATCGGTTGCCGTGGGGCGGGGCTCAGCGGGAATCGCACGGGGGCGCGAGGACCCCCACGTACCGTCGCCGCCCGCACGGCAACAGACCGCGAGGGGAAGGCCCGGCGTGGCTCGGGCTCCGCGCCACTCAAGCCGGGGCGTCGGCCCGCCGAAAAGAAGGGTACGGCTGCGGTTCGTCGTGAGCCGCGCCTTCCGGTTGTTCATTCCCCTTCTGTGATGGAGTCTGCATGCGGGTAAGTATGCGCGGGGCGGCGTCTGTTCTTCTGATGGTGCTACCGATGTTGGGCGGATCGGGCGCGGTGGCCGCTCCCGGCCCGGACGCCGTGGTCACGCAGCACGCGGCGAAGGCGGTGGCGGGTGAGTACATCGTCACGGTCAAGCCCTCGTTCGCGCCGAAGGCGCTCATGCGGAAACTGGACATCAGACCGCTGTTCACCTACAGCACGGCCCTGCACGGGTTCGCCGCCGCCCTCACCCCACTCCAGCTGCGACTGGCCCGCACTCAACCCGCCGTATCAGCCATCGAGGAGAACGGCCGGGTCACCCTCAACAGCGCACCGGCGGACGGTGCCGGCGGGCGCGGAAGGACACCGACGGCCGCTAGTGAGGTGGCCGCGGGGAGCTGGGGGCTGGACCGTATCGACCAGCGCCGCCTCCCCCTCGACGGCCGTTTCGCCGTGACCGGGACAGGACGTGGTGTGACCGCGTACGTCCTGGACACCGGGATCGAGACCGGCCACGCCGAGTTCGAGGGCCGCGCCACCGTGGGATTCGACGCGATCGGAGACGGCCGCGACGGCCAGGACTGCCACTCCCACGGCACTCATGTCGCGGGAACGGTCGGCGGGAAGACCTACGGTGTGGCCAAGGGTGTCTCCCTCGTCGCCGTACGCGTACTGGACTGCACCGGCAGCGGCACCACGGCCCAGACCCTCGCCGGCCTCGACTGGATCGCCACCCACCTCAAGCGGCCTGCCGTCATGAACGCCTCCATCGGCGATTCGGCTTCCGCCACGCTGGACACCGCCACCAACGCCGTCGCGGACGCCGGGGCCCTCCCCGTCGTCGCGGCCGGCAACGACGCCGTGGACGCCTGTACCGCTTCTCCCGCCCGCGCGCAGAAGGCTCTGGCCGTCGGGGCCACCGACCGGCAGGACCGCCAGGCCGACTTCAGCAACTACGGGCCGTGTCTGAAGCTGTACGCGCCGGGTGTCGACATCGTCTCCGCCGGGCTCGGCGGCGGCTCCCGCTCCCTCAGCGGCACCTCCATGGCCAGCCCCCACGCGGCAGGCGGCGCCGCTCTCCTTCTGGAGCAGGACCCCGGCGCCACTCCCGCGACCATCACCCGCCTTCTCACCGACAGGGCCACCACCGGCGCCGTCGTCTCACCCGGCGCGGGCTCTCCCGACCGGCTCCTGTATGTCGGCCAACTCTGAAACCACCCGCGACGGAAGGGCGTGTCCTGCCGCCATACGTCTTGGGGTGTTGTCGACGCAGGCTTTACCGGAGTATTCCGTGGTCACCGGAGTACCTCGGCTGATCCATGGGCAACCGGCCCGCAGGAACGAGGCATTTGGGCGGTTCGACGTGATTCACCAATCCGGCCCCGCCTAATCCCGAACTCTCGGTGAGTTGCGTCATGTTGACACTCGCGGGAGCCTCCGGATTCACTTTCGGCGGCCGGGGTTGAGATCACGCACCCCTGCTGCGCACGAAAAGGATTCAGCGGTTCATTCGCATCGGAGGTACGGCCATGAAGCTCCTCAGCTCCCTGAAGAAGAAGATCGCGCCCGAAAAAAGCCTCAAGGCGTATGCCTGGTACATCTGGTACTGACGGGGCCACCGGCGAATCGTGCCGGTGAACCGGGCGGTGGGCCGACGTGCTTTCAGTACGTCGGCCCACCGCCCGCCACTTCGATCCTTCGGGCCCTGGGAGGCGCTGATGAGCACGACCGGTACAGAGCGGCTCCGCCGGGAAACGGTGTTCGCCCCGCGTATCGAACACCTTTTGCGGAGTTACAGGGGCGCCGAAGCTTTCCGGCTGGACGAAAGCACCGTGGGAATCGCAGGCGCCGACCTCATGAACGCGGTACTCGCCGCCCGGCCCGCGAATGAATTCGAGCGACCGACATTCAAACCGCTTCAGGGGAGGAAAATAGGCCGCCCCGAGGCCTCCGCCGTCATGCGCGCCGTCGGGCAGGATGTGCGGACCGCCCTGAAAACGCCGACGGACACCCCGGTGGACCTCACCGGGGAATGGCCACAGGTGGGCCATCGCTATCTTCGCGACCTGGTCTTCGGCGCCGACCCCTACCGGCTGCGCGTGCTCGTGGACCGCACCCTGGAACTCACGCCGAAAATCACCTGGAGCGTCATCGCGGCCGGCGCGACCCTCCCCGTACCGCCCGCGGGTCGGCCCCCTCTGTCGGAGCTCGCCGGTCTCGTGTCCTCGGCCACCGGATACGAGGGCCGCAGGCACGCCATGGGCATGTACCGGCGGGCCGCCGCCCCCGTGTGCTTCACCGTCTCCGCGCTCGTCACCAACGCGCTGTGGCTGGGAGCACCCTTCGCCACCGACACCCCGAACGAGCACATCCTGCTGGAGAGTCTGCGGCTGCTGCCCGTCTCCTGGAACCTGCTGCGGGTCGCCGACGCGGAGTTCACCGCCCTGGACGACCGGATCGGCCTCGCTGACGACGTGCTCATGCTCCCGCTGCTGAGTCACCGGGACCCGAGCCACTGGGAGGACCCGGACGTCTTCAGGCCCGAGCGGTGGGCGACGGCCGACCCCGACACCCACCCCGGCTACCTGCCCTTCGGCCACGTCGGGGAACGCTGTTGGGGGCGGCACATGGTCATGCCCCTCGCCGAACGGCTGCTCGACCTGATCCGCCGTGACGGGCTCACGGTCGATCCCGGCCAGACCTCGGCGAAGGTGCCCCTGGCCGGACTGATGGGAGCCACCGGCGTACGGGTCGTGCGCGGCTGACGCACCGGCGGTGCCTGGGCTGAGGGTTCATGGCGCCGCTCCCTCGACCGGGCCGGTGGGCGGCTTGCGGACGGATCCTCATACGTGGGTGGAGAAGGACGACCCCGCGTGGCCCCGGCGTCCCGTGTCCGCCCGACAGGTCTCCGAAGCCAACAGGGCGGCCAGGTGAAGCAGTTGCTGGTGAGCACTGGACTCGATGCGCCGCAGACCCGAGGCCGCCTTCACGCCGAGCCCCGGCAGAGGATCGTCGGAGGAGTGCAGGCCGTGGTGTGCCATGTCGGTCGCCACCTGCGTGAGACGGCGGAGGATCTGAGCGCTGAACGCGCAACGACAGGTCGCGGTCCTTCGCACGTGAAAGAACTCGTCATACAGGTCGCCCTCGGCCGATGCGGGCCGATGCGGTGGACCACCCTCCTGCTGAAGCAGTGACACCCCCTCGGGGACAAGCTTCTTCGCCACCGCCATGTGTATCTGGCCGTTGAGCCGCGCGGCGCGCTTGATCTCTCTGGTCAGACCGGCGTCGTGCGCCTCGTCCATCCTGTGCATCAACGCCGGTACGGCCTCGTGGTCGCGGCTCCACGTGCCGCTGAACGCAGGGTCGCAGGCGATCATGTCGGCGCGGACGGTGGCGTCGTACCGCTCGGGTGAACAACTGCTCGTGTAGAGGAAGAGGACGGAGTACACGTCGTACAGCCGCGCGGCCTCGGTGATGGCGCTTCCGGCGGGGCTGGCCGTATCGGCGATGGTGCGCAACCGTGCGGCGAGCAGCCGCCATACCCCGAAAGCCGCGTGGTGGCCGACTGCCCACCGGTAACGGATACGCGCGTCGGGTTCACCCGGCGCCAGCAGCCGAACCGGAGGAGTCCCGGTGGCGGCCTGCCTGAGCAGGATGAGATCGTCGCGAGCCGGCTGGTCACAGGCGGCAGGTGAGCCGCACCGCAGGTCGTTCTCCCCGGACGGGGTGAGGAGGAGATTCTCCACCCGTCCCGTACGTGGGGCAGCGGCCACTTGGTGACACCGTACGCTCTGGGTCCGTGCTGCCATCTCGCTTCTCCTTCACCCCCGATCGTTGGTGAAGTGGGTGCCGGGCCGACGGGTCATCGCGAGGTGAGCCCGTCGTCCTCGTCCACGATCCGGTCCAGGAGATCGGCCGCCATACGTACGTCATGGCCCAGCGGCCGGTCGGTGTCGACCTGGTCCACGACATCAGCGAGTCGCTCGTAGAGCCGGACGCAGGCCGGAGCCGTGAGCTCGCGTTCGCCGACGTGCACGGCCTGCCGCAGCGCGACGGCGAGGGAACCGTGCAGCAGGCGCAGTGACGTGGCTTGCCGGAGGGCGGTGAGGGCGGCGTGGGTCCCGAGCGGTACCACATCCTGGTTGTGCCAGTTGGTCGGCAGGCTCTGCGCGGAGGCCGGCACGGTGTCGCGCCGCATCTCCACGACCATCGCCGTGGCGGCGAGCTGCACCCCCTGCAGAGCGTGCTGCTGGCCAGGGGCGGGCGACAGCATGGGAGGCCGCCCACCGTTGCGCCGCGGGTCCACCAACGCGTCCAGCTGCCGTTCGGCGAGATTGCCCAGTTGAGCGGAGCCCACCGACAGCAGGTCACCTGCGAAGGCGAGGGACTGCCCGAAGAAGTTGCCGCCGTGGATCACCGATTCGTCCTCGACGAAGAACACCGGGTTGTCCGTGACGCTGTTCAGGCTGTCGTGCGTGACGCGGTCGGCGTAGGCGATGGTCGACCCCACGGCGCCGATCAGCTGAGGGGAGCAGCGAACGCTGTACGGCTCCTGCAGGGAACGGCCGTCATCCGGCCTGATGCCTTCCAGTTGTCCGCGCAGTCCCGCGCCCACACGTTCGGCGTCCGGGTGGGCGTAGAGCCTCAGCAGGGCGGGGGAGGCGAACTCCGTGGAGCATCCCAGTGTGTCGCACAGCAACGCCGTGAGGAGAACGGAGACGGTGAGCGAACGGGCGACTGACAAGGTCGCGAGGCCCACGGCGGCAGCCGTCAGTGACGTGCCGTTGACGAGTGCCAGGGCCTCTCTCTCGTCGAGTTCGAGCGGAGTGAGCCCGCAATGTGCCAGTGCTCGCGCCGCGGGCATCAAGGTGCCGTCCGCGTAGGCTTCGCCGTCACCTTTGAGGGCGCGGGCGACATACGAGAGGGGAATCAGGTCACCGCTGGCTCCCAGCGAACCGGTGGACGGCACGGCCGGGGCGAAGGAGCTGCCGAGCGCCGCCGCCAATGCTTGAACCACGCCCGTCGACACTCCCGACCGTCCCTGGCACAGGACCGACAGGCGGGCCAGCATCGTGGCCCGTACGAGGGGCGCATCGAGGTTGGGCCCCTGACCGGCACCCAGATGCGCCAGAGCGTTCTCGGCCTGCTGCTGGGTCTCGTCCCTCCCCCTGAAATCGACGAGGGGCCCGAAGCCCGTGGACGCCCCGTACACCGCGTTTCCCGCATCGATGTGGCGTCGTGCGAAGGTGTGACAGGCGGCCACCCTGTCCAGCACCTCCGCACTGACGCGGATATCCACGGGTTCTGCCGCCGTCTTGAGGTGGGCGAGTGCCAGCGCCTCTCGCGAAATGAGCAGTGCACGTGACGCGTCATGGGTCGGCATGGCTCCGCCGCCCCTTCCGGTGAGAGCTTTGGTGAGGGCTTTCGGGCGGGACGAGGTCTCGCGGTCACCGCCGCGGCCGCGGGAGGAGGCTCGGCGGAGTCGGAGTCGCAGGGAGGGGGCGGTCCGTCCGGGACCCGCCACCCGCGTGCCACGTACGCGCCCTGACCTGCCGCGTACGCCGACGTTGTACGCACTCCTGAGAGAAGACCTGCTGTGGTCAATGGCAACACAGGATGCGCGGAGGCGCATATCGGCGCGATATCGCCGTCCGCGAGGGCGTTTTTCTCTGTTCCGCGGGGCATCGGGGGATGGCCGGGTACAGGGGCCCCGCAGGGCCATCGAGCCGGTCCGGAGCTCGGCCAGGTCAGTGCTCGGGCCGGTTGCTCGGATCAGTTGGTGCGGTCCGCGTAACCGTCGGGGAGCTGTCCTGGAGCAGCATCGATGACGGTGTCGTTGTCGCGCCCGCGCTGCTCCGTATAAGTGATCTTCGCGAATTCCGGGATGACCACGTACGGATAGGCGGGGCCCTCATCGCGGAATCGGTGCATGTCGTCGGTGAATTCGTTCTGGTAGCAGATTGTCTTCTCGGGATGCCGGCCCTCCCCGCCGATCCACTGCGGGAAGAAGACAGTGCCGTGCAACAGACGGCGCGGGAGATCGAAGAGCAGGCTCACACAGGTACCGGTGGGCTCGTGCCAGTCGGCCTTGTACTGGCCGTCCGAGAACCGAACGATGGATACGGCCTGCCTGGTCACCCAGCGACCGCCCACCAGGCCGTGGTGGATGCGGTAGTCGCATTCCTTCTCGTTGCGCGCGTACCACTCGTACTGCCAGCCGTTGGCGTAGGTATAGATGAAGTGGCTACCGACGAACCCGGACAG
>1155119309-686045-694156
ATGAAACTCGTCTACGTCTTCGACGCATACTGCGGCTGGTCCTACGGCTTTGCCCCCACCCTCGCCGAGGTCACCGCGCGCCACCCCGAACTGCCCGTCGAGGTGGTGTCCGGGGGGCTGTTCACCGGGCCGCGCGCCGTGCCGATCCGCGAGTTCGGCTACGTCCAGGGGGCGAATGCCCGGATCAGTGAGCAGACCGGCGTCGTGTTCGGGCCGGCCTACGAACGGCTGATCGCGGACGGGTCGTTCGTGATGGACTCCGCGGCGGCCGCACGCGGCATGGCGGCGCTTCGGCAGGCGGCGCCGGAGCGGGCGGCGGCACTGGCCGGCGAGGTGCAGGCCGCGTTCTATCGCGACGGGCTGAGCCTGTCGGAGCCCGGTACGTTCCTCCGCGTCGCTGCCGCGGCCGGCCTCGACACGACGCGGATCGGAGCCGCGCTCGACGCACCGGCCTCCCGTCACGCGGCCGAGGCCGACTTCCGGTGGGCGGCCGAGTCGGGGGTGACGGCGTACCCGACCCTCCTGGTCCAAAACGGCGAGCGCGTCGCGGTCCTGGCCGTCGGCCGCGCCGATCCCGACTCGATCGACGCCGCGCTGGAACGGTTCGGAGCGGGCCGCCCCGGGACCACCACCGCCGGCCACTGAGGCGCGCCCCCGGACACCGCCCGACTCCCCTCTCGACACAGGATTGGTTATGCGCATAATCTTATGCGCATAACCAATCTGCCGTCAGGCACAGGCACGGCCCGTCGAGGAGAGCCCATGACCACCGACATCGATCAGAGCGCGATACCCACCGGGGACTACGAGCCGAGCGCGTCGCCGTGGGTCCGCGAGCACGTCGAGCAGATCATGCGCACCGGGACCACCGAGGGCATCACGATCAAGGGCCTGCCCACCGTGCTGCTCACCTATCGGGGCGCCAGGTCCGGCAAGATCCGCAAGACACCGGTGATGCGCGTCGAGTACGGGGGGCAGTACGCGGCCGTCGCATCCAAGGGCGGCGAGCCGACCAACCCGCAGTGGTACGCCTCCCTCGTCGCCGAACCCGTCGTCGGTCTCCAGGACGGCACGACCGTCGGCGGATATCGGGCGCGCGAGGTGTTCGACGACGAGAAGGCCGTGTGGTGGCGCCGAGCCGTGGACGCGTACCCGGACTTCGCCGACTACCAACTCCGGACCGACCGCCTCATCCCGGTCTTCGTCCTCGAACCCGTCGACGCGAACACACCGGCGCGGCACGCGGTCGAGGACTGAGCCGACCCGCACTCCCGCAGGGGCGCCGCCGTGGCCGGCGCCGACCGCGGTCATCTCGACGAAACCCCCGCCGGCGCGGGCGAGTCGGCCTACCCTGATCGGGGAGGGTCGTACGCGGTGGTGCGCGGCGACCGTGGGGGGAGCGCGTCGGCATCCGCGTCCACCGGGCGCCGGTCACCGGACGCGGGAAGACGGTGGGGGTATTCGGCATGTCCTTCGGTGTGTCCTCCAATCGAGCGTCGGGCGTGCGCGCGCTCGGCCGGACGGTGTGTGCGGCGACCGTGGCGGGATCGCTGGTCGCCTGTGGAGTGGTGGTCAAGCAGGGTCTTCCGGCGCTGACCGTCGAGGTGGCCCGGCTGATGATGAGCCAAGGCGGCGACATCTCGGTCGAGCAGGCCGCCAAGCTCACGGTGACCGTACTGGGACCGATCGCCCTGGAAGCACTGCTCGCCGCGAGCGCGGCCGGCACCGACCCCGGCGCCGGCCCGTCCGGCGGCATCGTCCCCGTCGCGCATCGCGTCGCCTCCGATGCGACGCGACCCGTGGACAACGACTGGACGATCGTGGTGCGCCGCAAGGTCGACGGCACGGTGCGGAACACCGGATACCGAGTCGCCTACGCGGGCAAGGTGTACGTGCTCACCAACGGCCGTACCGCGCAGTCGTTCGAGCCCAGTCGGAAGCTGATCACGATCGACGCCACCTCGGACACCGCGACCGCCGTCGCCGTCGTGGACAGCCTGGAGCAACCGGTGCGCAGTTCGGGGAAGTTCCGGCTCCTGGTGGCGGGCAAGTACACCGACTACGACTTCGACTCCGACAAGCGCTCCGCCTCGCACGCCGGCACCGACCTGCACGCCGGCCTCGGCGGCCCCTCGGCCGCACACGGCGCGCGGTACGCGAAGTTCTCCGGCGACAAGACGCCGTCCCTGCGGGACTGCGTCACGGAACCACCGGACGCCTGGGGCAGCGATTTCAACAAGCTCAACCCCTACGGCCACTACTGCCTGCAAACCGCCGACGGCCACTTCGGCACCCTCGGACTCAGCAGCACCAGCGAATACTCCTACACGATGTGGCAAACGGCAGTCGCCACTAAGTGAGGCGGCCGGGCACGATGATCGGGCTCGGCCGAGCCGAGGGACTCAGGTGCGGCCGGCGCCGTTCTGAGCCTGTCGCAGCGCCTGCGAGGACGGCATCCAGTCGGCGTGTACCACCCGGAAGCCCGCGGCCCGGTATGCCTCGCAGACCAGGGCGTCGTCGTCGACGACCATGGCGACGGTACGGCCGCGCGCGAGCTTCCGCAGCAGTTCGGGTTTGGCGACCCGTGCCGGGCGGCGGTCCCGCTCGGCACGCATCAGCAGGCGGCCGGCGGGCAGGCCGTGTCGATCCAACCAGTCGACGGTGTCGCGCCTGCAGCGCTCCGGACGGCCGGTCACGTACACCACCTCGTGCGTCTCCGCACTGGTCCGCGCGAGTTCGGCACCCTCGGCGAGCGGCGCGTCCTGCGCCGCGGCCGCGAAGAACGCGTCCCAGTCCCGGGGACGCGCCTCGACGAAGTGCAACCGGTGCCGGGTATCGGCCACCGTGCCATCCAGGTCGAACACCGCCAGCGGACGGGATATCACAAACGCCTCCACGACAATCCGGACTCGGTCGCGCAGTCTACGCCGATGCCGCGGGGCTCCCGGGAGCCGCCTCGGAGCCGGCGTCGTCACCCCTCGCCGTCGGAGCACAGGGCCGCCGACTCGGGAGACATCCAGGCGGGCAGGCCGTCACCGGTCACCACCGACCCGGGCACTCGGCTCCGCCGGCCCGCTTACCCCCGTGGCCGAAAGAGATCCGTTTATCCTCGCTCCTACTCGACCTCCGCACGTGATCGGAACCGCCGACGGATCTTTCGGGGACCCGCGCGCAAGATCGACACACAACCGCTTACATCTTTTGTGTGAGGAGTGTGTGAGCCTTTTTGATCTGTGATCCACATCACATTGACGCACCTTTCGTATCAAGGCTTCACTTTCGAGGCGACGAGAATCGAAAGACGGATTCTCTAGCGGTGGATATCTCTCCACCGGTCCGGGTCGCGTAGGAAACCCGGCCGGTCCACAGTCACCTGGAGGTTGTCGTGGTGAAGATCGTCAACTCTTTCTCCAAGAGGTTCAGGGTCGAGAAGAGCCTCAAATCCGCCACCTGGTACATCTGGTACAGCTGATCGTTTCGATCGGCTCCGCCTGAGATTCGGTTGATCCGCCGACCGATGCGGTTCGGGCTCGCTCCCGCCGCATAATCGTTACCTCTGCGGTAGCGCCGCCTCGACCCGACCGAGCGTCGGATCGCCGCCCGGGCTCGCGTCCGGTGGAGCCGCGTCCCGGCTCCGCCGGGCGGGAGACTCTACGCCCAGTGGAGAGCACCGATGAATCGTTCCGACACGGTCGGAAGTGCCCGGGTCACCGTTTTCGCGCCGAAGATCGAGGAACTGCTGCGCGAACGTCGCGGTGCGGGGTTTTTCCGCATCGACGGCGACACGGTCGGGGTCGCCGATCCGGAATTGATCAACAAACTCCTGGAGAGCAGGCCGGCGCACGAATTCGAGCGACCGACTTTCAAGCCGCTCCAGGGAAGATCGATCGAGCGCGTGGAGGCCAACGACGTCCTGCGGGCCGTCTCGCACGACGTACGCGCCGCATTGGGCGGCCCGGCTCCCGATTCCGTCGATCTTTCCGGAATCTGGCCGCGTACGGGGCACGCGTATCTTCGCGATCTTCTTTTCGGGCCCGATCCCTTGCGGTTTCGCATGCTCACCGATCGCCGCCTCGAAAAGGCGCCGGTACTCACCCGCGCCGTGGTCCGCACGAGTGCCGTCCTGCCGGGAAAGCCCGCCCTCGACCCGCCGGTGTCCCGCCTCGCCGCCGTCATCGCCGCGGCCGCCGAGCACGGCGACCGGCACTACGCCATGGGCCTGTACCGCCGGGTCGCCGCGCCGGTGTGCCTGGGGGTCGCGGCGCTGGTTGCGAACGCGCTCTGGCTCGGCTCGCCGTTCCACCCCGACGCGAGCAACCGGCACATCGTGCTGGAGTCGCTGCGGTTGTTGCCGCCGTCGTGGAACATCCTGCGGGTCGCGTCCCCCGAGTTCTCCGCCGTGGACTCCCGGATCGGCCCGAACGACGATGTGCTGCTGCTCCCGCTGTTGACCCACCGCGATCCCGAACTGTGGCCCGAGCCCGATGTGTTCGTCCCCGAGCGCTGGCACGAGCTGGACGAGGACGACCACCCGGGCTACATTCCCTTCGGCCACGCGAGCGATCGTTGCCGGGGTCGGCACCTGATCGTCCCGCTCGCCGAACACCTCCTCGAACGCTTGCGCGCCGACCACCTCGCGGTGAGCCCCGGACAGACCACCGCCAAGGTGCCGCTCGCCGGCCTGCTCGGGGTCACACGGGTACAGGTGTCCCGAAACCGACTGTCCGGCAGCTGAGTTCGGCGCGGCGCGCCTTCAACGCGCCGGATCCCGCCCGGGATCCGGCTCGGGATCCCACCTGGTCGTCAGCCGTCGTGCGCCACGACCCTGCCGCCTCGGTAGAGGTACCGAGTCCCGTCCAGCGTGAAGAACTTGATCGTCTGCCACTCGCGCGTGTCGGACACACGATGCACGTACAGGTCACGGCCGGCCGGCAGGAGGCGGAACTCCGACGGCGCCCGCCCCTCGAACGTCCGGCGCACGTACAGCGCTCCGTCGCGTTCGAGGACCTCCTCGACGATGCCGGTGGCCGGGTAGCGGCCCAGGTATCCGCCGGCGTCGCGTGGCGGGGTAGTGCCGTCGGGGGTGTGCTGCGGGCGTGGTGCGACGTGGGCGAGGGCGGTGAAGATCTCCCGGAACAGGTCCACGTGCAGCGCGGCGTTGTCGCCGCCGTTGGTGAGCAGGACGACGGCGATCCGGGCATCGGGCAGGATGCGCAGGAAGGACGCCTGGGCGTGGGTGGTGCCGTCGTGGCCGTAGGCGGTGCGGCCGTTCCAGTCCCAGCGGGCCCAACCCAGTCCGCGGGTTTCGCCGCTGTCGGCGGTGTCGGGCGTGTCGGTCCACCGCGAGCGCATCGCTTCGGCGGAACGGCTCGACAGGATGCGCGTGCCGTCGGGCCCGCGCCCGTCGTCCAGGTGGAGGCGGGCGAACGTGAGCACGTCCTCGACGGAGGAGCAGACGATGCCGGCGGGGCCCGAGGAGCGCGGTATCGGGGCGGGGTTCACGTGCGGAGGCCGATCCCGCTCCCAGGTGTGTCCGGCGGCGGCGCGGTGGGCGAGCACGTCCTCGGGCAGGGTGTGCGTGCGGGTCAGGCCCAACGGCTTCAGGAGCCGATCGTGGAGTGCGGCGTCCCAGGTCGTACCGGTGACGCGCTCGATGAGCCGGCCCGTGAGCATCAGGCCGGCGTTGCAGTACGAGTGGACGCGGCCGAGCGGGTGCACGCCTCGAACGCCTCCGAGCAGCGCGGCGTATCGCTCCAGGCAGTCGTCGCCGCGACCGGTGTCGGTGAGCACGTCGCCGTCGATTCCGCTGGTGTGCGTGAGCAGGTGACGCAGGGTCAGGCGGGCTGTGCGCTCCGGGTCCGACAGGCGCAGTTCGGGCATCACCCGGGTCACGGGTGTGTCGAGGTCGAGCAGGCCCTCGTCGACCAGGCGCATGGCCACGGTCGCGGTCCAGACCTTGGTGACGGAGCCGATCTGCCAGACGGTGTCCGGTGTGGCCTCGATCCGGTCGTCGACGTTGGCCATGCCGGTGGCGATCTTCGTGACACGATTGCCCGACAGGATGCCCAGCGCGGCGCCCGGGACCTGATGGCGGGCGGCCAGTGCGTCGAGCCTGGTCTGCCAGTGCCGCGCGGCGGGGCCGGCGGCGGACGGGTCGGCGGGCGCGGGAGGTTGCTCGGCGGCGTACGCGGACGGCGCGAGGGCGGAGCCGGTCGCGGTGGCGCCGGCCGCGACGCCCAGCGACCCGCGAAGCACGGCGCGCCGGGTGGGCGACACGGACGCGTGGCCGGCGGCCTCGTCGGCGGAGGGGGTGTCACGATGGTCGATCACGATGTCGCCTCTCGATCGATCTCGGTGGGGCGCGGCGCACGCAGGTGGCCGCCACGCGAGCGAGCGGGCACGCGGGCGGGCACGTACGACGACGCGGGCGCCCATCGCCGGCGCACACCGGAGGCGTGGCCGAATACGCCGCGCTCAACGGGACTTCGCCCCATGACACCGTGCCCGCGCACTCCCCGATCGCGTGGGTCGAGGCTATGAAGCCGCCCCGGGCGGGCACGTCCCCCGAGGGTACGAGGACCCGAGTACTGCCCCGGCACACTCGACCGCCCCGCGCGTCCTACACCGGTACCCGCTCCGAGGGCCGATGTCGCCGCCGGCGAGGCGGGCCCCTGGGGATCGGGTGCGGAAGATTGCGCGCGGCACGAAACAGCCGTACCCGCCAGTGCAGTTCATGCCCTGTCACCAGCGCGGCCCGCACCGCACACTGACCTGGTCCACATCGATCGGGTGTCCCGGCGCACCCCGCACCGGGCCGATCGTCGGGCCCGGCCCCCGCGAACTCGCGCGGTACGGCCGGGCGTTCCGGACAGAAAGGGTCCCGATGAATCGTTCGACCCGGATGCCGAAGCTCCGTCCGCGGTTCCGCCGCCTGGCCGTCTGCGCGGCCTCGGCCGCCGTTCTCGCGCCGGTGCTCGTCCTCGCCGGTCAGACGTCGGCGAGCGCCCTCCCGACCGGCGCGAGCCGCAGTGCCTCCTGCGGCGCCGCCTACCAGATCAATCTCCAGGTCGGTGGGTACCAGTTCGCCCGTACCCAATACCTGGCGTGCGTCGGCCAGATCTGATCCGCGTCGACGCACGTCGCCGGCGGCGCCCGACCGACGGCCCGTGATCCGCCCGCGCGGCTCCCGCCCTTCCCCGTGGGGCGAGTTCGTGGCCGCGCGGGCCCGGCCGGCGTCCGCGTCCGCGCGCCGGCCGCCTCCGGACGGCCCCCGCGTCGAGCCGCCGACGAGCGCCCGCGATCATGTACCGCAGCCACGATCGGCGGGATCGGGGCGGGAGCGGATCGGAAACATCGATGGCGCGTGTGGGTTCGGCTGCGTCGGGACGCCTCGCGGCGGCCGCGGCGGCGGGGATGGTCCTGGTGACGGGATGTTCGGCGGCCGCGGACCTGGCCGACACGGCCTCGGCCGATCTGTCGAAGCTGAGCACCGAGGCGGTGTCCGAGCGGGTCGCCAGGGCCGTGGACCGCGTGCATTCGGTCCGCGCCACCGTGGAGTTGCGGCGGAACGGCACGACCCAACGCACCGACCTCCGGTTGGACATACGGACCGGCGACTACTCGGCGACCGCCAAGACGTCGAGTTACACCATCGAGACGGTGCGCATCGGTGAGGACGTCTACGTCAAGGCTCCGCGCGCCTACTGGCAGTCGCGGCTCGGGCGGGACAAAGCCGCCCTCCTCAACTCGCTCGACGGCAAGTACGGGCACGTGGCCGCCGACGACCCGGCCCGGTCCACCATGAAGAACCTCAGCAAAAAGGCGGACCCGCACACCATCCTGCCCAATCTGGGGGACGCCGAACGCCGCCCCGACTCCACCGTCGACGGCCGGCGCGTGGTCGTCCTCGCCGAATCCGGCGAGAAGAACCCCGACCTCCTGTACATCCCGGTGGAGGGCCCGGCCCTGCCCGTCAAGGTGGCCGGCTCCGACAGCGCGACGTTGACCTGGTCCGAGTACGACCACCCCGTCGACATCCAGGCCCCCGCACCCGACCGGATCGTCGAACTTCCCAACCTCGGCACCGCCCGGCCCGGCGCCGGCGTGCTCTGA
>1160387961-4426359-4434442
ATGGACCTCTCCCACACCGAGGAGGAGCAGGACTTCCGGGCCCGGCTGCGCGCCTGGCTCGCCAAGGTGCTGCCCGAGCTGCCCGCCAAGCCGTCGCCCGACGACTGGCCCGGCCGGCGCGCCTACGACCTCGGCTGGCAGCGCCGGCTCTACGACGCCGGCTACGCGGGCCTGCACTGGCCCCTCGACGCCGGGGGCCGCGGCGCCACCCCGACCCAGCACCTGATCTTCCTGGAGGAGACCGAGCGCGCCGGCGCCCCGTACGTCGGCGCCAACTTCGTCGGTCTGCTGCACGCCGGCCCCACCATCGCCGCCGAGGGGACCGCCGGGCAGCGGGCCCGCTGGCTGCCGCCGGTGCTGCGCGGGGAGGAGGTGTGGTGCCAGGGGTTCAGCGAGCCGGGCGCCGGCTCCGACCTGGCCGCGCTGCGCACCCGGGCGGTGCGCGACGGGGACGCCTACGTGGTCACCGGCTCCAAGATCTGGACCTCGCACGCCGAGGTCGCCGACTGGTGCGAGCTGCTGGTGCGCACCGACCCGGCCGCGCCCAAGCACAAGGGGATCTCCTGGCTGGCCATGCCGATGGACGCGCCCGGGGTCACGGTACGGCCGCTGCGCACCCTCGCGGGGTCTGCCGAGTTCGCGGAGGTGTTCCTGGACGAGGTCCGGGTGCCGGTCGCCAACCGGGTCGGCGCCGAGAACGACGGCTGGCGGGTCACGATGGTCACCCTGTCCTTCGAGCGCGGCACCGCCTTCGTCGGGGAGGTCGTCGCCTGCCGGCGCACCCTGGGTGCGCTGGCGCGGGCGGCCAGGGCCAACGGCCGCTGGGACGACCCCGTACTGCGGCGCAGGCTGGGCCGGCTGTACGGGGAGTTCGGCGCGCTGTGGCGGCTCACGCAGTGGAACGTCAGCGAGGCGCAGGGCTCGGGCGGGGTCCCCGGCATCGGGGGCAGCGTGTTCAAGCTGGCCTACTCGCACGCGCGGCAGGAGCTGTACGACGCGGCGGCGGAGGTGCTGGGGGCGGGGGCGCTGTCCCTGGAGGAGGAGTGGACGGCGGAGCGGCTGTCGTCGCTGTCCTACACGATCGCGGCGGGGACCTCGCAGATCCAGCGGAACATCGTCGCCGAGCGGATCCTCGGCCTGCCGAAGGGGCGGTGAGGGTCGTGGACTTCCGGCTGACGGAGGACCAGCGGGACCTGCGGGCGGGCGTCCGCGAGCTGCTCGCGGGGCGGTACGGGCGCGAGGCGCTGCGGGAGTCGGTGGCGTCCGGGGCGGCGGTGGACCGGCGGCTGTGGCGGGAGCTGGGCGAGGCGGGGTTCTTCTCCCTGCGGCTGCCGGAGTCCGAGGGCGGGGTCGGGCTGGGCCTGCCGGAGGCGGTGCTGGTCTTCGAGGAGGCCGGGCGGGCGCTGCTGCCGGGGCCGCTGGTGGCGACGCACCTGGCGGCCGGGGTGGTCCCGGGTGCGGCGACGGGCTCGGCGGTCGTGACGGCCTTCGACCTGGGCGGGCCGCTGGTGGCGCACCTGGGGGAGGCGGACGCGGTGCTGGGGGCGGAGGGGATGCCGCCCGGCGAGCCGGTCCGCTCGGTGGACCCGCTGACCCCGCTGTGGCGGTCCTCGGGGGTGCTCCCGCCGGAGCACCGGGAGGCGGGGGCGCTGCTGACGGCGGCGCTCCAGCTGGGCAGTGCGCTGCGGACGGTGGAGCTGGCGGTGCGCTACGCCGGGGAGCGCGAGCAGTTCGGGCAGCCGATCGGGGGCTTCCAGGCGGTCAAGCACCTGTGCGCGCGGATGCTGGTCCGCGCCGAGGTGGCCCGTACGGCGGTGTACGCGGCGGCGGTGACGGGTGACGCCGCCGAGATCGCGGCGGCCAAGCTCCTCGCGGACGAGGCGGCGGTGCGCGGGGCCCGGGACTGCCTCCAGGTGCACGGCGGGATGGGCTTCACGTGGGAGGCGGACGTGCACCTGCACCTGAAACGGGCGTGGGTGCGGGCGGAGCAGTGGCACACGGCGCGGGAGGCGGAGGAACTCCTGGCGGCCCGCCTCGGCACGGAAGCGGAGGCGGAAGCGGGCGCGGACGCCGAGCCCGACGCGGAGTCGGAGGTGGCGGTGATGGGGTAGCAGCCTGTGACGCAGGGGCACGGGAGGGACGGTGCGGGACTCATGTCCGATTACGGAGAGTTGATATCGGTTTGTGTCCTTCGCCCGCCCCGATCCGGCCCGGAGGCGGGGGTGTGCTCCGGTACGCTCCCACGATGCGAGTGGTTGAGCGGCGCGAGCGCCGCACAGTATGCACCACGCCTACTCCTTCGCGCTGGAATATGCCCGAAGCGCTTGTTGTGGTGACTGTACGTCAACCATGCTGCTCGGCAAGGGGACCACACTCGGTGATCCCGTCCTGTCGCGAGGCGAAGTGTCCGCCGGTTCGGATGGTGTGAGCGGTGCAGGTGCTTCAGGTACAGCTGGAGGTAGGACCCGACCCCGCCGAGGTCGGGCGGGCGCGCCGGTGGGCGCGGTCCCGGCTGGCGGGGTCCGGCATAGGGGACGACGAACCGCTCGCCGAGACGCTGATCCTGCTGATCTCCGAGCTGGTCACCAACGCGGTCGTGCACACGGGCTGTCCGGCCGTGCTGCGGATGCTCCTCGGGGGCCCGGGCGTACGGGTGGAGGTCGCCGACGCGAGCGACCGCGCCCCGGCCCGCCGGCAGGCCGCCGGGGACGACACGGGCGGGCGCGGGCTGGAGCTCGTGGACGGGCTCGCGGACCGGTGGGGCTGGCAGCGCGAGGGTGCGGGCAAGCGCATCTGGTGCGAGATCGACCGGGCGGGCGCGGAGCCGGCGCCGGTGCAGCCGGTGCCCCTGAAAAAAGTACTGCTGAAGCGGGAACCGCGCGTGTACCTCTAATGAGGTGTTGACGGTTCGTCACCTGTTGATCACCCTGGTGTTGAGCGATTCGTCGCGAGGGGACGCCAAGGGTCCTGTGCCTTGACGAGTGCGGGTCGTGGGGTGGCGGCTGCCGTGCCGCGCTCGGGGCGTGCATGCCGCACGCCGCCACCCGCAGGTCCTTCGCCCGCGCGCGATACGCCTGCCCGCGCGCGATGCGCCTGCACGCGATGCCCGCGCGCGCGTCCTACGCGATGGGGAGGTCCCCCCGGGGTCGTTCCGGTGCGATACGGCGGGAACAAAGCCATGGCTGGCCGGAATTCGCGGGCCGGATTGGTAGGAGCGTACATAAAGACGTGGGGCCCGTTGTCTCCTGGGAAGACGGCTGCCTACGGTGGCGGCGCATTCTCCAGCGGGGCGCCGCCGGTGTACCTCCGGCAGTGTTCCGTGACCCTTAATTACGGCCACAAGCCATCCATGGGAGAGGGGGTACGGCGATGAAGATGCTTTTCGCCATCCGTAATGCCGTTTCCGGTCAGAAGAGCCTCAAGAAGAGCGCCTGGTACTTCTGGTACTAGACCGGCAGAGCCGCCCCGGCCGCTCGTCGGCCGGGGCGACACCGACGGCCCATCGGAGCCCCGTATGCCCCTCTCCTCCCTCCCGGCCACGCGGACCACGCTGTTCGCGCCCCGGCTCGCCGCCCTGCTGCGCGAGCACACCGGCAAGGACGCCTTCCGTCTGGAACCCGACACCATGGGCGTCGCCGGCCACGCCCTGGCCGACCGGATCCTCGCCGCCCGCCGGGCCACCGAGACGGAGCGGCCCACCTTCAAACCGCTGCACGGCCGGTCGATCGGCCGCACCGAGGCGGCCTCCGTGATGCGGGTCATCGGGCGGGACGTCAGGGAAGCCCTGGAAGGCCCCGTGCCGAAGGACGTGGACCTCACCGGCCCGTGGCCGCTCACCGGGCACCTTTTCCTGAGGGACCTCATTCTCGGCGGCGATCCGCGCCGGCTGCGCATTCTGATGAGCCGGAACCTCGAGCTGACCCCGAAACTCACCTGGTCGGTGATAGCCGCGGGTGCGGCCTTTCCCTGGCGGAAAAGGCCCGGGGCGATATCGAGCGGAATTGCCGGACTGCTGGCGGAAGCGGACGGCTACCACGACCGGCGCCACGCGATGGGCATCTACCGGAGGGCGGCCGCGCCCGTCTGCTTCACCGTCTCCACCCTCGTCGCGAACGCCCTCTGGCTGGGCTCGCCCTTCGACGGCGACACCTCCAACCGGAACATCCTCCACGAGGCCGCCCGGCTGCTGCCCCCGTCCTGGAACATCCTGCGCTACGCCTCGCCCGAGTACGGGGCCCTCGACGCGCGCATCGGTGCCGGTGACGACGTACTCGTCCTGCCCCTGCTGTCCCACCGCGACCCCGCGCTGTGGGAGGACCCCGACGTGTTCCTGCCCGGACGGTGGGACCACCTCGACCCCGAGACCGCCCCGGGCTACCTGCCCTTCGGGCACTCCTCCGAGCGGTGCTGGGGGCGGCACATGGTCATGCCGCTCGCCGAACTGCTGCTGGACCTGATCCGCGGCGCCGGGCTGGAGGTCGACCCCGCCCAGCGGAAGGCGAAGGTGCCGCTGGTCGGGCTGCTCGGGGTGGAGGACGTACGGGTGGTCAGGGCGGGGGCACGGCATGGCCACTGAGGAGGTGCCCGTCTCCTTCTTCGACGACCCCCACCCCGCCTGCCGGCGCTGGCGGGAGCTGGAGGGCGGGGCGCACCGGGTGCGGATCCTCGGCGAGGCCCCGCTGGAAGGCTGGGTGGTCACCGGGCACGCCGCATGCCGGGCAGCCCTCGCCGACCCCCGGCTGAGCAAGAACGCCGCGACCGAGGCCTTCGACCGCCGCGACGGCTCCGAGGAGGGTCCGGGCCCGGGCCGGGCGCTGACCGCGCACATGCTCAACTCCGACCCGCCCGCCCACACCCGGCTGCGCAGACTGGTCCAGCAGGCCTTCACGGCGCGCCGGGTGGCGGCCCTGCGTCCGGTGATCGAAGGCCACGTGAACCGCCTGCTGGACGCCCTGGAAGTCCCGGCGTCCCGCGCCGGGGCCCCCGTCGCCACCCGCGCGCCCGTCATCGACCTGGTCCGGGACTTCACCGTCCCGCTGCCCCTCGCCGTCGTCTTCGACCTGCTCGGCGCCTCCGAGGGGGCCGGGCACATCCTCAAGGCCTGGGCCGCCACCCTCAACGGCGAGGAGGGCGACGGCGAGGTCTCCGTCACCACCGCCGAGGCCCTGGTGGGCCACATCCGCTCCCTCATCGCCCACAAACGCGCCCGCCCCGGCGACGACCTCCTGACCGCCCTGATCGCGGCCCGCGACGCGGGCGACCGGCTCGGCGAGCAGGAGATCACCTCCATGGGCTTCCTCCTGGTGGCGGCCGGCCACCAGACCACCGCCAACCTGATCTCCAACGGCGTCCACGCCCTCCTCACCCACCCCCGCGAAATGGCCGCACTCCGCGCCGACCCCTCGCGCACGGGCGCCTTCATCGAGGAAGTCCTGCGCCACGAAAGCCCGTTCTCCATCGCGACGATGCGCTACGCCACCGAGCCGGTGACCATAGGCGGCACGGTGATCCCCGCCGGGGACTTCGTGCAGATCGCCCTGCTGTCCGCCAACCGCGACCCCGCCGCCTTCCCCGACCCGGACCGCTTCGACCCGGACCGCTTCGACCCGTCGCGCCCGGCGACGGGCCATCTGGCCTTCGGCCACGGCATCCACCACTGCCTCGGCGCCCCCCTGGCCCGCCTCCAGGCCGAAATCGCCTTCACCGCCCTCCTCACCCGCCACCCGAACCTGCGCCTGGCCACCCCGGCCGCCCGCCCCCTGTGGTGGCGCAACCCCCGCCACCGGGGCCTGCGGACCCTGCCGGTGCTGCTGGGCTGACTTCAGGGGGCACTTCCGCCAGTACCGGGGTGTCCAACGTCAGGGCCAGGACGGTCGCGAGTGCCTTGGGGGTGGGGGGTGTCCGTTCACCGCCCGTACCGGCTCGCGATGCCCGCCACGACCAGGGCCAGGCCCTCCTCGAAGCCCTCGTCGTAGTTCTGGAAGAGGTCCGCCCCGGCTTCGGCGGCGAGGGGGAACTCGGCCAGCCGGGCGGCGCGTTCGGTGACGTCGAAGCCTGCGCGGCGTTCGCCGGGGAGGGGTTCGACGCCCTGCTCTTCCGTGACGAAGCCGAGGGTGAAGAAGTACGCCGTGGTGGTGGCGCGGACGGCCTGGGGGAGGGAGAAGCCGGCTTCGGTGAGGGCGCGGAGGCTGTCCTCCATCCCGGCCGCGTGCTCGGTGCCGGTGAAGCGGGAGCCGCTGAACACCTTCGCGCCGTCGCGGTAGCGGAGCAGGGCGGCGCGCAGGCCGTGGTGGGCAGTCAGGAGGCGGTCCTGCCAGGAGAGGCCGGGGGAGGGCGGGGCGTCCGCTGCCATCCGGCGGTACATCTCCGTGGCCATCTCGTCCAGGAGTTCCTGCTTGTTCTTGAAGTGCCAGTAGAGGGCCGGCGCCTGGACGTCGAGCTCCTTGGCGATCGCGCGGAGGCTGAGGCCGTCGAGGCCGACCTCGTTGAGGAGCCGGAGGGAGGCCTCGACGGCCTGCTTCTTGTCCAGCTTCGGGGAGTTGCGAGGGGACACGCTTGACAGCTTAACACCGTTAAGGGCAGGCTCGGGGGTGTCGAACTTAACGCCGTTAAGGAAAGTGCGGGTGGGTGTGATGGGCATGGACGTACATCGGGACGTGGACGTGGACGTGGACGTGCTGGTCGTCGGGGCCGGTGCCGCAGGGCTCGCGCTCGGGGTCGACCTCGCGCGGCGGGGCGTACGGGCCCTCGTGGTCGAGCGAGACCGGCGGCTGTTCCCCGGCTCGCGCGGCAAGGGGATCCAGCCGCGGACGATGGAGGTCTTCGACGACCTCGGGGTCGGCGCCGCCGTCCGGGCGGCGGGCGGCCCGTACCCGGCCAGGATGATCTGGCGGGACGGCGAGCGGCTCGGCGAGCAGGCGATGTGGGACCCGACGGAGCCGGAGGAGGGCTCGCCGTACCACGAGCCCTGGATGGTGCCGCAGTGGCGCACCCAGGAAGTCCTCTTCACCCGCCTCGGCGAGCTGGGCGGACGGGTCGCCTTCGGCCGGGAGCTGGTCGGGATCACACAGGACGCGGAGGGGGTGACGGCCCGGTTCGCCGACGGCGCCCCCGTGCGGGCCCGGTACGCGGTCGCCGCCGACGGCGGGCGGTCCACGGTGCGGCGGCTGCTCGGGATCGGGATGACCGGCGAGACGGTCGACCCGAACCCGGTCCTGGTGGCCGACGTGCGCATCAGCGGACTCGACCGCGACCACTGGCACGTCTTCCCGCCCGCGGACGGCGAGGGCTTCCTCGCCGTGTGCCCGCTCGCCGGGACGGAGGACTTCCAGGTCACCGCCCAGATGCCGGCGGGCGGCCCGGCGGTCGACCTCTCCCTGGAGGGGCTGCGCGCGGTCGTGGCCGCGCGCTCGCACCTGGATCCGGGCGATGTGACGGAGGTCCGCTGGGCCTCCGACTTCCGGCCGCGGGCGGCGATGGCCGACCGGTTCCGGGAGGGGCGGGTCTTCCTCGTCGGGGACGCCGCGCACGTGCACTCGCCGGCGGGCGGGCAGGGGCTCAACACCAGCGTGCAGGACGCGTACAACCTGGGCTGGAAGCTGGCCGCCGTGTTGAGCGGCGCGGCGCCGGAGGTGCTGCTCGGCACGTACGAGGAGGAGCGGCTGCCCGTCGCCGCCGACATGCTCGGCCTGTCGACCCGGATCCACCGCGGCGAGGCCCGCCGCGGCGCGGCCACGCAGCAGCTCGGCCTCGGCTACCGGGGCTCCTCCCTGGCGGTGGAGACCCGCACGGCCCTGCCCGCCGAAGCCCTGCGGGCCGGTGACCGGGCCCCGGACGGGGTACGGGGCGGCCTCCGCCTCTTCGACGCGTACCGGGGTCCGCACTGGACCCTGCTGCTGGTCGGGGCCCAGGCCCCGGCGGAGCTGCCGGGCGCGCGGACGGTACGGATCCCGTCGTACGGGGCCTACGGCGACGGGGTGTTCCTGATCCGCCCGGACGGCTACGTGGGCTGGGCGGGGGAGCCGGGAGAGCCGGGAGAGCCGGGGAAGGGCCTGGCGGCGTACGCGGCCCGCGTCGGCCTCTAG
>1160815872-604771-612515
ATGGAACCCCCGCCCGTCATCCGCCCATCCCTACAGCCGTCACCCTCCGCGATCGCCCGGTCACCCGCCTCCCGTCTGGGCTGGCTCGACGCGTTGCGCGGCATCGCCGCACTCGTCGTGGTGCTCGACCACTCGTCGGCGGCGTTCCTGCCGGAGTTCCGGCAGGAAGTGATGCCGCAGTTCAACCTCGGCCGGTACGGCATCATGGTGTTCTTCCTGGTGAGCGGCTATATCATCCCCGCGTCGCTGGAGCGCCGGGGCTGTGTCCGGTCCTTCTGGATCGGACGGGTCTTCCGCGTGTACCCGCTGTGGGCGGCGGCCGTCACCGGGGTCCTCGTCCTGAATCTGCTGGGCATCGCCGAGCTGCGTGACGGTCTGGGCCGACAGAGCCTCACCGCCGTGGCCGTCGCCCATGTCACCCTGCTCCAAGAGCTGCTGGGGACGCCGAGCGTCCTGCTCGTCCTGTGGACGCTCTCCTACGAGATGGCCTTCTATCTGCTGGTCGTCGCCCTCTTCACGGCCGGTCGGCACCAGCGGTCGGCGGCGGTCGCCGTCACCCTCGCCGGGTTCGCCGCCGTGAGCGCGACAGCGGGGGTCACCCTGCCGGCCTCGGCGCTCTCCGGCGCGGTCGGTACCGGCCCGCTGATCGCGCTCACCTCGGTCGCCATGGTGCTCGCCGTCTGCTGGGCGAGCGCCGGGTCACCCGCACTGCGGGTGGTCGGCGGGGTGCTGGGCGGGGTGTCGGCGCTCGTCCTGGTCGTCTTCAACGGCACGGTGCCCCTGTGGGAGGGGCTGGTGATCCTCTCCGTGATGTTCCTCGGCACCGCCGTCCACCGGGCCGAGCACGGCCGGAGCAGTTGGCGGCGCGCGGCCGTCACCGCCGCCGTGGTGCTCGGGTGCGCCGTGGGGAGCGCGTACGGCCAGGGCGACGACGCCCACTTCACCCGGCGCGGCTGGATCCTGGCGTTCCTGCTGGCCGCGCTCACCTTCGGAGTGGGACTGGCCGCGCGCCACCGGCGCGTACCACGCGAGCTGATCGGACTGGGAGCGACCAGCTACTCGGTCTATCTGCTGCATCCCGTGCTGCTGGCGGTGACCGACGGCACGATCGGCCGGTGGCGACAGGACAGTCCGACGCTCGAGCTGGCGTTCTTCGCCGTGCTGCTGCCGTTGTGCGTACTGACCCACCGTTACATCGAAGTGCCGGGCCAGGCATGGGGCCGCAGGCTGGCACGACGTCGTCGGCCGGACTCGCGCAGAGCCGCTCAGCCGATGTGATAGCTGTCGCCGTACACCTTCCAGTCCAGGGGCGGGTCGAGGTCGAGGTTGCCCTTGCGCAGGAACACGCGCTGGGCCGTGTCGACGCGACTGGTGTCGCTGTGTGCCTCCTCCTGTTTCATGGCCCAGACCCGGGCGTCGAGGAAGGCGTTCAGATACTTCGTCTCGTCGCCGCCCTGGGCCGGCGGCTTCGCCTTGGTCAGCGCGCGCCGCCGGATGTTGCGGAAACTGGTGGAGTCGGTGCCGTCACCGTGCATGACGATGGCGTCGTAGTAGGCGAACTGGCCCAGAACGCGCAGTCCGTCCGTCTTGCCCTGCTGGACGGCCGGGTTGAAGTAGACGCGGTCGCGTTCGTCGTTCTGGGCCTGCTGGAACGCCGTGTCCTGGGCGGCCTTGCGCCAGTCCTTCGGGTAGTTCGGGTCGAGGCCGGCGTGCGAGTCGGTGCCGTTGACGGCGCGCAGGGCGGGCAGGTACTTGGCGAGGACGTTGCCGGGCTTGCGGTCGGTGTAGAGCTGTACGAGGTCGAGCATGTCGCCGGTGCCGGAGCAGAAACCGATGATGCCCGCGGTGTAGCCGCGGCCGTCGCCGATGTCCTCGATGTACCGGTACTGGGCCTTCCAGTCGAGCGAGGAGTTCTCCGCGCTCGACACCAGCTTCATGGCGATCTCCTTCTTCGCCGGGTCGTCGAGGCCCTTGGCGGTGGGGGCCGCGGTCGCCGGGAGGGCGTCGAGGAGGGAGGCTGCCGCCAGGGCGCCGGTGAGGGCGAGGAAGAGGCGGCGGGAGGTGGGAGCGGGGGTGGGGGTGGGGGTGGGGGTGGGGGTGGGGGTGGGGGTAGGCATGGGGCCGTCGATCGGCCGGGACATGTGCACCACAGTGGCTCCAGGTGAGGAGTGGGGGTGGGGTGGCTCTGCGCTGCAACTGATAGGAAGGTTTCCTACCAGAGGCCGGTGACAGAAGTAACCCATCGAAGCCACGTTCGTGCGATCGAACAAACTGACCCGCCGTCACGCGGGCCGGGAGTCAGAGGAGTCGGACCATGACGGAGATCAGGAACCCGGTGAGGCCGATATGGAAGATGACCATGCAGATCCACTGCGACACCGACATGCGCCAGGACGTCGCATTGAGGATCTCCCACTCACTCACCGCGAAGGCGGCCAGCACCAGGGCGAGCACCTCCCACAGCACGTACCACCAGCCCGAGGGGGTCGCCCCCGTCGTACCGTCCAACGCGGCCGGGATGCGGGTCGCGCGACCCAGCAGGAAGAGGCCGAACAGCAGCTTGTGCCAGCCGTGACGGACCGCCGGTGCGGTGGTCGCCGCACGAGTGGCGGATGTGGATCCTGTAGACATTCGCACATTTGATCACCCTCCCGCGATGGAAGCCACCGTTCCGGTCCCCGGGAGCGCAAGGAGTGCAGCGCGGACGACGGCATGAACATCATCGACATGCGAATGCACATGAACTTCGGTGACGCACAGATCTGAAACAGCATCGAATAGGGCCGCTTATTTATCCGAGAGTGCACGGCCTTTTGACTGGCAGTGCACACCCGTTTTCACACCTTCGAAAGGCATTCTGGCGTGATCACATCGCGTGTTTCCAATCACCGTTGACGCCTCATCGGCCCGGCGGCTCTACTCGATTCCGATTCAGCGTCACTTCCCTTGCTATGGAGGTATTCCATGAAGATGTTCGGGGCACTGAAAAGGAAGATCGTCGGCGAGAAGAGCCTCAAGGCGTACGCCTGGTACCTCTGGTACTGAGCCGCCGTTGAGCAGGTGAGAAAGCGCGTGCGCCCGCCGTCGCCGGTGACGGAGACGGCGGGCGCACGCCACCTAAGGTCAAGTCGCTTCGATGTGGAGACACCATGCCGTCGTCGCCCTCTCTCACCCAGCGTCGCAGGGTCGAATTCGCCCCGCGAATCCGTTCCCTGCTGGACGATCACCTCGGGGAAAAGGTGTTCCGACTCGATCCCGGCACGGTGGGCGTCGGTTGCGCCGGACTCATCGAGCAGGTCATGGCGACCCGGCCGGCGAACGACTTCGAACGGCCCACCTTCAAGCCCCTGCTCGGCCGGGCGATCCCGCGGACCGAGGCCTCGGCCTTGATGCGGGCCGTGGGCCAGGACGTACGTGCGGCGCTCGCCGAACCCACCGATCTGTCCACCGACCTCTCCGGGACCTGGCCGCGGATGGCGCACACCTATCTGCGGGACACCGTCTTCGGGCGTGACCCGCGCCGGCTCAAGGTGCTCGTCGACCGGCGGCTGGAGTGGACGCCCAAGCTGACCTGGACAGTCATCGGCGTGGGGGCCGCATTGCCGGGGCGCGGCGGGGCGCTCGCGCGGACCTCGCGGCTCGGCGCGTGCACGGCCGAGGCTGCGACATACGCAGAACGGCGGCACGCCATGGGCATGTACCGCCGGGCCGCGGCTCCGGTGTGTTTCACGGTCGCGGCGCTGGTCGCGAACGCGCTGTGGCTCGGGGCTCCCTTCCCTCCCGGCACGCCGAACCGGCACATCATCCACGAGTCGCTGCGGCTGTTGCCGGTGTCCTGGAACGTGTTGCGGGTCGCCTCCCCCGAGTTCACCGCCCTCGACGAGCGCATCGGCGCCGACGACGACGTCCTGATGCTGCCGCTGCTGTCCCACCGGGACCCCGCGCTGTGGGACGACCCCCATGTCTTCCGCCCCGAGCGGTGGCACGACCTCGACCCGGACACCGCTCCCGGATACCTCCCCTTCGGGCATGCGAGCGAACGCTGCTGGGGGCGCCACATGGTGCTGCCGCTGGCCGAGCGGCTGCTCGACATCGCCCGGCACAACGGACTCGCACCCGACCCCCGGCAGACGGCGGCCAGGGTTCCGCTGGCCGGCCTGATGGGTGTGGTCGACGTCCGCATGCTCTCCAGGTAGCGAAAAGCAGGGGGAGTTCACGGGCCGGGTGGTTCACGGGGTGCCCGGGGCGTCGCCGCGCCAGTCGAACCGGCGGTCGGCGGTGCCTCGCCGCTCGTACAGGGCGTGGCCGCCGGGCCCGTAGCGGCCTATCTCCGTGGTCAGCGCCACTTCGCGCAGCTCGTGGTCGGAGCGGTCCGTGATGTCCAGCAGCAGCCCGTCCAGCGGGCCGCCCACCAGGTGCGCGTACCGGCGGTCCGGGCGGGGGCCGGCGTCGTCGTGGTCGGCGCCGTAGACCCGGCCCCGCAAGAACTCAACCTCGTCCATGACCAGCAGCCTGTCATCCACCACTGACAACGGCCCGGCGCCCTCGCGCTGCGGCCCCTGTCGGCGTTCTTCGGCCAAGCCGGTGGCGGAAACGTGGCGTCCAAGGGCATGCCCCGACTCAGCGGGTATCCACTCCATACACGTCGTTGTGTGAGGGGTGGGGGGCCCTGATGGCACGCAGGCGGGAGCGGGCGTCAGCCGGTGAGTCGGCGTGGGCCAGGCGTCGGCGGACCGTGCGAGAGCTGCGGGCCTCGGGCCGCGACGGGCCTCGATTACGCGAAGTGCTGCCGGCCCTCGCCGCCCTGCTCGCCGTCACGTGCGCCGCGGTCGCGGGACTCGCGCTGGTCTCCCGCGCGTTCGGCGGCCGGGCCGGCGCGCTGCTCCTCGTGCCCCTCGCGGTCGTCGCCGTCATCGTACGGCGTCGGTCCCGGCGGCCGGCCCGGCGGCGCGGTGGGTACTACACCGCCGAGGAGCTGGCCGAGTTGGACATGCCCGCGCTGGTGGTCGCGGTGGCCCGGATGCTCCGGCGGGACGGCTGGCGGGTGCTGCCGCCCCCTCGGCACGACACCCTCCATCTCGCCGCTCGTGACGGCCGGGGTCTGCTGCTCGACGTGGCGTTCCGTCCGGTGGCCGAGCCGCTGCCCGACGAGGAGTCGGCCTGCTCCTGCCGGGCCCGGATGCCGGCGCGGGGCCGGGCCGGTCCGCCGCTGCGACTCGTCGTGCACCGGGGCACGTTCACGCATCGGGACGAGGTGTGGGCCGCGCGCGAGGGCCGCACGTATCTGATCGACGGTCCCCGGCTTCGGCTGTGGGCGCGCGGCACGCCCCTGGCCCAGGTCGCGGGCGGAGTCGTCCCCACGCCCAGGCGTATGTGAGGCCCGGCGGCCTCGGCCGCCCGGCTGCACCGTCCGCGGACACGCGCCGCCGCCCGGGCCTCGTGAGACCCGGGCGGCGGTGTCAGGCGGTCTGCTGTCAGGGAGTGAGCTGCCAGCGCTGGATGTAGCCCGTGTCGATGGACGCACGGTCCTGGACGCGCAGCTTCCAGGTGCCGTTGACGGGTTGGGCGGAGGCGTCGACCGTGAAGGTCTGGTCGACGTTGTCGGCGGAGCCGCCGCTGCGGTTGAGCAGGGAGTAGACGGTGCCGTTGGGCCCGACGAGGTCGACGGTCAGGTCACCGCGGTAGGTGTGCACGATGTTGACGTAGACCGAGGTGGTGGCGGAGGCGTTGCCGTCGCGGCCCGCGATGGTGACCGGCGACTCCACGGCGGCGCCGTTGTCCGGGATGTCGACGCGGGTGGCGTTGGCGTAGATGTAGGCGATCCGCCAGGTGAAGGTGTCCGAGACGGACGCGCCGGTGCTGTCGGTGACCTTGAGGGTCACGTCGCTGCTGCCGAGGGTGGTCGGCGTGCCGGAGATCAGTCCGCTCGGGCTGATGCTCAGACCGTCGGGCAGCCCGGTCGCCTCGTAGGTGAGGCCGGCGCCGGTGTTGGTGGTGTAGGCGTCCACCTGCAGGCTGACGGCCTGGCCGACACCGCTGACCTGGTCGGCGATCGGGGCGACGTTGACACCGAGGGCTATGCGGCTGCCGACGTTGATGGCGGCCCAGGCGTCGGCGACGGCGAGGTAGGTGGGGCTGTAGGCGCCGAAGAGGTCGGCCGCGGCCGACAGGGTGGCGGTGCGGGCGCTCGCGTAGTTGGTCGACGAGGTCATGTATGTCGTCAGCGCCCGGTACCAGATGGCGGCGGCGTTCTCGATGCCGATGCCGGTGACGGCCTGGCCGTCGTAGGTCGGGCTGTCGTAGGCGACGCCGTTGACGGTCTTGGCGCCGCTGCCCTCGGAGAGCAGGTAGAAGAAGTGGTTCGCGGGACCCGAGGAGTAGTGGACGTCGAGGCCGCCCAGGCTCGAACTCCAGTTGTCGGCGGAGTCACCGTCCTTGGAGGGCTTGTCCATGTAGCGCAGCGGGGTGCCGTCGCCGTTGATGTCGATCTTCTCGCCGACGAGGTAGTCGCCGGGGTCGGCGGCGAGGTTCGAGTGGAACTCGACGGCGGCGGCGAAGATGTCCGAGGTCGCCTCGTTCAGACCGCCGGACTCGCCCGAGTAGGTCAGGTTGGCGGTGGCGGCGGTGACGCCGTGGCTCATCTCGTGGGCGGCCACGTCGAGGGCGGTCAGCGGGTGCGTGTTGCCTGAGCCGTCGCCGTAGGTCATGCAGAAGCAGCTGTCCTGCCAGAAGGCGTTGACGTAGCTGCTGCCGTAGTGGGCGCGGCTGTAGGCGGCGACGCCGTCGTTGCGGATGCCGTTGCGGCCGTACACGTCCTTGTAGTAGTCCCAGGTGGCCGCGGCGCCGAAGGCCACGTCGACACCGGCGGTCTGGCGGTTGGACGGTGTGCCGTCGCCCCAGACATCGTTGTCGTCGGTGAAGAGGGTGCCGGTGCCGGAGGTGCCCTGGTTGAGGTCGTACGTCTTGTGTCCGGCGCGGCCGCCGTCGGTGAGCTGGTACCTCGATCCCGACAGGGTCGTGCCGAGCGGGACCGTGCCGGTGTACTGGCCGGTGCCGGTGCCGGTCTCCACCTGCTCGGCGGCGAGGAGCTGCTTGCCGGTGGCCGCGTCGGTGACCACCTGGAGTTCGCTCGGTGTGCCGTCCTGCTGGACGCCCCCGACGACCGTCTCCCAGGCCAGGACGGGCTTGCCGGCGCCGGCCCAGACGACGAGGCGGGGCGCGTTCGCGGTCGCGGAGCCCTTGACCTCGGCGCTCTTGGCGGCCGCGAGGGCCTTGCCGGTGGCGTTCGCGGCGGAGAGCTTCGGGGTGAGGGAGGGCACGGTGAGGGTCGCCCCGCTCGCCTTGGAGACGGTGGTGCGGCCGCTCTTGTGGTGGACGACCAGGTCGCCGCCGAGGACGGGCAGTCCGGCGTAGGTGCGCTCGTAGCGGGTGTGGGTGGTGCCGTCGGCGTCCTGGATGACGTCCTTCACGACGAGCTTCTCTTGGGCGCCGAGGGCGAGCTGCCGGGCCGTGGTGCCGGACGTGGTCTGCGCGCTCTTGATCAGCGAGGCGCGGCGGGCCGGTGACAGGGGTGTCGCGGCGGCGCCCGCGCGGGGCGTGGCGGTGATCCTGGACGGGCCCGGGTCGGCCGGAGCCGCACCGGCGGTGCCGGTGGGGGCGCCCAGGGCCAGCAGGGTCCCGATGGTCGTCAACGCGAGGGCGGTGGCGCGTCTGCGCCGGAGGGTGGGGCGGTGTCGCCGGGGCAA
>1176495093-48425-56534
ATGAACAAACTGCATTCGAATACCCGCCACACCCCATTGGCGGCCGCACTCGCGGCTGCGCTCACCCTGCTTGCCGGCGGCGCAAGCGCACAGGACACCGCCACCACTGCAGGCGTCACCGAACTGGACAAGGTAATGGTCAAGGGCGTGCGCGGCGCGCAGGCCGAGGCCATCGAGAACAAGCGCAGCGCCGCGCAGATCATCGATTCGATTTCTGCCGAAGACATCGGCAAATTGCCCGACGTCACCATCACCGATTCCCTGCAGCGCGTGCCTGGCGTGCAGATCCGGCGCTCGGCCGGCGAAGGTTCGCAGCTCAATATCCGTGGCATGCCGCAGGTGCAGACCACCATGAACGGTGAGCTGTACTTGAGTGCCGGTGGCGGCGATCAGTATGGCCAGCCGAACATCGGCCGCGCGCAGCCGGATTTCGTGGATATTCCGCCCACGTTGTTCAGTGGCGTGGATGTGATCAAGTCGCCTACTGCCGCCGATCTGGATGGCGGCATCAGCGGCACCGTCTCGCTGAAGACGCGGCGTCCGTTCGATCTGCCGGAAGGCTGGACTTTCAGCGGTCAGGCCGAAGGCTCGTACGGCGACCGCGTGCAGAAAGCCAACGCGTTGTATTCGGGATTGGCCAGTTTCCGTACCGCGCGTTGGGGCGCGTTGCTGGCGGTGTCGTATTCGGATGCCACGCTGGAAAACAAGCACCCCAGCGTGTATTCCAACGGCGCGCAGAAATCCACCGAACAGAATGTCGGCTTCGACTTCAACGGCGATGGACGTATCGGCAACAACACCGATCCGGGCAACCTGCCGCGTGACTATTTCTACAATTGGGTCGCCACCGAGCTGGATAACCGCAGCACCGATCGCCAGCGCACCGGCCTCAACGGCTCGTTCCAGTTCAACATCAACGATGCGTGGACGGTGCTGGCGGACGCGGCCTACACCAAGCTGGAAGACCACGACACCTCGGTAGCCGCGCAATTGCATACCGGTTGGGCGACCAATCAGTTGCAGCCGGGGTCGGTCGTCGATCCCAATGGCGTGCTGGAGTACGGCAATTTTCGCTACAACCGCTTCCAGGCGCACTCGATGGCCGGGGTGGCTGATTCGGATGCGCTCAACACCAATCTGGAATTGCGCTACGACGACGGCGGGCCGTTCCGTGCTTCGTTCCGCTGGGTGCATGGCGATGCGCAGCGCACCTACGACGAAGCGCGTGCCGATGCAGCGGTGACTCGCGGCGACCAGATTCCACGTGCCGGCGGCGTGACCCAGTGGGCCAACGTCAATGGCCTGCCCACGGTGGATGCATCAGTGGATTTCCGCGGCACCTATCCGGCGGTCAACCTTGCGACCGATGTGTCCAATCCAGACAACTGGCAGCTGATGTCCACCTGGGCGCAGGGCAACAAGATCGAGGCAAAGATGGACGCGTTCCGCGCCGATGGCACTTTCGAGTTCGACGAGGGTGTTGTGCGCGGCTTCCAGTTCGGTATTCGCTATGGCGAACGCGATTTCAAGCTCGATACCTATCGGTATCTGTCGCCGGTGTCGTCCAGCTGCGCCGATCCGAACCGTTCGCTGTACTACTACAAGGATCCGCTGATCGTGGATACCTGCAGCGGCGTGTCCGAGGCGCGCTTGCTGCCGTTCAATTCGATTCCCGGTTATTGGGCGTATTTCAACGACTTCGATCCGCTCAAGGTCACCGGCCTGGGTAGCCAGGGTCTGCCTGCAATCAACCCGCAGGCGATGAAGGACCCGGTTGCTTATCTCAACAGCCTGTATCCGGGCAACGTGGCGTATCAGCAGGCAGCCGATTCCTACCAGGTCACCGAAAAAACCAGCTCGGCCTATTTCATGGCCAACCTGGAAGGCGGTACCGGCACGCGCGTGCCGTGGACAGCCAACATCGGTGCACGCATCGTGCAGACCAAGCTGGCGATCGACCAGTACCTGAGCAGCGGCAATGTCTATATCGGCAATGTCGAATGGAATGGCGTCAGCCCTGCGATCGGTACCAACCGTCTGAATCGCCAGTACACCGATGTGCTGCCCAGCGCGAATCTGTCGCTGGACATCACCGACGCGCAGAAGCTGCGTTTCGCCTACAACAAGGCGGTTGCGCGTCAGGACCTGCCCGATCTGGGCCGTGGTCTGGTGAGCTTCTACGCGGTGAATGGCACACCGCCGCGTAACCCGTCGCTGCCATCGGATGCGGTGCTGTTCCTCAATGGCCGTTCGGGCAATCCGGATCTGGATCCGTACCGCGCCACCAACTACAACGCCTCGTGGGAATGGTATTTCGCCGACGCCTCGTTGATCAGCGTGGGTGCGTTCCTGATCGATGTGAAGTCGTTTCCCACCACCGTCACCAATATCGAGCCCTTGCCCGATGCCGATGGCGTCGTGCGCGCGGGTGGTCCGGTCGAGCGCATCGTCAATGGCGGCGGCGGCAAGATCAAGGGCTTCGAAATCGGCTACCAGCAGGCCTTCGATTTCCTGCCGGGCTGGCTGAGCGGCTTCGGGACCAACATCAACTACACCTTCTCCGATGCCGATACCGACAACACCGATATCGACGGCAACACGCTGCCGATCGGCGACAACTCCAAGCACCAGGCCAACGCGGTGCTGTGGTATCAGAAGGACAAGCTGCAGGCGCGCGTAGCCTACAACTGGCGCAGCAAGCGCTTCAGCCAGGTCAACAGTTCTGCATGGGGTGACGAGCTGGCGATCTGGAACGATGACGTCGGTTACCTGGACGCATCGTTGAGCTACGACGTCAACGATCACCTGACCTTGTACGCCCAGGCCACCAACCTGACCGGCGAAAGCGAACGCCGTTACGCGCAGTGGACCAATCACTACTTCGACCAGAACATCTTCGAACGTCGCTACTACGCGGGTCTGCGTTTGCGCTTTTGATGCCATGCACTGATGCAAGACGCTGCTGTGCGGCATGGTGTACGCGCGCCGTGCCGCACATGCGGTTCTCCTCGTTCCTCTCCAAGCGGTCATTGCGCGCTCTTCCCGTCGCCGTTTGATACGGCGCTGCAGTACGTTCGGCGGCGACGTCGAATACCCTCCCATTCGGCTACATCGTCGGGAAGCGATGTGGCCGTTTTTTTGTGTGATTGCGTGGGCGTCTGCGCACTCATGCCGTTGCGTTGCCGAGCGTATCCTCGGTCGACTTGCCGCGGATGGAGTAGTGCCGTTCGGCCGCCGTTTTTCAACGGGGCGCTTGCGAACTTTTTAGTCTCAAAACGATGCGGAACCGAGATGCACCGGGCCGTCGATGGATCTGTGCACATGCGCGAGTTTCTGCCGTTGCATGGTCTGTCGACCCAGCGTAACGTCCGCCTGGCGAGCCCAACCATTACGCCTCGCGCCCAAGTAACTGTCGATCATTGATCCGTCAAATCCCCCGAAAGGGCAATCCGTCCTTGCAGCAGGATGTCGCTCATGAAGATACTTTTTTCGATCAAGCACATGCTGGCCTCTCGGAAGAGTCTCAAGTCCTACGCCTGGTATATCTGGTACTGACAGTCGTTCGAAGAAAGATCCTGTCGTTCGTGGTACCGGTGGCTGCGCCACGTGGGCGCAGCCTTCGCCGTGATGTGGTGTCTGTAGCATCTTGCCCGCGCGAGGCGTCGCGTTTGCCGGACGCGGGCAAAACGGGATAGGAGAGACGCATGCCCGGATCCAGCGCCGACGCGTTTGCCAGGGCGACGGTGTTCGCACCGCGCTTGCAGGCGCTGTTGGACGAGTACGTCGGCAAGGAAGTGTTTCGACTGGATGCGGAGACCGTGGGCGTCGCGGGCCCGGTGCTGACGCACCGATTGCTTGACGCGCGCGCAGCAACCGAGGTGGAGCGGCCCACCTTTAAACCGCTGCATGGGCGTTCAATCCCGCGCACCGATGCTTCAAAACTGATGCAGGCCATCGGGCGCGATGTACGCGAAGCGTTGAAGCGTCCTGTGTCGGCAGAACTGGATTTATCCGGACCATGGCCACACGTTGGTCACGTCTATCTACGTGATCTTTTGTTGGCCGGGGACCCGCTGCGATTGCGTCTGTTGATGGATCGTATTCTAGAGCTGACGCCTAAGTTGACCTGGGCTGTCATCGCTGCCGGTGCTGCAATATCGCTCAAGCCGCAGCACAACGCCTCGGCCCTGGCCACGTTGACCGCAGCAGCCGGCAGCTACGACGAGCGCCGCTACGCCATGGGCCTGTACCGACGCACGGCAGCACCGGTGTGCTTCACCATTTCGACACTGGTGGCCAATGCGCTATGGCTGGGATCCCCCTTCGACCCGGCGGTGTCCAGCCGTCATATCGTCTACGAATCGCTGCGGCTGCTGCCGCCATCATGGAACATTCTGCGTCACGCATCGCCGGAATATCCTGCGCTCGATGGCCGCATCGGCAGCCACGACGATGTACTGGTACTGCCATTGCTGAGTCACCGCGATCCAGCGCTTTGGGAGGCGCCGGAGGCATTCCGGCCAGAGCGCTGGGATCACCTCGATCCGGACAATCACCCTGGCTATTTGCCGTTTGGGCACGCGTCCGAGCGCTGTTGGGGGCGTCACATGGTGATGCCACTGGCTGAGCGCTTGTTGGATGCGCTGCGCAGCCAGGGCTTGGCTGCTGACCCCAAGCAACGCAAGGCGGTGGTTCCGTTGACGGGCCTGCTGGGCGTTGCACAGGTCGATGTCGTGCGTCATTAGCCAATCGCTCGCCTGGTCGCTGCGCGCTGTGGCGCTATGTCTTCGGCGGTCCTGCCGTCGAGTCGCGCTTGACCAGCGTGTACTTCATCACCTGATGCACGCCGGGTGCGGTGTCGCCCTTGCGGCGTTGACGGACCGCGTCGGCCAGCAGTGACACAGCAGCGCGCCCCATCGCGGTGACGGGTTGATGCACGGTGGTGAGTTCTGGCCAGATGGTGGTGGCCACCGGCGTATCGTCGAAGCCGGCGATGGAGACATCTTCGGGCACGCGCAAGCCCAGTCCGTGTGCGACCGCCACCGCTGCGGCCGCCATGTCGTCGTTGCTGCAGAAGATCGCGGTGGGTGGTTGCGGCTGCGCCAACAGGCTGCGCGCGGCGAGTAACCCGGAGTGATAGGTGAACAGGCCCTCGGCGATCAAACCCTCTGCGACCGACACGCCGGCAGCGTGCAGGCTGTCGAGATAGCCATTGGCGCGCAGCGCGCTCGGGGTGTGTTTCGGGTCGCCTTTGATCAACGCGATGCGACGATGCCCGAGCTCGATCAGGTGGTCGACGATGGCGCGTGCAGCCTGGTAGTCGTCGATCCGCACCGAGCTGATTTGCGCCATCGGTGCGCCGCTGGCCACCGCCACGACCGGAATGCCGCGCGCATCGAGTTCGGTGATGGTCTGGCGCGAGTCGCACAGCGGCGGCGGCAGGATCACCCCATCGACCCCGGCTGCGAGCAGACGCTCGGTGGCCGCACGCTGGCTGCGGATGGCACCGCACTTTTCCACCATGACCTGGCTGCCGGTGAGGCTGCTTTGCTCGAGCAGGCCGAGCATGAATTGATTGAGATATGCCGCGCTCGGGTTGCTATACAGCACGCCGATACGCAGCAGCCCGCTGGTGCGCAACGAACGGCCGGCCAGATTGGGCCGGTAGCCCAATGCCTGTACCGAGGCCTCCACGCGCGCGCGCATCGCTTCGCCCACATGCGGGTGACGGTTGATCACACGCGAAGCGGTCATCGGCGAGACGCCGGCGTGTTTGGCGACATCCAACAACGTCGCCGCATTGTTCGCACTGCGTTGCCGCTTGGCCACCATTGTGTGTGCTCATCCTGGAGTAAGAGCGACTGCGCGCGCTACCGGTTCGACGTGTAAAGCGACCACGGAAAGCAACCGACCAATCACCTTGTTCAGTACCGGCGAAGGCTGCAGGTCGCGCGGAAGACACCGCGCGCAGTGGCAGCCGCTTCATCGCAACTGCGCACTCGCCAGACGAACGCGCCGATTTGCGCAAGCAGCAGCGCCAGGCATTGTGCAATTCCTGCATGCGCCTGGCGCACGAAGATCGGCGAAGCACTGCCAGATCCAGCATTCGGCGCATGCGCCGCGTCGTCCTCGCCACTCACTCGCTCGGCGGTTGCACGCTCTTCGCGCGGCTGCCGAAATCGCCATCGGCTTCTGCGGCGAGATACGCGAACACGGTGTAGGCGGCCACGTTCTGCGCGAGCGCCTTGGGGTCGATCTTGTCCAGCGTGTCGTCGGCGGTGTGGTGCAGGTCGAAGTAGTCGGTGCCATCCTGCGCCAGCCACCCCCAGGCGCCACCCTTGGCGGAAATCGGCCCGACATCCGGCCCGGGGCCACCCTTGCCCGGTTCATACGCGATGCCCAATGGTGCCAGCACCTCGGCAATCTGCTTGGTCGCTGCACGCGAGTCTTCCGGTGCGGCCGCACCGGTGTTGAACGCATAGATGCGCCCGGCGCCGAAGTCGCTTTCCGCGCCGATCTGGTGCAGTGCCATGTCCTTGGCATCGGTGCCGTGCGCGGCGGCATACGCCTTGCCGCCATACAGCCCCTGCTCTTCGTTGGCGAAGGCCACCACACGGATGCTGCGCTTGGGTGGCTGCTTGAGTTGGCCGATCAGGTGGCCTGCCGCCATGGTGATCGCCACGCCGGCGCCGTCGTCGATGGCGCCGGTGCCCAGATCCCACGAATCCAGATGCCCGCCGATCACCACCACTTCCTTGGGCTTGCTGCGCCCGGTGATCTCGCCGATCACGTTGTATGAGGTCGCCGTGCCGTCCCAGCCGCAATCCAGCGTCAGGCGCAGGCGCGTGCTGCCCAGCGCGGTGAGCCGCGCGAGCTGGTTTGCATCGGGCACCGACAGCGCTGCAGCCGGCACCGGGGTCAGGCCCTCATCGAAACGGGTGATGCCGGTATGCGGCACGCGGTGCGAATCGGTACCGGCCGAGCGCATGACAAATCCCACTGCACCCTTGCGTATCGCTTCGGACGGCCCCTTGCTGCGCACGGCGCCGCCATTGCCGTAATCCTTGCCGTCGCGCGCCTTGACCATCTGGTAATCGACGAATGCGATCTTGCCGGCCAGCGAGCCGGCTGGCGCGGCCTGCAACGCAGCCAACGTATCGAAACGCACCACCTCGCCCTCGACGGTGCCGCCCGGGCTGCCGCCCAATGCGGTGATGGTCAGCGGCTGCGCATGCGCACCGAGCACGGCAGCGTGTTCGCTGCGACGCTCCCATTTGGGAAAGGTCACCGGCTCGGTCCATACCTTGTCGAAACCCAGCGAAGCGAATTTCGCCTTGGCCCAGGCCACCGCACGCGGGTCTGCTTCGCCACCGGCAATACGCGGGCCCACTTCGGTGGTCAACGATTGGACCACCGCAAAGCCGGTGCTGTCGGCCAGCGCCTGCTCGCGCAACTGCGCTGCGGTACGCAATGCGCTGTCGGGGATGCTGGTCTGCGCGGCGAGCGCGCAGGAGCAGGCGAGTAGGGCAGAGATGGCAACAGCGAGACGACGCATGCAGGGCGGCTCCAACGACAAGGGGACCCCGAGCTTATCAGCGCAAGGTCCCCCGTCTGCGTGCGAAAGGTCATTCTTCTTCGCGAAGTTGCGCCCCAAGATGCATCAGTTGGTTGTGCCCGCTTACAGCGCGCCCGGCGGCTTGAGCGTGTCGTTCTTGAGCGCGTCGCGAATCTCGCGCAGCAACAGCACTTCTTCGCTCGGGCCCTTCGGGGCATCGGGCTTGCGATGGGTCACGCGGTTGATCAACTTGACCACCAGGAAGATCGCGAAGGCGATGATCAGGAACTGCACGACGGTGTTGATGAAATCGCCGTAGCCAATGGCAACGGCCGGGATTTCCTTGCCGGTGGCATCGACGCCGGCCGGCTTGAGTACCCACGCCAGGCGCGAAAAATCCACATTGCCGATGGCCCAACCGATCGGCGGCATGATGATTTTCTCCACCAGCGCGGTGACGATCTTGCCGAACGCCGCACCGATGACCACACCGACCGCCAGGTCGATGACATTGCCGCGCATTGCGAATTGCTTGAATTCGCTGACCATTCCCAT
>1190352188-92614-100262
ACAGTCGTCGCTCGGTCCGGGGTCGTCCGGCGCGTCCATCTGGCCCGTGGGTGCCGTCGGCCCATAGGTCTTCGGCGGGTTCTTGGTCATGTAGACGCCCGGCGGCAGATCCTCGTAGACGCCGGTCTGGGACTCCTCGTCGTACTCGACCTCACTGGGCAGAATGCCGCCCGTGGCCGGGACGGGCGTGAGGAACCGGAACGCGAAGGGAGCCGGCCCCTCGTGGTCCGACAGCTCCGGCATGATTGCGGCTCCGTCGGTGCTCAACGGGAGCCGCAGCTCCGGCGCGTCCAGTAATGGCTTGGCAAGCCGACGCTCTTCAACGGTGATGGGCATTGCCTTCCCTTCTCTCATTTTCTCTCGGTGGGTGGATTTCGGCTGGTGGGTGGGGTGGGCGGACGTGAGTGGATGAACTCCGGTGCGCCGCCGTGACGACATGCCCGCACACCGCGCCCGGCTCATCCGAACGCCTCCGCCGGAAGCCGTAGCCTGCTGCCCTCGCCGTCGATGTCCTGGCCACTTGGGGCTTCATCGGCTTCGGGCCCGTCATCGGCCTCGGACCCGTCATCGTCCGGCACCGGCAGGCGCGCGCCCCTGCTCTCCGCGACCCGGCGTAGGTTGGCGAGGGAGGCGGCCAATTCCAGTGCCAGCAGGTGGATTTCACCGGGCGTCCACGCCCGGCCCGCCAGGATGCGGTGCGCCTCTTCGCCGAGTTCAGCCGCGGAGTCGAGCTGCGCCTCCTCCATCTCGTCGGCGAGCCGGGACACGTAGCCGGTCCCGTCACCTACGAGAAAGCACGGCTTCCCGTCGGGGCTCGACCAGGGCAGGAGGCGAGGGGTGTCGGCTGGACTCATCGGCCTGCCGCCTCCAGGCCGTTCAGCCGGCGCGGAGCGGCTTTGATGCTGTACGCCGCGGGCAACGAGCCGCCCGACCGATGGCTTCTTCGCGAGGGCAGCAGCAGCCGCAACAGCGACACGACCGCTCTCGCGATGGTTCGGGGCATGTCGTCAACCTCCCAGGAGTTGGTGGCCACGACCCCGACGTACGCCGTTCCTGCGGCGTCGCGGGGTTTGTGCTCGCCCCCACACTTCCGCGCCTGGTGGTGCGTTCCTACTCCGCTCCACGACCGTTAGACACGGAGAAGACCTACCGTGTGAAGCGTGTCTAACGTCCCAAGGGGTACTCGTGAACGAAGCACTACGCCGCGCCCTGCTACGGGCACACCTGACTGATCGCCAATTAGCCGAGAGGTGTGGCGTCGACATCAAGACCGTAGGCCGATGGATCACCGAGGCCGGACGGGTTCCCCATGCCCGACACCGGTGGTCCGTCTGTGAGGCGCTCGGGGAGGACGAGGCGGTGTTGTGGCCTACAGCCGCAAAGAAAGCGATAAAGGTTGGCCCGGACCGCGAGGTCGTTTCTGTCTATCCGTACCGATCCGGTTGCCCCGCCTCTTTGTGGCGCTCACTGATCACCAAGGCGGAGCGTGAACTGACCTTCGCGGGTTACACCGATTACTTCCTGTGGCTCGAACAAGCAAGGTTCGGTGCAGCACTACAGCGGAAGGCTGCCCGGGGATGCCGGGTTCGGTTTCTTCTCGGCGATCCTGACAGCAGCCTCACACGCTCGCGCGAGCGCGATGAAGATGTCGCACTCACCTTGTCCACGCGTATCCGCGTGACCCTCGCTGAGCTGGAGAAGATCAAAAAGCAGCCAGGAATTGATGCGAGGTTCAGCGAGGGGCACGCACATCTCTCCGTGTTCCGCTTCGATGACGACATGATCGTTACGCCGTTGCTGACGCATAGCGTCGGGCACGATGCACCGACCCTGCATCTGCGGCGTCGCCAGGACGACGGCATGTTTGACCGCTTCGCCTCGCACGTAGAAGAACTGTGGAGCAGGGGCTCTCCGGTGTGGGAAGGCGGCGGCGATGAGTAGGCGCGATTACGAGAACGACCCTCATGCCCCTGCCGCGAACAGCTTGGTTCCGGCGGCATCTGCGATTGTGGTCGACGACTCCGGGCGCGTCCTGCTTCAGCGTCGGCGCGACAACGACATGTGGGCACTTCCCGGTGGCGTCATGAATATTGGCGAGTCACTGCCGGACTGCGCAGTTCGGGAGACCCGCGAAGAGACCGGGTTCCATGTCGAAGTCGTAGGCATCGTGGGCACCTACACCAACCCCCACCACGTCTTCGCCTACGACGATGGCGAAGTGCGGCAGGAATTCTCCATCTGCTTCCTGGCAAGACCGTTGGGCGGGCGGCTGGCGGTGTCCGAAGAATCCACGGACGTCCGGTGGTTTGAGCCCGGAGAGATTGATGCGCTTCCGATGGTGCCCAGCATCCGAAAGCGCCTGAACGACTGGCGCGACGGCAATATGCCCGCCACACGCTGAAATCGCCCCTGCGCCGGCTCAGCTCTCACCGGCGAACTGCCCGCAGTGGCCGAGGCGCTGGAACTGATCCGGGCCTGAGGACAAGCTGACATTCCTCGCCTGAGTCGAACTCCCCCTGGCGTCAGAACCCGACCGGGCCGACGATCTGCGCACCGGCCGCGAGCCGCGCAGAGACGACCGACTGCGCCACTTTCACCACCGCTTCACGATTTTTCCGTGTGGGAGAGCCACCGCGCCGGAGCAGGGACCGGGGACCTTCGGCCGGCCTATAGAACATGCTCATGTCACATAATCCATGACCAAACCACCCCATTCGATGCCATCCACCCCCTTTTGATGTCCATATTGGGCCTCTATGGATGGATTAGTACTGATTCGCCGAGATGCGAATGTGGATGAATTCGAAACGTGAATGAGGCAATTCAGTCAGTGATGTGGGTCACTTGACACATTCATCGAACAGGCCTTCACTTTCCACAGCAGTTGAAATGAATGCCGGGAATTCTGCCCGGTATCGACATCTTCTGCCATCGCATAAGTATCTCGTTCGCCACGCAAATGGAGGTGCTCATGAAACTCGTTCGCATCGTCAAGAAGTTCCGTCCAGAAAAGAGCCTCAAGGCATACGCCTGGTACGGCTGGATTTAATTAGACAGCTTCCCTGCCGGGCTCGCGTCGGTCAGGAGTTCTGGCCGGCGCGAGCTGCCTACCCACGGAGTTCAGCCATGCCTATGCACCGCGTCGGCGAGAGCGGTCGGGTCATCGAGTTCGCGCCGAGGATCGACGAACTGTTAAGTCGTTATCGTGGTGCGTCGCTTTTTCGTCTGGAGCCCGACACGATCGGGGTATCCGGCGCCGAGCTGATGGACCGCTTACTCCGCAGCAGGCCGGCCAACGCGGAGGAGAGGCCCACCTTCAAACCCGTCCAGGGGCGGCTCGTTAGCCGTACGGATGCGTCCACCTTTATGCAGGCCGTGGGCTCGGACGTGCGGAACGCGCTGCAACGTCCCCTGGATGAGGCGGTCGACCTGACCGGCCGGTGGCCGCATGTGGCGCATGTTTATCTGCGGGATCTCGTTTTCGGAAACGAACGTCTGCGATTCCGGGTTCTGGTCGACCGCAGGCTGGAGTTGACTCCGAAACTGACCTGGTCGGCCGTCGCCTCCGGAGCCGCTTTGCTGGGCAGGCCCGGGCAGGACGTGCCGCTGTCGAAACTTGCCGCTCTCGTGCTCGATTCCAAGACCTACGGTGACCGGCGCTATGCCATGTACCTGTATCGGCGGGTGGCCGCACCGGTGTGCTTCACCGTATCCGCGCTGGTCACCAACGCCCTGTGGCTCGGGGCTCCGTTCAGCGATGACGTATCGAACCGGAACATCCTCCTTGAGGCACTCCGGCTGCTTCCCCCCTCATGGAACATCTTGCGAATGGCTTCTCCGGAGTTCTCGGACGTGGACGCACGGATCGGCCCGAAAGACGATGTCCTGTTGCTTCCCCTGCTGAGCCACCGCGATCCCGAGCTCTGGGACGAGCCCGACGCGTTTCGTCCCGACCGCTGGGAAGAGCTGGACGGAGACAACCACCCCGGGTATTTCCCCTTCGGCCACGTAAACGAACGATGCTGGGGCCGGCATATGGTCCTGCCCCTGGCCGAACGGCTCCTCGACATCGTGCGCCGGGACGGACTGGTGGTGAATCCGGGGCAGACCAGGGGGAAGGTCGAACTCGACGGTTTGCTCGAAGTGTCCGAAGTGCAGATGACTCGACCGATGGCTAGTCCTATGGCTCGTCCGTGACGGCCTGACTGTCCGTCCCACCTGGACGGGGTTGACGTGCGGAAGGGACTCGGGTCTTCTGCTGCGATGTCTGATCTTCGTATTCAGCGGCCGGACGGCGACGACGCCCTCAAGGACTGGCAGTTCGTCCACAACACGATTATTCCTACCCACCTCCTTTCGCTGGAGGAGGTGCGGGAGCGGGCGCAGCGTCACCATTTGGAGGTCGCGTATGCCGGTGACGAGCTCATCGGGTGCAGCACGGTGCGCCCGCCTGCCGATGACACGCTGACGGTGACCGTGATCGCCCGTGTGCTGGAAGCTCATCGTGGTCAGGGGTTCGGGGAGGAGCTTTATGCGCGCGGGCTCAGCAGGGCGCGGGAGTGGGGCGCCGAAGTGATCGAGACCGTGGTGCTGTCCTCCAACGAGGACGGGCTGCGGTTCGCGCGCAAGCACGGGTTCGTCGAGACCGAGCGCTATCTGCTGCCGGGGGACAGCATTCCGTGGATCGACCTGCGTCTTGCCCGGTCCTGACGCTTCGGGAGCGTTCGGGCCTTCCAGCGGGGCGACGGTCGAGCAGGTGGTGCCGGGGGCGGTGGGCGGCGGGGATGGAGTCACTGCCACCCACCGCTCCCCGTCACCCCCTCAAATGCCCCGGCCCGAACGCGTCCGGAAGCAGCTCCGACAGCGGGCGGATGCCGGCCGCCGTGTCGACCAGGAGGTCGGGGCCGCCGTGTTCCCACAGGAGTTGGCGGCAGCGGCCGCAGGGGACGAGGAGGTCGCCCGCCCCGTCCACGCAGGTGAAGGCGGTCAGGCGGGGGGCGGGCCCGTCGTTGTCGGTCCGGCCCGCGAACAGCTCTGAGATCAGGCCGCATTCGGCGCACAGGGCGAGGCCGTATGAGGCGTTTTCGACGTTGCAGCCGGTGATGGTGCGGCCGTCGTCCACGAGGGCGGCGGCGCCTACGGGGTAGCCGGAATACGGGGCGTAGGCCCGGGACATCGCGTCCCGGGCCTGCGCGCGCAGTGCGGTCCAGTCGACCGGCACCGGTGGTGTCATGTGCCTTGTCCTCGGCGGTAGGGCTTGCCGTTCGCCTTCGGCGGCCGCAGCCGCTGGGAGAAGAGGGCGAGTACCAGCAGGGTGGCGATGTACGGGCTCGCCTCGACCAGTTCGAGGGGAACGGTGTCGGCCAGGAAGTACCAGATGACCAGGACGGCGGCAGCTATGCCGGCGACCACACCCTGGGTGCGCTTGGCGGCACGCAGCCGGAGCAGGGCGAGCACCGCGAGGAGCGCGGCCAGGCCCAGCAGCAGGGCGTGGACGGTCGGGCCGCCGCTGCGCAGCTGCATGGCGTCCATGAAGCCGAACAGGCCCGCGCCCATCGCGACGCCGCCCGGCCGCCAGTTGCCGAAGATCATCGTGGCGAGACCGATGTAGCCACGGCCGCCGGTCTGGCCGTCCTGGAAGAAGTGCACCCCGATGGAGAGGAAGGCACCGCCGAGGCCGGCCAGGGCACCGGAGACCAGCACCGCCGCGTACTTGTACGAGTAGACGTTGACGCCCAGGGACTCGGCCGAGATCGGGGCCTCGCCGCAGGAGCGCAGCCGGAGCCCGAAGGAGGAGCGCCACAGCACGAAGAAGGTGCCGATGAACAGGCCGACGGTGAGCAGGGTCAGCCAGGAGACGTTGGTGACCGCGGCGCCGAGGATGCCGGCGGCGTCGGAGACCAGGAACCAGTGGTGGCCCTCCAGGGTGTTCAGGGCGTCCGACAGGCCGGGGACGGTGAACGTCGGCATGTCGGGCATCGGCGGCGACTGCTTGTCGTTGCCGCCGGCCAGCATGGCCGCGCTGCCCTCCTGGCCGAACCACAGCGTGGCCAGGTACTGGGTGGCGCCGAGCGCCAGGATGTTGACCGCGACACCGGAGACGATGTGGTCGACGCCGAAGGTGACGGTGGCGATGGCGTGGATGAGGCCGCCGAGCGCGCCGCCGAGGATGCCGGCCGCGGCCGCCGCCCAGGGGCCGTGCTGCCAGCCGACCCAGCCGGCCGCGAACGAGCCGAGCATCATCATGCCTTCGAGGCCGATGTTGACCACGCCGGCCCGCTCGGACCACAGTCCGCCCAGACCCGCCAGGCCGATCGGCACGGCGGCGCTCAGCGCGGCGCCGAACTGGCCGGTGGAGGTGAGGTCACCCGCGCCGGTGACGGCCCGGAGGACGGAGACGGCGACCAGCCCGACGGCGATGATCAGCAGGATCCATGGGTAGGTCAGCTTGCGCCGGCCACCCTTCCCGGGGACCGCGAGCTTCGTCGCGGTCTTGAGGTCCGTACTCACGCCGACACCTCCGGGTTGTCGCTCTTGTCAGACTTGTCGGTGTTGTTCGTACGGGACAGGGCGGCCAGCTCCTCGCCGACCTTGCGCTGCTGAAGGCTCAGCCCGTAGCGGCGCACGATCTCGTAGGCGATGACCACGCAGAGGACGATGACGCCCTGCATGACGCCGACGATCTCCTGGGCGTAGCCCTCGAACTCCAGCCGGGAGCCGGTGCGGTCGAGGAACGCCCACAGCAGGGCGCCGAAGGCCATGCCGATGGGGTGGTTGCGGCCGAGCAGCGCGATGGCGATACCGGTGAAGCCGATACCGGCCGGGAAGTCCGTGCCGTACTGGAAGGACTCGCCGAGCAGGGTGGGCATACCGACCAGACCGGCCGCGGCACCCGACAGCAGCATGCTGCACAGGACCATGCGCTTGACGCTGACCCCGCTGGCCTCGGCGGCCGGCTCGGAGGCGCCCACGGCGCGCAGGTCGAAGCCGAAGCGGGTCCGGTTGATCCCGAACCAGTACAGCGCACCGGCCAGGATCGCGATCACCACGAAGCCGAGGACCGGCTTGGGGTGGGTCGGGAACGAGAAGAAGTGGCTGGACTCCGGCAGGAACTTCGTGTGCAGGAGGTTGCCGTCCTTGATGGCGAGGCGGCCGTCCTGGAGGAAGTAGCCGATGATCGACGCGGCGATGGCGTTCAGCATGATCGTGGTGATCACCTCGCTGACGCCGCGGGTGGTCTTCAGCAGACCCGCGATACCCGACCAGATCGCGCCCACCAGCATCGCGATGACGATGAGCAGGATGATCTGGAGTGCGCCGGGCAGCGCGATGGCGCCGCCGACCGCCGCGGCCGCGAACGCCGCCAGGCGGTACTGGCCGTCGACGCCGATGTTGAAGAGGTTCATGCGGAAGCCGATGGCGACCGCCAGCGCCGAAAGGTAGTACGGCACCGCCTTGTTGATGATCCAGACCTGGCTGTCGCTGTAGTGGCCGTAGTCGGCCATGATCCCGTAGGCCCGGAAGGGGTTCTCACCGGAGGCGAGGAACACCAGGGACGAAATCACTATCGCGGCGACGATGGCCAGGACGGGCGCGGCGATCGCCAGGATCACCTTGTCGCGGGTGGCGCTCTTGGCGATGGCGTCCAC
>1197758943-1-4131
AACCCGGGCCGCGCTGCGGGCGGGGGACACCCCGCAGCGCCTCGGTGTCCTCGCCGCCTGGCGCGACACCGACCTGTTCACGCCCGCCGAACGCGCCGCCCTCGCCCTCGCCGAGGCGACCACCGCCGCGGCCGACGGCGCCGCCCAGGACGCCGCCCGTGCGGCGGCGCGCGAGGTCCTGACCGACGATCAGACGGCGGCCGTGATCTGGGTCGCCGTCACCATCAACGCGTTCAACCGGGTCTCGATCATGAGCCGGCACCCCGTGCGGGCGGAGGGCTGAGGCGGCGACGCGGTGATCGATGGACGGATCGGTGCTGGTCACCTAGCGTTCCGCGCATGACGGAACGACGCGCGATACTCAGCGGCTCCACCTTCGAGGAGCAGATCGGTTACGCCCGTGCCGTGGTCGACGGGGACTGGGTGCATGTCTCCGGGACCACCGGCTTCGACTACACCGCCATGACCATCTCCGACGACGTGGTGGAGCAGGCCGAACAGTGCCTGCGAAACATCGGGGCCGCGCTGGCCGAGGCGGGGTGCGGCTTCGCCGATGTGGTGCGGGTGCGCTATCTGCTGCCGGACCGCGCGGACTTCGAGCCCTGCTGGCCGGTGCTGCGCCGCTGTTTCGGCGAGGTCCGGCCGGCCGCCACCATGCTGGAGTGCGGCCTCGCCGACCCCCGGATGAAGATCGAGATCGAGGTCTACGCCCGCCGCCCGACCGGGGACTGAGCAGGGCTCAGGGGGAGTGCGGGCGGCCCGCCGCCGTAGCACGGAACAGGCCGCCACGGACCCCGGTCACCGGCCCGCGCCCGCCTCGCCGGCCGCCGGGTCCGACGGACGGGCCCCCGCCGGTCACCGCCCCGCCGTCGCCCGGTCGGGCGGTGCCACCAGGTCGCTGCGCCGGAGGATCCGGGCCTCGCGCGGCAGCAGCCGGGGGCCGGCCACGACCAGGACCTCGCACTCGGCCCGGGCCGGCACGAACCGGTGCACCGGCCTGCGGTGCAGCCGGGCGAACGGGCCCCGCGGCCGGGCCATGCCGATGACCAGCAGGTCGTCCGGGGACGCGGCGATCGAGCACAGCACCGGCCCCGCCGACCCCCTGACCACGCGTCGTACGATCCTCAGGTCCGCCGGAGGCCCGCCCGCCGCCAGGTCGAAGGCCCGCTCCAGCCGCTGTCGCGCGTCGTCGGCCCACAGGCGGGCCCAGGACGGCTCCGGCTGGCGCAGATAGAGGGCCTCGCCCTCCGGAGGTTCCCAGGCCCGGACCGCCACCAGCGTCCGGCCGGTGGCGCGGGCCTCCTGAATGCCGCGGCGTAACGCGGCGAGTCCTGCGAGTGAGTCGCTCACCCCGACGACGACCTTCCCCGTTCGCTCGTCACCTGAGGGTTCGTGTGGTGCCATGCCGCCCACGTTAGGAAGGCCAATCTCGCTCGGGCAAAGTCCAATCGGGGAAAAGTGGCCTTGATCGCAGCCGAGGTGTGCGGGTCCATATCTCGCCAATGTGGGGCCGACGGGCCGGTCGACGGAGACGCGGCGCGCGTCCGCTCTCGGTGACGGACCGTCCGGCATCCGGGCGGTCGGCGGCGTCCGCCAGCAGCGGAGGGAGCCTCCGGCGGCGGTACGGCTCCCGCGTGCCGGGTGGTACGTCAAACCGGAGCGCCGATGATCGGCGAAAGTCTGAAACCGACTGCCTGGCCGCGATTTTGAACTCCCTGGTGATTAATCGGTCAACGATCACGGGAAGGTTCCGGGGCGTCGCCGACACGTGATCTTCACCGGCCCGCTCCGGTGCGGCGCGTGTCACCCGTCCGTCCCCCGAGGGGAGGTGCAGTGATGAAGCTCCTTTTCGCCCTCCGCAACCGCGTTGCCGCCGCCAAGAGCCTCAAGGCCAACGCCTGGTACCTCTGGTACTGATCCCGCACCCGCCGCTGTAGCGGTGACATCGTTGTCCGGCCGCACCGCGACGCGGTCCGGCCGGGCGGCGGTGTCCCGTCGTGCCGCGGCCTTCACCGCCCCCGTACCGGAGGAGCCATGCCGCCGTCATCCACCGCGCGTGCGCGCGCCACCGTGTTCGCCCCGCGGCTCGCCGCGCTCATCGGCGACCACCTGGGCCAGGACGTCTTCCGGCTCGAACCCGACACCGTCGGGGTCGCGGGACACGAGGTCGCCGACCGCATCCTGGCCGCGCGCCGGGCGACCGAGACCGAACGCCCCACCTTCAAACCGCTGCACGGACGGTCCATCACCCGCAGCGAGGCGTCCGCGGTCACCCGCACCATCGCCAACGACGTGCGCGAGGCCCTGGCCCGGCCGCTGCCCGAGGACGTGGATCTGGCCGGTCCCTGGCCGCTGACCGGGCACCTCTTCCTGCGCGATCTGATACTCGGCCAGGACCCCTACCGGCTGCGGATGCTGATGAGCCGCAACCTCGAACTCACCCCCAAGCTCACCTGGTCGGTGATCGCGGTCGGTGCCGCCCTGCCCGGCTGGCCCCGCCCGGACGCCCGGCTCACCGGCCTCGCCGACCGCGCGGCGCGGGCGCGGGGGTACCAGGAGCGGCGGTACGCCATGGGGATGTACCGCAGGGCCGCTGCGCCCGTGTGCTTCACCGTCTCCACCCTGGTGGCCAACGCCCTCTGGCTCGGCTCCCCGTTCGACGACGGCATGTCCCCTCGCCACATCATCCTGGAGTCGCTGCGGCTGCTGCCGCCGTCCTGGAACATCCTGCGCAACGCCTCGCCCGAGTATCCGGCGATCGACGGCCGGATCGGCGAGCGCGACGACGTCCTGCTGCTGCCGCTGCTCTCCCACCGGGACCCCGCTCTCTGGGACGATCCGGACGCCTTCCGTCCGGAGCGCTGGGACGGCCTCGACCCGGACACCGCCCCGGGCTACCTGCCCTTCGGGCACTCGTCGGAACGCTGCTGGGGCCGGCACATGGTCATGCCGCTGGCCGAGCTGCTGCTGGACCTGATCCGCGGTTCCGGGCTGGTGGTCGACCCCGGTCAGCGGGTCGGCAAGGTTCCGCTGCTGGGCCTGCTGGGCGTGGAGGAGGTACGGCTGATCCGGTCACGCTAGCGGGGCAGCGGACCGGCGGGGCACCGTTGGGTGCGGCTGCAATGTCAGGTAGCCTGACATTGCCACGTCGGAACCGGAGGCTCTGCATGACCATCGAGTACGCCACCCGCCACCGCGCCCGCTCCTTCATCCCGCCGGAGCCGGGCAAGCCCTACTTCATCGAGAAGGGGCTGGGCGACCGCGCGCACCTGTTCGGTGACCTCGTCACGATCTACGCGGGCGGCGAACAGACCGAGAACACCTTCAACTTCTTCACCTGCGAAGGCCCCAAGGGGGAGCTGATCCCCGCCCACTCCCACGCGGACACCTACGAGGTCTTCTACATCACCCAGGGCGCCGTACGGCTCTTCGTGGAGGACCTGGAGGGCGAACAGCACGAGAAGCTGCTCACCCCCGGGGACTTCGGCTTCGTCCCGAAGAACTGCACCCACGCCTACCGCATGGAACGCCACCACTCACAGGTCGTCGGCGTCGCCGCCGGGCCGGGCGGCACCTTCGAGCGGTTCTTCGAGACCCTCGGCACACCGGCCGACGAACTGGGCCTGCCGGCCCGGCCCTTCGTCCCCGCCCCGGAGAAGTTCGCGACCGTGCCCGGACAGTACGACGTCCGCTTCCTCCCCGACCACCAGTGGCGCACCGGGAGCTGACCGCTGTGCCGTACGTCGAGGCGCTGTCGGCGGGCGTCCTGGTCGGCGCCCTGTACGCGCTGCTGCGGGTCGGGTCGCCGGCGCCACCGCCCGTCGCCCTGTTCGGCCTGCTCGGCATGCTGCTCGGGCAGACGCTGTTGGAGACGTGGTGAGACCGCCGACCGGGGCGCGGCGGGCCGCCGTCGCCGCTTTCCTGCGCGCCGCCGCTCCCGCCTTGGCCGCAGGCGCGCTCATGGGCGCCGTCTACTGGTCCCTCGGCCTGCGCTCACCCGCCCCGCCCCTGCTGGGCCTGACCGGCCTGCTGGGCATCGTGATCGGCGAACGCGCGGTGTCGGCGCTGCGGCGGCGCGGCCGGGCAGCCGGACCGGCGCCTGTTGTCGGAGCGGCGCCTGTTGTCGGAGCG
>1207066652-39454-47270
ATGCGTCGCCTCGCTGTTGCCATCTCTGCCCTACTCGCCTGCTCCTCCGCATTCGCCGCACAGACCAGCATCCCCGACAGCGCATTGCGCACCGCCGCGCAGCTACGCGAGCAAGCGCTGGCCGACAGCACCGGCTTTGCGGTGGTCCAATCATTGACCACCGAAGTGGGCCCGCGCATTGCCGGTGGCGAAGCGGGCTTGCGTGCGGTGGCCTGGGCCAAGGCGAAGTTCACTGCGCTGGGCTTCGACAAGGTGTGGACCGAGCCGGTGACCTTTCCGAAATGGGAACGTCGCAGCGAACGCGCTGCCGTGCTCGGTGCGCATGCGCAGCCGCTGACCATCACCGCACTGGGCGGCAGCCCGGGCGGCACCGTCGAAGGCGAGGTAGTGCGCTTCGAGAATTTGGCTGCGTTGCAGGCCGCGCCGGCCGGCTCGCTGGCCGGCAAGATCGCGTTTGTCGATTATCAGATGGTCAAGGCGCGCGACGGCAAGGATTACGGCAACGGCGGCGCGGTGCGCAGCAAGGGCCCGTCGGAAGCGATCCGCAAAGGCGCCATTGGCTTTGTCATGCGCTCGGCCGGCACCGACTCGCACCGCGTGCCGCACACTGGCATCACCCGCTTCGATGAAGGCCTGACGCCGGTGCCGGCCGCAGCGCTGTCGGTGCCCGATGCCAATCAACTCGCGCGACTCACCGCACTGGGCAGCACGCGCGTGCGGCTGGCGCTGGATTGCGGCTGGGACGGCACGGCCACCTCGTACAACGTGATTGGCGAAATTACCGGGCGCAGCAGGCCCAAGGAAGTGGTTGTCATCGGTGGTCATCTGGATTCGTGGGATCTGGGCACCGGCGCGATCGACGACGGCGCCGGCGTGGCGATCACCATGGCCGCCGGCCACCTGATCGGCCAACTCAAGCAGGCCCCCAAGCGCACCATTCGCGTGGTGGCCTTCGCCAACGAGGAGCAGGGTCTGTACGGCGGCAAGGCGTATGCGGCAGCGCACGGCAAGGATGCCAAGGACATGGCGCTGCATCAGATCGGCGCGGAAAGTGACTTCGGCGCCGGGCGCATCTACGCATTCAACACCGGCGCGGCTGCGCCAGACGACTCGCGTGCAGCAACCAAGCAGATTGCCGAGGTGCTTGCACCGCTGGGCATCGCGTATGAACCGAGCAAGGGCGGCCCTGGTCCGGATGTCGGGCCGATTTCTGACAAGGGTGGTGCCTGGGGATGGCTGGCGCAGGATGGCACCGACTACTTCGACCTGCACCACACCGCCGACGACACGCTGGACAAGATCGACCCGAAGGCGCTCGCGCAGAACGTGGCCGCTTACACCGTGTTTGCATATCTGGCCGCAGAAGCCGATGGCGACTTCGGCAGCCGCGCGAAGAGCGTGCAACCACCGAACGAGTAAGCGACGCGCAATGTCTGGCGCGTGCGTCGGGTGCTGGGTGTAGGCAGTGCCTTGCTGATCTGCAAGCGCCAGATGCATGCAAGAATCGCAGCAGGCCGGGCGATGGTGATTGCGTAGATCGGCTTGTTCGTCTCGCAAGTGGCAGTTGCTTTGAAGCAGCTGCCACTCGCAATGCGTCACGCCAGGTGGGCACGCATCACGTGCTCGGCAGCGGCGCATACATGTTCTGCGCAGCGGTGACGCATCGCCGCCGCTGGCACTGCACAACGCGCTTGATTGGTTGCTTTTGGTCGTCGCCTTAAACCTCGAATCTGTAGCGCGCATTCGCTTCTACCCAGGATGAGCACACACAATGGTGGCCAAGCGGCAACGCAGTGCGAACAATGCGGCGACGTTGTTGGATGTCGCCAAACACGCCGGTGTCTCGCCGATGACCGCTTCGCGCGTGATCAACCGCCACCCGCATGTCGGCGAAGATATGCGGGCGCGCGTGGAGTCCTCGGTGCAGGCGTTGGGCTACCGGCCAAATCTCGCCGGCCGCTCGTTACGCACCAGCGGGTTGCTGCGTATGGGCGTGTTGTATAGCAACCCGAGCGCGGCCTATCTCAATCAATTCATGCTCGGCCTGCTCGAACAGAGCAGCCTCACTGGCAGCCAGGTCATGGTGGAAAAGTGCGGCGCCATCCGCAGCCAGCGGGCGGCGACCGAGCGCCTGCTCGCTGCCGGCGTCGATGGCGTGATCCTGCCGCCGCCGTTATGCGACTCGCGCCAGACCATTACCGAACTCGATGCACGCGGCATCCCGGTGGTTGCTGTGGCCAGTGGCGCACCCATGGCGCAAATCAGCTCGGTGCGGATCGACGACTACCAGGCCGCACGTGCCATCGTCGACCACCTGATCGAACTTGGGCATCGTCGCATTGCGTTGATCAAGGGCGACCCCAAACACACCCCGAGCGCACTGCGCGCCAACGGCTATCTCGACAGCATGCAAGCCGCCGGCTTACCTGTCGCAGATGGATTGATCGCCGAAGGGTTGTTCACCTATCGCTCTGGGCTGCTCGCCGCGCGCAACCTGTTGGCCCAGCCGCAACCCGCAACTGCGATCTTTTGCAGCAATGACGACATGGCGGCCGCAGCGGTGGCGGTTGCGCATGGATTGGGCTTGCGCGTGCCCGAGGATGTCTCCATCGCCGGCTTCGATGATACGCCGGTGGCCACCACCATCTGGCCCGAACTCACCACTGTGCATCAACCCGTCACCGCGATGGGCCGCGCCGCCGTCTCGTTACTGGCCGATGCGATTCGTCAACGCCGCAAGGGCGACACCGCACCCGGCGTGCATCAGGTGATGAAGTACACGCTGGTCAAGCGTGGCTCCACGGCCGGGCCGGCGAAGGGATAGCGCAACAGCGCGCAGTTGCCACCACCGGTTGTCTATTGGCGCACGACATCGACCTGTGCAACGCCCAGCAGGCTCGTCAACGGAACCATCGCCGTACGTTGCTTGGGATTAACGGCCAAACCCTGACTGCGCAGGGCATCCAACAAGCGCTCGGCCAGTGGCATTACCATGTGGCGCGCCCAACATCGCTCGGCCGCGGGCCCGAACGGCAGATAGCCGGGGTGATTGTCCGGATCGAGGTGATCCCAGCGTTCTGGCCGAAACGCCTCCGGAGCCTCCCACAGCGCGGGATCGCGATGACTCAGCAATGGCAGCACCAGCACATCGTCGCCACTGCCGATGCGGCTATCAAGCGCAGGATATTCCGGCGATGCGTTACGCAGGATGTTCCATGACGGCGGCAGCAAGCGCAGCGATTCGTAGACGATATGACGGCTGGGCACTGCTGGATCGAAGGGCGATCCCAGCCATAGCGCATTCGCCACCAGTGTCGAAATACTGAGACACACCGGCGCCGCCGTGCGCCGATACAAGCCCATTGCGTAGCGGCGCTCATCGTAGCTGCCGGCTGCTGCGGTCAACGTGGCCAGGGCCGAGGCGTTGTACTGCAGTTTGAACGGCATTGCCGCGCCGGCGGCGATGACAGCCCAAGTCAACTTCGGCGTCAACTGAAGCATGCGATCCATCAACAGGCGCAATCGCAGCGGATCGCCAGCCAACAACAGATCGCGCAGATACACATGACCCACGTGCGGCCATGGCCCGCATAAATCCAGGTCAGCCGACACAGGACGCTTCAACGCTTCGCGCACATCGCGCCCGAGAGCCTGCATCAGTTTGGAAGCGTCAGTGCGCGGGATCGAGCGCTTATGCAGCGGCTTGAAGGTGGGTCGCTCCGCTTCGGTCGCCGCACGCGCATCAAGCAATCGGTGCGTCAACTCGGCACCAGCAACGCCCACCGTATCTGCATCCAGCCGGAAAACCTCCTTGCCGACGTGCTCGCCCAACAGCGCCTGCAAGCGCGGTGCGAACACCGTCGCCCTGGCAAACCCATCAGCGCTGGAAGCAAGCATGTGCCCTCCTGCTCGGTGATGCCCGCGTCCGGCAGTGCCACACCTCGCGCGGGCGAGGTCGTACTAACTCACATTACGAAGAACGCTACGAAAACACGGTGCGGCTGCCATTGCCATGGCACAGCCGCAACGCGCTTGGAGCCATTTAAAAATATTCGGTCCAAGAGGCGGACTTGAGACTCTTGCGAGAGGCCAGCATGTGCTTGATCGAAAAAAGTATCTTCATGAGCGAAATCCTTATGTAAGGAGGGATTGCCCTTTCGGGGGACTTTATCAAATACACAATCAGCGGATACTTGCGTGCGAGCGATAATGGTTGAGCCCGCAACACGAATGCTACGCATGGCTGACCGACCATGCAACGGCAGAAACTTGCGTGTGTGCACACATTCATCGACGGCCCATGCTTGCACGAGCTCCGCATCGCCTTGGAAATCAAAATTTCGCCTGAGTAGCCCTAACCCTCAGCCAGACTTTTGCTCGAGCCCTGCAAACAGCGTGGTTTTCCTGATGTTTTCCATGCTGTGCGCTTTCGGCATCGCTGACGCGAGGAGCCGGTCCGACGTTTCCAGCCAGGACGTCATCGTGACCTTCTATCGCGCTGGTTTCGCGATAAGTGCGCAGGTGCTGCAGCTGAAGGTCAGGGCGAATCAGGAAATGCGCAAACCCATTGTTGAACATAGCGCCCGGACGATGGCACTCCATCGACGATAAGCAAAGAAGGCACGCAACGGCATCTCAACTGCCAGCACGAGTGGACAGGCGTCGGCGCCACACGCAAAAAAAACCGCATCGCTTCCCGACGATGCGGCCGAATGGGAGGGTGTTGGGCGTTACCGCTGAACGGACTGCAGCGCCGTATCAAACGGCGACGGGAAGAATGCACAATGACCGCTTGGATAGGCATGACAGAACAGCATATGCATCACGGCGCGGGGGTTGCGCCGTGTCGCACATCGATGCATTTCATTCAGCGCATCACATCAGAAGCGCAAACGCAGACCTGCGTAGTAGCGGCGCTCGAAGATGTTCTGGTCGAAGTAGTGATTGGTCCACTGCGCGTACCGGCGCTCGCTTTCGCCGGTCAGGTTGGTGGCCTGGGCGTACAAGGTCAGGTGTTCGTTGACGTCATAGCTCAACGACGCATCCAGATAGCCGACGTCATCATTCCAGATCGCCAGCTCATCGCCCCATGCGGAACTATTGACCTGACTGAAACGCTTGCTGCGCCAGTTGTAGGCCACCCGCGCCTGCAGCTTGTCCTTCTGATACCACAGCACCGCGTTGGCCTGATGCTTGGAGTTGTCGCCGATCGGCAGCGTGTTGCCCTCGATGTCGGCGTTGTCGGTATCGGCATCGGAGAAGGTGTAGTTGATGTTGGTGCCGAAGCCGCTCCACCAGCCCGGCAGGAAATCGAAGGCCTGCTGGTAGCCGATTTCGAAACCCTTGATCTTGCCGCCACCACCATTGACGATGCGCTCGACGGGACCGCCCGCGCGCACGACGCCATCCGCATCGGGCAATGGCTCGATGTTGGTGACGGTGGTGGGGAACGACTTCACATCGATAAGGAACGCACCGACGCTGATCAACGAGGCATCGGCGAAATACCATTCCCACGAGGCGTTGTAGTTGGTGGCGCGATACGGATCCAGATCCGGATTGCCCGAGCGGCCGTTGAGAAACAGCACCGCATCCGATGGCAGCGACGGGTTACGTGGCGGCGTGCCGTTGACCGCATAGAAGCTCACCAGACCGCGTCCCAGATCCGGCAGATCCTGACGCGCAACCGCCTTGTTGTAGGCAAAGCGCAGCTTCTGCGCGTCGGTGATGTCCAGCGACAGATTGGCGCTGGGCAGCACATCGGTGTACTGACGATTGAGGCGGCTGGTGCCGATCGCCGGACTGACGCCATTCCATTCGACATTGCCGATGTAAACGTTGCCGCTGCTCAAGTACTGGTCGATTGCCAGCTTGGTCTGCACGATGCGTGCACCAATGTTGGCCGTCCACGGCACGCGCGTGCCGGTGCCGCCTTCCAGGTGGGCCATGAAATAGGCCGAGCTGGTTTTTTCGGTGACCTGATACGAATCGGCCGCCTGCTGATACGCCACGTTGCCCGGATACAAGCTGTTGAGATAGGCGATAGGGTCTTTCATTGCCTGCGGGTTGATCGCCGGCAGACCCTGGCTCCCCAGGCCAGTCACCTTGAGCGGATCGAAGTCGTTGAAATACGCCCAATAACCGGGAATCGAATTGAACGGCAGCAAGCGCGCTTCGGACACGCCACTGCAGGTATCCACAATCAGCGGATCCTTGTAGTAGTACAACGAACGGTTCGGGTCGGCGCAGCTGGACGACACCGGCGACAGATAACGATAGGTGTCCAGCTTGAAATCGCGCTCGCCATAGCGAATGCCGAACTGGAAGCCACGCACCACGCCCTCATCGAATTCGAAGGTGCCGTCGGCGCGCAATGCGTCCATCTTGGCCTCGATCTTGTTGCCCTGCGCCCAGGTGGACATCAGCTGCCAGTTGTCTGGATTGGACACATCGGTAGCGAGGTTCACCGCCGGATAGGTGCCGCGGAGATCCACCGATGCATCCACGGTGGGCAGGCCGTTGACGTTGGCCCACTGGGTCACGCCGCCGGCACGTGGGATCTGGTCGCCGCGCGTCACCGCCGCGTCGGCACGCGCCTCGTCGTAGGTGCGCTGCGCATCGCCATGCACCCAACGGAACGAAGCGCGGAACGGGCCACCGTCGTCGTAACGCAATTCCAGGCTGGTATTGAGCGCATCCGAATCGGCCACCCAAGCCATCGAATGCGCCTGAAAGCGGTTGTAACGGAAGTTGCCGTACTCCAGCACGCCATTGGAATCGACCACCGATCCGGGCTGCAACTGATTGGTCGCCCAACCGGTGTGCAGCTGCGCGGCAACCGAGGTGTCGTGGTCTTCGAGCTTGGTGTAGGCCGCGTCCGCCAACACCGTCCACGAAGCGTTGATGTTGAACTGGAAGGAGCCGTTGACGCCGGTGCGCTGGCGATCAGTGATGCGGTTATCCAGTTCGGTGGCAACCCAATTGTAGAAATAGTCGCGTGGCAGATTACTCGGGTCGGTATTGCTGCCGATACGTCCATTGCCGTTGAAATCGAAACCGACGTCCTGTTCAGTGGATTTTTGTGCGCCGTTGGAATAGACGCTGGGATGCTTGTTTTCCAGTGTGGCGTCCGAATACGACACCGCCAGCAATGCCCCCCAACGCTCGGTGCGGAAGCTGGCCAGCCCCGAATACAACGCGTTGGCCTTCTGCACCCGATCGCCGTACGAGCCTTCGGCCTGACCGCTGAAGGTCCAGCCTTCCGGCAGATCGAACGGTCTCCGCGTCTTCAACGAGACGGTGCCGCTGATGCCGCCATCCAGATCGGCGGCGGTGGGCGATTTGATGACGTCTACGCCACTGAACAACGTCGGTGGAATATCCACGAAGTCCGGCTGTGCGCGGCCGATGTTCGGCTGACCATACTGATCGCCGCCACCTGCACTCAGATACAACTCACCATTCATGGTGGTCTGCACCTGCGGCATGCCGCGGATATTGAGCTGCGAACCTTCGCCGGCCGAGCGCCGGATCTGCACGCCAGGCACGCGCTGCAGCGAATCGGTGACGGTGACGTCGGGCAATTTGCCGATGTCTTCGGCAGAGATCGAATCGATGATCTGCGCGGCGCTGCGCTTGTTTTCGATGGCCTCGGCCTGCGCACCGCGCACGCCCTTGACCATCACCTTGTCCAGTTCGGTGACGCCTGGAGTGGTGGCAGTGTCTTGTGCGCTCGCACCGCCGGCAAGCAGGGTGAGCGCAGTCGCGAGTGCGGCGGCCAATGGGGTATGGCGGGTGTTCGAATGCAGCTTGTTCAT
>1207076274-39382-47198
ATGCGTCGCCTCGCTGTTGCCATCTCTGCCCTACTCGCCTGCTCCTCCGCATTCGCCGCACAGACCAGCATCCCCGACAGCGCATTGCGCACCGCCGCGCAGCTACGCGAGCAAGCGCTGGCCGACAGCACCGGCTTTGCGGTGGTCCAATCATTGACCACCGAAGTGGGCCCGCGCATTGCCGGTGGCGAAGCGGGCTTGCGTGCGGTGGCCTGGGCCAAGGCGAAGTTCACTGCGCTGGGCTTCGACAAGGTGTGGACCGAGCCGGTGACCTTTCCGAAATGGGAACGTCGCAGCGAACGCGCTGCCGTGCTCGGTGCGCATGCGCAGCCGCTGACCATCACCGCACTGGGCGGCAGCCCGGGCGGCACCGTCGAAGGCGAGGTAGTGCGCTTCGAGAATTTGGCTGCGTTGCAGGCCGCGCCGGCCGGCTCGCTGGCCGGCAAGATCGCGTTTGTCGATTATCAGATGGTCAAGGCGCGCGACGGCAAGGATTACGGCAACGGCGGCGCGGTGCGCAGCAAGGGCCCGTCGGAAGCGATCCGCAAAGGCGCCATTGGCTTTGTCATGCGCTCGGCCGGCACCGACTCGCACCGCGTGCCGCACACTGGCATCACCCGCTTCGATGAAGGCCTGACGCCGGTGCCGGCCGCAGCGCTGTCGGTGCCCGATGCCAATCAACTCGCGCGACTCACCGCACTGGGCAGCACGCGCGTGCGGCTGGCGCTGGATTGCGGCTGGGACGGCACGGCCACCTCGTACAACGTGATTGGCGAAATTACCGGGCGCAGCAGGCCCAAGGAAGTGGTTGTCATCGGTGGTCATCTGGATTCGTGGGATCTGGGCACCGGCGCGATCGACGACGGCGCCGGCGTGGCGATCACCATGGCCGCCGGCCACCTGATCGGCCAACTCAAGCAGGCCCCCAAGCGCACCATTCGCGTGGTGGCCTTCGCCAACGAGGAGCAGGGTCTGTACGGCGGCAAGGCGTATGCGGCAGCGCACGGCAAGGATGCCAAGGACATGGCGCTGCATCAGATCGGCGCGGAAAGTGACTTCGGCGCCGGGCGCATCTACGCATTCAACACCGGCGCGGCTGCGCCAGACGACTCGCGTGCAGCAACCAAGCAGATTGCCGAGGTGCTTGCACCGCTGGGCATCGCGTATGAACCGAGCAAGGGCGGCCCTGGTCCGGATGTCGGGCCGATTTCTGACAAGGGTGGTGCCTGGGGATGGCTGGCGCAGGATGGCACCGACTACTTCGACCTGCACCACACCGCCGACGACACGCTGGACAAGATCGACCCGAAGGCGCTCGCGCAGAACGTGGCCGCTTACACCGTGTTTGCATATCTGGCCGCAGAAGCCGATGGCGACTTCGGCAGCCGCGCGAAGAGCGTGCAACCACCGAACGAGTAAGCGACGCGCAATGTCTGGCGCGTGCGTCGGGTGCTGGGTGTAGGCAGTGCCTTGCTGATCTGCAAGCGCCAGATGCATGCAAGAATCGCAGCAGGCCGGGCGATGGTGATTGCGTAGATCGGCTTGTTCGTCTCGCAAGTGGCAGTTGCTTTGAAGCAGCTGCCACTCGCAATGCGTCACGCCAGGTGGGCACGCATCACGTGCTCGGCAGCGGCGCATACATGTTCTGCGCAGCGGTGACGCATCGCCGCCGCTGGCACTGCACAACGCGCTTGATTGGTTGCTTTTGGTCGTCGCCTTAAACCTCGAATCTGTAGCGCGCATTCGCTTCTACCCAGGATGAGCACACACAATGGTGGCCAAGCGGCAACGCAGTGCGAACAATGCGGCGACGTTGTTGGATGTCGCCAAACACGCCGGTGTCTCGCCGATGACCGCTTCGCGCGTGATCAACCGCCACCCGCATGTCGGCGAAGATATGCGGGCGCGCGTGGAGTCCTCGGTGCAGGCGTTGGGCTACCGGCCAAATCTCGCCGGCCGCTCGTTACGCACCAGCGGGTTGCTGCGTATGGGCGTGTTGTATAGCAACCCGAGCGCGGCCTATCTCAATCAATTCATGCTCGGCCTGCTCGAACAGAGCAGCCTCACTGGCAGCCAGGTCATGGTGGAAAAGTGCGGCGCCATCCGCAGCCAGCGGGCGGCGACCGAGCGCCTGCTCGCTGCCGGCGTCGATGGCGTGATCCTGCCGCCGCCGTTATGCGACTCGCGCCAGACCATTACCGAACTCGATGCACGCGGCATCCCGGTGGTTGCTGTGGCCAGTGGCGCACCCATGGCGCAAATCAGCTCGGTGCGGATCGACGACTACCAGGCCGCACGTGCCATCGTCGACCACCTGATCGAACTTGGGCATCGTCGCATTGCGTTGATCAAGGGCGACCCCAAACACACCCCGAGCGCACTGCGCGCCAACGGCTATCTCGACAGCATGCAAGCCGCCGGCTTACCTGTCGCAGATGGATTGATCGCCGAAGGGTTGTTCACCTATCGCTCTGGGCTGCTCGCCGCGCGCAACCTGTTGGCCCAGCCGCAACCCGCAACTGCGATCTTTTGCAGCAATGACGACATGGCGGCCGCAGCGGTGGCGGTTGCGCATGGATTGGGCTTGCGCGTGCCCGAGGATGTCTCCATCGCCGGCTTCGATGATACGCCGGTGGCCACCACCATCTGGCCCGAACTCACCACTGTGCATCAACCCGTCACCGCGATGGGCCGCGCCGCCGTCTCGTTACTGGCCGATGCGATTCGTCAACGCCGCAAGGGCGACACCGCACCCGGCGTGCATCAGGTGATGAAGTACACGCTGGTCAAGCGTGGCTCCACGGCCGGGCCGGCGAAGGGATAGCGCAACAGCGCGCAGTTGCCACCACCGGTTGTCTATTGGCGCACGACATCGACCTGTGCAACGCCCAGCAGGCTCGTCAACGGAACCATCGCCGTACGTTGCTTGGGATTAACGGCCAAACCCTGACTGCGCAGGGCATCCAACAAGCGCTCGGCCAGTGGCATTACCATGTGGCGCGCCCAACATCGCTCGGCCGCGGGCCCGAACGGCAGATAGCCGGGGTGATTGTCCGGATCGAGGTGATCCCAGCGTTCTGGCCGAAACGCCTCCGGAGCCTCCCACAGCGCGGGATCGCGATGACTCAGCAATGGCAGCACCAGCACATCGTCGCCACTGCCGATGCGGCTATCAAGCGCAGGATATTCCGGCGATGCGTTACGCAGGATGTTCCATGACGGCGGCAGCAAGCGCAGCGATTCGTAGACGATATGACGGCTGGGCACTGCTGGATCGAAGGGCGATCCCAGCCATAGCGCATTCGCCACCAGTGTCGAAATACTGAGACACACCGGCGCCGCCGTGCGCCGATACAAGCCCATTGCGTAGCGGCGCTCATCGTAGCTGCCGGCTGCTGCGGTCAACGTGGCCAGGGCCGAGGCGTTGTACTGCAGTTTGAACGGCATTGCCGCGCCGGCGGCGATGACAGCCCAAGTCAACTTCGGCGTCAACTGAAGCATGCGATCCATCAACAGGCGCAATCGCAGCGGATCGCCAGCCAACAACAGATCGCGCAGATACACATGACCCACGTGCGGCCATGGCCCGCATAAATCCAGGTCAGCCGACACAGGACGCTTCAACGCTTCGCGCACATCGCGCCCGAGAGCCTGCATCAGTTTGGAAGCGTCAGTGCGCGGGATCGAGCGCTTATGCAGCGGCTTGAAGGTGGGTCGCTCCGCTTCGGTCGCCGCACGCGCATCAAGCAATCGGTGCGTCAACTCGGCACCAGCAACGCCCACCGTATCTGCATCCAGCCGGAAAACCTCCTTGCCGACGTGCTCGCCCAACAGCGCCTGCAAGCGCGGTGCGAACACCGTCGCCCTGGCAAACCCATCAGCGCTGGAAGCAAGCATGTGCCCTCCTGCTCGGTGATGCCCGCGTCCGGCAGTGCCACACCTCGCGCGGGCGAGGTCGTACTAACTCACATTACGAAGAACGCTACGAAAACACGGTGCGGCTGCCATTGCCATGGCACAGCCGCAACGCGCTTGGAGCCATTTAAAAATATTCGGTCCAAGAGGCGGACTTGAGACTCTTGCGAGAGGCCAGCATGTGCTTGATCGAAAAAAGTATCTTCATGAGCGAAATCCTTATGTAAGGAGGGATTGCCCTTTCGGGGGACTTTATCAAATACACAATCAGCGGATACTTGCGTGCGAGCGATAATGGTTGAGCCCGCAACACGAATGCTACGCATGGCTGACCGACCATGCAACGGCAGAAACTTGCGTGTGTGCACACATTCATCGACGGCCCATGCTTGCACGAGCTCCGCATCGCCTTGGAAATCAAAATTTCGCCTGAGTAGCCCTAACCCTCAGCCAGACTTTTGCTCGAGCCCTGCAAACAGCGTGGTTTTCCTGATGTTTTCCATGCTGTGCGCTTTCGGCATCGCTGACGCGAGGAGCCGGTCCGACGTTTCCAGCCAGGACGTCATCGTGACCTTCTATCGCGCTGGTTTCGCGATAAGTGCGCAGGTGCTGCAGCTGAAGGTCAGGGCGAATCAGGAAATGCGCAAACCCATTGTTGAACATAGCGCCCGGACGATGGCACTCCATCGACGATAAGCAAAGAAGGCACGCAACGGCATCTCAACTGCCAGCACGAGTGGACAGGCGTCGGCGCCACACGCAAAAAAAACCGCATCGCTTCCCGACGATGCGGCCGAATGGGAGGGTGTTGGGCGTTACCGCTGAACGGACTGCAGCGCCGTATCAAACGGCGACGGGAAGAATGCACAATGACCGCTTGGATAGGCATGACAGAACAGCATATGCATCACGGCGCGGGGGTTGCGCCGTGTCGCACATCGATGCATTTCATTCAGCGCATCACATCAGAAGCGCAAACGCAGACCTGCGTAGTAGCGGCGCTCGAAGATGTTCTGGTCGAAGTAGTGATTGGTCCACTGCGCGTACCGGCGCTCGCTTTCGCCGGTCAGGTTGGTGGCCTGGGCGTACAAGGTCAGGTGTTCGTTGACGTCATAGCTCAACGACGCATCCAGATAGCCGACGTCATCATTCCAGATCGCCAGCTCATCGCCCCATGCGGAACTATTGACCTGACTGAAACGCTTGCTGCGCCAGTTGTAGGCCACCCGCGCCTGCAGCTTGTCCTTCTGATACCACAGCACCGCGTTGGCCTGATGCTTGGAGTTGTCGCCGATCGGCAGCGTGTTGCCCTCGATGTCGGCGTTGTCGGTATCGGCATCGGAGAAGGTGTAGTTGATGTTGGTGCCGAAGCCGCTCCACCAGCCCGGCAGGAAATCGAAGGCCTGCTGGTAGCCGATTTCGAAACCCTTGATCTTGCCGCCACCACCATTGACGATGCGCTCGACGGGACCGCCCGCGCGCACGACGCCATCCGCATCGGGCAATGGCTCGATGTTGGTGACGGTGGTGGGGAACGACTTCACATCGATAAGGAACGCACCGACGCTGATCAACGAGGCATCGGCGAAATACCATTCCCACGAGGCGTTGTAGTTGGTGGCGCGATACGGATCCAGATCCGGATTGCCCGAGCGGCCGTTGAGAAACAGCACCGCATCCGATGGCAGCGACGGGTTACGTGGCGGCGTGCCGTTGACCGCATAGAAGCTCACCAGACCGCGTCCCAGATCCGGCAGATCCTGACGCGCAACCGCCTTGTTGTAGGCAAAGCGCAGCTTCTGCGCGTCGGTGATGTCCAGCGACAGATTGGCGCTGGGCAGCACATCGGTGTACTGACGATTGAGGCGGCTGGTGCCGATCGCCGGACTGACGCCATTCCATTCGACATTGCCGATGTAAACGTTGCCGCTGCTCAAGTACTGGTCGATTGCCAGCTTGGTCTGCACGATGCGTGCACCAATGTTGGCCGTCCACGGCACGCGCGTGCCGGTGCCGCCTTCCAGGTGGGCCATGAAATAGGCCGAGCTGGTTTTTTCGGTGACCTGATACGAATCGGCCGCCTGCTGATACGCCACGTTGCCCGGATACAAGCTGTTGAGATAGGCGATAGGGTCTTTCATTGCCTGCGGGTTGATCGCCGGCAGACCCTGGCTCCCCAGGCCAGTCACCTTGAGCGGATCGAAGTCGTTGAAATACGCCCAATAACCGGGAATCGAATTGAACGGCAGCAAGCGCGCTTCGGACACGCCACTGCAGGTATCCACAATCAGCGGATCCTTGTAGTAGTACAACGAACGGTTCGGGTCGGCGCAGCTGGACGACACCGGCGACAGATAACGATAGGTGTCCAGCTTGAAATCGCGCTCGCCATAGCGAATGCCGAACTGGAAGCCACGCACCACGCCCTCATCGAATTCGAAGGTGCCGTCGGCGCGCAATGCGTCCATCTTGGCCTCGATCTTGTTGCCCTGCGCCCAGGTGGACATCAGCTGCCAGTTGTCTGGATTGGACACATCGGTAGCGAGGTTCACCGCCGGATAGGTGCCGCGGAGATCCACCGATGCATCCACGGTGGGCAGGCCGTTGACGTTGGCCCACTGGGTCACGCCGCCGGCACGTGGGATCTGGTCGCCGCGCGTCACCGCCGCGTCGGCACGCGCCTCGTCGTAGGTGCGCTGCGCATCGCCATGCACCCAACGGAACGAAGCGCGGAACGGGCCACCGTCGTCGTAACGCAATTCCAGGCTGGTATTGAGCGCATCCGAATCGGCCACCCAAGCCATCGAATGCGCCTGAAAGCGGTTGTAACGGAAGTTGCCGTACTCCAGCACGCCATTGGAATCGACCACCGATCCGGGCTGCAACTGATTGGTCGCCCAACCGGTGTGCAGCTGCGCGGCAACCGAGGTGTCGTGGTCTTCGAGCTTGGTGTAGGCCGCGTCCGCCAACACCGTCCACGAAGCGTTGATGTTGAACTGGAAGGAGCCGTTGACGCCGGTGCGCTGGCGATCAGTGATGCGGTTATCCAGTTCGGTGGCAACCCAATTGTAGAAATAGTCGCGTGGCAGATTACTCGGGTCGGTATTGCTGCCGATACGTCCATTGCCGTTGAAATCGAAACCGACGTCCTGTTCAGTGGATTTTTGTGCGCCGTTGGAATAGACGCTGGGATGCTTGTTTTCCAGTGTGGCGTCCGAATACGACACCGCCAGCAATGCCCCCCAACGCTCGGTGCGGAAGCTGGCCAGCCCCGAATACAACGCGTTGGCCTTCTGCACCCGATCGCCGTACGAGCCTTCGGCCTGACCGCTGAAGGTCCAGCCTTCCGGCAGATCGAACGGTCTCCGCGTCTTCAACGAGACGGTGCCGCTGATGCCGCCATCCAGATCGGCGGCGGTGGGCGATTTGATGACGTCTACGCCACTGAACAACGTCGGTGGAATATCCACGAAGTCCGGCTGTGCGCGGCCGATGTTCGGCTGACCATACTGATCGCCGCCACCTGCACTCAGATACAACTCACCATTCATGGTGGTCTGCACCTGCGGCATGCCGCGGATATTGAGCTGCGAACCTTCGCCGGCCGAGCGCCGGATCTGCACGCCAGGCACGCGCTGCAGCGAATCGGTGACGGTGACGTCGGGCAATTTGCCGATGTCTTCGGCAGAGATCGAATCGATGATCTGCGCGGCGCTGCGCTTGTTTTCGATGGCCTCGGCCTGCGCACCGCGCACGCCCTTGACCATCACCTTGTCCAGTTCGGTGACGCCTGGAGTGGTGGCAGTGTCTTGTGCGCTCGCACCGCCGGCAAGCAGGGTGAGCGCAGTCGCGAGTGCGGCGGCCAATGGGGTATGGCGGGTGTTCGAATGCAGCTTGTTCAT
>1214404000-5116237-5122852
ATGGACGCCATCGCCAGGAGCGCCACCCGAGACAAGGTGATCCTCGCGATCGCCGCGCCCGTCCTGGCCATCGTCGCCGCGATAGTGATCTCGTCCCTGGTCTTCCTCGCCTCCGGCGAGAACCCCTTCCGGGCCTACGGGATCATGGCCGACTACGGCCACTACAGCGACAGCCAGGTCTGGATCATCAACAAGGCGGTGCCGTACTACCTTTCGGCGCTGGCGGTCGCCATCGGCTTCCGCATGAACCTCTTCAACATCGGCGTCGACGGCCAGTACCGCCTGGCGGCCTTCGCGGCCGCCGCGGTGGGCGGGGCCATCGCGCTGCCCGGCGCGCTCCAGATCATCCTGCTCATCGTCATCGCGATGCTCGTGGGCGCGATCTGGTCGGGCATCGCGGGTCTGCTGAAGACCACCCGCGGCGTCAGCGAAGTGATCACCACGATCATGCTGAACGCCATCGCCGCCTCGGTCATCGGCTACTTCCTGCAGGACGGCCGCCTCGCCATCAAGGACGGCAACCTCCTGCACACCAAGTTCCTCCCGGAATCCAGCCACTTCTTCTCCTTCCCGACCCACCCCAAGCCGGTCTACGGCTTCGTGGTGATCGCGGTGCTGGCCGGCGCGCTGTACTGGTTCGGCATCAACCGCACCCGCTTCGGCTTCGACCTGCGCGCCGTGGGCGCCTCCGAGCCGGCCGCCGAGGCCAGCGGTGTCAGCGTCAAGCGCATGGTCGTCAGCAGCATGCTGCTGTCGGGTGCCGCGGCCGGCCTGGTCGGCATGCCCACCCTGCTCGGCGAGTCCTTCCAGTACGGCACGGACTTCCCGGCCGGCATCGGCTTCACCGGTATCGCCATCGCCCTGCTCGGCCGCAACCACCCCGCCGGGATGGCCTTCGGCGCCCTGCTGTGGGCGTTCCTCGACCGCACCGGCTCCCGGCTGGAGTTCGAGGGCTACGCGCAGGAGATCGTCGGCGTCATCCAGGGCGTCATCGTGCTCTGCGTGGTCATCGCCTACGAGGTCGTGCGCCGCTACGGGCTGCGGCTGCAGCAGCGCAAGGTCGGCGAGGAGCTGGCCGCCCTGTCCCGCACCACCAACGCCGACAAGTCTGACAAGAGCGACAAGCCGGAGGTGTCGGCGTGAGTACGGACCTCAAGACCGCGACGAAGCTCGCGGTCCCCCAGAAGGGCGGGCGGCGCAAGCTGACCTACCCCTGGATCCTGCTGATCATCGCCGGCGCGCTGGTCGCGCTCTCCGTCCTGCGGGCCGTCACCGGCACCGCTGACCTCACCTCCACCGGCCAGTTCGGCGCCGCGCTGAGCGCCGCCGTGCCGATCGGCCTGGCGGGTCTGGGCGGCCTGTGGTCCGAGCGGGCCGGCGTGGTCAACATCGGCCTCGAAGGCATGATGATGCTCGGCTCGTTCGCGGCCGGCTGGATCGGCTGGGAGCACGGCCCCTGGGCGGCGGCGCTGGCCGGCATCGTCGGCGGTGCGCTCGGCGGCCTGATCCACGCCGTCGCCACCGTCACCTTCGGCGTCGACCACATCGTCTCCGGTGTCGCGGTCAACATCCTGGCGCTCGGCGCCACCCAGTACCTGGCCACCCTGTGGTTCGGCCAGGAGGGCAGCGCGGCGATGGCCGCCGGCGGCAACGACAAGCAGTCCCCGCCGATGCCCGACATGCCGAGCTTCACCGTCCCCGGCCTGTCGGACGCGCTGAGCTCTCTGGAGGCGCACCACTGGTTCCTGGTCTCCGACCTCGCCGGCATCCTCGGCGCCGCGGTGACCAACGTCTCCTGGCTGACGCTGCTGACGATCGCGCTGTTCGTCGGCACCTTCTTCGTGCTGTGGCGCTCGTCCTTCGGCCTGCGGCTGCGCTCCTGCGGCGAGGCACCGATCTCGGCCGAGTCCCTGGGCGTCAACGTCTACTCGTACAAGTACGCGGCGGTCCTGGTCTCCGGCGCCCTGGCCGGCCTCGGCGGTGCCTTCCTCTCCATCGGGGTGCACTTCTACCAGGACGGCCAGACCGGCGGCCGCGGCTACATCGGCCTCGCCACGATGATCTTCGGCAACTGGCGGCCGGGCGGCGTCGCGATGGGCGCGGGCCTGTTCGGCTTCATGGACGCCATGCAGCTGCGCAGCGGCGGCCCGACCGTCCACGCCCTGCTGCTGGGCCTGGCGGCCCTGCTCGCGGTGATCGCGCTGCTGAAGCTGCGCGCCGCCAAGCGCACTCAGGCCGCATTGTCGGCGGTGGCCGCCGTCGTCCTCATAGGCTGGTACTTCCTGGCCGACACCGTTCCGCTCGAACTGGTCGAGGCGAGCCCGTACATCGCCACTCTGCTCGTCCTCGCCCTCTCCGCCCAGCGGTTGCGGCCCCCGAAGGCGAACGGCAGGCCCTACCGCCGAGGACAGGGAACATGACACCACCGGTGCCGGTCGACTGGACCGCACTGCGCGCGCAGGCCCGGGACGCGATGTCCCGGGCCTACGCCCCTTATTCCGGCTACCCCGTCGGCGCCGCCGCCCTCGTGGACGACGGCCGCACGATCGCCGCCTGCAACGTCGAAAACGCCTCCTACGGCCTCGCCCTGTGCGCCGAATGCGGCCTGGTCTCAGAACTGTTCGCGGGCCGGGCCACCAGCGACGGACCGGCACCCCGTCTGACCGCCTTCACCTGCGTGGACGGAGCGGGCGACCTCCTCGTCCCCTGCGGCCGCTGCCGCCAACTCCTGTGGGAACACGGCGGCCCGGGGCTTCTTGTCGACACGGCGGCCGGCATCCGCCCGCTGTCGGAGCTGCTTCCGGACGCGTTCGGGCCGGGGCATTTGCGGGGGTGACGGGGAGCGGTGGGTGCAGCGGAACACCCGAGTCCCTCCCGCACGTCCACTCCGTTCAGGCGGGACGAATGGTCAGGCCGTCACGGTCGAGCCATCGGTCGAGTCATCCGCACTTCGGACACTTCGAGCAATCCGTCGAGTTCGACCTTCCCCCTGGTCTGGCCCGGACTCACCACCAGGCCGTCCCGTCGCACGATGTCCAGGAGCCGTTCGGCCAGGGGCAGGACCATATGCCGGCCCCAGCATCGTTCGCTTACGTGGCCGAAGGGGAGATATCCGGGGTGGTTGTCTCCGTCCAGCTCTTCCCAGCGGTCGGGATGAAACGCGTCGGGCTCGTCCCAGAGCTTGGGGTCGCGGTGGCTCAGCAGGGGAAGCAACAGGACATCGTCTTTCGGGCCGATCCGTGCGTCCACGTCCGAGAACTCCGGAGAAGCCATTCGCAAGATGTTCCATGAGGGGGGAAGCAGTCGGAGTGCCTCAAGGAGGATGTTCCGATTCGATACGTCATCGCTGAACGGAGCTCCGAGCCACAGGGCGTTGGTGACCAGCGCGGACACGGTGAAGCACACCGGTGCTGCCACCCGCCGATACAGGTACATCGCATAGCGCCGGTCACTGTAGGTCGTGGAATCGAGCACGAGAGCGGCAAGTTTCGACAGCGGCACGTCCTGCCCGGGCCTGCCCAGCAAAGCGGCCCCGGAGGCGACGGCCGACCAGGTCAGTTTCGGTGTCAACTCCAGCCTGCGGTCGACCAGAACCCGGAACCGCAGACGTTCGTTCCCGAAAACGAGATTCCGCAGGTAAACATGCGCCACATGCGGCCACCGGCCGGTCAGGTCGACCGCCTCATCGAGGGGACGCTGCAGCGCGTTCCGCACGTCCGAGCCCACGGCTTGCATAAAGGTGGACGCATCCGTACGGGTAACGAGCCGCCCCTGGACGGGTTTGAAGGTGGGCCTCTCCTCCGCGTTGGCCGGCCTGCTGCGGAGTAAGCGGTCCATCAGCTCGGCGCCGGATACCCCGATCGTGTCGGGCTCCAGACGAAAAAGCGACGCACCACGATAACGGCTTAACAGTTCGTCGATTCTCGGCGCGAACTCGATGACCCGACCGCTCTCGCCGACGCGGTGCATAGGCATGGCTGAACTCCGTGGGTAGGCAGCTCGCGCCGGCCAGAATTCCTGACCGACGCGAGCCCGGCAGGGAATCTATCTCATTAAATCCAGCCGTACCAGGCGTATGCCTTGAGGCTCTTTTCCGGACGGAACTTCTTGACGATGCGAACGAGTTTCATGAGCGCCTCCATTTGTGTGGTGAACGCGATACTTATTCGACGGCAGAAGATGTCGATGCCGGTAAGAATTCCCGGCATTCATTTCGACTGCCGTGGAAAGTGAAGACCTATTCGATGAATGTGTCAAGTGATCCACGTCACTACCTGAATTGACTAATTCACGTTTCGAATTCATCTGTATTCACATCTCGGCAAATCACCACTAATCCGAATATTAGGCCCCAATGCGGGCATCGAAAGGGGGTGAATGGCGTCGAATGAGGTGGTTTGGGCATAGATTATATGACATGGACATGCTCTGTAGGGCGCTCGAAGGCCTCCGGTCCCTGCTCCGGCGCGGTGGCTCTCCCACACGGAAAACGGGCGAAGTGGCGGTGAAACTGGCGCATTCGGTCGTCTCTGACGGGTCGCAGCCGGGGTGCGGGTGGTTGAGCTGAGTGGCGCATGGGCGGCTTGCTTCGGCGGGGGCTACTCATGCACAGCAGCGCGCGCCCGCTTAACGGAGCTGCCGGACCATCACGTCATGGAGAGGCGCGCTTTCCCAGGGGTGAGCCTCACCCACCTTGCGGTATCCCCAGGATCGATAGGCCGCTTGAGCTGCCTCGGCTTCCGGTAGCGCATTCAGTAGTACGCGCTCTTCGTTGCCTTCCGCGAGTAGCGTCTCGTGCAGCCGCCTGCCCACCCCGAGCAGACGCCAGGGCGCCCGCACCGCAAACTCCATAAGGCCGAAGGTACGTTGGCCATTCTCTCGTCTGAGTTCATCCGAGACGGGAGTAATCAGCCGGTCCCACCAACCGGTATAGGAACTGAGCGGATAGCCGTAGGCGATGCCGACCGGTTCGCCGTCCGCAGTACGGGCCAAGGCGCCACGGAAGGTGGCCTTCCGGACCTGAGAGCGAAATCGACGAAAGGTGGCCTCCACCGATTCCGGGGTTTCCTCGTACGGTTCCTCAGCGAAGACCTCGGCGTAGACGAGCCTGAATGCCGCCTCGGATCGCGCGGCGGCGGGGCCGTCCAAGGGCTCAACGGTGATCGTTTCTGGCGTGGTCAAGTGAGGCTTCCTTGCTGGCACGCCGGGCCGCTACAGCGTCTGTGTAGAGCTCTGTCGTGAAGTCGTCTGCGCCAATGCCGAGTTCACTCATGACAGATCGGACATCGTCAAGCGCTGATGAGAGTTCCTTCTCTTCCGGAACCATGGTCTCTACTTCCAGGAAGGTTCCGTCGACCTCCGGAACCTGGACCAACGTGGCGAGCATGCTGCGCCCACGAGTCGTGAACTCGTAGTTCCTGCACTGCTTCTGGAATGTAAGAGCTGGCACGTACCCAAGTCCGCGCAACATGGCATGAACGGCCTCCGGGTTGTCCACAGGCGTCTCGTGTTCCGGTTTCGATCCGGACTCCGGATCGATCCGGGTGCCCTTGTATGTAAGAACGGAGCGTGTCGAGGTGGGCCCGTGAATCGTGCGGACCCTCAATTCTTGATCTCGCGCGTCGAGACTTCCCGACCGGTCGTCATAGTAGGTGTCCTGATAGACCTCGACCTGCCCCTCCGTCATGCGTTCAAGCTGCCCCATGACGTACTCAGGGTCGTGTACTCGCGCCTTTACCTCTGCCTCGATCAATGCACGATCCTCCGTTCAAACGGTACGGACTGCCGTTTCAATCATGGAGGCGAACATTCGCTGAAACCCTCGATGCAGCGGGCCGTGTGGAGTCTCCATAATCTTGTACGTAGCCGATTCGTGGCCTTCCCAGCCGGAATCGAAGGCTGAGACAAACAGCGTCTCGTCCAGCCTGATAATGCGCCATGTTGGGCGAATTTGGTAGCGGTATACTTGAAGGTCGCAATTGCTCGACAGCTCGCGCAATCGAGCCTCGGCCAGTTTGATGCCTCCGGAGAGCGATTCAGCTGATTCCCCGATTTCTGCCGCGCGGACGGTAAGGGCGGTCGATTCAGGATCAAGCAGCAACACGCGAAGTTGCGATGTCTGCCCTTCCAGTCGAGTAAGTGATGGCCGAAGCAGGGAATCCTTCAGGCCGATAAGGCCAAGGCCGCGTACGGCAAGGACATCGACCTGTCGAGCCGTCGTGGCAAGTTGTCGAATGTCTTGGGATGCGGCGGCCTGAGTGGCGTACACCCGGACGACTTCTGGAAAGGCGGACAGATCGAACGCCTGCCCGCCGCTGCGGGCATCGCGCGCTGACGCTAGGCCGAGCAAATGCCGGGCGGAGTCAGGCATGTTGAGCCCGTCCGCGATCCGCTCGAATACGTCAAGGCGCGTGATCTCTCGCCGTCCGTTGATGACCTCGTTCACCCGAGCCTGTGTCATGGCTACCGCTGTGGCAATCCTTGACTGGCTGGCCCCGCCATATTGCTGGACGCGGCGGAACACTGCACCCATGTTGCGATCTCGTAGGGCTTCGCGGATTTCGGCCCGTTGCCATGCCCACTCGGGTAATTCGATCGGTACGAGTGCCGTCGGCAT
>1222371323-459243-464695
ATGGACATTCTTCTCGCCAACCCCCGCGGATTCTGCGCCGGCGTGGACCGCGCCATCGCCATCGTCGAGCGCGCGCTCGAGGCCTACGGCGCGCCCATCTACGTGCGCCACGAGGTGGTGCACAACCGCTACGTGGTGGACAAGCTGCGTGCCAGCGGCGCGGTGTTCGTCGAGGAGCTGCACGAAGTGCCCGACGGCGCCACGGTGATCTTCAGCGCGCACGGCGTGTCCAAGGCGGTGCGCCAGGAAGCCGACAGCCGCAAGCTCAACGTGTTCGACGCCACCTGTCCGCTGGTGACCAAGGTGCATATGGAAGTGGCGCGCCTGGGCCGCACCGGGCGCAGCGTGGTGCTGATCGGCCACGCCGGGCATCCGGAGGTCGAGGGCACCATGGGGCAGTGGAACCCCGCCAACCAAGGCGAAATCCATCTGGTCGAGTCGGTCGACTGCGTGGCGAAGCTGCAGCCGCGCTATCCGCATGCGCTGTCCTACGTCACCCAGACCACGCTGTCGGTGGACGACACCAAGGCCATCATCAACGCCCTGCGCGAGAAATTCTCCGACATCGAGGGCCCGCGCAAGGACGACATCTGCTATGCCACGCAGAACCGCCAGGACGCGGTGCGCCGGCTGGCCGATGCGGTCGACCTGATGCTGGTGGTCGGCTCGGTCAACAGCTCCAACTCCAACCGCCTGCGCGAGCTGGCCGAGAAGCAGGGCGTGCGCTCGTTCCTGATCGACGGCGCCGAACACATCGAGCGCGCATGGCTGGACGGCGTGCAGCACATCGGCCTCACCGCCGGCGCCTCCGCCCCCGAAAAGCTGGTGCGCGACGTGATCGCCCGCCTGCAGTCCTGGGGCGCGGGCGAAGTGCGCGAGCTGGACGGCGAGGCCGAAACCATCACCTTCGCCTTGCCGAAGGAACTGCGCCTGGCCGAGGGTGGTCCGTCCGCGAGTCTTTGACGCCGCCGCTGCGCGCGTCGTCGAGCCGAACAAAAAAAGGCCCGCGTGAAGCGGGCCTTTTTTATGCGGGAATTTCCGCTACATCAGCATGACGTTGAACATGTCCAGCGTAGCGGCAAGGTCCGGATGATCCACCAGTGGAATCGATTCGGCGCCGTCGATGAGAGGCCTGGCCCGGTCGAACAGGGCGAAGGCGCGCTGGTCGTTCATATGGCGCGAAACGTAGACGAGTCCACCGACCTTGGCGGGGTGGTCGTGCACGGCCCGCGACCATCGCTGGGTCGTGTCGTATGGCAGTTCGGACGAGATGTCGTTCGTGCCGCCGATGCGCTTGAGGTGCGCGCCGGTCAATTCGGCCAGCTGGATGATGTCGCCGGCAAAGAGGATGGCGTGGCGGTCGCGCAAGGACCGCTCATCGAGCAGATAGGCCCCGCGAGTCGGGACAAGATCATGCAGCAAGGTTTCTGCGAAGGCGCCGGCCAGGGTCTGGCCGGCGTAGCAGACGCCATAGCTTTGCAAGGGGTCGTCGAATCGATGGCCTTTGCTCCTGCTGAAATAGGGTTCGGTGGCGGGATATCTGCTGATCCGAATGAGATCAGAGGATTCGACTGCAGTAAGCCCTAGTACGAATCGGTCGAAATCGGGATCGGGTTGGGGCAATGCCATCGAACGTCCATGTTCAGCGCTCGCGATAGGCGCGTGCCGCGGTCAGCACGGGCTCCTTCGCACGGTCGCGCAAGGCCTGCAAAGGCGTCCTGCCGGCGAGCGATCCAAGTTGGGTGGTAAAGAAAAGCCATTTATTCCAAGGCGTTTCGTCTGCCAGGATGTTCAGTGCATCGGTCAAGCCAAGGGCGCGCAGTTCCTTGTCCGCCAGGAATGCGGGGTAGTAGAGCTCCCTGCCGCCTGGCTGCAGGGCGAAATAGGTACCGGCCTGCAGGCCCTTGTGCACGGCTTGCCGGCTGATGCCGGCAAGCTCGGCGAAGTCCTTGGAAACGAGCACTTCGCCGGAAGCCACCAGTTCCTGCTTGATCTTGTCCGAACGCGCCTTGGCTGCCTTGATCGCATTGTCGTTCGAGAGCCTGCTTTGCGCGCGCTGGATCTCGTCCAATATCAGACCAAGTCGACGCACATCTTCTGCAGCCTGGGGCTGGAGCTGGATATCGGCCGCGCTGTCGCGCGCGGCATGGATCAGCTGCTGGTCCGAGAGATTGCGGATGCCTTTGAGGAACCGGTGGGCGGAGTCGGCAATGCGGTGGAGTACTTCACTGACGCTCGCGGATTCCGAAGGAGGAAGAGTGGGGTACATGGCGCCTGCCTCGTCGCTTTGGAACGAGGCCACCATAAGTCGAACCCATCTCTTTGTCAACTTTGTCAACCACGGCAACTTAATCAACCCTGCCTGTGGCCACATGGTTTCTCCCTAAAGCGGCGCCACCTGAACCTCCGCCACGCCAAGCAGCCCGGCCAGCGGTACGTGGGCGACCGTCTGGCGCGGGCTGACGGTAAGCCGCTGCCGGCGCAACAGGTCGAGGAACATCTCCGCTAGCGGCAGCACCATGTGCTGTCCCCAGCAGCGCTCGGACTTGTGTCCGAAGGGAAGGTAGCCGGGCAGGTCGTCGGCAGAGAGATGCTTCCAGCGCTCCGGCAGAAATTCGTCCGGGTCGTCCCAGAGTGCGGGAGCGCGATGGCTGACCAGCGGCAGGATCAGCACGTCGTCCGCCGGACCGATGCGGGCATCGATCGCCGTGTATTCCGGCGAGGCGTTGCGCAGGATGTTCCACGACGGCGGCAGCAGCCGCAGCGTTTCATACAGGATGTGCCGGTTCGACAGGCCATCGCCGAACGGAGCGCCAAGCCAGATGGCGTTGGCCACCAGAGTGGAAATGGTGAAGCAGACCGGCGCGGCCGTCCGCCGGTACATGCCCATGGCGTAGCGGCGGTCGTGATAGCTCGTCGCGGCCGCCGTGGCCACGGCGAGCGCGGAGGCCTGCGGGCGCGGCCGCAGCGGGAACAGCGCACCGGTGGCGACGACCGCCCAGGTCAGCTTGGGCGTCAGTTCCAGGATGCGATCCATCAGGAAGCGCAGCCGGCGCGGATCCTCACCCAGAATCAGGTCGCGCAGATAGACGTGCCCGACGTGCGGCCATGGACCGGAGAGATCGACATCGTCCGGTACGGGCTTCTTCAGCGCGGCACGCACGTCGCGCGCAATCGCCTGCATGGACTTCAAGGCATCCGGGCGCGGGATGGAGCGGCCATGCAGGGGTTTGAACGTCGGTCGTTCGAATTCGGTGGCCGGCCTGGCCTTAAGGACCCGGTCGATCAAGTCCGGGCCGGCGACGCCGACCGTGTTGGCATCCAGCCGGAACAGATCGTCGCCGGCATGCTCGCGCAGGAGTGCCTGGAGCCGGGAGGCGAAGACAGTGGAGCGAACGTGCCTGGCGATCGGTGGCATGGCGGTCGAGGGCCTTGAGGGTCGGCGGAGCATCCGGCGATGTCCGATGGCACAGCCATCGCCGGACGCAGGCGGATCGAAAGGCGTGTGTTCTCTAGCTCAGAGAACACACGCGATCGCTCAGTACCAGATGTACCAGGCGTAGTCCTTCAAGCTTTTCTCGCGCGCCACCAGGTTCTTGATGGCAAAGAGAGTCTTCTTCATGAAAGGCACCTTTTCAGTGAGACGTTCGATGTCGTGCATCCCTGCGGCGATGGCGTTCCTTGCGAACCGGAAAGATCGCTTGGATCGACCGGCCGTCGATGAAGCTATGTCAGAGGGACGCGACGGGATTGTGCGGGTGGGCCAGAAATCTGGTCTCGATGGGCCGCCGGAAGAAAAGGGAGAGGTGTGGGTGTTCGCGGTGTGAAAGTGTCATCGCGGCAGAGTGTTCACGCCGGCTAATCAATTCCTAATCGCCCGGAAAGAGCATGGCGACTCCTGCCTTGGAATGACTCCCATGAAGAAACTGCTTCTCGTCGCTCTTGCTTGTGCCGGCCTGCTCAGCGGCTGCATCTCAGTGGATCGGCGCGACGACTACCATGAGCATCGTCGCGATCGGTATGAGGCATGCCGGCAATACCACGATGCGGAATATTGCGACAGATGGCGCGGCTGACGGGTCATGGCCTTCTATCCATCCCGCATGCGTAGGCGGCTATCACTCCAGCCTATGCATGACCTGAAGAAACTACGATGCATGGAAGGCATGGGACATTGATTCGCGCCATGCCGGATCGAGCGCCTTCATCAGGAGGCTGACGGGTGGCCGTTTTCGTCTCGCCCTGGCTCTTGGTCCCGGTCAGGCATCAAGATGATCAGCGGCTTGCAGGCGAGCTGTGAGCAACCCATCAGGTGCGTTGCATTGCCGTTGCGCCAGGTACTGGTGCCGGCAGCGTTGATCTCGAATTCCCAGGTCGCTCCCTGGATCCGCGCATGCCCCTTGATCGAGCATGGCAGCCAGTAGTAGTCGTGGAGTTCGCCTTCGCGCAGCTTGCGGCTCAGGCGCCACACCGATGCCGCCTGCTGCTTGTCCAGCGACCATGCCTTGCATGCATCTTCGTCGCTGGCCACGCCGGGTGCCCCCGGAGCAGGCCGGTAGAGCGATGGCGATACGTCCAGGATGGTGATGGCGTCCTTGTCATCGGCCAGCGCCTGCGACTCGCAGAGCAGAACCAGCATGCCCGCGCAGGCCCATAACCCCGCGCGGCGCTTCTTGCGTGACGGCATGCTCTTCGCCGGCGCGCTGCTCGATGGATTCGTCAAAGCCTGGCTCGAATTTGAGTCGAGCCGGGTGCCTGATGGTTGCAGTGTGAGCATGGCGATCTCTGGATTGACCCGGTTGGCAGGAACGACTGCTGGCCGATACGAGCCATCCGTTTGGTAGCCTTCCAATCCACGGGTGGCGGTGCGTCGAGCTTGGTTTGACTATGACCCATCCGGTCGATTCATGGAGGATGCGTTCTTGGACGTTTTCGATCTAGCTCGAAACCCGGATCAGATCGGCCCGGCCTATCTCTTCTATCTCAGCTTCGCGATGATCGGCCTGGGCGTGTGCGCTTGCATGCTGTATCTCGTTCGCGACGGAAGAAAAGGCGCATGGTTCTACCTTCTGGCCGCTTTGGCCGTCACCGCGATCATGTGCTGGTTGATGGCGCATGAGATCCGCCATGTCCGCGCGGTGAAGGCACAGGTCCTGAGCGGTGGCTTCGCCAGTGTCGAGGGCTGCCTCGATCAGTTCCATCCAGGGCTTGCCAATCCGAGCGAGGCCGATTCCGGCGTGGAGCAATGGTCCGTGGCGGGGCAGCGATTCGATTACGGCGCAGACGAGATCCGGCTTGGTTATCACGCGGTCGAGCCGGACGGCGGCCTTGTCCATGCGGATTCATGGGTGCGGGTAGGTTATGTCCGCGATGATCTGCTGGCGCGCAACGACATCGTGCGGCTCGAGGTCGTCCAGCATGCATGTCCGCCGGCGCCGGACTTCGCCAGATAG
>1223261780-778012-785570
ACATGAGGTGCCTCCGCAGGGGGTTCCGGCGAGCGCGCAGTTGGACGGCAGGCCGCGCCCGGCGGCGTTGAAGCCGAACGTGGTGGTGCCACCGGGTTTGATCTTGCCGTTGGTCGAGGTGTTCGTGAACTTGTAGTGCTGCCCGGTCTTGGTCAGCACCGAGCTCCACGAGTTGCTGACCGTGGTGCCCGAAGGCAGGTCGAACTCGACCGCCCAGGACGTGGTCGCGGTGGCGCAGGTGTTGGCGATGGTGAAGGAGCCGCCGTACCCGCTGTCCCACACCGACTTCTGGGTGAACGTCGCCTTCACACAGCCCGATGGCGGCTGGCTGGTCGTCGTGGTCGGACTCGTCGGGGTCGTGGGTGTCGTGGTGGTGCTCGTCGGGGTTGTCGTGGTGCTGGTCGGGGTCGTGCTGGTCGGTGGCTGGGTGCCGTCGACAGACTTCAGGAACAGCGAGGCCGCCGCGTCGGTCTTGGTGGCGTCGACGCCGTGGCCGCCGGTGTAGTCCTTCTGCTCGTTCTTCGCCCAGTCGGCGATCGGGGTGCCGCCGATGTCGAGGTGCTTGAACGCGGCGCCGTCCCAGCCGAACTGGTACACGCGGTGGTGATCGGCGTAGAAGTCGCCGAACGCGCCGCCCTCGGCGAGCTGCTTGGTCATGGTGTTGTTGAAGAAGACGTTGCGCGGGCCGGACGACCCCGACCACTTGATCGCCTTCTGCCCGGCGGCCCACCAGATCGGGAACCAGTTGGAGTCGTCGGGCCCGCCGCCGCCCTCTTCACCGCAGTTCGCCCGGCAGTTGCCGGACCGGTGCGCGTAGGGGACCTTGACGGTGTTGAGCTCGAACAGGTTGTTGCGTTCGTAGCCGCCGTGCAGGTTGAGGTCGGAGTCGAAGGAGTTGCCGATCACCACGTTGCCCGAGGCGCCCCACTGGAAGGTGAAGTGCCGCAACAGGGTCGAGGTGTTGCCCGCGTAGAGCGAGTCCCACACCCGCGAGCCGCGGAAGTAGCCGTTGCCGCCCTTGCCCTTGTTCCACGAACCGTTGAGCTCGTTGTTCACGATCTGCAGGTTCTTGGCCTCTTCGGTGACGATCGGGTGCGAGCCGGTCATGTCCGTGCGTACGCCGCGGACCCAGGAATTGGCCGCCCACTTGAACACGATGCCGTGCATCTCGGCGGCGGGCGCCATGTTGCCGTAGTTGTGCGTGGCCTCGGCGGGGTCCAGGCCCGGCATCTCCTGGGTGAAGCCGAGATCCTCGAAGCCGACGCCGAGCACCGGGTCGACCAGCGGGGCGGCCTTGGAGTCGTAGGCAGCGCCGTCGATCGGGGCCGAACCGTCCGAAATGGACGTCACGGGGACGTCGTACTCCAGCGGCTTGTCCAAGGTGATCGTGCGCGCCGAGGTGTCGAGCGCGGCGATGGTGAAGATCTGCTGGCGCATGTGCATGTTCAGCAGCGGATACGCCGTTCCGGTCGCGTTCTGCTGCTGGTAGAACTTGGTGCTGTTGGCCGCGCGGATGTTCACCAGGTTGCCCGCGGCGAGGTTGGTCAGCGCGCCGCTGCTCGCCAGATAGACGACCTTGTCGCCGGTCTTGGCGGCGTAGGCGGTGTCACCCGGCTTGCCGCGCAGCTTGAGGCCCGCCTTCCAGTGCACGTTGACCGTGCCCTCGAAGATGTCCTTGCGGTTGGCGGGCGCCGCGGCGTAGTCGCTCGCGTAGGACGGGTCGACGCCCCGTGACTGCACCCGGAACAGGCCGCGGCCCGGCCACAGCCAGCCGCCCTTGCCGGCGCCCGAGGTCATCCCGTCCTCGTCCCAGTCGGACCCGTCGGGGGTGAGCGCGTCGTAGAGCGTGTTCGCGTCGGGCTTGTAGACGAACTTGGTCGCGTCCTTGCCCGCGCCGCGCAGGATCAGATAGTCGGCGTCCACATGCAACTCGTGGGACACGTCCAGCCTGCCGGCCGGGAAGTTGATCAGGCTGAGCTTCGAGTAGCTCGCGCTGGGGGAGCAGGCCGACTTGATCGCGTCGATCGCGGCCTGGATGCCGTTGGTGTCGTCGACACCGTCATCTGGTCTGACGTTGTACTGGCCCGCCAGCTCGGCCGGGGTGATCTGACAGGCAGCGCTGGGGTTGACCTCGTTGGCGCCGGGTAGCGCGGAACCCCCGCGGAAACCGGCTTTACTCCAGTCGTAGAGCCCGGCGACCGGCGCGCGGCGATTGGCGGAACCGAGGTCCAGGCCGGTGAGCGCGCCTGGTCCTGGCGCCGCCTCGGCTGGTTCCTTGACCACTTCGACGGCGGCCACCGCGGCCAGAATCGTGAGCGATACCAACAAAAGGGCATGACGAGGGGTTTTCCGGGACACCCGAAACCTCCGGTACAGCAATGGCGGAAAGGTGTTGCGGCGTGTACACCTGGACCCTGTCTTTATAGGTCACCATGCTGGCGTGCGTCAACGAATGTGAATGGCGTCCATATATGTGAACAAACCTAGGCGGGATTACGCCTCGGTTTGAGCCGTCCGCCCGGCAACTTCGGGGCGGGCAAACGATCACCCGGATAGCCGTCGACACGGCCGAAACGAGCTGACCCGGCTTCCCATTCCTCGCGGAACCGCGCGATCTCGTCATGATCGCGGCCGACGAAGTTCCACCACATGACCAGCTCTTCGGCGAACGGCTCACCGCCGAGCACGATCACCCGGCTCGTTTCGTCGCCAGGATTGGCAAGGTAAAGGGAATTCGCCCCGATGCCCGCGTAGCCGAGTTCGGCGTGCGCGAGCGGTGTGCCTTCGAGTTCGACGGCGCCGGCGTCAACGAGAACACCGTGTTCGAACGCCGGGTCGACCTCGAGCGCCAGCTTCGCGCCTGGCTCCAGCACGAGTTCCGCGCCCAGCAACGGCGTGAAGGTCGGCACGGGAGAAGTGGCCCCGGCAAGCGATCCGAGAAAAACGCGCGCGGTCGCCCCCGCCAACTCGACCGGTTCAGGGACGAAATGCTGAAAGTCGCGAGGCGCGTCCCGGTGCGCGTCCGGCAGCGCGACCCACAGTTGCACGCCGTGCAACGTCGTGCTCGCGTCGGTCGACACCTCGGAGTGGCAGATCCCGTGCCCGCCGGTCATCAGGTTCAGCTCACCCGGCCGCACCATCGCGTGCACACCCAGGCTGTCGCGATGCTCGATCTCGCCGGTGAACAGCCAGCTCACCGTCTGCAACCCGGTATGCGGATGCGGCGCGACATCCATCCGCGCGTCCTCGGGCCCGTAATGGTCGGCGAAGCACCACGCGCCGATGAGCGACCGGTCGCGCTGCGGCAGCGTCCGCCGGACCTGCATCGCCCGCGGGCCCCCGAGCGGCACGTCGCGCGGGGTGAGCACCTCGACGGCCCGCCCCGGCTCGCTGCGGCAGGTCAACTCGGCGGGGCTGGTTTCGACGTTGCTCACCCGCCGATCATAAGGCCCTACCTGGTCACTTTCACTTTGGTGACACCGAACAGCCCCGCGAGCGGGACCTTCGCTTCGGCTTGCGCCGGGTCGACGCGGTAGCCGCCCTCGCGGACCAGGTCGAGCAGGCGCTCGGCCAGCGGCAGCACCATGTGGCGGCCCCAGCAGCGTTCGCTGAGGTGGCCGAACGGCAAGTAGCCGAGCTGGTGGTCGGGGTCGAGCGTGGCCCAGCGCTCCGGCCGGAACTCGTCGGGGTCGTCCCAGAGCGCGGGGTCGCGGTGGCTGAGCAACGGGAACATCAGGACGTCGTCCTTCGGCCCGATCCGGGCGTCGAGCGCGGGGAATTCCGGTGACGCGACCCGCAGCAGGTTCCACGAGACGGGCAGCAGCCGCAGCGTCTCGTGGATGATGTCGCGGTTCGACCACTGGTCGTCGAAGGGGGCGCCGAGCCAGATCGCGCTCGCGACCAGCTGCGAAACCGTGAAGCACACGGGAGCGGAAGCGCGCCGATAGAGCCCCATGGCGCGAAACTTGGCGTGGTAGCCCCGCGCCTCGGCGGCGATCTTCCCCAGGTTCGAGATCGGCGCGTCCGGCGAGGGCCATCCGGGCAGTGCCGAGCCCGCGGTCACGACGGCCCTGGTCAGCGCGGTGGTCCATTCCAGCCGCCGATCCATCAGCGCGAGCAGTCGCATCGGATCGCCGGGAAAGATGAGATCACGTAAATAGACATGTCCGACATGCGGCCATTCCCCGGACAGGTCGACCGGCCGTTCGTCGGTTTTCTTCAAGGCGATCCGCACATCCTGCCCGACCGCCCGCATGAGCCCGGTCGATTCCGGCCGGCTGATCGATTTGCCCTGCAGCGGCTTGAACGTCGGCCGCTCGAAATCATTGGCAGGCCTGCTGGCCATGATCGCGTCGATCAGGTGCGGATCGCCGATCCCCACCGTGTCGTGATCCAGCCGGAAAAGACCATCGCCGCGATGTTTTCGCAGCAATTCGTCAATTCTCGGTGCGAAGACGATGGTGCGGGCGATGCCGCCCGTGGTGGAAACCTGCATTTCAGGGCACTCCCAGCCGTGACCGGACCCCAGGTCGGCGGCGGCCTCGCGGGAGGTCGCCGCCGACCTGGGGTTTCTTAAGGAATTACCAGGTCAGCGCCTGTTCACCACCAGATGTACCAAGCGTAGGCCTTGAGGCTCTTCTCGGGCTTGAACTTCCGCATGAGTGCCTTCATAGCAATACCTCCGGGTGTATCTGGATGTTTTTCAAGGTCAGGCGACTCCGGGACGGTGGATCACACCAATGCGAGTGAAGCAATTGCATTCCCCCCGAATTTGCGCCTTGAAAAAAGTCAATCCCAGCCCGAGTTGAACGTCAATGTGACGTAGCTCACTTATCAATAAAATAGATTCCATGTATTTGGCGAACTCACCCGATGTTCCGCTGAAAGAGATTGCTGACAACTTCCTGACATATTCCTTACTGAATTTCCACCGGGTGATGATTTGTCAAGATGCTTGCGCGAGTGGTACCTCTGCTCCGTTAGATGCAGCGGAGTTCCCACTCGCGCGGGCACGGTCTCCTGATTCGAGCTGCGTTATTCGACCTGCCCGTCGCGCTCCGACGTCCGTTACGGGTGGTCGTGAGTGTTCCGGCCGGTTCTAACCGGCCTAAACACTCACGACCCCAACGGCTAGGCGGGTACGGGCTCGGGGGTGACCGGGGTCCGGTTGAGCAGCACCCGGAACTGGGCGATCACCACGAGCCCGGCCACGCCGTACAGGAGCGCGATGCCCCACGGCGGGACCAGGGCGCCCAGGGTGATGCAGCCGGCCGCGAGCATCTGGGCGACCCGGATGTTCAGGTTGTACACCGCCATATAGCGGGTACGGGCCTGGTCCGGGACCATGTTCGCCAGCATCGCCTGCTTGACCGGGACGTTCATCAGCTCGCCGACCGTGAACACCGCGCCCGCGATCAGCAGCACCCAGCCCGTGTTCGACACCGCCAGCACCATGTACCCGGCCGTGAACAGCCCGACGCCCGCGAACAGCCGGAACCTGTCCGAGAGCCGCCGGAACAGCAGGTGCGAGAACAGCGCGAGCACCACGACCAAGGCCGTGTTCTCCGCGCGCAGGACGCCCAAGATCTCGACGCCATTGGGCATGTCGTGCGCCAGCCGGACACCGACGTAGTTGACCAGCTGGAACTCGATCGCCATGATCAGCGTCGCCGCGACCATGAACCGGATGAACATCCCGTCACGCAGCACGAGCCGATAGCCTGCCGAGAACTCACGCAGGACCGAAGCGCGCGGCGCGGCCGGGTCACCGTCCGGTTTGGACTCCGCGATGAGGAAGTACGTCACCGCGAACACGCCCGCCGTGCACGCGGCCGCGCCGCCGAGCAGCAGCGTGAAGTGTCCATTGTAGAGGAATCCGCCGAGCAGGCCGCCGATGGCGAGCGCGAGGTTCGTCGCCCAGTAGTTCATCGTGTAGACCTGCTTGCGGTCCTCCGGCGTGGTGACGTCGACGATCATCGCGTCGTTCGCGGGCAGCGCGAGGCTGGCCGCGAACTTGTTGACCAAATAGCCCGCGTACACCAGCAGGGTCACGTTCGACGCGTCGGCGACGGCCATCACCGCGAAGCTGGCGAAGCCGCCGAATTCGGCCAGCAGCAAGGTGTTGCGGCGGCCACGGGTGTCGGAGATGTGGCCGCCGACGAGCATGCCGATCACGCCGAGCGAGACGACCGCGAACATCAGCACGCCCGCCACCGCGATGCCGAAGCGGAACGCCAGATAGATCGCCATGAACGAGGTGATCATCGAGTCGAGCAGCCGGTTGACGAACCCGACGCCGATGCGGATCCGCAACGTCGGATGCAGGCTCAGGAAGTTCATTCCGTCACCACCGTCACGAGTGACTTGATCAGTTCGAGTCGCGTCTCGGTCTCGGCTTCGTCCTTTCCGGACAACGTGACGTAGCCGTGGCGCGTCTTCGAGTCGACCGTCTCCGGGATGACGTCGCCCGGCGAGAACGGGAAGCTCAGTTCGGCCACGAAATCCAGGTCGCGGACCGCGTCGAGACCGTCGACCGACCGCAGAACGCCGGGCTTGAAGGAGAAGTAGTGCACGCGGGCCACGTCCGACCGGGTCTTCGGGTCCAGTGCCTCGCCCTTCAACGCCCTGAAGATGGCGCGCTCGATGTCGAAGCCGGTGGCCATCTCCACGAGCTGGGGAATGCGGTCACCGCCGAGCCGCGCCTGCGATTCGACGATTTTCGGGCCGCGCTTGGTCCAGATGACCTCGGTGTGGGCGGGGCCGTTCTGGTAGCCGGTGACGCGCAGCAGGTGCCTGGTCAGCGTGGCGATCGCCTTGGTCTGGGACGACTCGGCGACCGGGTGGACGTGACCAGCCTCGACCACCGACGGCGGCGGGCCGAGTATCTTGCGGGTGATGCCGATGATGTGGTGCTCACCGCGCACCGAGATGCTCTCGACGCTGAACTCGGGTCCGTCGAGGAACTCCTCGATCAGCACCGGGCCGGTGTAGTCGTAGGACTCCAGCAGCCTGCCCCAGTCCGCGAGCTGCGCGCGGTCGGTCAGCTTGAGCACGCCCCGGCTGCCCGCCAGGTCCGTCGGCTTGACGATGGCGGGCAGGCGGAAGTCGCCGATCATCGACTCGACGTCCTGCCAGCGCTGGGCGTAGGCGTACTGGACGCTGGAAAGTCCATGCGCGGTAAGGAGTTTCCGCATCTCGGCCTTGTCGTTGAGCAGGCGGATCGAGCGCGGCGGGTTGACCGCCTTGCCCAGCTCGTCCGCGATCTCGTACGCGGCGAGCATGCTGGTCTCCTGGCCGACGTGGTAGATCTGCTGGGCGCCGGAGTTCGCCGCGGCCTTCTCGATGGTCTCGGCGAACTCCTCCGCGTCCGTGAAGTCGGCGAGGATGAAGTCTTCGGCGAGGCCTTCGACTTCTTTGAGGTAGGCGGGGAAACCGGCAGGCCCGGTCGGCATGACCGAGGCCAGCGAGGGGTCCCAGATGGCACTGACGGCGAACCCCTCTTGCGTGGCCTTCTTCACGAAAGCCTTGTAGGGCATCACCATCACAAGTGGGGTGACCAT
>1225485511-2983214-2991469
ATGCCGACGGCACTCGTACCGATCGAATTACCCGAGTGGGCATGGCAACGGGCCGAAATCCGCGAAGCCCTACGAGATCGCAACATGGGTGCAGTGTTCCGCCGCGTCCAGCAATATGGCGGGGCCAGCCAGTCAAGGATTGCCACAGCGGTAGCCATGACACAGGCTCGGGTGAACGAGGTCATCAACGGACGGCGAGAGATCACGCGCCTTGACGTATTCGAGCGGATCGCGGACGGGCTCAACATGCCTGACTCCGCCCGGCATTTGCTCGGCCTAGCGTCAGCGCGCGATGCCCGCAGCGGCGGGCAGGCGTTCGATCTGTCCGCCTTTCCAGAAGTCGTCCGGGTGTACGCCACTCAGGCCGCCGCATCCCAAGACATTCGACAACTTGCGGCGACGGCTCGACAGGTGGATGTCCTTGCCGTACGCGGCCTTGGCCTTATCGGCCTGAAGGATTCCCTGCTTCGGCCATCACTTACTCGCCTGGAAGGGCAGACGCCGCAACTTCGCGTGTTGCTGCTTGATCCTGAATCGACCGCCCTTACCGTCCGCGCGGCAGAAATCGGGGAATCAGCTGAATCGCTCTCCGGAGGCATCAAACTGGCCGAGGCTCGATTGCGCGAGCTGTCGAGCGATTGCGACCTTCAAGTATACCGCTACCAAATTCGCCCAACATGGCGCATTATCAGGCTGGGCGAGACACTGTTTGTCTCAGCCTTCGATTCCGGCTGGGAAGGCCACGAATCGGCTACGTACAAGATTATGGAGACTCCACACGGCCCGCTGCATCGAGGGTTTCAGCGAATGTTCGCCTCCATGGTTGAAACAGGAGTCCGTACCGTCTGAACGGAGGATCGTGCATTGATCGAGGCAGAGCTGAAAGCGCGGGTCCACAACACTGAGTACGTCACGGGGCAGCTTGAGCGCATGGCTGAGGGACGGGTCGAGGTTTATCAGGACACCTACTATGACGAGCAGTCGGGAAGTCTCGACGCCCGAGATCAAGAGTTGAGGGTCCGCACAATCCACGGGCCCGCCTCGACACGGTCCGTTCTCACGTACAAGGGCTCCCGGGTTGATTCGGAGTCCGGATCGAAGCCGGAACATGAGACGCGTGTGGACAACCCAGAGGCCGTTCACGCCATGCTGCGCGGACTCGGGTATGTGCCAGCAATTGCATTCCAGAAGCAGTGCAGGAATTACGAGTTCACGACTCGTGGGCGCAGCATGCTCGCCACGTTGGTCCAGGTTCCGGAGGTCGAAGGAACCTTCCTGGAAGTAGAGACCATGGTCCCGAAAGAGGAGGAACTCTCATCAGCGCTTGACGACGTCCGATCTGTCATGAGTGAACTCGGTATCGGCGTAGACGACTTCACGACAGAGCTCTACACAGACGCTGTAGCGGCCCGGCGTGCCAGCAAGGAATCCTCACTTGACCACTCCAGAAGCGATCACCGTTGAGCCGTTGGACGGCCCCGCCGCCGCGCTCTCCGAGGCGGCATTCAGACTCGTCTACGCCGAGGTCTTCGCCAAGGAGCCGTACGAGGAAACCCCGGAGTCAGTGGCGGCGACCTTTCGCCGATTTCACTCTCGGGTCCGGAAGTCCACCTTCCGTGCCGCCTTGGCCCGTACTGCGGACGGTGAACCGGTCGGCATCGCGTACGGCTATCCGCTCAGTTCCCATACCGGCCGGTGGGACCATCTGATCAATCCCGTCTTGGATGAACTCAGACGAGAGGATGGCCAACGCACTTTCGGTCTCATGGAGTTTGCGGTGCGGGCGCGCTGGCGTCGACTCGGTGTTGGCGGGCGGCTGCACGAGACGCTACTCGCGGAAGGCAACGAAGAGCGCGTACTACTCAATGCCCTACCAGAAGTCCAGGCAGCTCAAGCGGCCTATCGAGCCTGGGGGTACCGCAAGGTGGGTGAGGCTCACCCCTGGGAAATCGCGCCTCTCCATGACGTGATGGTCCGGCAGCTCCGTTAAGCGGGCGCGCGCTGCTGAGTATGAGTAGCCCCCGCCGAAGCAAGCTGCCCATGCGCCACTCAGCTCAACTTGTCGACGCGTATTCGTGTGACCCTCGCCGAGCTGGAGAAGATCAAAAAGCAGCCAGGAATTGATGCGAGGTTCAGCGAGGGGCACGCATATCTTTCCGTGTTCCGCTTCGATGACGACATGATCGTTACGCCGTTGCTGACGCACAGTGTCGGGCACGATGCACCCACCCTGCATCTGCGGCGTCACCAGGACGACGGCATGTTTGACCGCTTCGCCCAGCACGTGGAAGAACTGTGGAGCAGGGGACATCCGGTATGGGAAGGCGGCGGCGATGAGTAGGCGCGACTACGAGAACGACCCTCACACCCCTGCCGCGAACAGCTTGGTTCCGGCGGCGTCTGCGGTCGTGGTCGACGACTCCGGGCGCGTCCTGCTTCAGCGTCGGCGCGACAACGACATGTGGGCACTTCCCGGTGGCGTCATGAATATTGGCGAGTCACTGCCGGACTGCGTAGTTCGGGAGACCCGCGAAGAGACCGGGTTCCATGTCGAAGTCGTAGGCATCGTGGGCACCTACACCAACCCCCATCACGTCTTCGCCTACGACGATGGCGAAGTGCGGCAGGAATTCTCCATCTGCTTCCTGGCGAGACCGTTGGGCGGGCAGCTGGCGGTTTCCGCAGAATCCACCGACGTCCGGTGGTTTGAGCCCGGAGAGATTGATGCGCTTCCGATGGTGCCCAGCATCCGAAAGCGCCTGAACGACTGGCACGACGGCAATATGCCCGCCACACGCTGAAATCGCCCCTGCGCCGGCTCAGCTCTCACCTGCGAACTGCCCGAGATGGCCGAGGTACTGGAACTGGCCCGGGTCTGACGTCAGTCCGGTGCCGTGGTCGTCTCCAGCCAGCGCAGATAGCCATTCGCCCCGGCAACGATCGGCACTGCGGAGACTTCCGGGTTCTGCCAGGGGTGGTGCTTGAGCAGATGCGTCTCGACCTCGTCGTAACGGTCGGCACGGATCTTGAGGACGAGTTGCCATTCTTCGCCCGAGCCGAACTCGCCCTGGTGCCAGAACACCGACCCGACCGGCCCGACGATCTGCGCTCCGGCTGCGAGCCGTGCAGAGACAACCGACTGCGCCAGCTTCACCGCCGCTTCGCGGCTCTCCGTTGCCGTGGACACCTGAAGAAAGTCAGTCATGCGGCGACTGTAGTGGCGAAGTAGCATCAGGTCTCATCGCGAACTGCTCGCAGTGGCCGAGGTGCTGGAACTGACCCGGGCCTGAGGGCCAGTTGACGACCGACTGCGCCAGCTTCACCGCCGCTTCGCGGTTTTTTGTGCGGAAGAGCCACCGCGCCGGAGCAGGGACCGGAGGCCTTCGAACGGCCCTACGGAACATGTCCATGTCATGCAATCCATGGCCAAACCACCCCATTCGACGCCATCTGCCCCCTTTCGACGCCCGCATTGGGTGCCAATAGCTGGATTAGCGGTGATTTGCCGAGATGTGAATACGGATGAATTCGAAACGTGAATTAGTCAATTCAGGTAGTGATGTGGATCACTTGACACATTCATCGAACAGGTCTTCACTTTCCACAGCAGTCGAAATGAATGCCGGGAATTCTGACCGGCATCGACATCTTCTGCCGTCGAATAAGTAGCGCGTTCACCACACAAATGGAGGTGCTCATGAAACTCGTTCGCATCGTCAAGAAGTTCCGTCCGGAAAAGAGCCTCAAGGCATACGCCTGGTACGGCTGGATTTAACGAGATAGATTCCCTGCCGGGCTCGCGTCGGTCAGGAATTCTGGCCGGCGCGAGCTGCCTACCCACGGAGTTCAGCCATGCCTATGCACCGCGTCGGCGAGAGCGGTCGGGTCATCGAGTTCGCGCCGAGAATCGACGAACTGTTAAGCCGTTATCGTGGTGCGTCGCTTTTTCGTCTGGAGCCCGACACGATCGGGGTATCCGGCGCCGAGCTGATGGACCGCTTACTCCGCAGCAGGCCGGCCAACGCGGAGGAGAGGCCCACCTTCAAACCCGTCCAGGGGCGGCTCGTTACCCGTACGGATGCGTCCACCTTTATGCAAGCCGTGGGCTCGGACGTGCGGAACGCGCTGCAGCGTCCCCTCGATGAGGCGGTCGACCTGACCGGCCGGTGGCCGCATGTGGCGCATGTTTACCTGCGGAATCTCGTTTTCGGGAACGAACGTCTGCGATTCCGGGTTCTGGTCGACCGCAGGCTGGAGTTGACACCGAAACTGACCTGGTCGGCCGTCGCCTCCGGAGCCGCTTTGCTGGGCAGGCCCGGGCAGGACGTACCGCTGTCGAAACTTGCCGCTCTCGTCCTCGATTCCACGACCTACAGTGACCGGCGCTATGCCATGTACCTGTATCGGCGGGTGGCAGCACCGGTGTGCTTCACCGTCTCCGCGCTGGTCACCAACGCCCTGTGGCTCGGGGCTCCGTTCAGTGATGACGTATCGAATCGGAACATCCTCCTTGAGGCACTCCGACTGCTTCCCCCCTCATGGAACATCTTGCGAATGGCTTCTCCGGAGTTCTCGGACGTGGACGCACGGATCGGCCCGAAAGACGATGTCCTGTTGCTTCCCCTGCTGAGCCACCGCGACCCCAAGCTCTGGGACGAGCCCGACGCGTTTCATCCCGACCGCTGGGAAGAGCTGGACGGAGACAACCACCCCGGATATCTCCCCTTCGGCCACGTAAGCGAACGATGCTGGGGCCGGCATATGGTCCTGCCCCTGGCCGAACGGCTCCTGGACATCGTGCGACGGGACGGCCTGGTGGTGAGTCCGGGCCAGACCAGGGGGAAGGTCGAACTCGACGGATTGCTCGAAGTGTCCGAAGTGCACATGACTCGACCGTGACGGTCCTGGAACCTGGCGCATACCCGCGGTGTGTCCGCGCAGGAACTGAGTGGCGGAGCGGTTCGCGCCAGGTGAGGCGAGCATCGCGAGGGACCTGCCCCTCAGTGTCCGGTCGGTGCATCGCCACGTGGCGGGGGCTCGCATCCGTGGGGCCCTCGGGTGGTGAGCAGCGCGCGCTGTCAGCCCCCTGCCCGGGGCCCCGTCCGCTGCTCCAGTCGGCTGCCTCGTGGCATGGTGAGGGAGATGATGTCGCCGGGGGCGTCCAGGGCGAGTCGGTGCCATTGACCGCGTGGCACGATGGCCGCCGTTCCCGCCGGGAGCTTGATCTCCTCCTCGTCGCCCGGCCGTTCCGGACGGAGGACCAGGCGGATGCCGCCGCTGAGGCAAGCGACCAATTCCTCCGCTTCGGGGTGGACTTCCCAGTGGTCGGCGTGGAGGTCGGCGTCGGATTCGACATGGAACGTCATCAGTTGCCAGCCGTCCCGCTCGGTGTCGAACACGGGTTGTTCGGCGCGCGCCTGGCCGTCCGGGCGGAGGTGGATGAAGGAAGCGAAGAGGTCGATGGGGGTGACGGTCATGTCGGGACAGTCCTTCCTGTGGTGATCATTCGTCTTGTGGGCGGGGGCCGCGGGCGCGGCAGGGGCGTGGCACGGGCGCCGCAGGGGCATGGCATGCGGTGACCGGCCCATTGGGACGGCGCGCGGCGCGTGTGCGGCGTTCCGGGTCAGTCCGGGTCAGGGGGCCAGGGCGCGGTGCAGGGCGGCGGCGAGTTCGGCGATCTGCCGTTGCGAGACCTCGGCGGACAGGATCGCCTGCGACCCGTGGAACGTGCCGGGCCACTGGTGCAGTTCGACCGAGACGCCCGCCTGCAGCAGGCGTTGCGCGTAGAGGAGGTCTTCGTCGCGGTTCGGACAGAGCTCCGCGGTGGCGATGTAGGCGGGTGGCAGGCCGGACAGGTCGGTGGCCCGCGCGGGGGCGGCGTACGGTGTGGCTGGCGCCGAGCCCAGGTAATGCCGCCATATGGCGGTGACCTTGTCGTGGTTCATCCAGGGCGTGTCGGTGAAGTGCCGTGCCGACCAGGTCTCCTGCCGGTCGTCCAGGCCCGGCTGGTTGAGCAACTGGTAGCGGATCGGCGGCCCTTGCTCGTCACGCGCCCGCAACGCCACCGCGGCCGCGAGCCCGCCGCCGGCGCTGTGGCCGCCGACTGCGATCCGCGCCGGATCGACGCCGAGTTCGGCTGCGTGCTCGGCCGTCCAGGTCAGCACGGCGTAGGCGTCGTCCAGGGCGGCCGGGAACGGGTGCTCGGGGGCCAGCCGGTAGCCCACCGAGATCACCATGGCGCCCGAGCTCTCCGCGATCCGGGTGGCCCACGGGTGTTCGGTGTCCAGGTCGCCCATGACGAAGCCGCCACCGTGCAGCCAGATGATGGCGCCCTGCGCCTGGTGCGGGCGGTAGATCCGCACGGGTACGTCCGGGGAACGGTGCCTCCCCTGGTCGAACGGTGTGGAGAGCTCGGGGAAGGGCACCGTGCGGTCCTCGATCGCCATTCCTGCCGTGTCCGGTGGCGGCAACTTGGCCGCCAGGTCGGCGAAGTTCTTGCGCTCGGTGACCGGGTCGGTCAGGTCGGCCCGGGGGAACAGCGGGATGAATGCTTCGAGTTCGGGGTCCATGCGGTCCCCGTGGTTCATGTGGCCGATGTGCTCCGTGCGGTCCAGGTGGCCCCTGGGGTTCATGTCGTCGTCCATGTCCGTAATCCTGACGGGCACGGGCGCCGGGATCATCCGCCAACTGTCGCTCGTTGAGAGTGGGTTGTGCACCGATCGGCGCCTATCCTCCTGTCATGGAGGCACTGGCCGTACGGCTGTCGCAGCTCGATTCGCATGCCGATGGCGCGATCCGCGTCATCATGTTCTACGACACCCTGATACGCCGACGGGTGGATCTCCCGGCGCTCGCGCGGGCCTCGGCGGGACTGGCCGAGTGCGTGGCCGGGATGCGGCTCCACGGCACGGGGCGGGTGATCCGTGTCGCGCCCGACGGCCGGGAAGCGTCAGCTCCACCCGCGCCCGCTTCCGCCATGACGCCGATCACGCTCGATGAGGAGGAGATCGGCACGGTGTGGCTGGAACGCCCCGGGCCGCCCGGCTCGCTCGACCTCGACGAGCTGCTGCTCGACCGGCTCGCCATCGCCGCCGCGGCGGTCGTCGAGCGGTACGCCCCGGCCCGCACCACCATGGCCGATCCCGCCCTCGTGGAGCTGGTGATCAGCGCCGACAGCGACGAGGCGGCCCGGGCCCGGGCGTTGCGGCTCCTGGGATTCGCCGCTGATCTGCCGGTCCACGTCGTCGCCGTACGGTCGCAGCTCCCGCTCGACCGGGTCGGCGTCCTGCTGTGTCCGGCCCGCCCGGTGAAGGCGGCACCGCTCGCCGATGTGGGCGTCATCCTGGCCACCACGGTGGATCGGACCCACGTGCCGGCCAGCGTACGCGCCGGCATCGGCGCCTCCGAAAGCCCCGACCGGTCCTGGCGGGAAGCCCGTACCGCGCTCCGCTTCACCACCCCACGACGGCCGGTCGTCCACTACGACGGGCTGGGGGCGCTGGCCCTGCTCGCGCAGGTGCCCCGGGACGCCGCGCGGGACAACGCCGACGTGGCCGCGATCGCCCGTCTCGTCGGCGATCCGGGCGCTCCGGGCGATCCGGAGACGCTGGAGACGCTGGAGACCTACTGTGCCGCCGGCTCGCTGCGCCGGGCCGCCGAGCTTCTGCACCTTCACCACAGCAGCGTCGCCCGGCGCCTCGAACAGATCGGGAAGACCCTGGACCTCGACCTCACCGAGCCCACCGGACTGTTACGGGTCAGGGTTGCCCTCGCCGCATGGCGGCTGCTCGACGACTGAGCGTGGCCGCGCCGGGGTCCGCCGGACCGCCGCGCCCGTCACCCCGTCAGATGCCCCGCCCCGAACGCGTCCGGAAGCAGCTCCGACAGCGGGCGGATGCCGGCCGCCGTGTCGACAAGAAGCTCCGGGCCGCCGTGTTCCCACAGGAGTTGGCGGCAGCGGCCGCAGGGGACGAGGAGGTCGCCCGCTCCGTCCACGCAGGTGAAGGCGGTCAGGCGGGGTGCCGGTCCGTCGCTGGTGGCCCGGCCCGCGAACAGTTCTGAGACCAGGCCGCATTCGGCGCACAGGGCGAGGCCGTAGGAGGCGTTTTCCACGTTGCAGGCGGCGATCGTGCGGCCGTCGTCCACGAGGGCGGCGGCGCCGACGGGGTAGCCGGAATAAGGGGCGTAGGCCCGGGACATCGCGTCCCGGGCCTGCGCGCGCAGTGCGGTCCAGTCGACCGGCACCGGTGGTGTCAT
>1225583036-71972-78459
ACAGCCCCCGCCGCTCCCCGTCACGGCCGCCACCTCGGCACTCTCCGCCGGAGCCGCCTCCGCCGCGCGCCTGCGGGCGATCACCGCGCACACCATGAGCTGCATCTGGTGGAACACCATCAGCGGCAGCACCGCGAGCGAGGCGTGGGCGCCGAAGAGGACGCTCGCCATGGGCAGCCCCGAGGCGAGGGACTTCTTCGAGCCCGCGAACTGGATCGCGACGCGGTCGGCGCGGGGGAAGCCGAGGCGCCCGGCGCCCCACCACGTGAGGCCGAGCATCGCGGCGAGGAGGACCGCCTCGGCGAGGAGCAGGGCGAGGAGGCGCGGCACGGTGACCTGGTGCCAGATGCCCCGCACCATGCCCTCGCTGAACGCCGTGTAGACGACGAGGAGGATCGAGCCCCGGTCCACGTACCCGAGCACCTTCTTGTGCCGGGTCAGGAAACCGCCGACCCAGCGCCGCAGGAACTGGCCGGCGAGGAACGGCAGGAGGAGCTGGACGACGATCTTGCCGAGCGAGGCCGCCGAGAAGCCGCCGCCGCTGTCGCCGAGGAGCGCGGCGGCGAGCAGGGGTGTGAGGACGATGCCGAAGAGCGAGGAGAAGGAGCCCGCGCAGATCGCGGCGGGCACGTTCCCGCGCGCGAGCGAGGTGAACGCGATCGAGGACTGGATCGTGGAGGGCACGAGGGTGAGGAAGAGGAAGCCCGTGAAGAGGTCGGGGCTCAGCAGCCAGGGGCGCAGGGCGTAGGCGGCGAGGCCGAGCAGCGGGAAGACGACGAACGTCGCGGCGAGGACGGTGACGTGCAGCCGCCAGTGCCGGAGCCCGTCGAGCGCCTCGGCGGTGGACAGGCGGGCCCCGTACAGGAAGAAGAGCAGTGCCACGGCGGCCGTCGACGCAGCCGACACGCCGTTCGCGACGCCGCCGCGCGCGGGGAGCAGCGCGGCGAGCAGGACGGTGCCGAGGAGCGACAGGATGTACGGGTCCAGCGGGAGCCGGAGGCGTTTCATGGCGGAGGCCGTCCTCGGGGCGTACGGGGAAGGATGGGGGCGCCATCGATCGTGCCGCACCCGGCCGCTGATCGGGAACCCCGTACACCGCTCTGACTGTTATCGCGGCCGACGATGACCGCGACTACACTCCCCCACCGTGTACGAGCCCTCCCACCTGCGCACCTTCCTCACCGTGGCGCAGACGCTGAGCTTCACACGGGCCGCGCAGCGGCTCGGGGTGCGGCAGTCGACGGTGAGCCAGCACGTGCGGCGCCTGGAGGAGCAGACCGGGAGGCCGCTCTTCGTCCGGGACACGCACTCGGTCGCGCTCACCGAGGACGGCGAGGCGATGCTCGGCTTCGCGCGGCGCCTCCTCGCGGTGCAGGAGCAGGCGGCGGCGCACTTCGCGGGGACGCGGCTGCGCGGGCGACTGCGCTTCGGGGCCTCCGAGGACTTCGTGCTGACGCGGCTCCCGGAGATCCTGGAGTCCTTCCGGCGGGCGCACCCGGAAGTGGACCTGGAGCTGACCGTGGAGCTGTCGGGGACGCTCCACGAGCGGCTCGCCGAGGGGCGTCTCGATCTCGTGCTCGCCAAGCGGCGGGCCGAGGAGACGCACGGGGTGCTGGTGTGGCGCGACACGCTCGTGTGGGTCGCGGGCGAGCGGCTGCGGCCCGACCCGGAGCGACCGCTCCCGCTCATCGTGTACCCGCCGCCCGGCATCACCCGCGACCGGGCGCTGCGCGTCCTGGAGCGCGAGGGGCGCGCGTACCGCGTCGCGTGCACGAGCGGGAGCCTCAACGGGCTCGTCGCGGCGGCCCGCGCGGGCCTCGGGGTCATGCCGCACGCGCGGGGCCTGATCCCGCCGGGCCTGGTCCGGGTTCCCGAGCGGGCGGGGCTCCCCGCGCTGGGCGACGTCGATTTCGTCCTGGTCCACGACGACCGGCGCGCGGAGGCCCGGGAGCCGGGGCGGGCGCTCGCGCAGGCGATCCTGGCGAGCGGGGACCGGCTGCACGGGGGGTGAGAAGTGGCGGAGCGCGGCAAGGCGACCGGACCGGGCGGAGCGACCGGACCGGGCGGAGCGACCGGACCGGGCGGAGCGACCGGACCGGGCGGAGCGACCGAGCCGGGCGACCGAACCGGGCCGAGCCGGGCGGTACGGCGAAGGGGCCGCCTCGCCAAGCGGCCCGACGACGCGGCGCTGCGGCGGCACGGCGGCCTGCGGCGGTGCGACGGCGAAACCCCTTTCCGGTCTCCTGACCTCGTATGACATATTCCCGCCATGCGGACAGTGGTGGCGGGAGACGGTACGGGGACGAGCGGCGGGGCCGACATCGTGGAGTGGGCGCTGCGCGCCGCCACCGCGGCGGATCTCGACGTGCTCGTGGAGATACGGGCCGAGGTCATGCGCCCGGACCTGGAGCGCCTCGGGCGCTACGACGCGCACCGGGTGCGGCAGCGGCTGCGGGACTCCTTCGCGCCGGCCCACACCTCGGCGATCCTCTGCGGCGGGGCGCTCGCGGGGTGTGTCACCTTCCGGCCCGCCGAGGACGGCGGCCACTGGCTCGAACACTTCTACCTCGCCCCGCGCCACCAGGGCCGGGGCCTCGGCGGCGCCGTCCTGCGATCGCTCCTGGGGCGCGCGGACGCGGGGGCCGTGAGCCTGCACGTGCTGCGCGGCAGCGCCGCCCAGCGGCTCTACGCCCGCCACGGCTTCGCCGTCGAGGACGAGGGCCCGGTCGACGTACTGATGGTCCGACCGGCGGACGGCGCGAGGCCGGAGGCCGCTCCCGCGACACCGGAGGCGACTCCCGCGACACCGGAGACGGCCCCCACGACACCGGGGACCGCCCCCACGACGGCTCAGGGCTGAACGAGGCGGACCTGGTCCACCCCCATCAGCCCGGTGAGCGGCACCCGCGCGGTGCGCTGCCGGGGATCGACGACCAGGCCACTGGACCGGATCATGTCGAGGAGCATTTCGGCGAGGGGCATGACCATGTGCCGCCCCCAGCAGCGTTCGGACGAATGCCCGAAGGGCAGATATCCGGGGACGCGTTCGGGGTCCAGTTCCTCCCAGCGCTCCGGCCTGAATTCCTCGGGGTTTTCCCACAGCGCGGGATCGCGGTGGCTGAGGAAAGGGAGGACCAGAACGTCGTCGGCGGGTGCGATGCGCGCGTCGATCGCGGGATATTCGGGCGAGGAATTGCGCAGGATATTCCACGAGGGGGGCAGCAGCCGCAGGGACTCGTGGACGAGGTGGCGGCTCGACACCTCGGCGGCGAAGGGGGCCCCGAGCCAGAGGGCGTTGGCGACGAGGGTGGAGATCGTGAAGCACACCGGCGCGGCCGTGCGCCGGTAGAGCCCCATCGCGTATCTGCGCTCCTGGTACGTGGCGGCCCCGGTGCTCAGCGCGCCGAGCCGGGTCGTCCCGGTGCGGCGGCGCGGTGCGGGGAGGGCGGCTCCGGCGGCGATGACGGTCCAGGTGAGCTTCGGCGTCAGCTCCAGGGCGCGGTTCATCAGGACGCGCAGGCGGCGCGGGTCCCCGCCGAGGATCAGGTCCCGGAGGTAGACGTGGCCGACGTGGGGCCACGGGCCCGAGAGGTCGGGGTCCCGCGGCGCCTCGCGCTTGAGCGCCGCGCGCACGTCGTGGCCGATGGCCTGCATCTGCGTCGCCGCCTGCTGGTGCGGGATCGCACGGCCGAGGAGCGGTTTGAACGTGGGCCGTTCGGTCTTGCCCGCCGGGCGCGCGGCGAGTATCCGGTCGACGAGCGCCGGCCCCGCGACGCCGACCGTGTCGGGCTCGGGGCGGAAGAGGTCCGCGCCGAGGTGGTCGCGGAGCAGGGCTTCGAGGGGCGGCGCGAAGAGGGTCTCCCGCTCGTGGGGGCGCGTCTGGGTGTGTGACGTCATCCGTGCAGCTCCAGAGAACCGGGAAGGCGGCGCCCGGCGAACCCGTCGCCGGGCGCCGTCCCGGCTCGAAGATGCGCTCCCGGGAAGAGAACGCGGCCGAGGGGGGATCAGTACCAGATGTACCAGGCGTGAGCCTTCAGGCTCTTCTGCTGGGACATCTTGTTCTTGAGCGAGAAAAGCAGCCGCATTTTCTTTCCTTCTTTCCGGGTGGGCGGTCGAGGAAAACCACGCGCCTTCCGGTCGATCGATCGGATTTCCCGTCGGCGCGCTGATGATCAGTGAAGACCAGCAATTGATGGCCTGTCAACGCTCCTGGGAAGAATTTGACACGGGCAGATCTCTCCGGCCTTTTTCCGGGCCCGGCTGTCCGAAAGCGAGCCACCGAGGTTTATCCGGTCGGCCGGGCGGGGAGTCCGTACGGAATCAGCGCCCGGCGAGCCCGACCCTCCTCGCGCAGGGCCCCGCGAGCCGTCGCACCCCCACCTGACACCGTCTCACCTGCGAAAACACGTGCGACTTCGGTACAGATTCCGTGGAGGAGGGCCGCGCGGTACTTACTCCTCAGTCAGTAATCCCCCGCGATTCTCCTCACCGCCTGTCCCGCTGCGCCCCGGTTGGGGCGGGTTCCGGGGAGAGATCCGGGCATATGCGGGCGGGACCGGCGCCGCGCGAGGGCTCCCCTGGTGGCGCTTACCTGCGGTAGCGTCTCGGCGCCGTACCCCCGCACCAGCCCGGCGCGAGAATGCGCGGCGCCACGAGGAGCAGCTTTGCGCGAGTTCAGTCAGCCCCCGCTGACCCGGGCGCGGCCGGTGGGCGGCCTCGCCGACTGCGTCTTCGACCACGCGGTCGAGGACCCGGGCCGGGTCGTGCTCGCGCGCAAGAGCGGCGGGCGCTGGCAGGACGTGACGGCGGCCGGTTTCCGCGATCAGGTGCTCGCGGTCGCGAAGGGGCTGCTCGCCGAGGGCATCCGCTTCGGGGACCGGGTCGCGCTCATGGCGCCGACGCGCTACGAGTGGACGCTGCTCGACTTCGCGCTGTGGACGGTGGGCGCGCAGGTCGTCCCCGTGTACCCGACGTCGTCGGCGGAGCAGGTGTACTGGATGCTCCACGACGCGCAGGCCGCCGCCGCGTTCGTGGAGCACGAGGACCACGCGATGACGGTCGGCTCGGTCATCGACCGCCTCCCCCACCTGCGCCGCCTGTGGCAGTTCGACGCGGGCGCGGAGCAGGAGCTGATGGCGGCGGGCGCGGACATCGCGGACGAGGTGGTGCACCGGCACCGCAGGGCGGTCACGCCCGACTCGGTGGCCTCGGTCATCTACACCTCGGGCACGACGGGCCGCCCCAAGGGCTGCGTCCTGACCCACGGCAACTTCATGTTCGAGGCGGACACGCTGCTCGACGCGTGGGAGCCGGTCTTCACGCCGCACCACGGCGAGGAGGCGTCGACGCTGCTGTTCCTGCCGCTCGCGCACGTCTTCGGGCGCGTCGTGGAGGTCGCCGCGGTACGGGGACGGGTCAGGTTCGGGCATCAGCCCCGGCTCAGCGCGGACGCGCTCATCCCGGAACTGGCGGCGTTCCGGCCCAGCTTCGTCCTCGCGGTCCCGTACATCTTCGAGAAGATCTACCGCTCTGCGGCGCGCAGGGCGGAGGCCGAGGGGCGCGCCGGGGTCTTCGCGAAGGCGGTCGAGGTCGCGGTGCGGTACGCGGAGGCGCGCGAGCAGCGGGCGCTGGGGCGGGGCGCCGGGCCGGGGGCCCAGCTGCGGATGCAGCACCAGCTCTACGACAAGCTGGTGTACGCGCGGCTGCGCGCGGTGCTCGGCGGCCGGATGCGGTACGCGATGTCGGGCGGTTCGGCGATGGACCGCAAGCTCGGGCTGTTCTTCTCGGGCGCGGGCCTGACGGTGTACGAGGGGTACGGGCTCACCGAGTCGAGCGCGGCGGCGACGGCGAACCCGCCGGGCCGGGCCCGCTTCGGCACGGTGGGACGGCCGCTGCCGGGGACGGCGGTGCGGATCGCGGAGGACGGCGAGGTGTGGCTGCGCGGGGAGCACGTCTTCCAGGGCTACCTCAACACCCCGCGCAGCGGGCACACGGCGCTGCGCGAGGGGTGGCTCGCGACGGGCGACATCGGGCGGCTCGACGAGGACGGCTACCTCACCATCACGGGCCGCAAGAAGGAGATCCTCGTGACCTCGGGCGGCAAGAGCGTCTCCCCCGGGCCGCTGGAGGACCGGGTGCGCGAACACCCGCTCGTGGCGCAGTGCGTCGTGCTCGGCAACGACCGCCCGTACGTCTCGGCGCTCGTCACGCTCGACGCGGACGCGGTCTCGCACTGGCTGGAGATGCGCGGGCAGCCGGTCCGCGAGCCGGCGGCCGTGGTGCGCGATCCGGAGCTGGAGCGGGAGGTGCGCCGCGCGGTCGTCGCGGCGAACACGCAGGTCTCGCAGGCGGAGTCGATCCGTACCTTCCGCATCCTGGCGCGCCCCTTCACCGAGGAGCAGGGCCTGCTCACGCCCTCGCTCAAGCTCAAGCGCAAGGCGATCGAGGAGACGTACGCGCACGAGATCACGGCGCTGTACAGGGGCTGA
>1225629832-92380-97977
ATGTACCTGTTGCTGTCCACCTATCACGCATCCCTGGACACGATGGATGCGCTCCTGCCCGAACACCGGGCATACCTGAACAAATACCGCGCCGACGGCGTCTTCTTGCTGTGGGGCCGCCGTGTGCCACGAACCGGCGGCGTCATCGTTGCCCACGGCGTGGACCGCGTGCGCATCGACACGATCGTGGCCGAGGACCCGTTCGTCCGCGCCAACACCGCCACATATGAAGTCATCGAGATCCAACCAACCGGCGGACTACCCGAACTCACGACCCTGCTCAACGAAACCTCTCGCTAGACCAAGGGCACCAGGTATCCACCCCTGATCGAGGTGAATTGTCTCGCGATCAGCAAGGTGGACGAATTGTCCAGAACCACCCCGCTACCAGGCAACTTGCCCGCTGACAGGCTTTTCAGACGCCCTCAAGCGCCCGCGCTCGCGCTCGTGACAAGTCAACGTCACCGCGCCGGGCTGGGCGCGTTCCCCTTCCACCGCAGGGGATGCAGCGCACCGCAGAAGAGCCGGAAGCGGAAGCTGGCGCATCGGAGGTATCCGACGGCGCAGGTGCTGTTGTCGTGACTGTTGTCGAGGCTGTGGCTGTGGTTGTTGCCGTCTCGACGTTCGCGGCAGGCGAGTTGACCCCGGCTGCCGGCAGTCCGATGAAGCCCACGAGAAAGGTGACGACACCGGTCCCGGCGGTGATGAGAGCGGCAACGGCCGTCCAGTGCTCGGGCGACCTTTTGACACGCGGTTCGCCATGCGGTGGTGCGGATGGAGGTGGAGGTGGAATTGCCATGAACGTCCCCCGATCAGCAGTGCAAAACGCAAGCGTTTCACCTCAACGGCACACGTATCGCCCGCTTCTGATTCCGTGACGTGTTTGTGCTTTTACGGAACATGAAAACGGCGGGCTGCGATCGCGAGTGATGCCCGGGCAGAGCACGCGCTGTCCGAAGCGGCCACGGGCCCGGTCGGCGGCGGCTTCGAGCCTGAACGGTTTGTCGTCCGCGCTGTCGAGGGTGAGCTGGCGTGTGGCGTTGCTCGCGGGCTGCAGCGCATCGGCGCGCAGTGCGATGGAACGGACCCGGGCGCGCTGTAGTCCGAGGGATTCGTACACGCCGTATGCGGCGCGCGCCAGGACCAGGGTGTGGAAAGTGTCCTCGGGCAGGGTGCGGCTGCGGCGGGTGGAGCTCTGGTCGGCGTAGCGGAGGGTGCAGGTCACCTCGTGGGCGATCTGACTGCTGGTGCGCAGGCCGGATCCGAGGTCGTCGGCGAGGGCGAGCAGGGCGCGCCGGTGTGCGGCAGGATCGAGTTCGTCGCGCGGGAAGCGGTGTTCGGCGCTGATGCCCGTCGGGGTCGGGGGGGTCGACGACTTGGGTGTCGCGTCCGTGGGCGCGCTCGTGGAGGGTGCGGCCGGCGCGGGCACTGAGCAGGCGCTGCAGCGCGAGTTGGGGGACGTCGGCGACGTCGCCGACGGTGTGCAGACCGTATTCGGCGAAGGTGGCGGCCGTTCGACTGCCGATGCCGGGCAACTCCCTTACGGGGCGGGGCCGCAGGAACGCGTCGACCGCGTCGGGCGAGTTCTCGATGATGGTCCGCTTGCTGAGCGGGGTGAGCGCGGCGGCCATGGTGGCAAGCAGCGGGCTGGGGGCGACGGCGGCCGCGCTGCGCACGCCGTACAGGGCGAGCGCGCGCAGCTGGATGAGTTCGGCGATGCCGCGGGCGTCCCGGGGCCAGAACCGCAGCGCGCCTTTCTTAGGCAGAGTTCGGTGTCTCAGCAGGGCCAGGCGTCGCAGGCGGAACATCATCCGAATGGTGTACGGGCAGTGCGGTTGTCACGCAACGCCGGGTGCCTCGGTACGGCCCGTCTTCGATGCCTTGCTTGATCACAGTTGGTCATCAGAAACCAGGCGCGGCGGCAGCGCAGGGGCGGAGGATCGGTATTTGAGCTGCGGACACGAGCAGAGCCTGTCGGCCCGCGCTGAGGCGCCTCCATCGGGTTCCGAGAGCTCGGCGGGCGGGCAGCGAGGAAGCAGAGGGCACAGCTGGGCACGTCGACGCCGGGCGGGTAGACAAGCATGCGAAGCCTCTGGTGGAGACGGTTTCCTTGATCGAGAACCCATTTACCAGAGGGCTTCATCCGTCTGTCAGGCTAACTGCCCATCTGGCACGCGAGGTTGGAAACGGCTCACGGTGGTCAATTGGGTAGGTGAGAGACTCGGACGACCGGCACGTGGATACCAGTCGGCGAAGTCCTCGTCGTTCCACAGTCCGTCCAGGCGGTCACGTACACATATCGCCGTCGTGCCGGCCGGGTTGCTCGCCCGCGTGACCTGCGCGGTCAGAGACGAGACCTGCTCACCGGGACGGTGGGAGATACAACCGCAGCCTCTACAACTGGCTCGGCCTTCGGAACAGCCCGAGCATGCCCGGTGATCAGGCTGCCGCACCGGGGAACACTAACGCGGTGGTGTGGAGGTTCCGGACCGGCAGCCTCTGGCGGGGATCTGCCGGAGACCTACGGCTCCTGGTCGACGATCTACGACCGGTTCCCTGACCCGCGCCCCCGAGGTGTCAGGCACACTTCGTCAGCCGTACGTCCTCGACGCCGAGCAGACCGAGCAGCGGGACCTTGCCGACGCGCTGGTCCCGGTCCACCTCCAGGCCGGACTTACGGACGAGGTCGAGCAGCAGCTCGGCTAGCGGCATCACCATGTGCCGCCCCCAGCAGCGCTCGGAGGAGTGGCCGAAGGGCAGATAGCCGGGGGCAGTGTCCGGATCGAGGTCGTTCCAGCGTTCCGGGCGGAAGCCTTCCGGATCGTCCCAGAGGGCGGGGTCCCGATGGAAGAGCAGGGGCAGCACCAGAACGTCGTCGCCCTCGCCTATCCGGCTGTCGATGGCCGGATACTCGGGAGACGCGTTGCGCAGGGTGTTCCAGGAGGGCGGGAGCAGCCGCAGGGACTCGTGGATGATGTGCCGGTTCGGCATGCCGTCCTCGAAGGGGTGGCCGAGCCAGAGGGCGTTCGCCACCAGTGTGGAGACCGTGAAGCACACGGGGGCGGCGGCGCGCCGGTAGATCCCCATCGTGTAGCGGCGGTTCTGGTAGCCGACCGCCGCGGCCGCGCGGGCAGCCAGGCCCGTGAGGTGAGGCGCAGGGCGGGGCCAGCCCGGCAGGGCGGCTCCGACGGCGATCACGGACCAGGTGAGTTTCGGGGTAAGTTCGAGGTTGCGGCTCATCAGCATCCGCAGCCGGTACGGATCCCCGCCGAGGATTAGATCGCGCAGGAAGAGGTGTCCGGTCAGCGGCCAGGAACCCGACAGGTCCACGTCCTCGGGCAGCGGCCTGGCAAGCGCCGCACGGACGTCATGGCCGACGGTCCGGGTGACCGTCGAAGCCTCGGTCTTGGAGATGGAGCGCCCGTGCAGCGGTTTGAACGTGGGCCGCTCAGTCTCCGTGGCGCGACGCGCGGCCAGAATGCGGTCGGCAACCTCGGGGCCAGCCACCCCCACGGTGTCCGGCTCCAGCCGGAACACGTCCTGACCGAGATGGTCCCGCAGCAGGGCGGCCAGACGGGGGGCGAACTCGGTGGCGCGCGCTCTCGACACGGACGGCAGGGACATGGGCGCTCCGGGGCTGTCGGTGGGAAGACATCGTTATCCCGCGTCTCGCGGGGGCCGCAAGGACGCGGGATAACGATGTCAGGAGGTTGTCCGGCTAGGACGGGCGGATGGGGCTCAGTACCAGAGGTACCAGGCGCTCGCCTTCAGGCTCTTGCGAGCGGCGACCTTGTTGCGGACGGCGAAGAGAAGCCTCATCACAGCACCTACTTTCGACACACGAACGGATCAACGGAACGGCGGAACCCTTCCCCGCCTCTGCGATGAATAATCCGCACCTTCATCAACTCCGTTCCACTCACGGTGAGTTGGCGTGTCATCAGTCAGAGGAGCCGCAGCGGTCGGTCGGCTGAGCCGCCTGCACAGGGTGAGGTTTTCGGCGTACAGGTGTGCGGTCACGGCCGCCGGCGCGTCGAGCTGGCGTTGGAGTTCTCGGGCCTGTCGGCGGGCCTAGGCGAGCTGGGTGTGCAGGGCGGCGATGGTGTCGTCGCGGGTCCTCTCGGTGGGTGTGCGGCGGACGGGGTGTGTTGAACGACGCTCTACATGTTGATGAAGCATCGGGTTCGCGACACGCGCGATGAGCATGATTTGTGATCTTGCTGGGCAGCCTGTGCCTGCTTCGTGCATGACGACAGCGTGTGCACGGAGGATCTGGACGTGCCGTACGCCTCAGTAGGCTTGTGCGTCGAACAAAGGAGTGCCGCGCATGAGCTATCACCTGAAGGCGATCACCCGTGAGGATCATCTGGCCTTCGTCCGGGCCCGGCCGTCGGTGAGCCACATGCAGGTTCCCTCGTGGGGCGATGTGAAGCCGGACTGGCGGGCGGAGAGCCTGGGCTGGTTCGACGAGAGCAACCGTCTCGTCGGCGTGGGACTGGTACTGCTGCGGCCGTTGCCGAAGCTGAAGCGGTACCTCGCCTACCTGCCCGAGGAGCCGGTCATCGACTGGGCTGCGCCGGATCTTCAGCGGTGGCTGGAGCCGATGCTCGCGTACTTGAAGGAGCAGGGGGCGTTCTCGGTGAAGATGGGGCCGCCCGTGGTGGCCCGCCGCTGGAGTGCCGAGGCGGTCAAGATGGCAATCGCCGACCCGCAGGCGGGGCGGCTGCGGGGCGTGGAGGCGACCATGCACGAGCCGCGGGCCTTCGACATCGCCGACCGGCTGCGCCGGATGGGCTGGCAGCAGACCGAGCCCGGAGGCGAGGACGGCTTTGCCGCGGGCCAGCCGCGCAACGTCTTCCAAGTGCCCTTCACCGGGCGGTCCCTGGACGAAATCCAGCGGAGCCTCAACCAGCAGTGGCGCCGCAACATCAAGAAGGCGGAGAAGGCCGGCGTCAAGGTCGTCCAAGGCGAATACGAGGATCTGCCCGCCTTCTACGACATCTACGTGGAGACCGCCGAGCGGGACCGGTTCATGTTGATCGACCGCCTCCAGGGCTACTACGGATTCACCCGCGTCCCCTTCGGCAGGGACCTGGCCCCCTCCATGCTCCACCAGCACAACTCCCACCGGGAGGCTGCGGCCGGCATCGCCTGATGCATCAACAACCGGGCGATCGGCGAGGTCGGCGCGGGCAAGACCGTCGCTCTCAAGGGCGCCGTCGCCTCGCTCGACCCGGCCCGCTTCACGGTGATCTACCACCCAACCCGGAAGTCGGCATGCGCGGCCTCTACGATCGGATCGTCACCAGCCTGGGCGGCACCCCGAAATACCAGTCCGCCGCTCTCGCAGCTCAGGCGTCCGCCGCGCTGGCCGCCGAGGTCGACGAGCGAGGACGCACCCCCGCGGTCGTGATCGACAAGTCGCACCTCCTGGACCACCACGAGCTGGACGCCATCCGCATGCTCACCAACTACGACATGGACTCCACGACGCCGTTCGAAACAGGCGCACCTTCACCTACAACGCCAACGGCCAGCTCACCAGCGACGGAAAGCGCACCTACACCTGGAACTCCCGCGGCCAGCTCACCGGCCTGA
>1225640602-868438-877510
ACATCCGAACGCCTCCGCCGGAAGCCGTGGCCTGTCGCCGCCCTCGTCGTCCGGTGCATTGTCCCCATCGGAACCGTCCTCGTCCGGCACGGGCAGGCGCGCGCCCCTGCTCTCCGCGACCCGGCGTACGTTGGCGAGGGAGGCGGCCAATTCCACGGCCAGCAGGTGGATTTCACCGGGTGTCCACGCCCGGCCCGCCAGGATGCGGTGCGCCTCTTCGCCGAGTTCAGCTGCGGAGTCGAGCTGCGCCTCCTCCATCTCGTCAGCCAGCCGGGACACGTAGCCGGTCCCGTCACCTGCCAGGAAGCACGGCTTCCCGTCCGGACTCGACCAGGGCAGGAGGCGAGGGGTATCGGTTGGACTCATCGGCCTGCCGCCTCCAGGCCGTTCAGCCAGCGCGGGGCGGCGTCAGTGCCGTATGTCGCAAACAACTGAACCCGTCGCCGCCCGTATTCCAGCCGTCGCTTCTGCCGCTCCTCCGGCGTGAGGGCGTACGGCCGGATAAGGGCCGCGTCCTCGCCCCGCAACGGCCTCTCCCCTCCGCCGGTCACACGGGCAAACACGGGGGTGGGCGGGTCCTCACACGTCACGGTGGGCAGACAGCCGAAGGACCGGTGCCGCCCTCGTGCGGGTAGTAAAAGCCGCAGCAGCGATTCGAAGATCCTGGCGATAGTCTTCGCCATGTCGTCAACCTCCCAGGGTTGATGGCCACGCCCCCGGGCCGTCGCCACGGTCGCGGGGGTCTGTCGTATTCGTCTGGTCATGATTCAGCGAAAGACGGCATGGGCCCATATCCAAGCGGTAATCTCACGGTGGGATGACTCTTCATCCCACCGCGATACCGGGGAGGATCATGCCGACGGCACTCGTACCGATCGAATTACCCGAGTGGGCATGGCAACGGGCCGAAATCCGCGAAGCCCTACGAGATCGCAACATGGGTGCAGTGTTCCGCCGCGTCCAGCAATATGGCGGGGCCAGCCAGTCAAGGATTGCCACAGCGGTAGCCATGACACAGGCTCGGGTGAACGAGGTCATCAACGGACGGCGAGAGATCACGCGCCTTGACGTATTCGAGCGGATCGCGGACGGGCTCAACATGCCTGACTCCGCCCGGCATTTGCTCGGCCTAGCGTCAGCGCGCGATGCCCGCAGCGGCGGGCAGGCGTTCGATCTGTCCGCCTTTCCAGAAGTCGTCCGGGTGTACGCCACTCAGGCCGCCGCATCCCAAGACATTCGACAACTTGCCACGACGGCTCGACAGGTCGATGTCCTTGCCGTACGCGGCCTTGGCCTTATCGGCCTGAAGGATTCCCTGCTTCGGCCATCACTTACTCGACTGGAAGGGCAGACATCGCAACTTCGCGTGTTGCTGCTTGATCCTGAATCGACCGCCCTTACCGTCCGCGCGGCAGAAATCGGGGAATCAGCTGAATCGCTCTCCGGAGGCATCAAACTGGCCGAGGCTCGATTGCGCGAGCTGTCGAGCAATTGCGACCTTCAAGTATACCGCTACCAAATTCGCCCAACATGGCGCATTATCAGGCTGGACGAGACGCTGTTTGTCTCAGCCTTCGATTCCGGCTGGGAAGGCCACGAATCGGCTACGTACAAGATTATGGAGACTCCACACGGCCCGCTGCATCGAGGGTTTCAGCGAATGTTCGCCTCCATGATTGAAACGGCAGTCCGTACCGTTTGAACGGAGGATCGTGCATTGATCGAGGCAGAGGTAAAGGCGCGAGTACACGACCCTGAGTACGTCATGGGGCAGCTTGAACGCATGACGGAGGGGCAGGTCGAGGTCTATCAGGACACCTACTATGACGACCGGTCGGGAAGTCTCGACGCGCGAGATCAAGAATTGAGGGTCCGCACGATTCACGGGCCCACCTCGACACGCTCCGTTCTTACATACAAGGGCACCCGGATCGATCCGGAGTCCGGATCGAAACCGGAACACGAGACGCCTGTGGACAACCCGGAGGCCGTTCATGCCATGTTGCGCGGACTTGGGTACGTGCCAGCTCTTACATTCCAGAAGCAGTGCAGGAACTACGAGTTCACGACTCGTGGGCGCAGCATGCTCGCCACGTTGGTCCAGGTTCCGGAGGTCGACGGAACCTTCCTGGAAGTAGAGACCATGGTTCCGGAAGAGAAGGAACTCTCATCAGCGCTTGACGATGTCCGATCTGTCATGAGTGAACTCGGCATTGGCGCAGACGACTTCACGACAGAGCTCTACACAGACGCTGTAGCGGCCCGGCGTGCCAGCAAGGAAGCCTCACTTGACCACGCCAGAAACGATCACCGTTGAGCCCTTGGACGGCCCCGCCGCCGCGCGATCCGAGGCGGCATTCAGGCTCGTCTACGCCGAGGTCTTCGCTGAGGAACCGTACGAGGAAACCCCGGAATCGGTGGAGGCCACCTTTCGTCGATTTCGCTCTCAGGTCCGGAAGGCCACCTTCCGTGGCGCCTTGGCCCGTACTGCGGACGGCGAACCGGTCGGCATCGCCTACGGCTATCCGCTCAGTTCCTATACCGGTTGGTGGGACCGGCTGATTACTCCCGTCTCGGATGAACTCAGACGAGAGAATGGCCAACGTACCTTCGGCCTTATGGAGTTTGCGGTGCGGGCGCCCTGGCGTCTGCTCGGGGTGGGCAGGCGGCTGCACGAGACGCTACTCGCGGAAGGCAACGAAGAGCGCGTACTACTGAATGCGCTACCGGAAGCCGAGGCAGCTCAAGCGGCCTATCGATCCTGGGGATACCGCAAGGTGGGTGAGGCTCACCCCTGGGAAAGCGCGCCTCTCCATGACGTGATGGTCCGGCAGCTCCGTTAAGCGGGCGCGCGCTGCTGTGCATGAGTAGCCCCCGCCGAAGCAAGCCGCCCATGCGCCACTCAGCTCAACCACCCGCACCCCGGCTGCGACCCGTCAGAGACGACCGAATGCGCCAGTTTCACCGCCACTTCGCCCGTTTTCCGTGTGGGAGAGCCACCGCGCCGGAGCAGGGACCGGAGGCCTTCGAGCGCCCTACAGAGCATGTCCATGTCATATAATCTATGCCCAAACCACCTCATTCGACGCCATTCACCCCCTTTCGATGCCCGCATTGGGGCCTAATATTCGGATTAGTGGTGATTTGCCGAGATGTGAATACAGATGAATTCGAAACGTGAATTAGTCAATTCAGGTAGTGACGTGGATCACTTGACACATTCATCGAATAGGTCTTCACTTTCCACGGCAGTCGAAATGAATGCCGGGAATTCTTACCGGCATCGACATCTTCTGCCGTCGAATAAGTATCGCGTTCACCACACAAATGGAGGCGCTCATGAAACTCGTTCGCATCGTCAAGAAGTTCCGTCCGGAAAAGAGCCTCAAGGCATACGCCTGGTACGGCTGGATTTAATGAGATAGATTCCCTGCCGGGCTCGCGTCGGTCAGGAATTCTGGCCGGCGCGAGCTGCCTACCCACGGAGTTCAGCCATGCCTATGCACCGCGTCGGCGAGAGCGGTCGGGTCATCGAGTTCGCGCCGAGAATCGACGAACTGTTAAGCCGTTATCGTGGTGCGTCGCTTTTTCGTCTGGAGCCCGACACGATCGGGGTATCCGGCGCCGAGCTGATGGACCGCTTACTCCGCAGCAGGCCGGCCAACGCGGAGGAGAGGCCCACCTTCAAACCCGTCCAGGGGCGGCTCGTTACCCGTACGGATGCGTCCACCTTTATGCAAGCCGTGGGCTCGGACGTGCGGAACGCGCTGCAGCGTCCCCTCGATGAGGCGGTCGACCTGACCGGCCGGTGGCCGCATGTGGCGCATGTTTACCTGCGGAATCTCGTTTTCGGGAACGAACGTCTGCGGTTCCGGGTTCTGGTCGACCGCAGGCTGGAGTTGACACCGAAACTGACCTGGTCGGCCGTCGCCTCCGGGGCCGCTTTGCTGGGCAGGCCCGGGCAGGACGTGCCGCTGTCGAAACTTGCCGCTCTCGTGCTCGATTCCACGACCTACAGTGACCGGCGCTATGCGATGTACCTGTATCGGCGGGTGGCAGCACCGGTGTGCTTCACCGTGTCCGCGCTGGTCACCAACGCCCTGTGGCTCGGAGCTCCGTTCAGCGATGACGTATCGAATCGGAACATCCTCCTTGAGGCACTCCGACTGCTTCCCCCCTCATGGAACATCTTGCGAATGGCTTCTCCGGAGTTCTCGGACGTGGACGCACGGATCGGCCCGAAAGACGATGTCCTGTTGCTTCCCCTGCTGAGCCACCGCGACCCCAAGCTCTGGGACGAGCCCGACGCGTTTCATCCCGACCGCTGGGAAGAGCTGGACGGAGACAACCACCCCGGATATCTCCCCTTCGGCCACGTAAGCGAACGATGCTGGGGCCGGCATATGGTCCTGCCCCTGGCCGAACGGCTCCTGGACATCGTGCGACGGGACGGCCTGGTGGTGAGTCCGGGCCAGACCAGGGGGAAGGTCGAACTCGACGGATTGCTCGAAGTGTCCGAAGTGCGGATGACTCGACCGATGGCTCGACCGTGACGGCCTGACCATTCGTCCCGCCTGAACGGAGTGGACGTGCGGGAGGGACTCGGGTGTTCCGCTGCACCCACCGCTCCCCGTCACCCCCGCAAATGCCCCGGCCCGAACGCGTCCGGAAGCAGCTCCGACAGCGGGCGGATGCCGGCCGCCGTGTCGACAAGAAGCCCCGGGCCGCCGTGTTCCCACAGGAGTTGGCGGCAGCGGCCGCAGGGGACGAGGAGGTCGCCCGCTCCGTCCACGCAGGTGAAGGCGGTCAGACGGGGTGCCGGTCCGTCGCTGGTGGCCCGGCCCGCGAACAGTTCTGAGACCAGGCCGCATTCGGCGCACAGGGCGAGGCCGTAGGAGGCGTTTTCGACGTTGCAGGCGGCGATCGTGCGGCCGTCGTCCACGAGGGCGGCGGCGCCGACGGGGTAGCCGGAATAAGGGGCGTAGGCCCGGGACATCGCGTCCCGGGCCTGCGCGCGCAGTGCGGTCCAGTCGACCGGCACCGGTGGTGTCATGTTCCCTGTCCTCGGCGGTAGGGCCTGCCGTTCGCCTTCGGGGGCCGCAACCGCTGGGCGGAGAGGGCGAGGACGAGCAGAGTGGCGATGTACGGGCTCGCCTCGACCAGTTCGAGCGGAACGGTGTCGGCCAGGAAGTACCAGCCTATGAGGACGACGGCGGCCACCGCCGACAATGCGGCCTGAGTGCGCTTGGCGGCGCGCAGCTTCAGCAGCGCGATCACCGCGAGCAGGGCCGCCAGGCCCAGCAGCAGGGCGTGGACGGTCGGGCCGCCGCTGCGCAGCTGCATGGCGTCCATGAAGCCGAACAGGCCCGCGCCCATCGCGACGCCGCCCGGCCGCCAGTTGCCGAAGATCATCGTGGCGAGGCCGATGTAGCCGCGGCCGCCGGTCTGGCCGTCCTGGTAGAAGTGCACCCCGATGGAGAGGAAGGCACCGCCGAGGCCGGCCAGGGCGCCGGAGACCAGGACCGCCGCGTACTTGTACGAGTAGACGTTGACGCCCAGGGACTCGGCCGAGATCGGTGCCTCGCCGCAGGAGCGCAGCCGCAGGCCGAAGGACGAGCGCCACAGCACGAAGAAGGTGCCGACGAACAGCGCGATCGTCAGCAGCGTCAGCCAGGAGACGTTGGTCACCGCGGCGCCGAGGATGCCGGCGAGGTCGGAGACCAGGAACCAGTGGTGCGCCTCCAGAGAGCTCAGCGCGTCCGACAGGCCGGGGACGGTGAAGCTCGGCATGTCGGGCATCGGCGGGGACTGCTTGTCGTTGCCGCCGGCGGCCATCGCCGCGCTGCCCTCCTGGCCGAACCACAGGGTGGCCAGGTACTGGGTGGCGCCGAGCGCCAGGATGTTGACCGCGACACCGGAGACGATGTGGTCGACGCCGAAGGTGACGGTGGCGACGGCGTGGATCAGGCCGCCGAGCGCACCGCCGACGATGCCGGCCAGCGCCGCCGCCCAGGGGCCGTGCTCCCAGCCGATCCAGCCGGCCGCGAACGAGCCGAGCATCATCATGCCTTCGAGGCCGATGTTGACCACGCCGGCCCGCTCGGACCACAGGCCGCCCAGACCCGCCAGGCCGATCGGCACGGCGGCGCTCAGCGCGGCGCCGAACTGGCCGGTGGAGGTGAGGTCAGCGGTGCCGGTGACGGCCCGCAGGACGGAGAGCGCGACCAGCGCGCCGGCGATGATCAGCAGGATCCAGGGGTAGGTCAGCTTGCGCCGCCCGCCCTTCTGGGGGACCGCGAGCTTCGTCGCGGTCTTGAGGTCCGTACTCACGCCGACACCTCCGGCTTGTCGCTCTTGTCAGACTTGTCGGCGTTGGTGGTGCGGGACAGGGCGGCCAGCTCCTCGCCGACCTTGCGCTGCTGCAGCCGCAGCCCGTAGCGGCGCACGACCTCGTAGGCGATGACCACGCAGAGCACGATGACGCCCTGGATGACGCCGACGATCTCCTGCGCGTAGCCCTCGAACTCCAGCCGGGAGCCGGTGCGGTCGAGGAACGCCCACAGCAGGGCGCCGAAGGCCATCCCGGCGGGGTGGTTGCGGCCGAGCAGGGCGATGGCGATACCGGTGAAGCCGATGCCGGCCGGGAAGTCCGTGCCGTACTGGAAGGACTCGCCGAGCAGGGTGGGCATGCCGACCAGGCCGGCCGCGGCACCCGACAGCAGCATGCTGCTGACGACCATGCGCTTGACGCTGACACCGCTGGCCTCGGCGGCCGGCTCGGAGGCGCCCACGGCGCGCAGGTCGAAGCCGAAGCGGGTGCGGTTGATGCCGAACCAGTACAGCGCGCCGGCCAGCACCGCGATCACCACGAAGCCGTAGACCGGCTTGGGGTGGGTCGGGAAGGAGAAGAAGTGGCTGGATTCCGGGAGGAACTTGGTGTGCAGGAGGTTGCCGTCCTTGATGGCGAGGCGGCCGTCCTGCAGGAAGTAGCCGATGACCGAGGCGGCGATGGCGTTCAGCATGATCGTGGTGATCACTTCGCTGACGCCGCGGGTGGTCTTCAGCAGACCCGCGATGCCCGACCAGATCGCGCCCACGAGCATCGCGATGACGATGAGCAGGATGATCTGGAGCGCGCCGGGCAGCGCGATGGCCCCGCCCACCGCGGCGGCCGCGAAGGCCGCCAGGCGGTACTGGCCGTCGACGCCGATGTTGAAGAGGTTCATGCGGAAGCCGATGGCGACCGCCAGCGCCGAAAGGTAGTACGGCACCGCCTTGTTGATGATCCAGACCTGGCTGTCGCTGTAGTGGCCGTAGTCGGCCATGATCCCGTAGGCCCGGAAGGGGTTCTCGCCGGAGGCGAGGAAGACCAGGGACGAGATCACTATCGCGGCGACGATGGCCAGGACGGGCGCGGCGATCGCGAGGATCACCTTGTCTCGGGTGGCGCTCCTGGCGATGGCGTCCACGGCGGGGTTCTTGGCGGGGCCCTTGGCGGGGCTGTTCGCGGACGTGCTCACTTCTGCTCACCGCCCTGTTCGCCGGCGCCGTTCGACGCATCGTCCTGGGACGCGCCGTCTTCCGGCGCGCCGTCTTCCGACGCGGTGAGGTGGCCGCTGGCGGCACCGGTCATGGCGGAGCCCAACTCCTCCGGGGTGATGACGGCGGGGTCCGCGTCCGCGACCAGCCGGCCCCGGTACATCACCCGCAGGGTGTCGGACAGCCCGATCAGCTCGTCCAGGTCGGCAGAGATCAGCAGCACCGCCAGGCCCTCGCGCCGCGCCTCGCGGATCTGTTCCCAGATCTGCGCCTGCGCGCCGACGTCGACGCCGCGGGTGGGGTGGGCAGCGATCAGCAGCTTGGGCCGGTGGCTCATCTCGCGGCCGACGATCAGCTTCTGCTGGTTGCCGCCGGAGAGCGAGGACGCGGTGACCTCGATGCCGGGGGTGCGCACGTCGTACTCGGCGACGATGCGCGCGGTGTCCTTGCGGGCACCGGCCAGGTCGAGCAGCCTGCCCTTGCTGTTGGGCCGCTCGGTGACATGGCCCAGGATGCGGTTCTCCCACAGCGGGGCTTCCAGCAGCAGGCCGTGGCGGTGGCGGTCCTCGGGGATGTAGCCGACGCCGCCCTCACGCCGGGCGCGGGTGGAGGCCCCGGACAGGTCGTTGCCGTCCAGGACGACGGTGCCGTGGTCGGGGGTGCGGGTGCCCATGACGGCCTCGACGAGCTCGGCCTGGCCGTTGCCCTCGACACCGGCGACGCCCAGCACCTCGCCCTTGTGGATGGTGAAGGAGATGCCGTCCAGAACGGTGCGGACCACGCCGTCGGAGTCGGTCGCGGAGAGGCGGAGATCGCGTACACGCAGCATCTCCTCGTCCGTGACGGTCGACTCGCGGGTCTCCGGGGACGGCAGTTCGCTGCCGACCATCAGCTCGGCGAGCTGCTTGGGCGTGGTCGCGGACGGCTCGACCGACGCCACGGTCGTGCCGCGGCGTATGACGGTGATGTCGTCGGCGACCGACAGCACCTCGCCCAGCTTGTGCGAGATGAAGATGACGGTCAGGCCCTCGGACTTGAGCTCGCGCAGGTTGTCGAAGAGCGCGTCGACCTCCTGCGGGACCAGGACGGCGGTCGGCTCGTCGAGGATGAGGGTGCGGGCGCCGCGGTAGAGGACCTTGAGGATCTCCACCCGCTGGCGGTCGGCGACACCCAGGTCCTCGACCAGCACGTCCGGCCGGATGTGGAGCCCGTAGGCCTCGGAGAGCTCCGCTATCTTCGCGCGGGCGCCGGCGCCTATGCCGTGCAGCTTCTCCGCGCCGAGGACGGTGTTCTCCAGGACGGTGAGGTTGTCGGCCAGCATGAAGTGCTGGTGGACCATGCCGATGCCGCGGGCGATGGCGTCGCCCGGCGTGTGCAGGGTGACCTGCTCGCCGTCCAGCTCGATGGTGCCCTCGTCCGGCTTCTGCATGCCGTAGAGGATCTTCATCAGGGTGGACTTGCCGGCCCCGTTCTCGCCGCAGAGGGCGTGGACGGTACCGCGGCGCACGGTGAGGTGGATGTCGTGGTTGGCCAC
>1225647007-2875975-2885047
ACATCCGAACGCCTCCGCCGGAAGCCGTGGCCTGTCGCCGCCCTCGTCGTCCGGTGCATTGTCCCCATCGGAACCGTCCTCGTCCGGCACGGGCAGGCGCGCGCCCCTGCTCTCCGCGACCCGGCGTACGTTGGCGAGGGAGGCGGCCAATTCCACGGCCAGCAGGTGGATTTCACCGGGTGTCCACGCCCGGCCCGCCAGGATGCGGTGCGCCTCTTCGCCGAGTTCAGCTGCGGAGTCGAGCTGCGCCTCCTCCATCTCGTCAGCCAGCCGGGACACGTAGCCGGTCCCGTCACCTGCCAGGAAGCACGGCTTCCCGTCCGGACTCGACCAGGGCAGGAGGCGAGGGGTATCGGTTGGACTCATCGGCCTGCCGCCTCCAGGCCGTTCAGCCAGCGCGGGGCGGCGTCAGTGCCGTATGTCGCAAACAACTGAACCCGTCGCCGCCCGTATTCCAGCCGTCGCTTCTGCCGCTCCTCCGGCGTGAGGGCGTACGGCCGGATAAGGGCCGCGTCCTCGCCCCGCAACGGCCTCTCCCCTCCGCCGGTCACACGGGCAAACACGGGGGTGGGCGGGTCCTCACACGTCACGGTGGGCAGACAGCCGAAGGACCGGTGCCGCCCTCGTGCGGGTAGTAAAAGCCGCAGCAGCGATTCGAAGATCCTGGCGATAGTCTTCGCCATGTCGTCAACCTCCCAGGGTTGATGGCCACGCCCCCGGGCCGTCGCCACGGTCGCGGGGGTCTGTCGTATTCGTCTGGTCATGATTCAGCGAAAGACGGCATGGGCCCATATCCAAGCGGTAATCTCACGGTGGGATGACTCTTCATCCCACCGCGATACCGGGGAGGATCATGCCGACGGCACTCGTACCGATCGAATTACCCGAGTGGGCATGGCAACGGGCCGAAATCCGCGAAGCCCTACGAGATCGCAACATGGGTGCAGTGTTCCGCCGCGTCCAGCAATATGGCGGGGCCAGCCAGTCAAGGATTGCCACAGCGGTAGCCATGACACAGGCTCGGGTGAACGAGGTCATCAACGGACGGCGAGAGATCACGCGCCTTGACGTATTCGAGCGGATCGCGGACGGGCTCAACATGCCTGACTCCGCCCGGCATTTGCTCGGCCTAGCGTCAGCGCGCGATGCCCGCAGCGGCGGGCAGGCGTTCGATCTGTCCGCCTTTCCAGAAGTCGTCCGGGTGTACGCCACTCAGGCCGCCGCATCCCAAGACATTCGACAACTTGCCACGACGGCTCGACAGGTCGATGTCCTTGCCGTACGCGGCCTTGGCCTTATCGGCCTGAAGGATTCCCTGCTTCGGCCATCACTTACTCGACTGGAAGGGCAGACATCGCAACTTCGCGTGTTGCTGCTTGATCCTGAATCGACCGCCCTTACCGTCCGCGCGGCAGAAATCGGGGAATCAGCTGAATCGCTCTCCGGAGGCATCAAACTGGCCGAGGCTCGATTGCGCGAGCTGTCGAGCAATTGCGACCTTCAAGTATACCGCTACCAAATTCGCCCAACATGGCGCATTATCAGGCTGGACGAGACGCTGTTTGTCTCAGCCTTCGATTCCGGCTGGGAAGGCCACGAATCGGCTACGTACAAGATTATGGAGACTCCACACGGCCCGCTGCATCGAGGGTTTCAGCGAATGTTCGCCTCCATGATTGAAACGGCAGTCCGTACCGTTTGAACGGAGGATCGTGCATTGATCGAGGCAGAGGTAAAGGCGCGAGTACACGACCCTGAGTACGTCATGGGGCAGCTTGAACGCATGACGGAGGGGCAGGTCGAGGTCTATCAGGACACCTACTATGACGACCGGTCGGGAAGTCTCGACGCGCGAGATCAAGAATTGAGGGTCCGCACGATTCACGGGCCCACCTCGACACGCTCCGTTCTTACATACAAGGGCACCCGGATCGATCCGGAGTCCGGATCGAAACCGGAACACGAGACGCCTGTGGACAACCCGGAGGCCGTTCATGCCATGTTGCGCGGACTTGGGTACGTGCCAGCTCTTACATTCCAGAAGCAGTGCAGGAACTACGAGTTCACGACTCGTGGGCGCAGCATGCTCGCCACGTTGGTCCAGGTTCCGGAGGTCGACGGAACCTTCCTGGAAGTAGAGACCATGGTTCCGGAAGAGAAGGAACTCTCATCAGCGCTTGACGATGTCCGATCTGTCATGAGTGAACTCGGCATTGGCGCAGACGACTTCACGACAGAGCTCTACACAGACGCTGTAGCGGCCCGGCGTGCCAGCAAGGAAGCCTCACTTGACCACGCCAGAAACGATCACCGTTGAGCCCTTGGACGGCCCCGCCGCCGCGCGATCCGAGGCGGCATTCAGGCTCGTCTACGCCGAGGTCTTCGCTGAGGAACCGTACGAGGAAACCCCGGAATCGGTGGAGGCCACCTTTCGTCGATTTCGCTCTCAGGTCCGGAAGGCCACCTTCCGTGGCGCCTTGGCCCGTACTGCGGACGGCGAACCGGTCGGCATCGCCTACGGCTATCCGCTCAGTTCCTATACCGGTTGGTGGGACCGGCTGATTACTCCCGTCTCGGATGAACTCAGACGAGAGAATGGCCAACGTACCTTCGGCCTTATGGAGTTTGCGGTGCGGGCGCCCTGGCGTCTGCTCGGGGTGGGCAGGCGGCTGCACGAGACGCTACTCGCGGAAGGCAACGAAGAGCGCGTACTACTGAATGCGCTACCGGAAGCCGAGGCAGCTCAAGCGGCCTATCGATCCTGGGGATACCGCAAGGTGGGTGAGGCTCACCCCTGGGAAAGCGCGCCTCTCCATGACGTGATGGTCCGGCAGCTCCGTTAAGCGGGCGCGCGCTGCTGTGCATGAGTAGCCCCCGCCGAAGCAAGCCGCCCATGCGCCACTCAGCTCAACCACCCGCACCCCGGCTGCGACCCGTCAGAGACGACCGAATGCGCCAGTTTCACCGCCACTTCGCCCGTTTTCCGTGTGGGAGAGCCACCGCGCCGGAGCAGGGACCGGAGGCCTTCGAGCGCCCTACAGAGCATGTCCATGTCATATAATCTATGCCCAAACCACCTCATTCGACGCCATTCACCCCCTTTCGATGCCCGCATTGGGGCCTAATATTCGGATTAGTGGTGATTTGCCGAGATGTGAATACAGATGAATTCGAAACGTGAATTAGTCAATTCAGGTAGTGACGTGGATCACTTGACACATTCATCGAATAGGTCTTCACTTTCCACGGCAGTCGAAATGAATGCCGGGAATTCTTACCGGCATCGACATCTTCTGCCGTCGAATAAGTATCGCGTTCACCACACAAATGGAGGCGCTCATGAAACTCGTTCGCATCGTCAAGAAGTTCCGTCCGGAAAAGAGCCTCAAGGCATACGCCTGGTACGGCTGGATTTAATGAGATAGATTCCCTGCCGGGCTCGCGTCGGTCAGGAATTCTGGCCGGCGCGAGCTGCCTACCCACGGAGTTCAGCCATGCCTATGCACCGCGTCGGCGAGAGCGGTCGGGTCATCGAGTTCGCGCCGAGAATCGACGAACTGTTAAGCCGTTATCGTGGTGCGTCGCTTTTTCGTCTGGAGCCCGACACGATCGGGGTATCCGGCGCCGAGCTGATGGACCGCTTACTCCGCAGCAGGCCGGCCAACGCGGAGGAGAGGCCCACCTTCAAACCCGTCCAGGGGCGGCTCGTTACCCGTACGGATGCGTCCACCTTTATGCAAGCCGTGGGCTCGGACGTGCGGAACGCGCTGCAGCGTCCCCTCGATGAGGCGGTCGACCTGACCGGCCGGTGGCCGCATGTGGCGCATGTTTACCTGCGGAATCTCGTTTTCGGGAACGAACGTCTGCGGTTCCGGGTTCTGGTCGACCGCAGGCTGGAGTTGACACCGAAACTGACCTGGTCGGCCGTCGCCTCCGGGGCCGCTTTGCTGGGCAGGCCCGGGCAGGACGTGCCGCTGTCGAAACTTGCCGCTCTCGTGCTCGATTCCACGACCTACAGTGACCGGCGCTATGCGATGTACCTGTATCGGCGGGTGGCAGCACCGGTGTGCTTCACCGTGTCCGCGCTGGTCACCAACGCCCTGTGGCTCGGAGCTCCGTTCAGCGATGACGTATCGAATCGGAACATCCTCCTTGAGGCACTCCGACTGCTTCCCCCCTCATGGAACATCTTGCGAATGGCTTCTCCGGAGTTCTCGGACGTGGACGCACGGATCGGCCCGAAAGACGATGTCCTGTTGCTTCCCCTGCTGAGCCACCGCGACCCCAAGCTCTGGGACGAGCCCGACGCGTTTCATCCCGACCGCTGGGAAGAGCTGGACGGAGACAACCACCCCGGATATCTCCCCTTCGGCCACGTAAGCGAACGATGCTGGGGCCGGCATATGGTCCTGCCCCTGGCCGAACGGCTCCTGGACATCGTGCGACGGGACGGCCTGGTGGTGAGTCCGGGCCAGACCAGGGGGAAGGTCGAACTCGACGGATTGCTCGAAGTGTCCGAAGTGCGGATGACTCGACCGATGGCTCGACCGTGACGGCCTGACCATTCGTCCCGCCTGAACGGAGTGGACGTGCGGGAGGGACTCGGGTGTTCCGCTGCACCCACCGCTCCCCGTCACCCCCGCAAATGCCCCGGCCCGAACGCGTCCGGAAGCAGCTCCGACAGCGGGCGGATGCCGGCCGCCGTGTCGACAAGAAGCCCCGGGCCGCCGTGTTCCCACAGGAGTTGGCGGCAGCGGCCGCAGGGGACGAGGAGGTCGCCCGCTCCGTCCACGCAGGTGAAGGCGGTCAGACGGGGTGCCGGTCCGTCGCTGGTGGCCCGGCCCGCGAACAGTTCTGAGACCAGGCCGCATTCGGCGCACAGGGCGAGGCCGTAGGAGGCGTTTTCGACGTTGCAGGCGGCGATCGTGCGGCCGTCGTCCACGAGGGCGGCGGCGCCGACGGGGTAGCCGGAATAAGGGGCGTAGGCCCGGGACATCGCGTCCCGGGCCTGCGCGCGCAGTGCGGTCCAGTCGACCGGCACCGGTGGTGTCATGTTCCCTGTCCTCGGCGGTAGGGCCTGCCGTTCGCCTTCGGGGGCCGCAACCGCTGGGCGGAGAGGGCGAGGACGAGCAGAGTGGCGATGTACGGGCTCGCCTCGACCAGTTCGAGCGGAACGGTGTCGGCCAGGAAGTACCAGCCTATGAGGACGACGGCGGCCACCGCCGACAATGCGGCCTGAGTGCGCTTGGCGGCGCGCAGCTTCAGCAGCGCGATCACCGCGAGCAGGGCCGCCAGGCCCAGCAGCAGGGCGTGGACGGTCGGGCCGCCGCTGCGCAGCTGCATGGCGTCCATGAAGCCGAACAGGCCCGCGCCCATCGCGACGCCGCCCGGCCGCCAGTTGCCGAAGATCATCGTGGCGAGGCCGATGTAGCCGCGGCCGCCGGTCTGGCCGTCCTGGTAGAAGTGCACCCCGATGGAGAGGAAGGCACCGCCGAGGCCGGCCAGGGCGCCGGAGACCAGGACCGCCGCGTACTTGTACGAGTAGACGTTGACGCCCAGGGACTCGGCCGAGATCGGTGCCTCGCCGCAGGAGCGCAGCCGCAGGCCGAAGGACGAGCGCCACAGCACGAAGAAGGTGCCGACGAACAGCGCGATCGTCAGCAGCGTCAGCCAGGAGACGTTGGTCACCGCGGCGCCGAGGATGCCGGCGAGGTCGGAGACCAGGAACCAGTGGTGCGCCTCCAGAGAGCTCAGCGCGTCCGACAGGCCGGGGACGGTGAAGCTCGGCATGTCGGGCATCGGCGGGGACTGCTTGTCGTTGCCGCCGGCGGCCATCGCCGCGCTGCCCTCCTGGCCGAACCACAGGGTGGCCAGGTACTGGGTGGCGCCGAGCGCCAGGATGTTGACCGCGACACCGGAGACGATGTGGTCGACGCCGAAGGTGACGGTGGCGACGGCGTGGATCAGGCCGCCGAGCGCACCGCCGACGATGCCGGCCAGCGCCGCCGCCCAGGGGCCGTGCTCCCAGCCGATCCAGCCGGCCGCGAACGAGCCGAGCATCATCATGCCTTCGAGGCCGATGTTGACCACGCCGGCCCGCTCGGACCACAGGCCGCCCAGACCCGCCAGGCCGATCGGCACGGCGGCGCTCAGCGCGGCGCCGAACTGGCCGGTGGAGGTGAGGTCAGCGGTGCCGGTGACGGCCCGCAGGACGGAGAGCGCGACCAGCGCGCCGGCGATGATCAGCAGGATCCAGGGGTAGGTCAGCTTGCGCCGCCCGCCCTTCTGGGGGACCGCGAGCTTCGTCGCGGTCTTGAGGTCCGTACTCACGCCGACACCTCCGGCTTGTCGCTCTTGTCAGACTTGTCGGCGTTGGTGGTGCGGGACAGGGCGGCCAGCTCCTCGCCGACCTTGCGCTGCTGCAGCCGCAGCCCGTAGCGGCGCACGACCTCGTAGGCGATGACCACGCAGAGCACGATGACGCCCTGGATGACGCCGACGATCTCCTGCGCGTAGCCCTCGAACTCCAGCCGGGAGCCGGTGCGGTCGAGGAACGCCCACAGCAGGGCGCCGAAGGCCATCCCGGCGGGGTGGTTGCGGCCGAGCAGGGCGATGGCGATACCGGTGAAGCCGATGCCGGCCGGGAAGTCCGTGCCGTACTGGAAGGACTCGCCGAGCAGGGTGGGCATGCCGACCAGGCCGGCCGCGGCACCCGACAGCAGCATGCTGCTGACGACCATGCGCTTGACGCTGACACCGCTGGCCTCGGCGGCCGGCTCGGAGGCGCCCACGGCGCGCAGGTCGAAGCCGAAGCGGGTGCGGTTGATGCCGAACCAGTACAGCGCGCCGGCCAGCACCGCGATCACCACGAAGCCGTAGACCGGCTTGGGGTGGGTCGGGAAGGAGAAGAAGTGGCTGGATTCCGGGAGGAACTTGGTGTGCAGGAGGTTGCCGTCCTTGATGGCGAGGCGGCCGTCCTGCAGGAAGTAGCCGATGACCGAGGCGGCGATGGCGTTCAGCATGATCGTGGTGATCACTTCGCTGACGCCGCGGGTGGTCTTCAGCAGACCCGCGATGCCCGACCAGATCGCGCCCACGAGCATCGCGATGACGATGAGCAGGATGATCTGGAGCGCGCCGGGCAGCGCGATGGCCCCGCCCACCGCGGCGGCCGCGAAGGCCGCCAGGCGGTACTGGCCGTCGACGCCGATGTTGAAGAGGTTCATGCGGAAGCCGATGGCGACCGCCAGCGCCGAAAGGTAGTACGGCACCGCCTTGTTGATGATCCAGACCTGGCTGTCGCTGTAGTGGCCGTAGTCGGCCATGATCCCGTAGGCCCGGAAGGGGTTCTCGCCGGAGGCGAGGAAGACCAGGGACGAGATCACTATCGCGGCGACGATGGCCAGGACGGGCGCGGCGATCGCGAGGATCACCTTGTCTCGGGTGGCGCTCCTGGCGATGGCGTCCACGGCGGGGTTCTTGGCGGGGCCCTTGGCGGGGCTGTTCGCGGACGTGCTCACTTCTGCTCACCGCCCTGTTCGCCGGCGCCGTTCGACGCATCGTCCTGGGACGCGCCGTCTTCCGGCGCGCCGTCTTCCGACGCGGTGAGGTGGCCGCTGGCGGCACCGGTCATGGCGGAGCCCAACTCCTCCGGGGTGATGACGGCGGGGTCCGCGTCCGCGACCAGCCGGCCCCGGTACATCACCCGCAGGGTGTCGGACAGCCCGATCAGCTCGTCCAGGTCGGCAGAGATCAGCAGCACCGCCAGGCCCTCGCGCCGCGCCTCGCGGATCTGTTCCCAGATCTGCGCCTGCGCGCCGACGTCGACGCCGCGGGTGGGGTGGGCAGCGATCAGCAGCTTGGGCCGGTGGCTCATCTCGCGGCCGACGATCAGCTTCTGCTGGTTGCCGCCGGAGAGCGAGGACGCGGTGACCTCGATGCCGGGGGTGCGCACGTCGTACTCGGCGACGATGCGCGCGGTGTCCTTGCGGGCACCGGCCAGGTCGAGCAGCCTGCCCTTGCTGTTGGGCCGCTCGGTGACATGGCCCAGGATGCGGTTCTCCCACAGCGGGGCTTCCAGCAGCAGGCCGTGGCGGTGGCGGTCCTCGGGGATGTAGCCGACGCCGCCCTCACGCCGGGCGCGGGTGGAGGCCCCGGACAGGTCGTTGCCGTCCAGGACGACGGTGCCGTGGTCGGGGGTGCGGGTGCCCATGACGGCCTCGACGAGCTCGGCCTGGCCGTTGCCCTCGACACCGGCGACGCCCAGCACCTCGCCCTTGTGGATGGTGAAGGAGATGCCGTCCAGAACGGTGCGGACCACGCCGTCGGAGTCGGTCGCGGAGAGGCGGAGATCGCGTACACGCAGCATCTCCTCGTCCGTGACGGTCGACTCGCGGGTCTCCGGGGACGGCAGTTCGCTGCCGACCATCAGCTCGGCGAGCTGCTTGGGCGTGGTCGCGGACGGCTCGACCGACGCCACGGTCGTGCCGCGGCGTATGACGGTGATGTCGTCGGCGACCGACAGCACCTCGCCCAGCTTGTGCGAGATGAAGATGACGGTCAGGCCCTCGGACTTGAGCTCGCGCAGGTTGTCGAAGAGCGCGTCGACCTCCTGCGGGACCAGGACGGCGGTCGGCTCGTCGAGGATGAGGGTGCGGGCGCCGCGGTAGAGGACCTTGAGGATCTCCACCCGCTGGCGGTCGGCGACACCCAGGTCCTCGACCAGCACGTCCGGCCGGATGTGGAGCCCGTAGGCCTCGGAGAGCTCCGCTATCTTCGCGCGGGCGCCGGCGCCTATGCCGTGCAGCTTCTCCGCGCCGAGGACGGTGTTCTCCAGGACGGTGAGGTTGTCGGCCAGCATGAAGTGCTGGTGGACCATGCCGATGCCGCGGGCGATGGCGTCGCCCGGCGTGTGCAGGGTGACCTGCTCGCCGTCCAGCTCGATGGTGCCCTCGTCCGGCTTCTGCATGCCGTAGAGGATCTTCATCAGGGTGGACTTGCCGGCCCCGTTCTCGCCGCAGAGGGCGTGGACGGTACCGCGGCGCACGGTGAGGTGGATGTCGTGGTTGGCCAC
>1225816803-5182875-5189490
ATGGACGCCATCGCCAGGAGCGCCACCCGAGACAAGGTGATCCTCGCGATCGCCGCGCCCGTCCTGGCCATCGTCGCCGCGATAGTGATCTCGTCCCTGGTCTTCCTCGCCTCCGGCGAGAACCCCTTCCGGGCCTACGGGATCATGGCCGACTACGGCCACTACAGCGACAGCCAGGTCTGGATCATCAACAAGGCGGTGCCGTACTACCTTTCGGCGCTGGCGGTCGCCATCGGCTTCCGCATGAACCTCTTCAACATCGGCGTCGACGGCCAGTACCGCCTGGCGGCCTTCGCGGCCGCCGCGGTGGGCGGGGCCATCGCGCTGCCCGGCGCGCTCCAGATCATCCTGCTCATCGTCATCGCGATGCTCGTGGGCGCGATCTGGTCGGGCATCGCGGGTCTGCTGAAGACCACCCGCGGCGTCAGCGAAGTGATCACCACGATCATGCTGAACGCCATCGCCGCCTCGGTCATCGGCTACTTCCTGCAGGACGGCCGCCTCGCCATCAAGGACGGCAACCTCCTGCACACCAAGTTCCTCCCGGAATCCAGCCACTTCTTCTCCTTCCCGACCCACCCCAAGCCGGTCTACGGCTTCGTGGTGATCGCGGTGCTGGCCGGCGCGCTGTACTGGTTCGGCATCAACCGCACCCGCTTCGGCTTCGACCTGCGCGCCGTGGGCGCCTCCGAGCCGGCCGCCGAGGCCAGCGGTGTCAGCGTCAAGCGCATGGTCGTCAGCAGCATGCTGCTGTCGGGTGCCGCGGCCGGCCTGGTCGGCATGCCCACCCTGCTCGGCGAGTCCTTCCAGTACGGCACGGACTTCCCGGCCGGCATCGGCTTCACCGGTATCGCCATCGCCCTGCTCGGCCGCAACCACCCCGCCGGGATGGCCTTCGGCGCCCTGCTGTGGGCGTTCCTCGACCGCACCGGCTCCCGGCTGGAGTTCGAGGGCTACGCGCAGGAGATCGTCGGCGTCATCCAGGGCGTCATCGTGCTCTGCGTGGTCATCGCCTACGAGGTCGTGCGCCGCTACGGGCTGCGGCTGCAGCAGCGCAAGGTCGGCGAGGAGCTGGCCGCCCTGTCCCGCACCACCAACGCCGACAAGTCTGACAAGAGCGACAAGCCGGAGGTGTCGGCGTGAGTACGGACCTCAAGACCGCGACGAAGCTCGCGGTCCCCCAGAAGGGCGGGCGGCGCAAGCTGACCTACCCCTGGATCCTGCTGATCATCGCCGGCGCGCTGGTCGCGCTCTCCGTCCTGCGGGCCGTCACCGGCACCGCTGACCTCACCTCCACCGGCCAGTTCGGCGCCGCGCTGAGCGCCGCCGTGCCGATCGGCCTGGCGGGTCTGGGCGGCCTGTGGTCCGAGCGGGCCGGCGTGGTCAACATCGGCCTCGAAGGCATGATGATGCTCGGCTCGTTCGCGGCCGGCTGGATCGGCTGGGAGCACGGCCCCTGGGCGGCGGCGCTGGCCGGCATCGTCGGCGGTGCGCTCGGCGGCCTGATCCACGCCGTCGCCACCGTCACCTTCGGCGTCGACCACATCGTCTCCGGTGTCGCGGTCAACATCCTGGCGCTCGGCGCCACCCAGTACCTGGCCACCCTGTGGTTCGGCCAGGAGGGCAGCGCGGCGATGGCCGCCGGCGGCAACGACAAGCAGTCCCCGCCGATGCCCGACATGCCGAGCTTCACCGTCCCCGGCCTGTCGGACGCGCTGAGCTCTCTGGAGGCGCACCACTGGTTCCTGGTCTCCGACCTCGCCGGCATCCTCGGCGCCGCGGTGACCAACGTCTCCTGGCTGACGCTGCTGACGATCGCGCTGTTCGTCGGCACCTTCTTCGTGCTGTGGCGCTCGTCCTTCGGCCTGCGGCTGCGCTCCTGCGGCGAGGCACCGATCTCGGCCGAGTCCCTGGGCGTCAACGTCTACTCGTACAAGTACGCGGCGGTCCTGGTCTCCGGCGCCCTGGCCGGCCTCGGCGGTGCCTTCCTCTCCATCGGGGTGCACTTCTACCAGGACGGCCAGACCGGCGGCCGCGGCTACATCGGCCTCGCCACGATGATCTTCGGCAACTGGCGGCCGGGCGGCGTCGCGATGGGCGCGGGCCTGTTCGGCTTCATGGACGCCATGCAGCTGCGCAGCGGCGGCCCGACCGTCCACGCCCTGCTGCTGGGCCTGGCGGCCCTGCTCGCGGTGATCGCGCTGCTGAAGCTGCGCGCCGCCAAGCGCACTCAGGCCGCATTGTCGGCGGTGGCCGCCGTCGTCCTCATAGGCTGGTACTTCCTGGCCGACACCGTTCCGCTCGAACTGGTCGAGGCGAGCCCGTACATCGCCACTCTGCTCGTCCTCGCCCTCTCCGCCCAGCGGTTGCGGCCCCCGAAGGCGAACGGCAGGCCCTACCGCCGAGGACAGGGAACATGACACCACCGGTGCCGGTCGACTGGACCGCACTGCGCGCGCAGGCCCGGGACGCGATGTCCCGGGCCTACGCCCCTTATTCCGGCTACCCCGTCGGCGCCGCCGCCCTCGTGGACGACGGCCGCACGATCGCCGCCTGCAACGTCGAAAACGCCTCCTACGGCCTCGCCCTGTGCGCCGAATGCGGCCTGGTCTCAGAACTGTTCGCGGGCCGGGCCACCAGCGACGGACCGGCACCCCGTCTGACCGCCTTCACCTGCGTGGACGGAGCGGGCGACCTCCTCGTCCCCTGCGGCCGCTGCCGCCAACTCCTGTGGGAACACGGCGGCCCGGGGCTTCTTGTCGACACGGCGGCCGGCATCCGCCCGCTGTCGGAGCTGCTTCCGGACGCGTTCGGGCCGGGGCATTTGCGGGGGTGACGGGGAGCGGTGGGTGCAGCGGAACACCCGAGTCCCTCCCGCACGTCCACTCCGTTCAGGCGGGACGAATGGTCAGGCCGTCACGGTCGAGCCATCGGTCGAGTCATCCGCACTTCGGACACTTCGAGCAATCCGTCGAGTTCGACCTTCCCCCTGGTCTGGCCCGGACTCACCACCAGGCCGTCCCGTCGCACGATGTCCAGGAGCCGTTCGGCCAGGGGCAGGACCATATGCCGGCCCCAGCATCGTTCGCTTACGTGGCCGAAGGGGAGATATCCGGGGTGGTTGTCTCCGTCCAGCTCTTCCCAGCGGTCGGGATGAAACGCGTCGGGCTCGTCCCAGAGCTTGGGGTCGCGGTGGCTCAGCAGGGGAAGCAACAGGACATCGTCTTTCGGGCCGATCCGTGCGTCCACGTCCGAGAACTCCGGAGAAGCCATTCGCAAGATGTTCCATGAGGGGGGAAGCAGTCGGAGTGCCTCAAGGAGGATGTTCCGATTCGATACGTCATCGCTGAACGGAGCTCCGAGCCACAGGGCGTTGGTGACCAGCGCGGACACGGTGAAGCACACCGGTGCTGCCACCCGCCGATACAGGTACATCGCATAGCGCCGGTCACTGTAGGTCGTGGAATCGAGCACGAGAGCGGCAAGTTTCGACAGCGGCACGTCCTGCCCGGGCCTGCCCAGCAAAGCGGCCCCGGAGGCGACGGCCGACCAGGTCAGTTTCGGTGTCAACTCCAGCCTGCGGTCGACCAGAACCCGGAACCGCAGACGTTCGTTCCCGAAAACGAGATTCCGCAGGTAAACATGCGCCACATGCGGCCACCGGCCGGTCAGGTCGACCGCCTCATCGAGGGGACGCTGCAGCGCGTTCCGCACGTCCGAGCCCACGGCTTGCATAAAGGTGGACGCATCCGTACGGGTAACGAGCCGCCCCTGGACGGGTTTGAAGGTGGGCCTCTCCTCCGCGTTGGCCGGCCTGCTGCGGAGTAAGCGGTCCATCAGCTCGGCGCCGGATACCCCGATCGTGTCGGGCTCCAGACGAAAAAGCGACGCACCACGATAACGGCTTAACAGTTCGTCGATTCTCGGCGCGAACTCGATGACCCGACCGCTCTCGCCGACGCGGTGCATAGGCATGGCTGAACTCCGTGGGTAGGCAGCTCGCGCCGGCCAGAATTCCTGACCGACGCGAGCCCGGCAGGGAATCTATCTCATTAAATCCAGCCGTACCAGGCGTATGCCTTGAGGCTCTTTTCCGGACGGAACTTCTTGACGATGCGAACGAGTTTCATGAGCGCCTCCATTTGTGTGGTGAACGCGATACTTATTCGACGGCAGAAGATGTCGATGCCGGTAAGAATTCCCGGCATTCATTTCGACTGCCGTGGAAAGTGAAGACCTATTCGATGAATGTGTCAAGTGATCCACGTCACTACCTGAATTGACTAATTCACGTTTCGAATTCATCTGTATTCACATCTCGGCAAATCACCACTAATCCGAATATTAGGCCCCAATGCGGGCATCGAAAGGGGGTGAATGGCGTCGAATGAGGTGGTTTGGGCATAGATTATATGACATGGACATGCTCTGTAGGGCGCTCGAAGGCCTCCGGTCCCTGCTCCGGCGCGGTGGCTCTCCCACACGGAAAACGGGCGAAGTGGCGGTGAAACTGGCGCATTCGGTCGTCTCTGACGGGTCGCAGCCGGGGTGCGGGTGGTTGAGCTGAGTGGCGCATGGGCGGCTTGCTTCGGCGGGGGCTACTCATGCACAGCAGCGCGCGCCCGCTTAACGGAGCTGCCGGACCATCACGTCATGGAGAGGCGCGCTTTCCCAGGGGTGAGCCTCACCCACCTTGCGGTATCCCCAGGATCGATAGGCCGCTTGAGCTGCCTCGGCTTCCGGTAGCGCATTCAGTAGTACGCGCTCTTCGTTGCCTTCCGCGAGTAGCGTCTCGTGCAGCCGCCTGCCCACCCCGAGCAGACGCCAGGGCGCCCGCACCGCAAACTCCATAAGGCCGAAGGTACGTTGGCCATTCTCTCGTCTGAGTTCATCCGAGACGGGAGTAATCAGCCGGTCCCACCAACCGGTATAGGAACTGAGCGGATAGCCGTAGGCGATGCCGACCGGTTCGCCGTCCGCAGTACGGGCCAAGGCGCCACGGAAGGTGGCCTTCCGGACCTGAGAGCGAAATCGACGAAAGGTGGCCTCCACCGATTCCGGGGTTTCCTCGTACGGTTCCTCAGCGAAGACCTCGGCGTAGACGAGCCTGAATGCCGCCTCGGATCGCGCGGCGGCGGGGCCGTCCAAGGGCTCAACGGTGATCGTTTCTGGCGTGGTCAAGTGAGGCTTCCTTGCTGGCACGCCGGGCCGCTACAGCGTCTGTGTAGAGCTCTGTCGTGAAGTCGTCTGCGCCAATGCCGAGTTCACTCATGACAGATCGGACATCGTCAAGCGCTGATGAGAGTTCCTTCTCTTCCGGAACCATGGTCTCTACTTCCAGGAAGGTTCCGTCGACCTCCGGAACCTGGACCAACGTGGCGAGCATGCTGCGCCCACGAGTCGTGAACTCGTAGTTCCTGCACTGCTTCTGGAATGTAAGAGCTGGCACGTACCCAAGTCCGCGCAACATGGCATGAACGGCCTCCGGGTTGTCCACAGGCGTCTCGTGTTCCGGTTTCGATCCGGACTCCGGATCGATCCGGGTGCCCTTGTATGTAAGAACGGAGCGTGTCGAGGTGGGCCCGTGAATCGTGCGGACCCTCAATTCTTGATCTCGCGCGTCGAGACTTCCCGACCGGTCGTCATAGTAGGTGTCCTGATAGACCTCGACCTGCCCCTCCGTCATGCGTTCAAGCTGCCCCATGACGTACTCAGGGTCGTGTACTCGCGCCTTTACCTCTGCCTCGATCAATGCACGATCCTCCGTTCAAACGGTACGGACTGCCGTTTCAATCATGGAGGCGAACATTCGCTGAAACCCTCGATGCAGCGGGCCGTGTGGAGTCTCCATAATCTTGTACGTAGCCGATTCGTGGCCTTCCCAGCCGGAATCGAAGGCTGAGACAAACAGCGTCTCGTCCAGCCTGATAATGCGCCATGTTGGGCGAATTTGGTAGCGGTATACTTGAAGGTCGCAATTGCTCGACAGCTCGCGCAATCGAGCCTCGGCCAGTTTGATGCCTCCGGAGAGCGATTCAGCTGATTCCCCGATTTCTGCCGCGCGGACGGTAAGGGCGGTCGATTCAGGATCAAGCAGCAACACGCGAAGTTGCGATGTCTGCCCTTCCAGTCGAGTAAGTGATGGCCGAAGCAGGGAATCCTTCAGGCCGATAAGGCCAAGGCCGCGTACGGCAAGGACATCGACCTGTCGAGCCGTCGTGGCAAGTTGTCGAATGTCTTGGGATGCGGCGGCCTGAGTGGCGTACACCCGGACGACTTCTGGAAAGGCGGACAGATCGAACGCCTGCCCGCCGCTGCGGGCATCGCGCGCTGACGCTAGGCCGAGCAAATGCCGGGCGGAGTCAGGCATGTTGAGCCCGTCCGCGATCCGCTCGAATACGTCAAGGCGCGTGATCTCTCGCCGTCCGTTGATGACCTCGTTCACCCGAGCCTGTGTCATGGCTACCGCTGTGGCAATCCTTGACTGGCTGGCCCCGCCATATTGCTGGACGCGGCGGAACACTGCACCCATGTTGCGATCTCGTAGGGCTTCGCGGATTTCGGCCCGTTGCCATGCCCACTCGGGTAATTCGATCGGTACGAGTGCCGTCGGCAT
>1225820276-19354-25855
ACAGCCCCCGCCGCTCCCCGTCACGGCCGCCACCTCGGCACTCTCCGCCGGAGCCGCCTCCGCCGCGCGCCTGCGGGCGATCACCGCGCACACCATGAGCTGCATCTGGTGGAACACCATCAGCGGCAGCACCGCGAGCGAGGCGTGGGCGCCGAAGAGGACGCTCGCCATGGGCAGCCCCGAGGCGAGGGACTTCTTCGAGCCCGCGAACTGGATCGCGACGCGGTCGGCGCGGGGGAAGCCGAGGCGCCCGGCGCCCCACCACGTGAGGCCGAGCATCGCGGCGAGGAGGACCGCCTCGGCGAGGAGCAGGGCGAGGAGGCGCGGCACGGTGACCTGGTGCCAGATGCCCCGCACCATGCCCTCGCTGAACGCCGTGTAGACGACGAGGAGGATCGAGCCCCGGTCCACGTACCCGAGCACCTTCTTGTGCCGGGTCAGGAAACCGCCGACCCAGCGCCGCAGGAACTGGCCGGCGAGGAACGGCAGGAGGAGCTGGACGACGATCTTGCCGAGCGAGGCCGCCGAGAAGCCGCCGCCGCTGTCGCCGAGGAGCGCGGCGGCGAGCAGGGGTGTGAGGACGATGCCGAAGAGCGAGGAGAAGGAGCCCGCGCAGATCGCGGCGGGCACGTTCCCGCGCGCGAGCGAGGTGAACGCGATCGAGGACTGGATCGTGGAGGGCACGAGGGTGAGGAAGAGGAAGCCCGTGAAGAGGTCGGGGCTCAGCAGCCAGGGGCGCAGGGCGTAGGCGGCGAGGCCGAGCAGCGGGAAGACGACGAACGTCGCGGCGAGGACGGTGACGTGCAGCCGCCAGTGCCGGAGCCCGTCGAGCGCCTCGGCGGTGGACAGGCGGGCCCCGTACAGGAAGAAGAGCAGTGCCACGGCGGCCGTCGACGCAGCCGACACGCCGTTCGCGACGCCGCCGCGCGCGGGGAGCAGCGCGGCGAGCAGGACGGTGCCGAGGAGCGACAGGATGTACGGGTCCAGCGGGAGCCGGAGGCGTTTCATGGCGGAGGCCGTCCTCGGGGCGTACGGGGAAGGATGGGGGCGCCATCGATCGTGCCGCACCCGGCCGCTGATCGGGAACCCCGTACACCGCTCTGACTGTTATCGCGGCCGACGATGACCGCGACTACACTCCCCCACCGTGTACGAGCCCTCCCACCTGCGCACCTTCCTCACCGTGGCGCAGACGCTGAGCTTCACACGGGCCGCGCAGCGGCTCGGGGTGCGGCAGTCGACGGTGAGCCAGCACGTGCGGCGCCTGGAGGAGCAGACCGGGAGGCCGCTCTTCGTCCGGGACACGCACTCGGTCGCGCTCACCGAGGACGGCGAGGCGATGCTCGGCTTCGCGCGGCGCCTCCTCGCGGTGCAGGAGCAGGCGGTGGCGCACTTCGCGGGGACGCGGCTGCGCGGGCGACTGCGCTTCGGGGCCTCCGAGGACTTCGTGCTGACGCGGCTCCCGGAGATCCTGGAGTCCTTCCGGCGGGCGCACCCGGAAGTGGACCTGGAGCTGACCGTGGAGCTGTCGGGGACGCTCCACGAGCGGCTCGCCGAGGGGCGTCTCGATCTCGTGCTCGCCAAGCGGCGGGCCGAGGAGACGCACGGGGTGCTGGTGTGGCGCGACACGCTCGTGTGGGTCGCGGGCGAGCGGCTGCGGCTCGACCCGGAGCGACCGCTCCCGCTCATCGTGTACCCGCCGCCCGGCATCACCCGCGACCGGGCGCTGCGCGTCCTGGAGCGCGAGGGCCGCGCGTACCGCGTCGCGTGCACGAGCGGGAGCCTCAACGGGCTCGTCGCGGCGGCCCGCGCGGGCCTCGGGGTCATGCCGCACGCGCGGGGCCTGATCCCGCCGGGCCTGGTCCGGGTTCCCGAGCGGGCGGGGCTCCCCGCGCTGGGCGACGTCGATTTCGTCCTGGTCCACGACGACCGGCGCGCGGAGGCCCGGGAGCCGGGGCGGGCGCTCGCGCAGGCGATCCTGGCGAGCGGGGACCGGCTGCACGGGGGGTGAGAAGTGGCGGGGCGGCAAGGCGACCGGACCGGACCGGGCGGAGCGACCGGACCGGGCGGAGCGACCGGACCGGGCGGAGCGACCGAGCCGGGCGACCGAACCGGGCCGAGCGACCGAGGCGGGCGGTACGGCGAAGGGGCCGCCTCGCCAAGCGGCCCGACGACGCGGCGCTGCGGCGGCACGGCGGCCTGCGGCGGTGCGACGGCGAAACCCCTTTCCGGTCTCCTGACCTCGTATGACATATTCCCGCCATGCGGACAGTGGTGGCGGGAGACGGTACGGGGACGAGCGGCGGGGCCGACATCGTGGAGTGGGCGCTGCGCGCCGCCACCGCGGCGGATCTCGACGTGCTCGTGGAGATACGGGCCGAGGTCATGCGCCCGGACCTGGAGCGCCTCGGGCGCTACGACGCGCACCGGGTGCGGCAGCGGCTGCGGGACTCCTTCGCGCCGGCCCACACCTCGGCGATCCTCTGCGGCGGGGCGCTCGCGGGGTGTGTCACCTTCCGGCCCGCCGAGGACGGCGGCCACTGGCTCGAACACTTCTACCTCGCCCCGCGCCACCAGGGCCGGGGCCTCGGCGGCGCCGTCCTGCGATCGCTCCTGGGGCGCGCGGACGCGGGGGCCGTGAGCCTGCACGTGCTGCGCGGCAGCGCCGCCCAGCGGCTCTACGCCCGCCACGGCTTCGCCGTCGAGGACGAGGGCCCGGTCGACGTACTGATGGTCCGACCGGCGGACGGCGCGAGGCCGGAGGCCGCTCCCGCGACACCGGAGGCGACTCCCGCGACACCGGGAACGGCCCCCGCGACACCGGAGACGGCCCCCACGACACCGGGGACCGCCCCCACGACGGCTCAGGGCTGAACGAGGCGGACCTGGTCCACCCCCATCAGCCCGGTGAGCGGCACCCGCGCGGTGCGCTGCCGGGGATCGACGACCAGGCCACTGGAACGGATCATGTCGAGGAGCATTTCGGCGAGGGGCATGACCATGTGCCGCCCCCAGCAGCGTTCGGACGAATGCCCGAAGGGCAGATATCCGGGGACGCGTTCGGGGTCCAGTTCCTCCCAGCGCTCCGGCCTGAATTCCTCGGGGTTTTCCCACAGCGCGGGATCGCGGTGGCTGAGGAAAGGGAGGACCAGAACGTCGTCGGCGGGTGCGATGCGCGCGTCGATCGCGGGATATTCGGGCGAGGAATTGCGCAGGATATTCCACGAGGGGGGCAGCAGCCGCAGGGACTCGTGGACGAGGTGGCGGCTCGGCACCTCGGCGGCGAAGGGGGCCCCGAGCCAGAGGGCGTTGGCGACGAGGGTGGAGATCGTGAAGCACACCGGCGCGGCCGTGCGCCGGTAGAGCCCCATCGCGTATCTGCGCTCCTGGTACGTGGCGGCCCCGGTGCTCAGCGCGCCGAGCCGGGTCGTCCCGGTGCGGCGGCGCGGTGCGGGGAGGGCGGCTCCGGCGGCGATGACGGTCCAGGTGAGCTTCGGCGTCAGCTCCAGGGCGCGGTTCATCAGGACGCGCAGGCGGCGCGGATCACCGCCGAGGATCAGGTCCCGGAGGTAGACGTGGCCGACGTGGGGCCACGGGCCCGAGAGGTCGGGGTCCCGCGGCGCCTCGCGCTTGAGCGCCGCGCGCACGTCGTGGCCGATGGCCTGCATCTGCGTCGCCGCCTGCTGGTGCGGGATCGCACGGCCGAGGAGCGGTTTGAACGTGGGCCGTTCGGTCTTGCCCGCCGGGCGCGCGGCGAGTATCCGGTCGACGAGCGCCGGCCCCGCGACGCCGACCGTGTCGGGCTCGGGGCGGAAGAGGTCCGCCCCGAGGTGGTCGCGGAGCAGGGCTTCGAGGGGCGGCGCGAAGAGGGTCTCCCGCTCGTGGGGGCGCGTCTGGGTGTGTGACGTCATCCGTGCAGCTCCAGAGAACCGGGAAGGCGGCGCCCGGCGAACCCGTCGCCGGGCGCCGTCCCGGCTCGAAGATGCGCTCCCGGGAAGAGAACGCGGCCGAGGGGGGATCAGTACCAGATGTACCAGGCGTGAGCCTTCAGGCTCTTCTGCTGGGACATCTTGTTCTTGAGCGAGAAAAGCAGCCGCATTTTCTTTCCTTCTTTCCGGGTGGGCGGTCGAGGAAAACCACGCGCCTTCCGGTCGATCGATCGGATTTCCCGTCGGCGCGCTGATGATCAGTGAAGACCAGCAATTGATGGCCTGTCAACGCTCCTGGGAAGAATTTGACACGGGCAGATCTCTCCGGCCTTTTTCCGGGCCCGGCTGTCCGAAAGCGAGCCGCCGAGGTTTATCCGGTCGGCCGGGCGGGGAGTCCGTACAGAATCAGCGCCCGGCGAGCCCAGCCCTCCTCGCGCAGGGCCCCGCGAGCCGTCGCACCCCCACCTGACACCGTCTCACCTGCGAAAACACGTGCGACTTCGGTACAGATTCCGTGGAGGAGGGCCGCGCGGTACTTACTCCTCAGTCAGTAATCCCCCGCGATTCTCCTCACCGCCTGTCCCGCTGCGCCCCGGTTGGGGCGGGTTCCGGGGAGAGATCCGGGCATATGCGGGCGGGACCGGCGCCGCGCGAGGGCTCCCCTGGTGGCGCTTACCTGCGGTAGCGTCTCGGCGCCGTACCCCCGCACCAGCCCGGCGCGAGGGTGCGCGGCGCCACGAGGAGCAGCTTTGCGCGAGTTCAGTCAGCCCCCGCTGACCCGGGCGCGGCCGGTGGGCGGCCTCGCCGACTGCGTCTTCGACCACGCGGTCGAGGACCCGGGCCGGGTCGTGCTCGCGCGCAAGAGCGGCGGGCGCTGGCAGGACGTGACGGCGGCCGGTTTCCGCGATCAGGTGCTCGCGGTCGCGAAGGGGCTGCTCGCCGAGGGCATCCGCTTCGGGGACCGGGTCGCGCTCATGGCGCCGACGCGCTACGAGTGGACGCTGCTCGACTTCGCGCTGTGGACGGTGGGCGCGCAGGTCGTCCCCGTGTACCCGACGTCGTCGGCGGAGCAGGTGTACTGGATGCTCCACGACGCGCAGGCCGCCGCCGCGTTCGTGGAGCACGAGGACCACGCGATGACGGTCGGCTCGGTCATCGACCGCCTCCCCCACCTGCGCCGCCTGTGGCAGTTCGACGCGGGCGCGGAGCAGGAGCTGATGGCGGCGGGCGCGGACATCGCGGACGAGGTGGTGCACCGGCACCGCAGGGCGGTCACGCCCGACTCGGTGGCCTCGGTCATCTACACCTCGGGCACGACGGGCCGCCCCAAGGGCTGCGTCCTGACCCACGGCAACTTCATGTTCGAGGCGGACACGCTGCTCGACGCGTGGGAGCCGGTCTTCACGCCGCACCACGGCGAGGAGGCGTCGACGCTGCTGTTCCTGCCGCTCGCGCACGTCTTCGGGCGCGTCGTGGAGGTCGCCGCGGTACGGGGACGGGTCAGGTTCGGGCATCAGCCCCGGCTCAGCGCGGACGCGCTCATCCCGGAACTGGCGGCGTTCCGGCCCAGCTTCGTCCTCGCGGTCCCGTACATCTTCGAGAAGATCTACCGCTCTGCGGCGCGCAGGGCGGAGGCCGAGGGGCGCGCCGGGGTCTTCGCGAAGGCGGTCGAGGTCGCGGTGCGGTACGCGGAGGCGCGCGAGCAGCGGGCGCTGGGGCGGGGCGCCGGGCCGGGGGCCCAGCTGCGGATGCAGCACCAGCTCTACGACAAGCTGGTGTACGCGCGGCTGCGCGCGGTGCTCGGCGGCCGGATGCGGTACGCGATGTCGGGCGGTTCGGCGATGGACCGCAAGCTCGGGCTGTTCTTCTCGGGCGCGGGCCTGACGGTGTACGAGGGGTACGGGCTCACCGAGTCGAGCGCGGCAGCGACGGCGAACCCGCCGGGCCGGGCCCGCTTCGGCACGGTGGGACGGCCGCTGCCGGGGACGGCGGTGCGGATCGCGGAGGACGGCGAGGTGTGGCTGCGCGGGGAGCACGTCTTCCAGGGCTACCTCAACACCCCGCGCAGCGGGCACACGGCGCTGCGCGAGGGGTGGCTCGCGACGGGCGACATCGGGCGGCTCGACGAGGACGGCTACCTCACCATCACGGGCCGCAAGAAGGAGATCCTCGTGACCTCGGGCGGCAAGAGCGTCTCCCCCGGGCCGCTGGAGGACCGGGTGCGCGAACACCCGCTCGTGGCGCAGTGCGTCGTGCTCGGCAACGACCGCCCGTACGTCTCGGCGCTCGTCACGCTCGACGCGGACGCGGTCTCGCACTGGCTGGAGATGCGCGGGCAGCCGGTCCGCGAGCCGGCGGCCGTGGTGCGCGATCCGGAGCTGGAGCGGGAGGTGCGCCGCGCGGTCGTCGCGGCGAACACGCAGGTCTCGCAGGCGGAGTCGATCCGTACCTTCCGCATCCTGGCGCGCCCCTTCACCGAGGAGCAGGGCCTGCTCACGCCCTCGCTCAAGCTCAAGCGCAAGGCGATCGAGGAGACGTACGCGCACGAGATCACGGCGCTGTACAGGGGCTGA
>1225860333-11138-17657
ACAGCCCCCGCCGCTCCCCGTCACGGCCGCCACCTCGGCGCTCTCCGCCGGAGCCGTCTCCGCCGCGCGCCTGCGGGCGATCACCGCGCACACCATGAGCTGCATCTGGTGGAACACCATCAGCGGCAGCACCGCGAGCGAGGCGTGGGCGCCGAAGAGGACGCTCGCCATGGGCAACCCCGAGGCGAGGGACTTCTTCGAGCCCGCGAACTGGATCGCGACGCGGTCGGCGCGGGGGAAGCCGAGCCGCCCGGCGCCCCACCACGTGAGGCCGAGCATCGCGGCGAGGAGGACCGCCTCGGCGAGGAGCAGGGCGAGGAGGCGCGGCACGGTGACCTGGTGCCAGATGCCCCGCACCATGCCCTCGCTGAACGCCGTGTAGACGACGAGGAGGATCGAGCCCCGGTCCACGTACCCGAGCACCTTCTTGTGCCGGGTCAGAAAGCCGCCGACCCAGCGGCGCAGGAACTGGCCGGCGAGGAACGGCAGGAGGAGCTGGACGACGATCTTGCCGAGCGAGGCCGCCGAGAAGCCGCCGCCGCTGTCGCCGAGGAGCGCGGCGGCGAGCAGGGGTGTGAGGACGATGCCGAAGAGCGAGGAGAAGGAGCCCGCGCAGATCGCGGCGGGCACGTTGCCGCGCGCGAGCGAGGTGAACGCGATCGAGGACTGGATCGTGGAGGGCACGAGGGTGAGGAAGAGGAAGCCCGTGAAGAGGTCGGGGCTCAGCAGCCAGGGGCGCAGTGCGTAGGCGGCGAGGCCGAGCAGCGGGAAGACGACGAACGTCGCGGCGAGGACGGTGACGTGCAGCCGCCAGTGCCGCAGCCCGTCGAGCGCCTCGGCGGTGGACAGGCGCGCCCCGTACAGGAAGAAGAGCAGGGCCACGGCGGCCGTCGACGCCCCCGATACACCGCTCGCGACGCCGCCGCGCGCGGGGAGCAGCGCGGCGAGCAGGACGGTGCCGAGGAGCGACAGGATGTACGGGTCCAGCGGGAGCCGGAGGCGTTTCATGGCGGAGGCCGTCCTCGGGGCGTACGGGGAAGGATGGGGGCGCCATCGATCGTGCCGCACCCGGCCGCTGATCGGGAACCCCGTACACCGCTCTGACTGTTATCGCGTCCGACGATGACCGCGACTACACTCCCACCGTGTACGAGCCCTCCCACCTGCGCACCTTCCTCACCGTGGCGCAGACGCTGAGCTTCACGCGGGCCGCGCAGCGGCTCGGGGTGCGGCAGTCGACGGTGAGCCAGCACGTGCGGCGCCTGGAGGAGCAGACCGGGAGGCCGCTCTTCGTCCGGGACACGCACTCGGTCGCGCTCACCGAGGACGGCGAGGCGATGCTCGGCTTCGCGCGGCGCCTCCTCGCGGTGCAGGAGCAGGCGGCGGCGCACTTCGCGGGGACGCGGCTGCGCGGGCGACTGCGCTTCGGGGCCTCCGAGGACTTCGTGCTGACGCGGCTCCCGGAGATCCTGGAGTCCTTCCGGCGGGCGCACCCGGAAGTGGACCTGGAGCTGACCGTGGAGCTGTCGGGGACGCTCCACGAGCGGCTCGCCGAGGGGCGTCTCGATCTCGTGCTCGCCAAGCGGCGGGCCGAGGAGACGCACGGGGTGCTGGTGTGGCGCGACACGCTCGTGTGGGTCGCGGGCGAGCGGCTGCGGCTCGACTCGGAGCGACCGCTCCCGCTCATCGTGTACCCGCCGCCCGGTATCACCCGCGATCGGGCGCTGCGCGTCCTGGAGCGCGAGGGCCGCGCGTACCGCGTCGCGTGCACGAGCGGGAGCCTCAACGGGCTCGTCGCGGCGGCCCGCGCGGGCCTCGGGGTCATGCCGCACGCGCGGGGCCTGATCCCGCCGGGCCTCGTCCGGGTGCCCGAGCGGGCGGGGCTCCCCGCGCTGGGCGACGTCGATTTCGTCCTGGTCCACGACGACCGGCGCGCGGAGGCCCGGGAGCCGGGGCGGGCCCTCGCGGAGGCGATCCTGGCGAGCGGGGACCGGCTGCACGGGGGGTGAGAAGGGGCGGGGCGCGGCAAGGCGACCGGGCCGGGCGGGACGGAGTGACCGGACCGGCGGAGCGACCGAGCCGGGCGGAGAGACCGGACCGGGTGGAGCGGCCGAGCCGGGCGGAGCGGCCGGACCGGGTGGAGCGGCCGGACCGGGCGGAGAGACCGGACCGGGCGGAGCGGCCGGACCGGGCGGTACGGCGAAGGAGCCGCCTCGCCAAGCGGCACGGCGACGCGGCGCGACGGCCTGCGGCGGCGAAACTCCTTTCCGGTCTCCTGACCTCGTATGACATATTCCCGCCATGCGGACAGAGGTGGCGGGAGACGGTGCGGGGACGAGCGGCGGGTCCGACGTCGCGGAGTGGGCACTGCGCGGCGCCACCGCGGCGGATCTCGACGTGCTCGTGGAGATACGGGCCGAGGTCATGCGCCCGGACCTGGAGCGCCTCGGGCGCTACGACGAGCACCGCGTGCGGCAGCGGCTGCGGGACTCCTTCTCGCCGGCCCACACCTCGGCGGTCCTCTGCGGCGGGGCGCTCGCGGGGTGCGTCACCTTCCGGCCCGCCGAGGACGGCGGCCACTGGCTCGAACACTTCTACCTCGCCTCGCGCCACCAGGGCCGGGACCTCGGCGGCGCCGTCCTGCGCTCGCTCCTGGGGCGCGCGGACGGGCGGCCCGTGAGCCTGCACGTGCTGCGCGGCAGCGCCGCCCAGCGGCTCTACGCCCGCCACGGCTTCGCCGTCGAGGACGCGGGCCCGGTCGACGTACTGATGGTCCGGCCGGCGGACGGCGCGAGGCCGGAGGCCGCTCCCGCAACACCGAGAACGGCTCCCGCGACACCGGAGACGGCTCCCACGACGCCGGGGGCCGCCCCCGCGACGGCTCAGGGCTGAACGAGGCGGACCTGGTCCACCCCCATCAGCCCGGTGAGCGGCACCCGCGCGGTGCGCTGCCCGGGATCGACGACCAGGCCACTGGACCGGATCATGTCGAGGAGCATTTCGGCGAGGGGCATGACCATGTGCCGCCCCCAGCAGCGTTCGGACGAATGCCCGAAGGGCAGATATCCGGGGACGCGTTCGGGGTCCAGTTCCTCCCAGCGCTCCGGCCTGAATTCCTCGGGGTTTTCCCACAGCGCGGGATCGCGGTGGCTGAGGAAAGGGAGGACCAGAACGTCGTCGGCGGGTGCGATGCGTGCGTCGATCGCGGGATATTCGGGCGAGGAATTGCGCAGGATATTCCACGAGGGGGGCAGCAGTCGCAGGGACTCGTGGACGAGGTGGCGGCTCGGCACCTCGGCGGCGAAGGGGGCTCCGAGCCAGAGGGCGTTGGCGACGAGGGTGGAGATCGTGAAGCACACCGGCGCGGCCGTGCGCCGGTAGAGCCCCATCGCGTACCTGCGCTCCTGGTACGTGGCGGCCCCGGTGCTCAGCGCGCCGAGCCGGGTCGTCCCGGTGCGGCGGCGCGGTGCGGGGAGGGCGGCTCCGGCGGCGATGACGGTCCAGGTGAGCTTCGGCGTCAGCTCCAGGGCGCGGTTCATCAGGACGCGCAGGCGGCGCGGATCACCGCCGAGGATCAGGTCCCGGAGGTAGACGTGGCCGACGTGGGGCCACGGGCCCGAGAGGTCGGGGTCCCGCGGCGCCTCGCGCTTGAGCGCCGCGCGCACGTCGTGGCCGATGGCCTGCATCTGCGTCGCCGCCTGCTGGTGCGGGATCGCGCGGCCGAGGAGCGGTTTGAACGTGGGCCGTTCGGTCTTGCCGGCCGGGCGCGCGGCGAGAATCCGGTCGACGAGCGCGGGCCCCGCGACGCCGACCGTGTCGGGCTCGGGGCGGAAGAGGTCCGCGCCGAGGTGGTCGCGGAGCAGGGCTTCGAGGGGCGGCGCGAAGAGGGTCTCCCGCTCGTGGGGGCGCGTCTGGGTGTGTGACGTCATCCGTGCAGCTCCAGAGAACCGGGAAGGCGGCGCCCGGCGAACCCGTCGCCGGGCGCCGTCCCGGCTCGAAGATGCGCTCCCGGGAAGAGAACGCGGCCGAGGGGGGATCAGTACCAGATGTACCAGGCGTGAGCCTTCAGGCTCTTCTGCTGGGACATCTTGTTCTTGAGCGAGAAAAGCAGCCGCATTTTCTTTCCTTCTTTCCGGGTGGGCGGTCGAGGAAAACCACGCGCCATCCGGTCGATCGATCGGATTTCCCGTCGGCGCGCTGATGATCAGTGAAGACCAGCAATTGATGGCCTGTCAACGCTCCTGGGAAGAATTTGCCACGGGCAGACCTCTCCGGCCTTTTTCCGGGCCCGGTTGTCCGAAAGCGAGCCACCGGGGTTTATCCGGCTCGCCGGGCGGGGAGTCCGTACGGAATCAGCGCCCGGCGAGCCGGGCCCTCCTCCCCCAGGGCCCCGCGCGCCGTCCCACCCCTACCTGACACCGTCTCACCTGCGAAAACACGTGCGACTTCGGTACAGATTCCGTGGAGGAGGGCCGCGCGGTACTTACTCCTCAGTCAGTAATCCCCCGCGATTCTCCTCACCGCCTGTCCCGCTGCGCCCCGGTTGAGGCGGGTTCCGGGGAGAGATCCGGGCATATGCGGGCGGGACCGGCGCCGCGCGAGGGCTCCCCTGGTGGCGCTTACCTGCGGTAGCGTCTCGGCGCCGTACCCCCGCACCAGCCCGGCGCGAGGGTGCGCGGCGCCACGAGGAGCAGCTTTGCGCGAGTTCAGTCAGCCCCCGCTGACCCGGGCGCGGCCGGTGGGCGGCCTCGCCGACTGCGTCTTCGACCACGCGGTCGAGGACCCGGGCCGGGTCGTGCTCGCGCGCAAGAGCGGCGGGCGCTGGCAGGACGTGACGGCGGCCGGTTTCCGCGATCAGGTGCTCGCGGTCGCGAAGGGGCTGCTCGCCGAGGGCATCCGCTTCGGGGACCGGGTCGCGCTCATGGCGCCGACGCGCTACGAGTGGACGCTGCTCGACTTCGCGCTGTGGACCGTGGGCGCGCAGGTGGTCCCCGTGTACCCGACGTCGTCGGCGGAGCAGGTGTACTGGATGCTCCACGACGCGCAGGCCGCCGCCGCGTTCGTGGAGCACGAGGACCACGCGATGACGGTCGGCTCGGTCATCGACCGCCTCCCCCACCTGCGCCGCCTGTGGCAGTTCGACGCGGGCGCGGAGCAGGAGCTGATGGCGGCGGGCGCGGACATCGCGGACGAGGTGGTGCACCGGCACCGCAGGGCGGTCACGCCCGACTCGGTGGCCTCGGTCATCTACACCTCGGGCACGACGGGCCGCCCCAAGGGCTGCGTCCTGACCCACGGCAACTTCATGTTCGAGGCGGACACGCTGCTCGACGCGTGGGAGCCGGTCTTCACGCCGCACCACGGCGAGGAGGCGTCGACACTGCTGTTCCTGCCGCTCGCGCACGTCTTCGGGCGCGTCGTGGAGGTCGCCGCGGTACGGGGGCGGGTCAAATTCGGGCATCAGCCCCGGCTCAGCGCGGACGCGCTCCTCCCGGAACTGGCGGCGTTCCGGCCCAGCTTCGTCCTCGCGGTCCCCTACATCTTCGAGAAGATCTACCGCTCGGCGGCGCGCAGGGCGGAGGCCGAGGGGCGCGCCGGGGTCTTCGCGAAGGCGGTCGAGGTCGCGGTGCGGTACGCGGAGGCGCGCGAGCAGCGGGCGCTGGGGCGGGGCGCCGGGCCGGGGGCCCAGCTGCGGATGCAGCACCAGCTCTACGACAAGCTGGTGTACGCGCGGCTGCGCGCGGTGCTCGGCGGCCGCTTGCGGTACGCGATGTCGGGCGGTTCGGGGATGGACCGCAAGCTCGGGCTGTTCTTCTCGGGCGCGGGCCTGACGGTGTACGAGGGGTACGGGCTCACCGAGTCGAGCGCGGCGGCGACGGCGAACCCGCCGGGCCGGGCCCGCTTCGGCACGGTGGGACAGCCGCTGCCGGGGACGGCGGTGCGGATCGCGGAGGACGGCGAGGTGTGGCTGCGCGGGGAGCACGTCTTCCAGGGCTACCTCAACACCCCGCGCAGCGGGCACACGGCGCTGCGCGAGGGCTGGCTCGCGACGGGCGACATCGGGCGGCTCGACGAGGACGGCTACCTCACCATCACGGGCCGCAAGAAGGAGATCCTCGTGACCTCGGGCGGCAAGAGCGTGTCCCCCGGGCCACTGGAGGACCGGGTGCGCGAACACCCGCTCGTGGCGCAGTGCGTCGTGCTCGGCAACGACCGCCCGTACGTCTCGGCGCTCGTCACGCTCGACGCGGACGCGGTCTCGCACTGGCTGGAGATGCGCGGGCAGCCGGTCCGCGAGCCGGCGGCCGTGGTGCGCGATCCGGAGCTGGAGCGGGAGGTGCGCCGCGCGGTCGTCGCGGCGAACACGCAGGTCTCGCAGGCGGAGTCGATCCGTACCTTCCGCATCCTGGCGCGCCCCTTCACCGAGGAGCAGGGCCTGCTCACGCCCTCGCTGAAGCTCAAGCGCAAGGCGATCGAGGAGACGTACGCGCACGAGATCACGGCGCTGTACAGAGGCTGA
>1231823944-523290-528879
ACAGCGGGCGAGGCGGGGGAACAGGGTCCGGGCGTTGGCGGTGGTCAGCGAGCGCCAGCTGGTGCCCGGAGCCGGGGCGGGCGCGGTGTCGAAGGACGCGGCGTGCGCCTCGGCCGCCTCGGCCGGTGTCCAGCAGTAGTCGCTGCCGTACAGCAGCCGGTCCGGGTCGGCCAGGCCGAGCAGGGCGGGCACCTGTCGGGGGAAGGCCGGGCCCGCCGTGTCGTAGTAGAGCCGGCGGAGCTGTGCGACGGCGTCCGGTGCCTCGGCCTCGCCGGGCGGGAACAGCCGCATGAACCCGTTGATCCGGTCGGCGAGGACGGGCAGCGCCCCGCCGCAGTGGGGCACGATCACCTTCAGGTCCGGATGGCGTTCGAGCGTCCCGGCGAACAGCAGGTCCGTGACGGAGCGGGCGGTGTCGAAGACGAACTCCACCATGGGGCGCGGCCGGCCGAGCGCGGACTGCTCCCAGCACACCGGTGACGTGGGGTGGACGAAGACCACGGCCCGGCGCCGGTTCAGTTCGGCGAAGACGGGTTCCAGGCGCGGGTCGCCGAGGTAGACGCCGTGGCTGTGGGTCTCCAGCACGACGCCGTCGGCGTGGAGCTGGTCGAAGGCGTACGCGATCTCGGCGAGGGCGCCGTCGACGTCGGGGAGCGGCAGCGAGGCGAACAGGCCGAACCGTCCGGGGTGGTCGCGTACGATCCCGGCGCCGTCCTCGTTGACCTCGCGGGCCAGCGCCCGGGCGGCGGCCGGGGCGCCGAAGGACACGCCCGGGGACGACACCGACAGCACGGCGGTGTCGATGCCGCTGCGGTCCATCAGCTCCAGGTGGGCCCGGGCGGACCAGGCCGGCCAGGCGGGCATCCCGTCGGGCCGCTCGTGCCCGGCCGCCCTGGCCTGGCGGACGTAGGACTCGGTGACGAAGTGGGCGTGGACGTCGACGAGGCCGGGACGGTCGGCGGGTGGGGTCATCGTGGGTCCTCGTGGGTGGGTCGGGGGGCGGGGCGGGGGGTGGGTCAGGGGGCGGGGCGGGGGCTGGAAGCCGGGCGTCACCGACGGGGGTGATCATCGGCAGGGGTGACCATCGGCGGGTGCTCACCAGCGGGGTGCGGGGCGCCTGGTCCGGCGGACGCGGAACCTGGTCCGGCGCCGCCGTCGCGCCCGCCCGTGCCGCCGTCGCGCCTGCCGGTGCCGGGCGCGGGTGTCGGCCCGGGCGCGGGTGTCGGCCCGGGCGCAGGCGCCGCTCCGACAACAGGCGCCGGTCCGGGCGCGGGCGCCGATCCGACCACGGACGCCGATCCGGCTGCCCGGCTGCGCCGCCGCAGCGCCGACACCGCGCGTTCGCCGATCACGATGCCCAGCAGGCCGGTCAGGCCCAGCAGGGGCGGGGCGGGTGAGCGCAGGCCGAGGGACCAGTAGACGGCGCCCATGAGCGCGCCTGCGGCGAAGGCGGGAGCGGCGGCGCGCAGGAAAGCGGCGACGGCGGCCCGCCGCGCCCCGGTCGGCGGTCTCACCACGTCTCCGGCAGCGTCTGCCCGAGCAGCATGCCGAGCAGGCCGAACAGGGCGACGGGCGGTGGCGCCGGCGACCCGACCCGCAGCAGCGCGTACAGGGCGCCGACCAGGACGCCCGCCGACAGCGCCTCGACGTACGGCACAGCGGTCAGCTCCCGGTGCGCCACTGGTGGTCGGGGAGGAAGCGGACGTCGTACTGTCCGGGCACGGTCGCGAACTTCTCCGGGGCGGGGACGAAGGGCCGGGCGGGCAGGCCCAGTTCGTCGGCCGGTGTGCCGAGGGTCTCGAAGAACCGCTCGAAGGTGCCGCCCGGCCCGGCGGCGACGCCGACGACCTGTGAGTGGTGGCGTTCCATGCGGTAGGCGTGGGTGCAGTTCTTCGGGACGAAGCCGAAGTCCCCGGGGGTGAGCAGCTTCTCGTGCTGTTCGCCCTCCAGGTCCTCCACGAAGAGCCGTACGGCGCCCTGGGTGATGTAGAAGACCTCGTAGGTGTCCGCGTGGGAGTGGGCGGGGATCAGCTCCCCCTTGGGGCCTTCGCAGGTGAAGAAGTTGAAGGTGTTCTCGGTCTGTTCGCCGCCCGCGTAGATCGTGACGAGGTCACCGAACAGGTGCGCGCGGTCGCCCAGCCCCTTCTCGATGAAGTAGGGCTTGCCCGGCTCCGGCGGGATGAAGGAGCGGGCGCGGTGGCGGGTGGCGTACTCGATGGTCATGCAGAGCCTCCGGTTCCGACGTGGCAATGTCAGGCTACCTGACATTGCAGCCGCACCCAACGGTGCCCCGCCGGTCCGCTGCCCCGCTAGCGTGACCGGATCAGCCGTACCTCCTCCACGCCCAGCAGGCCCAGCAGCGGAACCTTGCCGACCCGCTGACCGGGGTCGACCACCAGCCCGGAACCGCGGATCAGGTCCAGCAGCAGCTCGGCCAGCGGAATGACCATGTGCCGGCCCCAGCAGCGTTCCGACGAGTGCCCGAAGGGCAGGTAGCCCGGGGCGGTGTCCGGGTCGAGGCCGTCCCAGCGCTCCGGACGGAAGGCGTCCGGATCGTCCCAGAGAGCGGGGTCCCGGTGGGAGAGCAGCGGCAGCAGCAGGACGTCGTCGCGCTCGCCGATCCGGCCGTCGATCGCCGGGTACTCGGGCGAGGCGTTGCGCAGGATGTTCCAGGACGGCGGCAGCAGCCGCAGCGACTCCAGGATGATGTGGCGAGGGGACATGCCGTCGTCGAACGGGGAGCCGAGCCAGAGGGCGTTGGCCACCAGGGTGGAGACGGTGAAGCACACGGGCGCAGCGGCCCTGCGGTACATCCCCATGGCGTACCGCCGCTCCTGGTACCCCCGCGCCCGCGCCGCGCGGTCGGCGAGGCCGGTGAGCCGGGCGTCCGGGCGGGGCCAGCCGGGCAGGGCGGCACCGACCGCGATCACCGACCAGGTGAGCTTGGGGGTGAGTTCGAGGTTGCGGCTCATCAGCATCCGCAGCCGGTAGGGGTCCTGGCCGAGTATCAGATCGCGCAGGAAGAGGTGCCCGGTCAGCGGCCAGGGACCGGCCAGGTCCACGTCCTCGGGCAGCGGCCGGGCCAGGGCCTCGCGCACGTCGTTGGCGATGGTGCGGGTGACCGCGGACGCCTCGCTGCGGGTGATGGACCGTCCGTGCAGCGGTTTGAAGGTGGGGCGTTCGGTCTCGGTCGCCCGGCGCGCGGCCAGGATGCGGTCGGCGACCTCGTGTCCCGCGACCCCGACGGTGTCGGGTTCGAGCCGGAAGACGTCCTGGCCCAGGTGGTCGCCGATGAGCGCGGCGAGCCGCGGGGCGAACACGGTGGCGCGCGCACGCGCGGTGGATGACGGCGGCATGGCTCCTCCGGTACGGGGGCGGGGAAGGCCGCGGCACGACGGGACACCGCCGCCCGGCCGGACCGCGTCGCGGTGCGGCCGGACAACGATGTCACCGCTACAGCGGCGGGTGCGGGATCAGTACCAGAGGTACCAGGCGTTGGCCTTGAGGCTCTTGGCGGCGGCAACGCGGTTGCGGAGGGCGAAAAGGAGCTTCATCACTGCACCTCCCCTCGGGGGACGGACGGATGACACGCGCCGCACCGGAGGGGGCCGGTGAAGATCACGTGTCGGCGACGCCCCGGAACCTTCCCGTGATCGTTGACCGATTAATCACCAGGGAGTTCAAAATCGCGGCCAGGCAGTCGGTTTCAGACTTTCGCCGATCATCGGCGCTCCGGTTTGACGTACCACCCGGCACGCGGGAACCGTACCGCCGCCGGAGGCTCCCTCCGCTGCTGGCGGACGCCGCCGACCGCCCGGATGCCGGACGGTCCGTCACCGAGAGCGGACGCGCGCCGCGTCTCCGTCGACCGGCCCGTCGGCCCCACATTGGCGAGATATGGACCCGCACGCCTCGGCTGCAATCAAGGCCACTTTTCCCCGATTGGACTTTGCCCGAGCGAGATTGGCCTTCCTAACGTGGGCGGCATGGCACCACACGAACCCTCAGGTGACGAGCGAACGGGGAAGGTCGTCGTCGGGGTGAGCGACTCACTCGCAGGACTCGCCGCGTTACGCCGCGGCATTCAGGAGGCCCGCGCCACCGGCCGGACGCTGGTGGCGGTCCGGGCCTGGGAACCTCCGGAGGGCGAGGCCCTCTATCTGCGCCAGCCGGAGCCGTCCTGGGCCCGCCTGTGGGCCGACGACGCGCGACAGCGGCTGGAGCGGGCCTTCGACCTGGCGGCGGGCGGGCCTCCGGCGGACCTGAGGATCGTACGACGCGTGGTCAGGGGGTCGGCGGGGCCGGTGCTGTGCTCGATCGCCGCGTCCCCGGACGACCTGCTGGTCATCGGCATGGCCCGGCCGCGGGGCCCGTTCGCCCGGCTGCACCGCAGGCCGGTGCACCGGTTCGTGCCGGCCCGGGCCGAGTGCGAGGTCCTGGTCGTGGCCGGCCCCCGGCTGCTGCCGCGCGAGGCCCGGATCCTCCGGCGCAGCGACCTGGTGGCACCGCCCGACCGGGCGACGGCGGGGCGGTGACCGGCGGGGGCCCGTCCGTCGGACCCGGCGGCCGGCGAGGCGGGCGCGGGCCGGTGACCGGGGTCCGTGGCGGCCTGTTCCGTGGTACGGCGGCGGGCCGCCCGCACTCCCCCTGAGCCCTGCTCAGTCCCCGGTGGGGCGGCGGGCGTAGACCTCGATCTCGATTTTCATCCGGGGGTCGGCGAGGCCGCACTCCAGCATGGTGGCGGCCGGCCGGACCTCGCCGAAACAGCGGCGCAGCACCGGCCAGCAGGGCTCGAAGTCCGCGCGGTCCGGCAGCAGATAGCACACCCGCACCACGTCGGCGAAGCCGCACCCCGCCTCGGCCAGCGCGGCCCCGATGTTTCGCAGGCACTGTTCGGCCTGCTCCACCACGTCGTCGGAGATGGTCATGGCGGTGTAGTCGAAGCCGGTGGTCCCGGAGACATGCACCCAGTCCCCGTCGACCACGGCACGGGCGTAACCGATCTGCTCCTCGAAGGTGGAGCCGCTGAGTATCGCGCGTCGTTCCGTCATGCGCGGAACGCTAGGTGACCAGCACCGATCCGTCCATCGATCACCGCGTCGCCGCCTCAGCCCTCCGCCCGCACGGGGTGCCGGCTCATGATCGAGACCCGGTTGAACGCGTTGATGGTGACGGCGACCCAGATCACGGCCGCCGTCTGATCGTCGGTCAGGACCTCGCGCGCCGCCGCACGGGCGGCGTCCTGGGCGGCGCCGTCGGTCGCGGCGGTGGTCGCCTCGGCGAGGGCGAGGGCGGCGCGTTCGGCGGGCGTGAACAGGTCGGTGTCGCGCCAGGCGGCGAGGACACCGAGGCGCTGCGGGGTGTCCCCCGCCCGCAGCGCGGCCCGGGTGTGCAGATGCAGGCAGTAGGCGCAGCCGTTGAGCTGGGACACGCGGAGGTTGACCAGTTCCACGAGGACGCGGTCCAGCCCGGCCTCGGCGGCGACCGCGCGGACCGCCTCGGACGTCTGCACCAGGGCGCGGTACGCCTTCGGGCTCTGCTTGTCGATGAAGATCGGCCGGTTGGCACCGGCCGGGACGGTACTGGTCAA
>1255266729-39382-47198
ATGCGTCGCCTCGCTGTTGCCATCTCTGCCCTACTCGCCTGCTCCTCCGCATTCGCCGCACAGACCAGCATCCCCGACAGCGCATTGCGCACCGCCGCGCAGCTACGCGAGCAAGCGCTGGCCGACAGCACCGGCTTTGCGGTGGTCCAATCATTGACCACCGAAGTGGGCCCGCGCATTGCCGGTGGCGAAGCGGGCTTGCGTGCGGTGGCCTGGGCCAAGGCGAAGTTCACTGCGCTGGGCTTCGACAAGGTGTGGACCGAGCCGGTGACCTTTCCGAAATGGGAACGTCGCAGCGAACGCGCTGCCGTGCTCGGTGCGCATGCGCAGCCGCTGACCATCACCGCACTGGGCGGCAGCCCGGGCGGCACCGTCGAAGGCGAGGTAGTGCGCTTCGAGAATTTGGCTGCGTTGCAGGCCGCGCCGGCCGGCTCGCTGGCCGGCAAGATCGCGTTTGTCGATTATCAGATGGTCAAGGCGCGCGACGGCAAGGATTACGGCAACGGCGGCGCGGTGCGCAGCAAGGGCCCGTCGGAAGCGATCCGCAAAGGCGCCATTGGCTTTGTCATGCGCTCGGCCGGCACCGACTCGCACCGCGTGCCGCACACTGGCATCACCCGCTTCGATGAAGGCCTGACGCCGGTGCCGGCCGCAGCGCTGTCGGTGCCCGATGCCAATCAACTCGCGCGACTCACCGCACTGGGCAGCACGCGCGTGCGGCTGGCGCTGGATTGCGGCTGGGACGGCACGGCCACCTCGTACAACGTGATTGGCGAAATTACCGGGCGCAGCAGGCCCAAGGAAGTGGTTGTCATCGGTGGTCATCTGGATTCGTGGGATCTGGGCACCGGCGCGATCGACGACGGCGCCGGCGTGGCGATCACCATGGCCGCCGGCCACCTGATCGGCCAACTCAAGCAGGCCCCCAAGCGCACCATTCGCGTGGTGGCCTTCGCCAACGAGGAGCAGGGTCTGTACGGCGGCAAGGCGTATGCGGCAGCGCACGGCAAGGATGCCAAGGACATGGCGCTGCATCAGATCGGCGCGGAAAGTGACTTCGGCGCCGGGCGCATCTACGCATTCAACACCGGCGCGGCTGCGCCAGACGACTCGCGTGCAGCAACCAAGCAGATTGCCGAGGTGCTTGCACCGCTGGGCATCGCGTATGAACCGAGCAAGGGCGGCCCTGGTCCGGATGTCGGGCCGATTTCTGACAAGGGTGGTGCCTGGGGATGGCTGGCGCAGGATGGCACCGACTACTTCGACCTGCACCACACCGCCGACGACACGCTGGACAAGATCGACCCGAAGGCGCTCGCGCAGAACGTGGCCGCTTACACCGTGTTTGCATATCTGGCCGCAGAAGCCGATGGCGACTTCGGCAGCCGCGCGAAGAGCGTGCAACCACCGAACGAGTAAGCGACGCGCAATGTCTGGCGCGTGCGTCGGGTGCTGGGTGTAGGCAGTGCCTTGCTGATCTGCAAGCGCCAGATGCATGCAAGAATCGCAGCAGGCCGGGCGATGGTGATTGCGTAGATCGGCTTGTTCGTCTCGCAAGTGGCAGTTGCTTTGAAGCAGCTGCCACTCGCAATGCGTCACGCCAGGTGGGCACGCATCACGTGCTCGGCAGCGGCGCATACATGTTCTGCGCAGCGGTGACGCATCGCCGCCGCTGGCACTGCACAACGCGCTTGATTGGTTGCTTTTGGTCGTCGCCTTAAACCTCGAATCTGTAGCGCGCATTCGCTTCTACCCAGGATGAGCACACACAATGGTGGCCAAGCGGCAACGCAGTGCGAACAATGCGGCGACGTTGTTGGATGTCGCCAAACACGCCGGTGTCTCGCCGATGACCGCTTCGCGCGTGATCAACCGCCACCCGCATGTCGGCGAAGATATGCGGGCGCGCGTGGAGTCCTCGGTGCAGGCGTTGGGCTACCGGCCAAATCTCGCCGGCCGCTCGTTACGCACCAGCGGGTTGCTGCGTATGGGCGTGTTGTATAGCAACCCGAGCGCGGCCTATCTCAATCAATTCATGCTCGGCCTGCTCGAACAGAGCAGCCTCACTGGCAGCCAGGTCATGGTGGAAAAGTGCGGCGCCATCCGCAGCCAGCGGGCGGCGACCGAGCGCCTGCTCGCTGCCGGCGTCGATGGCGTGATCCTGCCGCCGCCGTTATGCGACTCGCGCCAGACCATTACCGAACTCGATGCACGCGGCATCCCGGTGGTTGCTGTGGCCAGTGGCGCACCCATGGCGCAAATCAGCTCGGTGCGGATCGACGACTACCAGGCCGCACGTGCCATCGTCGACCACCTGATCGAACTTGGGCATCGTCGCATTGCGTTGATCAAGGGCGACCCCAAACACACCCCGAGCGCACTGCGCGCCAACGGCTATCTCGACAGCATGCAAGCCGCCGGCTTACCTGTCGCAGATGGATTGATCGCCGAAGGGTTGTTCACCTATCGCTCTGGGCTGCTCGCCGCGCGCAACCTGTTGGCCCAGCCGCAACCCGCAACTGCGATCTTTTGCAGCAATGACGACATGGCGGCCGCAGCGGTGGCGGTTGCGCATGGATTGGGCTTGCGCGTGCCCGAGGATGTCTCCATCGCCGGCTTCGATGATACGCCGGTGGCCACCACCATCTGGCCCGAACTCACCACTGTGCATCAACCCGTCACCGCGATGGGCCGCGCCGCCGTCTCGTTACTGGCCGATGCGATTCGTCAACGCCGCAAGGGCGACACCGCACCCGGCGTGCATCAGGTGATGAAGTACACGCTGGTCAAGCGTGGCTCCACGGCCGGGCCGGCGAAGGGATAGCGCAACAGCGCGCAGTTGCCACCACCGGTTGTCTATTGGCGCACGACATCGACCTGTGCAACGCCCAGCAGGCTCGTCAACGGAACCATCGCCGTACGTTGCTTGGGATTAACGGCCAAACCCTGACTGCGCAGGGCATCCAACAAGCGCTCGGCCAGTGGCATTACCATGTGGCGCGCCCAACATCGCTCGGCCGCGGGCCCGAACGGCAGATAGCCGGGGTGATTGTCCGGATCGAGGTGATCCCAGCGTTCTGGCCGAAACGCCTCCGGAGCCTCCCACAGCGCGGGATCGCGATGACTCAGCAATGGCAGCACCAGCACATCGTCGCCACTGCCGATGCGGCTATCAAGCGCAGGATATTCCGGCGATGCGTTACGCAGGATGTTCCATGACGGCGGCAGCAAGCGCAGCGATTCGTAGACGATATGACGGCTGGGCACTGCTGGATCGAAGGGCGATCCCAGCCATAGCGCATTCGCCACCAGTGTCGAAATACTGAGACACACCGGCGCCGCCGTGCGCCGATACAAGCCCATTGCGTAGCGGCGCTCATCGTAGCTGCCGGCTGCTGCGGTCAACGTGGCCAGGGCCGAGGCGTTGTACTGCAGTTTGAACGGCATTGCCGCGCCGGCGGCGATGACAGCCCAAGTCAACTTCGGCGTCAACTGAAGCATGCGATCCATCAACAGGCGCAATCGCAGCGGATCGCCAGCCAACAACAGATCGCGCAGATACACATGACCCACGTGCGGCCATGGCCCGCATAAATCCAGGTCAGCCGACACAGGACGCTTCAACGCTTCGCGCACATCGCGCCCGAGAGCCTGCATCAGTTTGGAAGCGTCAGTGCGCGGGATCGAGCGCTTATGCAGCGGCTTGAAGGTGGGTCGCTCCGCTTCGGTCGCCGCACGCGCATCAAGCAATCGGTGCGTCAACTCGGCACCAGCAACGCCCACCGTATCTGCATCCAGCCGGAAAACCTCCTTGCCGACGTGCTCGCCCAACAGCGCCTGCAAGCGCGGTGCGAACACCGTCGCCCTGGCAAACCCATCAGCGCTGGAAGCAAGCATGTGCCCTCCTGCTCGGTGATGCCCGCGTCCGGCAGTGCCACACCTCGCGCGGGCGAGGTCGTACTAACTCACATTACGAAGAACGCTACGAAAACACGGTGCGGCTGCCATTGCCATGGCACAGCCGCAACGCGCTTGGAGCCATTTAAAAATATTCGGTCCAAGAGGCGGACTTGAGACTCTTGCGAGAGGCCAGCATGTGCTTGATCGAAAAAAGTATCTTCATGAGCGAAATCCTTATGTAAGGAGGGATTGCCCTTTCGGGGGACTTTATCAAATACACAATCAGCGGATACTTGCGTGCGAGCGATAATGGTTGAGCCCGCAACACGAATGCTACGCATGGCTGACCGACCATGCAACGGCAGAAACTTGCGTGTGTGCACACATTCATCGACGGCCCATGCTTGCACGAGCTCCGCATCGCCTTGGAAATCAAAATTTCGCCTGAGTAGCCCTAACCCTCAGCCAGACTTTTGCTCGAGCCCTGCAAACAGCGTGGTTTTCCTGATGTTTTCCATGCTGTGCGCTTTCGGCATCGCTGACGCGAGGAGCCGGTCCGACGTTTCCAGCCAGGACGTCATCGTGACCTTCTATCGCGCTGGTTTCGCGATAAGTGCGCAGGTGCTGCAGCTGAAGGTCAGGGCGAATCAGGAAATGCGCAAACCCATTGTTGAACATAGCGCCCGGACGATGGCACTCCATCGACGATAAGCAAAGAAGGCACGCAACGGCATCTCAACTGCCAGCACGAGTGGACAGGCGTCGGCGCCACACGCAAAAAAAACCGCATCGCTTCCCGACGATGCGGCCGAATGGGAGGGTGTTGGGCGTTACCGCTGAACGGACTGCAGCGCCGTATCAAACGGCGACGGGAAGAATGCACAATGACCGCTTGGATAGGCATGACAGAACAGCATATGCATCACGGCGCGGGGGTTGCGCCGTGTCGCACATCGATGCATTTCATTCAGCGCATCACATCAGAAGCGCAAACGCAGACCTGCGTAGTAGCGGCGCTCGAAGATGTTCTGGTCGAAGTAGTGATTGGTCCACTGCGCGTACCGGCGCTCGCTTTCGCCGGTCAGGTTGGTGGCCTGGGCGTACAAGGTCAGGTGTTCGTTGACGTCATAGCTCAACGACGCATCCAGATAGCCGACGTCATCATTCCAGATCGCCAGCTCATCGCCCCATGCGGAACTATTGACCTGACTGAAACGCTTGCTGCGCCAGTTGTAGGCCACCCGCGCCTGCAGCTTGTCCTTCTGATACCACAGCACCGCGTTGGCCTGATGCTTGGAGTTGTCGCCGATCGGCAGCGTGTTGCCCTCGATGTCGGCGTTGTCGGTATCGGCATCGGAGAAGGTGTAGTTGATGTTGGTGCCGAAGCCGCTCCACCAGCCCGGCAGGAAATCGAAGGCCTGCTGGTAGCCGATTTCGAAACCCTTGATCTTGCCGCCACCACCATTGACGATGCGCTCGACGGGACCGCCCGCGCGCACGACGCCATCCGCATCGGGCAATGGCTCGATGTTGGTGACGGTGGTGGGGAACGACTTCACATCGATAAGGAACGCACCGACGCTGATCAACGAGGCATCGGCGAAATACCATTCCCACGAGGCGTTGTAGTTGGTGGCGCGATACGGATCCAGATCCGGATTGCCCGAGCGGCCGTTGAGAAACAGCACCGCATCCGATGGCAGCGACGGGTTACGTGGCGGCGTGCCGTTGACCGCATAGAAGCTCACCAGACCGCGTCCCAGATCCGGCAGATCCTGACGCGCAACCGCCTTGTTGTAGGCAAAGCGCAGCTTCTGCGCGTCGGTGATGTCCAGCGACAGATTGGCGCTGGGCAGCACATCGGTGTACTGACGATTGAGGCGGCTGGTGCCGATCGCCGGACTGACGCCATTCCATTCGACATTGCCGATGTAAACGTTGCCGCTGCTCAAGTACTGGTCGATTGCCAGCTTGGTCTGCACGATGCGTGCACCAATGTTGGCCGTCCACGGCACGCGCGTGCCGGTGCCGCCTTCCAGGTGGGCCATGAAATAGGCCGAGCTGGTTTTTTCGGTGACCTGATACGAATCGGCCGCCTGCTGATACGCCACGTTGCCCGGATACAAGCTGTTGAGATAGGCGATAGGGTCTTTCATTGCCTGCGGGTTGATCGCCGGCAGACCCTGGCTCCCCAGGCCAGTCACCTTGAGCGGATCGAAGTCGTTGAAATACGCCCAATAACCGGGAATCGAATTGAACGGCAGCAAGCGCGCTTCGGACACGCCACTGCAGGTATCCACAATCAGCGGATCCTTGTAGTAGTACAACGAACGGTTCGGGTCGGCGCAGCTGGACGACACCGGCGACAGATAACGATAGGTGTCCAGCTTGAAATCGCGCTCGCCATAGCGAATGCCGAACTGGAAGCCACGCACCACGCCCTCATCGAATTCGAAGGTGCCGTCGGCGCGCAATGCGTCCATCTTGGCCTCGATCTTGTTGCCCTGCGCCCAGGTGGACATCAGCTGCCAGTTGTCTGGATTGGACACATCGGTAGCGAGGTTCACCGCCGGATAGGTGCCGCGGAGATCCACCGATGCATCCACGGTGGGCAGGCCGTTGACGTTGGCCCACTGGGTCACGCCGCCGGCACGTGGGATCTGGTCGCCGCGCGTCACCGCCGCGTCGGCACGCGCCTCGTCGTAGGTGCGCTGCGCATCGCCATGCACCCAACGGAACGAAGCGCGGAACGGGCCACCGTCGTCGTAACGCAATTCCAGGCTGGTATTGAGCGCATCCGAATCGGCCACCCAAGCCATCGAATGCGCCTGAAAGCGGTTGTAACGGAAGTTGCCGTACTCCAGCACGCCATTGGAATCGACCACCGATCCGGGCTGCAACTGATTGGTCGCCCAACCGGTGTGCAGCTGCGCGGCAACCGAGGTGTCGTGGTCTTCGAGCTTGGTGTAGGCCGCGTCCGCCAACACCGTCCACGAAGCGTTGATGTTGAACTGGAAGGAGCCGTTGACGCCGGTGCGCTGGCGATCAGTGATGCGGTTATCCAGTTCGGTGGCAACCCAATTGTAGAAATAGTCGCGTGGCAGATTACTCGGGTCGGTATTGCTGCCGATACGTCCATTGCCGTTGAAATCGAAACCGACGTCCTGTTCAGTGGATTTTTGTGCGCCGTTGGAATAGACGCTGGGATGCTTGTTTTCCAGTGTGGCGTCCGAATACGACACCGCCAGCAATGCCCCCCAACGCTCGGTGCGGAAGCTGGCCAGCCCCGAATACAACGCGTTGGCCTTCTGCACCCGATCGCCGTACGAGCCTTCGGCCTGACCGCTGAAGGTCCAGCCTTCCGGCAGATCGAACGGTCTCCGCGTCTTCAACGAGACGGTGCCGCTGATGCCGCCATCCAGATCGGCGGCGGTGGGCGATTTGATGACGTCTACGCCACTGAACAACGTCGGTGGAATATCCACGAAGTCCGGCTGTGCGCGGCCGATGTTCGGCTGACCATACTGATCGCCGCCACCTGCACTCAGATACAACTCACCATTCATGGTGGTCTGCACCTGCGGCATGCCGCGGATATTGAGCTGCGAACCTTCGCCGGCCGAGCGCCGGATCTGCACGCCAGGCACGCGCTGCAGCGAATCGGTGACGGTGACGTCGGGCAATTTGCCGATGTCTTCGGCAGAGATCGAATCGATGATCTGCGCGGCGCTGCGCTTGTTTTCGATGGCCTCGGCCTGCGCACCGCGCACGCCCTTGACCATCACCTTGTCCAGTTCGGTGACGCCTGGAGTGGTGGCAGTGTCTTGTGCGCTCGCACCGCCGGCAAGCAGGGTGAGCGCAGTCGCGAGTGCGGCGGCCAATGGGGTATGGCGGGTGTTCGAATGCAGCTTGTTCAT
>1267424806-7255559-7264461
ATACCGGCTCAGTAAGGCGAGCGCGGTCAGGCACAAGGTCAGGGCTGCAGCAAACGCGACACCACTTCGCGAGAGGGCCGCTGGAATGGCGGCTCCCTCCCAGCGGGCCAAGCCGAAGGCGATCACTGCTGTGACGACGGCAAACAGAACGGCCACCGCCAGCACGAGGAGCAGGAACGCTGTGGAGCCATGGTTCACGGGTGCACCGCCTTGGTGAGGTTCCATCGGCAAGGGATTAAGACGATCTCGAGTAAAACCACCCGGTGAGCAGGTTGAATGTTCTTCGGCGACAACAGGGGGTTGTCCGATGAACAACTGAGCGGGAGGGCGCGTGGGCGCCAAGGGGAGACGATCGGGGCGGCCGTGGGCGTCACCGCGAGGTTCTTGTTTGGAGATCAACCAACTGGTTGAACAGATCCGGTCGTGGCTGGACAGCGCCTCAATTTCTGTGGTGCAGCTTCATGAGCGTCTCACTCCGGACCACTTCACGGCGGGTGCGGTGCCCGAACTGCGCCGACTGCGCGATCTATTGTCCGGTGAAGTGCTGCCGTGGGACCTGGTCGAGGCGGTGGCCGATGTCTGTTTTCCTAAGGAACCAGTCGGCCGCGCCGAACAACGTCTGCAGGCAGCACGGGATTTATGGCAACGAGCCCGGGTCAGCCCGACTCCGCTCGCAAAAGGGACGCACGAGCTGGAACTCGCCCACGAACTGCTGGCAGCTAAAGACCGCACCATCGAGGTGTATCAGGAACTGCAGGTCGTTCGGCACGCCTACGAGACTAGTGAACGCAGTCGGGCCCAGGCGCTACAGATCGCCACCCTTCTCTTCGCCATGCTCGGGCAGGCGCAGGCAAAGGTGGCAGAGCTGAAACGTCGGGTCGACGCCCTACAGGTAGTGCCGCCAAAGAAACTGGAGGTGCATACAAACCTGGAGCTGCGCCTATCGCGCGCGCAGCGACAGCAAAACGACCTGCGGCAGCAGTTGGCACGTGCACAGCAGGAGAGGGACACTGCCCAACAAGTTGCCGACCACGCCGCACGGCGTATTCAGGGCCTGGAAGCAGAACTGACTACCTTGCGGGAGTGGACAGAAGGCGATAATCCCAACCTCGTAGAGCACCTGACTGCTCAAGTTCCTCAGTCAGGATTGCAAGCGATCTCTAACGATGACGCGGATCTAGACGACGTCGATCTCGCTTTGCAGAAGGCCCGTGTCGTGCTCGATGAGGAACACGACACTGTTCAGCAGGCCGCCCAAGAAATGGGATATCGGACGCCTACGCACCCGGCCTCTCGCAGTGAACCGGCGGTGATGATTGTGCCTGCGCAGCTGCAGCACAGACACCAATCACCCTCCTCTTATCGAGCAGCCGAAGATCCTTCCGGTTTGTCCCAAATAACCCGGGACAACCATCCGACCAGCTCTGCTGCTGCCCCCCAAGCCGACGGCCAACTGGCGGCAGCGGAGCTGGCGAGCCGCAGCACGTTGGATGGTGACCGGACCGCGTTGTACGGCCGCGAGGCGTACATCGCCGACGAGCTGCAGCGCACGATGCTGCCCGAGACGCTGCCGCGCCCGACCGGCGTGCGGCTCGCCTCGCGCTATCTGCCCGCCGCGGAGACGGCGCGGGTCGGCGGCGACTGGTACGACGCGATCCCGCTGCCCGGCAGCCGGGTCGCCCTGGTCGTGGGCGACGTCATGGGGCACTCGATGACCTCGGCGGCGATCATGGGCCAGCTGCGGACGACCGCGCAGACCCTCGCGGGGCTCGACCTGCCGCCCCAGGAGGTCCTGCACCACCTGGACGAGCAGGCCCAGCGGCTCGGCTCGGACCGCATGGCGACCTGCCTGTACGCGGTCTACGACCCGGTCTCGCACCGCATCACCATCGCCAACGCGGGCCACCCGCCGCCCGTCCTGCTGCACCTGGGCGGCCGCGCCGAGGTGCTCCGGGTGCCGCCGGGCGCCCCGATCGGCGTGGGCGGCGTGGACTTCGAGGCGGTCGAGCTCGACGCCCCCGCGGGCGCCACGCTGCTCCTGTACACGGACGGGCTCGTCGAGTCCCGCCTGCGCGACGTGTGGACCGGCATAGAGCAGCTGCGGGAACGGCTCGCCGCCACCGCCCAGTTGACGGGCCCCGACCACCCGCCGCCCCTGGAGGCCCTCTGCGACGAGGTGCTCGACATGCTCGGCCCTGGCGACCGGGACGACGACATCGCGCTGCTCGCCGCCCGCCTCGACGGGATCGCGCCCAGCGACGTGGCGTACTGGTTCCTGGAACCCGAGGACGCGACGCCGTCCCGGGCCCGTCGGCTGGCCCGCAGCGCCCTGGTGCGCTGGGGCCTGGAGGACATGACGGACTCGGTGGAGCTGCTGGTCAGCGAGGTCGTCACCAACGCCGTGCGGTACGCCTCCCTCCCTGTCACGCTGCGCCTGCTCCGCACCGACGTGCTGCGCTGCGAGGTCGGCGACGACGTGCCGCAGCTGCCCAGGCTGCGGCAGGCGCGGGCGACGGACGAGGGCGGGCGCGGCCTGTACCTGGTGAACTTCCTGTCACAGCGCTGGGGTGCGGCGCGGCTGAGCACGGGCAAGGTGGTCTGGTTTGAGCTCCAGCAAAATTAGGCGGTTTCAAAAGTAAGATACTTAACCTTGCGGACAAATAGACACAAAACTATGTTACCGGAACTAACGGTGGCCGGATTGCTTGACCAGCCACGATGGAAACCGTGGCGAAACGGACGCACGCGCTGAGGCTGGAGTGCCGAAACGGGATGTCCATCACGCGCCCGAAGTTCTTCGGTATCCCCGGCCAGCCTCAGCGGCCTGCGACCGGGCTGACGGCGTGTGAACTACGGCAGACACGGCTTGCTCGGTACGACCGGACCGCATTGGACCTGGCCGGCCTCGAGCTGTCCCGGGGGGGCATCCTTGAGGGGCGTGACCGGCCGCGAATGGATGATGCCGACCTGGAGCCGGGCCTGCCCGCCGTGCCTTGCGAAAAGCTCGGTGTGGCAGTCTGCGCGGCTTTCAACTCCTACACCGCCCGTCCCCAGCGCATCCTCGTTCCCGCTCACACAGGCCATCGTGTCAGGGGGCCGAGGGCAGCTTGTTCCGCATCCGCGAACAGGCACACCTCCCAGCTCACACGATCGACACCCTCGCTTTTGCCCACCGCGTCCGCGGCGGCCCCTTTCCCACCGGCTGCAACCTCGACAACCTCGTCAAGGAAAACCTGGGCGAGATCCGGCGCAAGCTCCGCTTTCCTACCTTCGCCCCCGGGCTGCGGCCCGGTGGCATGAGCGGAATGTCGCCCGAGAGGCACGACGCCGACCCGCGCGAGGACGCATCGCTGGTCGCCCGGACTTGGGAGGCGATGGTCACCACCCGCACCCTCGCCTGGGGAGCCGGAAAGCCGTTCTGGACCCACCTCGACGGCGACACCCGCCCCGGCTCCGCGGAACTGGTCGACGAGCACATCGCCGAACTCACCGGAGAACAGCCGCAGATCGAGGCAGCCGAATGGGCCGCCCGCATCCGGGAGGAGGGCCGAATCATGCGCCCCACCACCCCGAGCATCAACAGCCTGCTGCTGGCCAACCTGGCCGCCGCCTGCATCCCTGCCCCCGAGCCGGTTCGGATCATCGCCGACCTACTCCAGACCGCGGGTGAGATCCCCTCCGCCCGAGTCCTGCAGGCCGAGGATCTCTATATGGCCTGCCAATACCTCGGCACCCAGCAGAACCTCGACGTCCGGCACCGCAGCACGACCGGCAAGACACTCACCAAGCCCCTGCGAGAACCCGTCGCATGGGCCCTCTGGCAGCTCGCCCAACCGGAATGGACGGCGGCTCAACGGCACTGGCGCGAGGAAGCGCGCACGACCGCTACCGGCCACGTCCGCCTCCGGGAGCTGAAGAAGGAACGAGAACGCATCCGGGGACGCCTCGCCGCGCTCGTCGACTGAGCACTACCGTGGTCGAAACGCCGAGGACACCGTGGTATTCAGCGTCGGAATACCGGGCGCCGACTCACCTCCACTCGAGCGGAGGTGAACCGCCCATGCGTACTACGACAGCACCCCGATCGAGGTGCTCTCCGCGCGAGCGGAGGTGAACCGTTCGGGAACCGCCCCCGTTGGAGTTCGGCGCCCCGCCTGGGCAGGAGTCGCAGGCGCAGCCCTTCACCGCACTGCGCGCACGTGTGCACACCAGGCCCGGACGGAGGCGGATCGAATGCGATTGTGACGGATGGGAACGGTGTTGTTTGACCTGATTTTCCGATAGAAATACAGGCGAGGTGCGTCTCAGATTTGGGTGCGCATCCCGTAGGGACGACGTAACTCGCCGTCGAGACCGCGCCCGGCCGCCCCACACGGCGCCGGGCGCGAGCCTCCCGCACCTGGAGACTCCGATGCCCCCGACGCCCTCCTCCGGTACCGACCGGATGTCCAGGACCACCGTCTTCACGCCGCGACTCCACGCCCTGCTGCGCGACCACCGCGGCGAGGACGTGTTCCGGCTGGACGCCGACACCGTCGGCGTCGCCGGGCCCGAGCAGAGTGATCGGATCCTCGCCGCCCGCCCGGCCACCGAACGCGAACGCCCCACCTTCAAGCCGCTGCACGGGCGTTCGATCCCGCGCACCGAGGCGTCCACCGTCATGCAGGCCATCGGCCGCGACGTGCGTACGGCGCTGCGCAAGCCCGTGCAAGGGGACGTCGACCTCTCCGGCGAGTGGCCGCACGTCGGCCACGTCCATCTCCGTGATCTGATCCTGGGCGCCGACCCGTACCGGCTGCGCATCCTCATGGACCGGACCCTGGAGTTGACGCCCAAGCTGACCTGGTCGGTGATCGCCGTCGGCGCGGCGCTGCCCGGCAGGCTCCGGCCGGGAGCGCCCGTCACCAGCATCGCGGGGCTCACCGCGAACGCCACGGGCTACAGCGACCGCCGCTACGCGATGGGTCTGTACCGGCGGGCCGCGGCCCCGGTCTGCTTCACCGTCTCCACGCTCGTCGCCAACGCGTACTGGCTGGGGGCGCCGTTCGACGACGACACGCCGAACGAGCACATCCTCTACGAGTCCATGCGGCTGCTGCCGCCGTCCTGGAACATCCTGCGCAACGCGTCCCCCGAGTACCCGGCCATCGACGACCGCATCGGCGCGGGCGACGACGTCCTGCTGCTGCCGCTGCTCAGCCACCGCGACCCGGCGCTCTGGGAGGACCCCGACGCGTTCCGCCCCGAACGCTGGGCCGATCTCGACCCCGACGACCACCCCGGCTACCTCCCCTTCGGCCATGTCTCCGAACGCTGTTGGGGACGGCACATGGTGATGCCGCTCGCCGGTCTGCTGCTCGACGTCCTGCGCGCCGACGGCATGACGGTCGACCCGGGCCAGGCCACCGCGAAGGTGCCCCTCGCCGGCCTCCTCGGGGTCGACAAGGTGCGGCTCGTGCGGCCGTGAGGCCGGGAGGCCGGGAGGCCGGGAGGCCGGGTGTGAGTAATGCCCCATGGCCGCAGGGGGGTTGGGTCTAGCGCTCGACCCTCGCGGCAGGGCATGGTGGGGGTTCGCAGTGCGGCACACGTGTCGCACCCGGACCCGTCATGGGGTTCGACCGCAGGGAGTGATGGACATGGCTGCGAACTACCGGCGCATGAGCGCCTCTGTTCACGGGAAGTGACCCCGGCCGCCGGGGCCGACCCCGGACGCGCTCCTGCGTTTGATCATTGAGGCCCAACTGACCTTCCCCGTCGCCGCGTTCGGTGCGGCGTCGGCGTGGCTTCGGCGCTGGCCTCGGTGCTTCTTTTCGACGTCGGACGCGCGTCTCCTTCGGCCACTCGGCATCGCACTCGCCACTCGCCAGCTCCGCCCCGCCGACGGAGGAATCCCATGACCACCATCCTGATCGAACTCGCCGCAGGAGCCCCCGAGTTGCTGCTCGCGGCCGTTGTCGTGATCGCCGTGACCTTCCTTGCCGCCCTCGCCATCGCGGTCCGGGGCACGGCCCCGGAAGAACGCGCGACGGTCTTACGCGCCTTCGCCCAGATCCTGCCGGTGCGCAGGAGATAGGCCGGGCCGATGGAACAGCGCCGTCCACAGGAACGGCTCGCCGAACAGCGGCGAGCCGTTCTTCTCGTCGCGCATGCGGCGCAGTTCGACCTCCGTCAGGCCCGCGAAGATCCGGCGCAGCGCGTCCGCGTCGTAGGCGAGGCCCCCGTGCAGGCCCCCGTGCAGGCCCGCCGTGCGGTAGAACTCCGCGTCGGACAGCTCGGATCCCATGCCGTTCTCACCGGCCGCGAAGCAGGTGAGGGCGAAGTGGCCGCCGGGCGCCAGGACGCGGTCCAGGAGCGCGAGATAGCTGATCCGCCGGTGCGGCGGCAGGTGGTGGAAGCAGCCGGAGTCGTAGACCAGGTCGTACGGCCCGGTCAGCGAGGCCCGCGTCAGTTCGAAGACGTCGCCCTGGTGGAAGCGCACGTCGGCGCCCGCCTCCTCGGCCCGGCCCGCGGCCCAGTCGAGCGCGGCGGGGGAGAGGTCGACGGCGTCCACGTCGAAGCCGAGGGAGGCGAGGTGGAGGGCGTTGCGGCCGGGGCCGCAGCCGATGTCGAGGGCGCGGCCCGGGGTGAGCAGTCCCCGCTCCACGTACGAGACGAGGTTTTCGTCCGGTTTCGCGGCGAAGAACGGCACGGGCTTGCCCCGGTCCGCGTAGAAGCCGTCCCACCAGGCCGCCCCTTCGGCGGTCCACCGGTCGGCCTCCGGCGCGAACAGGGTGTCGAGGAGCTTCAGCACGTCGTCGATCGTGTGGATGTCGCGGTCCATCAAGTCCCCTTCGGTAGGGGGTAATTGTAGGTGGCGGCTGTTGTGTAAGCCCAGGTCAGGGGGTGTGAGGGGGGCTCTCCCGAAGCCCTCCGGCGGGTGCCTGGAGGTCTCTGGGGGAGAGGTCCGATCCGGGGCGTCGGTCAAGGCCTCACGGGGCGTGGGTGCCCGCGTGGGGTGCCCGTACGGGGGCGATCTCGGCCGCGGGGGAGCGGCTTTTCCCGTGCGAACACCGTGTTCACGTGTTCACGTGTTCACGCGAAGTATCCCCAGAAGTAATCGTGGCTGGTTGGATGTGCGGGCGTCCGGACACCGGCCGCTCCCGGCACGGCCGGAACCAGCAGCAACACCCCCCACTCCCAGGAGTCTCAGTGCCGCACTCAGCGCTGCGCAGGACCCACGCGACCGCGATCTCCACCGTGCTCGCCGCCGCCACGCTCGCCGCCGTCGCCCCGTCCGCGACCGCGGCGGCCGACGCGCCTGCCGCCCCGCCTTCGCTCAAGGTGCTCACGTACAACACGTTCCTTTTCAGTAAGACGCTCTACCCGAACTGGGGTCAGGATCACCGGGCCAAGGCGATACCGGCCGCGGACTTCTTCCAGGGGCAGGACGTCGTCGTGCTGCAAGAGGCGTTCGACAACTCCTCGTCCGACGCGCTCCAGGCCAACGCCAAGGACCGCTACCCGCACCAGACCCCCGTGATGGGCCGCGGCAAGAGCGGCTGGGACGCCACCGGCGGGGCCTACTCCTCGGTGACCCCCGAGGACGGCGGCGTGACGGTCCTGAGCAAGTGGCCGATCGTGCGCAAGGAGCAGTACGTCTACAAGGACGCGTGCGGCTCCGACGCGTACTCCAACAAGGGCTTCGTGTACGCCGTGTTGGACGTGAACGGCACGAAGACGCACGTGGTGGGCACGCACACCCAGTCCACCGACCCGGGCTGCGGCAGCGGCGAGGCGGCGGCCACCCGCGCCAAGCAGTTCAAGGAGATGGACGCCTTCCTCGCCGCCAAGAACATCCCGGCGGGTGAACAGGTCATCGTGGCGGGCGACTTCAACGTCGACTCGCACAGCTCCGAGTACGCCTCGATGCTCGCCGACGGCGGCTTCGTCCCGGCCGACAGTCGCACGGGCCACCCGTACTCCTTCGACACCCAGGACAACTCGATCGCCGCCGAGCGCTACCCGGACGACCCCCGCGAGGACCTCGACTACGTCCTCCACCGCAAGGGGCACGCCCGCCCCGCCTCCTGGCGCAACAACGTGGTCAAGGAGCAGAGCGCGCCCTGGACGGTCTCCAGCTGGGGCAAGAAGTACACGTACACCAACCTGTCGGACCACTATCCGCTGACGGCGGGCTGACCTGAACGGAGTGAGCCCTCACTCATTGACGGAGTGAGGACTCACTCCGTATCGTCGTCGTCATGACAGCACCCAAGGAAGCCCCCAAGGAAACATCCAAGGAAACATCCAAGGAAGCGCCCAAGGAGAACCAGACCGTCGCCCGCCGTCGCGCCCCCAGCATGTCGCCGGAGCAGCGCCGAGAAATGATCATCCGGACCGCGATCCCGCTGATCGCCGAGTGCGGCGCCTCGGTGACGACCGCGAAGATCGCCCGCGCCGCGGGCATCGGCGAGGGCACGATCTTCCGGGTCTTCGCCGACAAGGACGAGCTGTTGCTGGCCTGCATGGCCGAGGCGCTCTCTCCCGAGCACGCCGTCCGTGAGCTCGACGCGATCGACATGTCCCAGCCGCTGCCCGACCGGCTCGCGGAGGCGGCCGATGCGCTCCAGGCGCACATGGCCAGGATGGGCGCGATCGCCGGGGCGCTCGGGCACTTCGGCGGCAAGCACCCCGGCACGGTGCGCGGCGCGGGCCGCAGCGAGTCGACGACCCGTATCCGCGCGGCCCTCGCGGAGCTGATGGAGCCCGAAAGGGCCACTCTGCGCCGCCCGCCCGAGCAGATCGCGGCGCTCTTCTTCGGGCTGCTGTTCACCCAGCCGCGTACGGAGGACGAGCCCGACCTGACCTCGGGGGAACTGGTGGAGGTGTTCCTGCACGGGGCGCTCTCGGGAGGCGCCGAGTGA
>1267749248-2926237-2933757
ATGAAAGCATTAGTCGTTATCGATATCCAACGCGAATACATCTCGCCAGGCCGTAAGTTCCAGATCCATGGCATCGGTCCATCACTGAAGAACGCTTATGCGATGCTGCGCTTCGCCCGTACGCAGGACTGGCCCATCGTGCATGTGCAGCATCTGCAAGACGGCGAAATATTCAACCGAGAGTCTGACGTCTCCGACTTCATCGACAGTTTTGTACCAGAGGCCAACGAGGTGCTGGCGGTCAAGAACAACTACTCATCGTTTTCCTCTCCTGCCTTTGTCAAGTTCGCGGCGGATCACCCGGATCATGAGTTTGTCGTCATTGGTTACGGCACCACGATGTGCTGCCTGTCCACTATTGTGGACGGCTACCATCGGGGCTACCGTTTCGCGTTGGTGGAAGATGCTTGCGCCGCCCTGGCAGTTGGCGAGCACTCAGAGGCCTCGATGCATGATCATGCCGTCGCCATTCTGGGACCGTTTTCCCGCCGCACGAACACCGAGGAAGAAACCACGCTGAATTCATTTACTGCAAAGATCTGACCGTCTTTACAACGTTACCCTATTACCAGAAAGAGGTTTTCATGCAAACCGTTCACTCTCCAGCTTTGATGCCTTGCCAAGCAAGCGCAACCGGTACTTTGCAGCTCACGCAACGTGTTGCGGGTCCGGCTGATGGCCCGCCTATCCTGATTGCCACCATGCACGGCAAAGAAGCGGTGCTGGCTCCGCCATTGGCAGACTTGGGATTCCAGGTGTTGCTGCCGCTTGAGTATGACACCGACCTGCTGGGGACTTTCTCCGGCGACGTGCGGCGCCCAGGCACGGCGTTTGAGGCGGCTTTGGAGAAAGCGCGCCGCGCTTGTATAGCTACTGGCGTGCCACGCGCGATCTCCAGCGAGGGCTCGTACCGGCCATGCCAGACCCTGTTTCCCGCCGCCCGCAACGCCGAGATACTCGCCTTTGTCGACTTGGAGAGCGGGCAAGAGTTCGTGGAGTACATGACCGATCTGCCCACGCGCTTTGTCAAAGACCGGGTTCCGGCAGATTTTTCTTCTCCCCAAGTGCAAGCCCTGTTGTCGGCAATGGGGTGGCCCGACGTGCGCGCGATGGTTGTTCCGGAAGACCCGGGGCAAGGCGTGGTACAGCCCGAGTGGGTATTCAAGGGATTGGCTGACGCCCCTTCTCTGATTGAAGCGATGCGAGTGTGCGCTGCCCACTCCAGCGACGGCTGGGTGCATCTGGAAAGCGACCTGCGCGCGCATATGAATCCTACACGCATGGCTGCAGTCGCTCGCGTGGGTGAGCGTTTAGTGCAACGCCTGCGCCGCCAAGGTTATGGCCAGCCGCTGCAATGGGCTGCCTGAAGAGACGGATCCCGCTTTCAAGCCGCCTGCAAATGGTTGCGATTGCAGGCTGTCAATGACAGCAAGATGAGCGCGTCCCAGGGACATGGTCATCTTGCTTCATTTACTCTGGCCGCGACATGGCGAGCTGAAGCCAATTGACAAATGCCTGCACCGAGGGATCGCGCCGCGGCCCATGGCACAGATAGAAGGAGCGCGGACTCACCAGCCGTTCTTTTAATGGTGCGACCAACAGTCCTTCCGCTAACAGCGAGTCGACCAGCGGCGAGTTCCCCAGAGCGACGCCATGGCCCATGGTGGCCGCCTGGATCAGCTGATCCAGGTGGCTGAAGCGAAAACCGATATCGTTCAACTGCAGGTCGGCGCCCAGCTGCTCGAACCAGTAAGGCCATTGCAGCCATGGCCAGGCGTTTTGCGGATCGCCTAGATGCAATAAAGTGTGATGCTGCAAATCGTCCACGCAAGTCAACTTACGCCCGCTGCGCTGCAACAGCGCCGGGCTGCATACTGGAAACACCTCTTCCTTGGCAAGACAAATATCGCTGTCAGCTGAAATCATGTCCGGGGAACAGTAGCGAATCGCGATATCCACCACGCCTTGCTTGAGGTCGACCAGGCGATTGTCCGCGTCGATATGCAGTGCGACTTCGGGGCATTGGGCACGGAAACGAGCCAGCCTCGGCACCAGCCAAAGCGCTGCAAATGAAGTCGTGGTGGATACCTTGACGCCGCGCTGGGTGAACTCTTTGCGCAGGCTGGCTACCGTTCCCGACAGATGATTCAGCGACTCATTCACTGCTTCAAACAGCACTCGTCCCTGCTCGGTCAACTCTAATGCCCGATGGCGTCGCTCAAACAGCACCAGGCCCAAAGATTCTTCCAGCTTCTTGACCTGTCGGCTAATGGCCGATTGGGTGAGAAAAATCTCATCGCCTGCCTTGGAAAAACTCAGCTGCCTTGCCGCAGCTTCAAAACCGACCAACAAATCCAGGGGGGGAAGCCGTCGCGTCATATGGGGTAATCGTCCTTTTGGTGCAAATTGCTGCGGTTAGTAAGAAAAATGATTGGCAAATCGAGCAGCTGCCATTTGAGCGGAATTTTAAATTGCGTTGATCCCTAATACATCGTTTAGCAACGATTCTTGATCGCATATTACGTAGTAATTTTCACTAAAAAGACGATTACTCCTACTTGTAGGTGCGACAATTTAACATATGATATGTGGCAACATTTTTAAAAAGAACAGACCTGTCTGTTTTTTGTTACAAATCATGGATAATTGAAGCGCCTGCACTATCCATTTGGCGTGATTGTGGGATAGCATCCAATCGGCGGAAGTGATCCGGATTGCAACATGTCCCTCATGCCGTCGATGGTAAAACCCGCACTACTTGAGCATTCCATGCTGCCCGAAAGGCAGTCCACAACTAAAGGAAGGTGCTACTTATGAAAATTCTTTTCACTCTTAAAAATATGCTTACTCGCCAAAAAAGCCTGAAGGCATACGCCTGGTACATCTGGTATTGAACCTGCAAGCCATCACCTGATTTACAGGGATGCGGTTGGAGCTTCCAACCGCGTTCGGTGAAGCCCTGATCGGCCCGCCGGACGCGGGCCTCCACTTCATGGAGAGCATCGATGCCAAGTACTGGCAAGCACATTCGAACTACTGTTTTTACACCTAGGCTCCAGGCTCTTTTGCACGATCATCGCGGCGAGGAAGTGTTCCGGCTGGATGCGAACACCGTCGGTGTCGCCGGGACCGCATTGACCCACCAGATCCTCAGCGCCAGGCCGGCCACCGAATTCGAGCGGCCGACATTCAAGCCCCTCCACGGACGCTCCATTCCCCGCGCCGACGCTCTGAAATTGATGCAAGCGATCGGCAGCGATGTGAGGGCAGCATTGAAGAAGCCTGTATCCGAAACGGTCGATCTTGCGGGCGACTGGCCGCACGTCGGGCACGTTTACTTGCGCGATCTTGTTCTCGGTGGCGACCCGTACCGGTTGCGCATCCTCATGGACCGCATACTGGAACTGACGCCCAAGCTGACCTGGGCGCTCATCGCCGCTGGAGCGGCGCCATCCGTCCGGCTCCAACCGGAAGCATCCGCCATCGCGAAACTGACCGCCAGCGCCTCGACTTATAACGACCGCCGCTATGCCATGGGAATGTATCGCCGCACAGCCGCCCCGGTCTGTTTCACCATCTCCACGCTGGTCGCCAACGCACTCTGGCTCGGATTGCCATTCGACAAAGACACCTCGAACCGCAACATCCTGTATGAGGCCCTGCGGCTGCTGCCGCCGTCCTGGAACATCTTGAGGAACGCGTCCCCCGAGTACGCCGCCCTCGATTCCCGGATCGGTCCCGACGACGATGTCCTGATCTTGCCGCTTCTCAGTCACCGCGACCCGGCAATCTGGGACGACGCCGATGAGTTCCGTCCCGAGCGCTGGGAGAGCATCAACCCCAGCGAGCAGCCCGGCTACCTTCCTTTCGGCCACACCTCCGAACGCTGCTGGGGACAGCATATGGTGATGCCCCTGGCCGAGAGGCTTCTCGATATCCTGCGCAACGACGGCCTTGCCGTCAGCCCGCGGCAAATTACGGCTGAAGTACCGCTTGCCGGCCTGCTTGGCGTCTTCCAGGTCAAAGTCGTCCGGCAATAAGGTGAAGTTCCTTTGCTTGCGAAGTTGACCATATCCGCTTGATCCAGCCGCCGCTGCCGCTCCCAGGCAGCACCCGGCTGGTACGATCCCGCAAAGCCGGGCGCGCATAGATCGACAGCGATCTGTTTCGCGCTGCGGCGCCGCTTACCTCGAGCCATCTGTGCTGCCGAGGGACTGTTCCTGTCACTTTGCGTAAATCCTATCAATTTTGACAGTTGTTCAAATATGAATTGAGGAACAATCTTGCTGCGGACTTCATGTTTGCGGAGCAGCAGATATGCATATTGAACGTTGGAAAAAAGATAAATATCTCGCCCCGTCTTCCCACCTGAACTCTGCCTTACCTTGATGTCTCAGTACCAGCCTGGATGTCGGATAAACATCTTGGCACGCTACCGCCACCGCCATTACATTAGCGGATCGTGCCGCCGTCTCAAGATTGCCGGAACTCCAGGCAGTAACGTGTATTCCTTTGTCTTCACAAGCCTTACCTTTCTTAACGAAGTTGATGCGAGGAGAAACAATGCGAGCTTCACAAATACGGCGTCATCTTGGCAGCGCAGCGACAGCGTTGCCCCGTACCGCGTCACGTGCGTTAACCGCGCAAGACGGTGCCAGCGAATTCTTGCTCAATCTTGAATTCTCGCCGCGCGACTATGTCGCCTACCTGCTTTCAATCGATGCGGAAATCGAACACTGCCTGATGGTGCAGTACCTGTACGCGGCCTATTCCCTGGGCGGACCTCAGGTGCCGCCGGTGTTTCGCGATACGGTACGCAACTGGCAAGAGGTGATTCTTGGCATTGCCAAGGAAGAGATGGGGCATTTGATCTCTGTGCAAAATGTGCTGCGGCTGATTGGCGCGCCGCTGCACTTCGAGCGCGAAGATTACCCGTGGGATGTGCCGTTTTACCCGTTCCCGTTCATGCTGCAGCCGCTGACCCTGGATTCGCTTGCCAAGTATGTGTACACGGAAGCGGCAGTGGGCTGGAATGGCGGCGCCCTGGGCGATGAAATCAGGGCGCGGGTCGCCACCCAGACTTCGAATCCGCACCAGGTCGCGGAATTATTCGACACGCTGATTCCGCTGGTGGAAGACCCGCTGTATCTGCCCGACTATGTATTCCAGCCCGACACTTTTTCATGCCAGGCTAATTTCGCCGAATGGGGGCGGGGCTACCAGGGCGGCAACCGCGGCAACAGCGAAGGCAGGAGCGTAGGCAAGACGCCGGACGTGCTGGTGGTCCCTGTGACTTGCCGCGACGATGCGGTGAACGCCTTGAAGGCAATCGCCAAGCAAGGGGAAGCCCCGCATGGATCGGAACCGTCGCATTTTGTGCGGTTTTTGCGCGTGTACGTTGAAATGCGCGCGGCGCAGAACAATCAACCCTGCAGCCTTGAGCAGTGGAACAATGCGCGCCCGGATGATTTCCTGGCGGATGCATGGGCGCACTCCTACCCTGACATCGGCGCGGCGCTCCAGGCCAGCCACGGGACATGGAGTGCATCGCGCCCGGTTGCGATCAATCCCTATGTGTCGCTCGATACCGACGAAGAGCCGGAGCAAGGGGGCACGCCGGCTACGGCAATCACCGATCCGGAATCGGCACTGTGGGCGACGCTGCACAATGTGCGCTATCGCATGCTGCTGACCTATCTGATCCACAGCTTCACGCTGTACGGCGGCTTGAATGCAGCGGGATTGATCACGCCACGCGGCACAATTGTGAATGCTACGTTCGGGGAAATGTATAACCTGCGCGCCATCTCGGAAGTCCTGATGCAATCCCCGGTTTCTGCGACGGATCCCAATGCAGGATTCGCCGGTCCGCCATTCCAGATGCCCTACACACTGAACAGCCCGTTCGGTGAAGCCGACCGCTGGATCGGTCATCTCGACCTGCTCACCGCTTCCGAGGGCTTGATTGCGGCCCTGCTGGCGACCAGCAGCCCGGCCCGGCATGCCTACCTGCACAGTTTGCGCGAAGCGGATAAAAGCATGATCGCGATTGCGAAGCGCATTTTGTCCGGCAGCATCGATCCCGCCTTACTTTAGGAGCCCGCCATGCCGATCTTAGAACTCCGCATCCTGCCGCCCATCGCCATCGGACGCTTGGGAGCTGCAGCAACACCGCTGGAAGCGTTTGACCTGGAAGTCAATCCCGATCAGCCGTTTGACTACCGCCGGATCGTGCCGCGCCCGAGCTTTGACGTCGATCCGGCGAGCGGCGAAATCCTGCGCAGTTATGTACCGGACACCATCCGCTTCAAGGATGAAAACAAGAAAATCCGGCCGGTCGCACCTTTCCTGGAAGTCTATGCGCGCACCAGCGAGCTGCCGGAAGAACTGCAGCCATTGACGCTGGCCTTGCTGCAAGCGGAAAACCTGGACCTGAGCGCGCTGCATTGGGATATCGATCTGGGCAACATCAAGATCTACCGCCGCACCAATAATAAAAACGACAAGATCCACGCCAGCCTGCATACCCTGAAAGACCATCAGCGCCATGCGATGGAAGGCCATTGTCCCAATTTTCACCCACGCAAAAAACTGCCGCTTGGCTACATCCAGTTCATCAAACCGAGCGCGCTATTCCCGGAAATCCGGCTGCGCTATACGCCGGCTGCCGGCATTGTGTATGGCACCCGGATGAAACGGCGCGAATCGTACCAGGACCTGGAGTTGCACGATGATCCGGTGATCGATCACGAAGACCTGGTGCTGTACGACGAAAAAAACGGCGACTGGCTGAACTACACCGAAAGCACCGGCCCGACGCTTACCAACCCGGCCGGCATCTACGCCGGCTACGCCGATAAAGACGGCAACCAGGTCAGCTGGGGCTACCTTGACGATGAATGCGACGGCGTCGCGCGCATCGGCTTGACGCGCAAGGATGGCAGCCAGTTATGGGCGCACGGCTATATCGGCGCCGGGCCGCCGGCGTTCGCGCCGGACACGCTGCCGATCCGGGTCGTGTCGGACGAAATGGAGCAAATCCTGTACGGCCCGGAAGTGGCGGAAGAAAGCGTGTCGCTCGACGCCGCAACGGAAATCGTATTACGGGCCCTGGAAACGGTGCGACTGATGAATTCGGCCGTGATGAACGGCAACCCATTCAATGGGCAACTGAACGTGGCGAGCACCATGGTGCGGCAAAACAGCGCCGATTTCGAACGCTATTACGAACCGATTGCAGCTCCATCCATCGTCGACAACCTCGCCTTGCGCGCCTTGCATGAGCGGGTATTCAGCACCTTGAGCGCCGGTGGCGCGCCATGGTTCGCCAAGGTATTGCGCCAGCCTGAGGAAATCGGCGACCTGTCGTCGGAAGGATTGCGCAAGATGCCGGCCCTGATGCGCGGCGCCGATGGCCGCAGCCTGACCCTGACCCGGCGTCACATCAACATGGTGATCAAGGCCGCGCGCAATGCGATGTTTGGCCAAACCAATCCAGACGGAGACAAAAATGTCCGGTAA
>1267769729-1101194-1107932
ATGGCGCAAGAGCGAGTCGACAAGCACAGCGACGACGAAGGCTATGACAGCGGCTACGAGAGCGGCCCTGAGGACGACGCGGCCGCTGCCGGTCAGGAGCGGCGCGAGAAGCTCGGCGAGGACGTGGACACGATCCTGGACGAGATCGACGGCGTGCTGGAGGAGAACGCCGAGGACTTCGTTCGCGCGTACGTGCAGAAGGGCGGCGAGTAGCCGCGGCCCGTGGTGCCGGGTCCGGAGTGGGGCCGGTGCCGCGGGGCAGGAGGCAAGCCCGGTGCCGCCGGTGCCCTGAGGGTGCCGGCGGTGCGGGATCACGGGAGAGATGGGAACCAGAGCACGTATGGACAACACCTCCGCTGGGGCGGGTTTTTCCGGGCCTGGCCTGCCGTCGGCGTACTTCTCGCCGGTTTCGTCGTCGTTCGCGGATTTCCTGCGGGTGGCCGCGCCGGAGTTGCTGCCGGCGCGGCGGGTGCCGGCGGGTGCGGGGCTGGATGTGCCGCACGGGACGACGATCGTGGCGCTGACGTTCGCGGGCGGGGTGCTGATCGCGGGTGACCGGCGGGCGACGTCGGGGAATCTGATCGCGAGCCGGGACATCGAGAAGGTGCACGTCACCGACGAGTATTCAGCGGTGGGCATCGCCGGTACGGCGGGGCTGGCGGTGGAGCTGGTCCGGTTGTACGCGGTGGAGCTGGCGCACTACGAGAAGATCGAGGGTGTGTCGCTGTCGCTGGACGGCAAGACGAACAAGCTGGCCGGGATGGTGAAGGCCAATCTGGACATGGCGCTGGCGGGGCTGGCCGTGGTGCCGTTGTTCGTGGGGTACGACCTGGAGGCCGAGGACGCGAAGCATGCGGGCCGGATCGTGTCCTATGATCCGGCGGGTGGCCGGTATGAGGAGAACGCCGGGTTCGCGGGGGTCGGGTCGGGTTCGCTGTTCGCGAAGTCGGCGTTGAAGAAGCTGTACGACCCGGATGCGGACGAGGAAGCGGCGGTGCGGACCGCGGTGGAGGCGTTGTACGACGCGGCGGATGACGACACCGCGAGTGGTGGGCCGGATCTGGTGCGGCGGATTTTTCCGAGTGTCATCACGATCACCGCGGAGCAGGGTGCGGTGCAGGTGCCCGCGGAGCGGACCGCGGTGGTGGCGGAGGCGGTGGTGGCCGGCCGGGCCGAGCGCAATCACCATCGGCCGGTGTGAGGCCGTTGATGTTCCTGCACGCTGATCATTCGAGCGCCGGTACGCCGGAGAACGTGGAGCCGACACCGTGACGATGCCGTTGTATGCCTCTCCCGAGCAGTTGATGCGGGAGCGCTCCGAGCTGGCGCGGAAGGGGATTTCGCGCGGCCGCAGTGTGGTGGTGCTGAAGTATTCCGGCGGGGTGCTGTTCGTGGCGGAGAATCCGTCGGCGACCTTGCACAAGGTGTCGGAGATCTATGACCGGATCGGGTTCGCCGCGGTGGGCCGGTATTCGGAGTTCGAGAATCTGCGGGTGGCCGGGATCCGGCATGCGGATTTGAAGGGGTATCAGTACGACCGGCGGGATGTGAGTGCGCGGGCGCTGGCGAATGCGTACGCGGCGTCGCTGGGCAGTATCTTCACCGAGCAGCTGAAGCCGTTCGAGGTGGAGGTGTGCGTGGCGGAGGTGGGGGCGACCGCGGCGGAGGATCAGCTGTACCGGTTGACGTTCGACGGGTCGATTTTCGATGAGTCGCCGTTCGTGGTGATGGGTGGTCAGACGGAGCCGATCAGCGCGAAGCTGAAGGATTCGGTGGATCCCGGGCATGATCTGCCGGTGGCGCTGGCGACCGCGATCGAGGGGTTGCGGGCGAGTGCGACCTCGTCGAACGGGAATGGTGCGGCGGCGGAGGCGGATCAGATCAAGCTGGAGGTGGCGGTCCTGGACCGGGCTCGTCCGCGGCGGGCGTTCCGGCGGTTGTCCGGTGCGGCGCTGGAGGCGTTGTTGCCCGCGCCGCAGAAGGATGAGGCTGCCGGCGAGGATGCGCCGGAGGGTGGCGCCGCGCCGGAGTGATCGTGGTGTGCTGAGAGGGGGTCGTCCGCGGGTGCGGGCGGCCCCCTCTGTATGGGGTGGTCAGGGTTGGCGGATGACGTGGACGTCGGATACTTCGAGGAGTCCGTGGAGGTGGACACGGGCGCGGGTCTGGCGGGGGTCGATGGTGAGCCGGTCGCGGCGGGCAAGGTGGAGCAGACGGGTGGCCAGTGGCAGGACGAGGTGCCTGCCCCAGCAGCGTTCGCCGGCGTGGCCGAAGGGCAGGTATCCGGGGTGGTCGTCGGGGTCGAGGTGGCGCCAGCGGGCCGGTCGGTAGGTGTCGGGGTTGGTCCAGTGGGCCGGGTCGCGGTGGCTGAGCAGGGGGAGTAGGAGGAGGTCGTCGTCCGGGCGGAGGTGGGGGGACAGGGGCGGGAATTCGGGGGAGTGCCGGCGGAGGATGTTCCAGGAGGGTGGGAGCAGCCGGAGGGTTTCGTGCAGGATGTGTTCGGTGGGGGTGTCGTCGTCGAGGGGGGCGGCGAGCCAGAGGGCGTTGGTGACGAGGGCGGCGACGGTGAAGCAGATCGGTGCGGTCATGCGGCGGTAGAGGTAGAGGGCGAAGCGGCGTTCGGCGTAGGTGTCGGCTTTCTGCACGGTGGTGGCCAAAGTGGACAGTGCGGTGCGGTGGCGGGGTCCGGGGCGGAGTGCGGCTGCTGCGACGACGGCTGCCCAGGTGAATTTCGGGGTGAGTTCGAGGCGGCGATCGGCGAGAGCGCGCAGGGCGGGTCGTTCCGGGCCGAAGACGAGTTCGCGCAGGTACTTGTGCGGTGTTCGGGGCCAGGTGCCGGTGAGGTCGGGGGTGCCGAGGGGCTGGTCGAGTGCGGTGCGGACGTCCGCGCCGAGGGCACGCATCAGGGTGGCGGATTCGGGCCGGGTGATCGGGCGGCCGAGGACCGGTTTGAAGGTGGGGCGTTCTTCGGCTCCGGCGGGCCGGCTGCGCAGCACCGAATCCATCAGCGCGGCGCCGGCGATGCCGACGGTGTCCGGTTCCAGGCGGAAGAGGGTTTGCCCACGGAAACGGTCGAGAAGTTCGTGTATTCGGGGGGTGAAAATGACGGTTCGTGCGTTTTCGTCGCGGGCGGGAACGGTCACCGAAGCTCCTTCTCGCCGTGTGGGGTGGCGACGCGGACGCCGCCACCCCACACGAATCCGCCGAAGTCAGATCCAGTTGTACCAGGCGTAGGCTTTGAGACTCTTGGTGGGCAGAATATTCTTCACCAGGCGGACGAATTTCACCGAGACCTCCTGAACGTGCTGGTGTGCCGCGCGGATGCGCGCTCTGGAAGACGGTAGATCCGGATTCGTCGGCGGCTCAAGGAATCGCCGGTAAATATCCCGGAATGCAGTAGTCGGCGCTTACGAATTGCTCCTTTTGTGCAAGGTGTTGTTTTCGGAAACATCGGCTGGTACTCAGCGCGGCCCTGCGCAGACGGCGGAGGTCCGTGAAGGGTCCCTTCACGGACTCTGGGTCTGTGAAGGGGCCCTTCACAGACCCGAGAGAGGTCCGGCACGCACCCACCAGGTGGTCGCGCACCTCGAGCACCTCCGCATCGCCCGCGGTCGGGCGCAGTCGACGAAGAGGGCAGGCGCCATCGATGATGACGCGGCAGCCACGGCTCACTCTGCTGATCACGGGGCCTCGACCAACTTTGCCGGGGCCCTGGAGGCGTGCACCAGCAGCAGGTACTTCATGTCGGGCTCCCTTGCCGGTCGCGTGCGGCCCGGGTGGCCGTACGACCTCACCACGAACAGCGGGCGCCGGGAAGGACACCTCCGGCGGGAATTCTTTCCGCGGCGTTCAGGAGGACATGGGAGCTGAGCGGAAATTCTGGTCGGCGAAGTCCAGCAGGTACGGCAGCGTGGCACGGGCGGTGTGCCAGGTGTGGTTGAACCCGTGCTCGGCGTGGACGACGGCGTCCTGCCCGCGGCGGTGGAAGTCCCCGGCGATCCGGTGTGCGGTGGCCACGTCGGTGGGGGCGCCCGTGCCGACGGCGAGCATCACCGAGACCGGCTGCGGGAACGGCATGGTCTGCAGGTACTTGCGGGGCGTGCTCGCCGCGATCGCAGCCTGGTTGCCGTTCAGGATGCCCACGGAGTCGTTGAGGTCGTCGTAGGGCAGGGCGATCAGCAGGGTGCCGAACTCGCCGAGGTGATGCAGGCCGATGTTCAGCGCCCCGAAGCCGCCGCCCGACATGCCGCCGAGGGCGCGGTGGCCGCGGTCGGGCAGGGTGCGGTAGCGCTGGTCGACGCCTTTGACGATGGTCTGCGCCAGGTAGGTCTCCAGCTGTGGCCCGCCGGGCACGTTCAGGCATTCCCAGTCGACGCTGGGCTGGCCGGCGGTCAGGTCGACGCTGACCACGATCATCGGCTGGATGACGTGGGCGTCCTCCAGGCTGCGGAGGGTGTCCGGGGCGTCGCCGGAGGTCAGCCAGTCGGCGGGGCCGCCGAAGGGGTAGCCGTGGATGAGGTAGACGACGGGGTAGCGGCGGTGGGCCTGCGCCGGATCGGAGTAGCCGGGCGGGAGGATCACGTAGTTGTCGCCAGAGGGCACCGCGTGCGCCGGGTCGGGCAGGCTCAGCACCTCGGTCCGTTCGCCGCTCTGGCCGGTCGGCGCCTTGCCGGCGACGGCCTGGGTGGGGCCGGAGTCGTCGCTGTCCCCGGTGAGCAGGCTGCCCGCGGCCGAGGCGGCGTCTCCGCCTCGTTCCAGCAGCCGCCCGAGGTCGGACGGGGTGCGCACGTAGCCGACGTAGGTGTTGACCGCGGTCACCGCGGCGATCAGGACCAGCACCGCGGTACCGGTGATCCCCCAGCGGCGGAACCGGCGATGGTGCGCGAGCGCGATGGTCACCGCCAGCACGGCCACCGCCGCGCCGGCCGCGGTCAGCCAGATCAACGGTGATTCGAGCGGGCCGAGGTCACGGGCCTGCGAGGTGACCGAGGGCGGCAGGATCGGGTCCACGCCCCGCTGGATCATCGCCGGACCGCCGGCGCCGGGCAGCCGCGACCGCCGCGGGAAAGGAAACGCACGCTCGAGCCCCTGCCACGAAATCGGGGGCGGGCAGGATCGCCCGCGCCTCGAAGATCAGGTTAGGAACGCGGCGCTGTGGATTCGTTGAGAGCGGGTAAAGGGCCGGTCAACCGTGCCGGAGGAGTCACTCGGCCGGATCCGGGTTGCGGTAGATGGTCAGCGCGCTGGGCCGGGACCGGAACCGGAATTCACGCCCGAGCGGGCCGACCTCGCCGTCGGTGGCGACGCGCCGGTGCCCGTCGCGCAGCCGGACGTGCAGGTCCGGCAGATCGTGCTGCCGGTAGACATGGCTGGCGTGCAGGCTGCCGGTGAGCATCGCGAGCAGGAACCGCGCCCGCGAATACGGCAGATCCGCACGCAGGTAGCGCACGTCGAGCAGACCGGTGTCCAGGGCGGGCCTCCGGGACGGCGCGAAGCCCTTGGGCGCGTACGTGCCGTTGCCGACGAAGAGCAGCCAGAACGCGACCGGTTCACCGTTCAGCTCCGCGTGCAGCGGCTTGGCCCGGCGCAGCACCCGGGCGAGCGCGATCGCGGCGGACGGCCATTTCGGATGCTTCTCCTGGAGTTTCTCCCGTATCCGCACCATTTCCGGGTAGCCGCCGAGACTCGCGGTGTTCACGAACCAGCGGTGCCCCGGCCCGCCGGCGCCGCTGATCTCGACCTCGCCGAGATCGATCCCGACCGCGTGGCCGCCTTCGGTGGCCTCGTCCGCGTCCGGCATCGAGCGGACCCCGACGTCGCGGGCGAAGTGGTTGAGGGTGCCGGTGGGAATGAGCGCGAGCGGGAGCCCCCGTTCAGCGGCGAGCGACGCGACCGACGCGACGGTGCCGTCGCCGCCGGCCACGCCGAGCGCACGGACACCGCCGTGCGCGTCGATCTCCTCGGCCAGCTGATCACGCAGGTCACGCCCGGGATCCGGATACCGGAGGACGGCCTTGGGCCAGGCGTAGCGAACGTCCTCGGCCGGGTCCTGGCCGTCGATCCCGGAACGCGGGTTGACCAGCGCGAGCATGTCCTCGCCGTCGACCATCAGCGGCGCCTCCGCCTGATGCGCGGTGCGGGCACGCATCTCCGGGCGCAACGGCCACCAGTGCCGGGTCAGTGTGGCCGCCGCCGCGCCGATGACCAGCCCGGCACCGACGTCGCTGGGCCAGTGCACCCCGGTGTGCACGCGGGAGTACGCCACCAGCCCGGCCAAAGGGAACAGCGCGAGCCCGGCGCGCGGGGATTCCATCGCCACGGCAGTGGCGAACGCGGCCGCCGAAGCGGCATGCCCGGACGGGAACGACGACGAAGTGGGCGGGCGGCGCAGCCGGCGATGCGCGGGCACCTCGTGCGCGGCCGGACGGCGACGGGGGAACAGCGGTTTGCCCACCAGGTTCGCCGCCGCACTCGCCCCGGCGACCGCCGCGATCCCGCGCAGCGCACCCCGCCGGGCAGGGCCCTTGCGGACCGCGAGCACGGCCGCCACGCCCCACCAGAGCCGCGATTTGTCCGCACTCCGCGACAGCAGCGTCAGCAGGTCGTCGGCACCGGTCCGCGGCAGGGCCGCACTTCGCCGCACCAGCTCCCGATCATGGGCTCCCACCTGGCGAAACGCCTCACCGAAGCGGTGCAGCGGGGAGGCGGGGCGGGGGCGCGGCAGCGGGTCCGGATCGTCCAT
>1268145612-7497278-7505233
ATGACGACCACACCCGACAATGTTCCCGGCACGTCCTGGTCGGGCGACGACCAGCAGTGGTGGGACTGGTACATGACCCTGGCCGGTAACCCGCCGACCGAACCCACCGCGACGCGGCCGCGGCCGGTGCACTCGACCGTCGACGCGGCCTCCGACCGCGAGGTGCTCGCCAGCCTGGACGCCCGATATCCGTTGACAGACAATGCGATCGAGCACTTCCGCGGCAATGGCTACGTGCGGCTGCCAAACGTGCTTCCGCGCGGGGTGCTGGCCGCCCTGTTCCGCCGCGCGAACCAGCTCCTCGACCGCGAGTACGGCCCGGCCAATCCGGGGCGCTTCCTGGCCCTGGAACAGGTCTGGCGCAGCGATCCGCTCATGCGCGGCGTCGCGCTGTCGCGCCGGCTCGGCGATATCGCGGCGCAGTTGCTGGGCGTGGACTCGGTGCGCCTCTACCACGACAACATCCTGTCGAAGGAGCCCGGCTGCGGCCGGACGCCGTGGCATCGAGACTCGCACCACTATCCGCTGGATACCCCGGCCGTGTGCACCTCGTGGATTCCCCTGCACCCCATTCCCGCCGAGATGGGTCCGCTGGGCTGCCTGCCCCGCGGCGCGGCGGCCGACGCCCTGGGGTCGATTCCGCTGTCGGTCGAGGATCGGTCCTACGACGAGCGCGTGCAGGCGACGCTGCGATCCCTGGGCGAGGCACCGGACGCCACCCCGTACGCGGCCGGGGAGGTCTCCTTCCACGCGGTCGACTGTTTCCATACCGCCGGTCCCAATCGCACCGCGGCGCCGCGGCGGGTGCTGTCGTCGACCTACTACGCCGACGGCGCCCGGGTCGTCGAGCGGCCCACCATCCTCAGCGGTAGCTGGGCGACGTTCCTGCCCGGCGTCGAACCGGGCGGCCTGGCCCTCTCGCCGCTCAATCCCGTGGTCGGCTGCTCGCCCTCCGGCGCGTGAACGCGGTCCGAATCGGTCTGCTCGCGCTGTGCTGGGGATCGACCTTTCTCTGGATCAAGATTGCGTTGCGGGCCCTGAGCCCGGTTCAGGTCACGTTCTTCCGAATGCTCATCGGCGCAGCGTTTCTCGCGCTCATGGTGTTCGCCTTCCAGCGCAGGCGCCTGCCCCGCGACCCCGCCGTCTGGGGTCATCTGCTGGTGTCGGCCGCGCTGGCGAACGCGATCCCGTACCTGCTCTACACGATCGCCGAGGAGGGGATTCGTACCTCGTCGGCCGGTGTCATCAGCTCGACCACACCGATGTGGACGCTGCTCACGGTCGCCGTCTGGGGCCGGAGGGCCGAGGGGCGCGCCCCCAGGCAGGTGAGCGGCCTGCTGATCGGATTCCTGGGCTGTGTCCTGATCTTTTCGCCGTGGCGGTCCGGCTCGGACCTCATGAGCCGGGGCGGGCTGGAGTGTCTGGTCGCCTCGGTCTTCCTCGGCGTGAGCTACGTGTACATGGAGAAATTCCTTGCGCGCCGGGACATCTCGCCCATGATGCTGTCGGCGGGCCAACTCGCGGCGGCGGGCCTGCTGCTGACGCCAGCCCTGATGGTCGAGGGCGCGCCCGCACCGCATCCGCGCCTCGACGCCCTGCTCGCCCTCGCGGTCCTCGGACTGCTCGGCACCGGGGTGGCCTATGTGCTGAACTATCGCGTGATCTCCGACGGCGGTTCCGTTGCGGCGTCGGTGGTGACCTATCTGCTCCCGGTGGTGTCCGTCGTTCTCGGCGCGACCGTGCTCGACGAGCCGCTCACTCCGATGACGCTGGCGGGCACGGCGCTGGTACTGCTCGGGGTCGCGCTGCCGTCGACGCGGAAGCGGGTGAAACGCGACGGCCCGAGGACCCCCGCCGCACCGGCAGTGCGGTGAGGGTGGGGAAGCCGAAGTTGTTGTGCCACACCAGGTCCGAATCGGGGACGGCGAGGTGGAGGTGGGGGAAGCGGTCTAGCAGGGCGGTGAAGGCCACCTCGGCCTCCATACGGGCCAGGGCGGCGCCGACGCAGAAGTGGGCGCCGTGGCCGAAGCCGAGGTGCCGGTCGGTGGGGCGGGTGATGTCGAGGCGGTCGGGGTCGGGGAAGTGGGCGGGGTCGTGGTTGGCGGCGGCGACGGCAATGTGCACGAATTCACCGGCGGGGATGTCGATTTCGCCGATGCGGACGGGTTCGGCGGTGTAGCGGACCGTGGACAGGTGGACCGGGCCGTCGAAGCGGAGGAACTCGTCCACCGCGGCGGGCATCGCCGCGGGATTCGCCCGCAGCTCCCGCATCAGGGATTCGTTGCGCAGCAGGGCGAGTGCGCCGGTGGTGAGCAGGTCGACGGTGGTGCCGTGCCCGGAGATCAGCAGCAGGACGGCCGTGTCCATCAGCTCCTGTTCGGTGAGCCGGTCGTCCGCGTCGCGGGCATGCACCAGGCCGGACAGCAGGTCCGCACCCGGGTGTATGCGCTTGGCCCGCACCAGATCCCGCAGGTACTCCCGCATCGTCTCCATGGCCGCGTCGCGCTCGGCCCCGACGATCCGGAACATCTCCCGCGCCCAGCGCCGGAACTCGGCCTGATCGGCGCGCGGGACCCCCAGCAGGTCGCAGATCATGCCGACCGGCAGCGGCAGCACGAACGCCGCGAGCAGGTCCACCTCGTCGTGCTCGGCCATCCGATCCAGCAGCGCGGCAACGGATTCCGCGATCTTGGGCCGCAGCGCGGCGACGGCCCGCGGGGTGAACGCCTTGTTCACCAGCGTGCGCAGCCGGGTGTGGTCGGGCGGGTCGCTGTTGACCATATTGTGGCCGAGCCGGGTGAGCGGCGCGTTCGCGGGGGCACCGGGGTAGGTGCGGCGGAACAGTTCGGCAATGCCGTTGGCGCTCTTGCACAGTCGCGGATCGCGGAGCGCGGCGCGGGCCTCGGCGTAGCCGACGATCAGCCAGCTCACCACCCCCTCGGGCGCATGCACCCGCAGCACCGGGCCGCGTTCCCGCCAGCGGTGATAGTGCGCGTGCGGGTCGGCGTAGAAGTCGTCGTCGAGCGTTTCGATCGCGCTCGCGGCCGCGATATTCATCCCGAAATGATAGGCCGCAATCATCAATTTTCCATCCGGGTTCGATAATTAATAAATAATTTTTTGCGATACCGCCGCGCGACCGAAGCGACTCACATACTCTTCAGATGCGCCCGAGATCCGGGCGCGAACGTGGAAACACACTCGAACCAGGAGGTGTAGTCATGGCGCTTGTTCGCATTGTCAAGCGGATGAAGCAGGGGAAGAGCCTGAAGCAGTACGCGTGGTACGGCTGGATCTGATTCCGTAACGCGTCACTTCCGCACTCGCGCCCGAATCGGCTCGCCGTATCGGGCGCGAGACCCACCCGCCGTTCAGGAATATCGCCATGTCTGCACATCATATTGCCGGACATTCCCGGACCGTCCTGTTCGCGCCGCGAATCGCCGAGCTCTTCGACAAATACCGCGGGCAGGATCTGTTCCGGCTCGAGCCCGACACCATCGGGATCGCGGGAGCGGACCTCATGGACGCGGTGCTCGCCGCCCGGCCCGCCCGGCCCGACGAGCGGCCCACCTTCAAACCCGTGCACCACCGCCCGATCAGCCGCGCCGACGCGTCCACGTTCATGCGGGCGGTCACCGCCGATGTGCGCGCCGCCCTGAAGACCCCGCTGGACACCGATATCGACCTCACCGGGAACTGGCCGCAGCGGGCGCACGATTACGTTCGAGATCTCGTCTTCGGCCACGAGGATTTCCGATTCCGGGTGCTCGTCGATCGCCGCCTGGAGTTGACGCCGAAATTGACCTGGTCCGCGGTGACCTCGGGGGCGGCACTGATCGGCAGAACCGGTTCGGCCCGGCCGCTGTCGAAACTGGCGGAACAGGTTTTCCGGGCCGGTAATTTGAGGGACCGCCGGTACGCGATGTATCTGTATCGCCGGGTCGCCGCGCCGGTCTGTTTCACCGTGGCCGCGCTGGTTACCAGCGCCGTCTGGCTGGCATCGCCGTTGCCGCCGGAAATATCCAATCGCAATATTCTGCTCGAAACCCTCAGATTGTTGCCGCCGTCCTGGAATCTGCTGCGGCTCGAGGGGCCCGAATACGCGGCCGTCGATGACCGGATCGGCGTGGGCGACGATATTCTGCTGCTCCCCCTGCTCAGCCAGCGCGACCCGCGCCTGTGGGAGGCGCCCGACGAATTCCGCCCCGAACGCTGGGACGAACTCGACCCCGACACCCATCCCGGCTATCTGCCGTTCGGTCACGCGTCCGAGCGCTGCTGGGGGCGGCACATGGTGATGCCGCTGGCCGAACGCATTCTCGACATCGCCCGCCGCGACGGGCTCGCGGTCGACCCGGACCAGATCGTGGGCCGGGTCGAACTCGACGGTCTGCTGGAGATCGCCGGCCTGCGCGTGCGCGCGAAACCCGTTGCTACCTGACCAATCCCGTGCGATGCGCGTACGCGATGGCCTGACCGCGGTCGCGCACGTCGAGCTTGGCGAACAGCGAATTGATGTGGCTCTTGACCGTGCTGACGCCGATGAACAACTCCTTGGCGATCTCGGAGTTGTTGCGGCCCTGGGCCATCAGGCGCAGCACGTCCAATTCCCGATCGGTGAGATCGGCGGTGGGCGGGGGCGCGGGCGCGCCGAGCGCGGAGACCAGCCGGGCGCCGACATCGGCGGCGAGGGTGGTGTGCCCGCTGGCGACCGAGCGGATGGCGGCGGCGATCTCGGCGCGCCCGGCGTCCTTGGTGAGATAGCCGCGGGCCCCGGCGCGCAGCGCCCCGGCGATGGAGGCGTCGTCGGCGTAGGTGGTCAGCACCAGCACCGAGGTCTCCGGGTGCGAGGCGGTGATCGCGGCGGTGGCGGCGACGCCGTCGATGCCGGGCATGCGCAGATCCATCAGCACGACGCGCGGGGCCAGGCGACGCACCAGTTCCACGGCCTCCGCGCCGTCGCGGGCCTCCCCCACCACCCGCACGTCGGGCAGCAGCGACAGCACCGTGGTGAGGCCGTCGCGCACCGTGGTCTGGTCGTCGGCCACCACCACCGTGATCACGGCGTCGCCGCGCGAAACCGCGGCACCCGGATCCGCACCGTCCATCGCCCGTCCTCCTTCCGCGCCTCCACTGTGCCACCCGAGGCGGCCAGCCGCTCGCCCATCCCGAGCAGACCCGCGCCCGACCCCGAGCCGGTGAGCGAACCACGCTGGGCGGCAAGCGGATTCGTAATGTCCACGGCGAGCCGGTCGCCCTCGTCCCGCAGCGACAGCGAGACCGGTTGGCCCGGAGCGTGTTTGCGCGCATTGGTCAGCGACTCCTGCACCGCGCGGGTGATCGCGACGGCCGCCTGCGCGTCGATGCCGCGCAGTTCGGTGTCGGTGCGCACCTCGACCTGCCCACCGGCGCCGCGATGTTCGTCGGCCAGGCGCAGCAGTTCCGCGGCCAGGTCGATGCCCTCCGAGCGCAGCGCGCCCACCACGCGGCGCGCGTCCTCGAGGCCGGAGATCGCCAGTCGGTGCGAGGCGCGGACGCGGTCGGCGGCACGGTCCACCTCGCCCGCCTCCAGCAGGGCGTCGGCGGCGTCGAGCTGCATGACCAGCCCGCCGAGGGTGTGGGCGAGCACGTCGTGGATATCGCGGGCGATGCGGCCGCGTTCGGCGAGCGCGGCGGCCCGGTCGCGTTCCGCGCGGATCACCCGATTCTGTTGCAGCAGCAGGCGATTCTGCTCGGCGGAGATGCGCGCCTGGCGGCGGCTCCAGCCCATCAGGCCGATCACCGCGGTGCCGACGAGCAGGTTGAGCAGCATCCGGGGCCGCTCCTGGGCGACCGTGAGCGAGGCGCACGAGCTCAGCAGGGCCGCCGCCGCAATGGCCAGGCCGACGACCGGCGAATCGTCGGCCAGCGAAATGGCGACGAACACGGTCGCCAGCGCGGTGATCGCCGAGGATGCCGAATATGCGACGGTGAGGCCGCCGCAGATCGCCATGAGCGACAGGGACACTCGTATCGGCCAGCGCGGACGCACCGGGGCCACGATGAACAGCGCCCACCCCACCCAGGACACCGCGATCAGCGCGAGTTCCCACCGCTGCCCCGGCAGGCCCGTGCTGATCACCGCGCTCACGACGGAGACGAGACCGACCAGGCGCAGCAGCCTGCTCAGTCTCGTCGGCGGTGTGATCGTGACGGCCATCCGGTTCAGTGTGCCGCAACCAGCCGGAACTGTTCGGAACGGCGGAGCAGCACCGCGCTGCGGCCCACCCGGTTGAGCGCCAGCATGAGCAGGATGACGCCGACCGCGGTGACGATGGTCGCCCCCACCGAATGCGCCCACACATCCACCCCGATGCGCACCGCGAGCAGCACCAGCCACAGCAGCGACCCGACCCATCCGGTCCGCGCCAGGATCTGCCCGTCCGCCGCGCGCAGCTGCGACAGCTGCCCCATCGCCGCGCCGACGGCCACGCTCAGCACCGCCGACAGCACCAGCAGGGCCACCGCGACGGTACTGATCTGCACCCCGGACACCGCCGACTTCAGCTGGAACACACCGATCACCGCCAGGATGATCGGCATGCGCCACATCCGCCGCTGATCGAGCACCTGCCACCGCATCTGCCGGTACATGATCCAGCCCAGGATCAGCACGATCACAGCGCCTTCGAAGACCGTATTCTGCATGCCGTTCATGCCTCCAGCGTCGGCCGAAGACACCCTTGGACCCACCACCCGCGGGTGGAATGCGGGTGGAATTCAGGCCAGCAGACCCAGATCGCGGCGGCCGGGGCCGAGGATCGCGGTGGGGTCCGCGCCCAGGACACCGTGCAGCAGTTCGTGATAGATGTCGCGGAAGTCGACGGTGGCCTTCAGGTCGCCGTTGTCGAGGTCGGTGAGGCTGGGTTCGTCGCCGTGGAAGCCGGGTGTGATCGAGGACCCGGCGAGGAAGACCGGGCCCGCGGTGCCGTGGTCGGTGCCCTGGGAGGCATTGGCGCGCACACGGCGGCCGAATTCGCTGTAGGCCAGCAGCACGACGTCGCGGCCGCGGGGGTGGGCGGCGATATCGCGCAGGAACGCCGACACCGCCTCGTCCAGGCGGCCGAGCAGCTGTTCCTGGGTGTGGCGCTCGTCGGCGTGGGTATCGAAGCCGCCCAGGCTCACCGAGTACACGCGGGTCGGCACGCCCGCCTTGATGCAGCGCGAGACCAGGTCGAGCTGGGCGGTGAGCGGATTGCCGCCGTGCGCGGCCTTGGCCGGGTGCAGGGCCGAAAAGGTCTGCGTCACGGTCTGTTCCGCGCGGTAGCCGGTGCACACGCAGCCCTGGGCCGGGGTGTCGCTCGGATCGGCGACAGCCAGCCCCGCCAGCGCCGCGGACAGGTCGGGCGGCAGCGGGGCGGTGGCCGGATCCAACGCCGCCGCAGTATGTTTCGCCCCCATCGCCAGCTGCGGCAGCACCGAGCCGATATTCACCGCGCGCACCGGGTCGTCGCCGGTGGCATCGAGCCAGCGGCCGATCCAGCCGGTGGGCACCGGCTGGTCGGGCGAGGCGGTCTGCCAGATGTCCATGGACCGGAAGTGGCTGTGGTCCGGTTTCGGGTAGCCGACGCCGCGCACGATCGCCAGTTGCCGGTTCTGCCACAGTTCGGCCATCCCCTTCATGGCCGGATTGAGGCCGAGCGCGTCGTCGAGGTGCAGCACTTCCTCGGGGCGGTAGGACAATTCGGGTCGGGCGTCGTGATAGGCGTTGTCCGCGTAGGGAATCAGGGTGTTGATGCCGTCGTTGCCGCCGTACATGGTGAGCACCACCAGGATTCCCGCGCCCGGCGGCAGCGGTGTGGTCCGCGCGCGGTGCGCGAGCTCGTCCCAGGTGAGGGTGGCGGCCCCGAGCACGCCCAGGGCGCCCAGCACACCGGAGCCGACGAGGAACTGTCTGCGAGTGACTTCGGGCAT
>1280943588-7496069-7502097
ATGGACTCTTCCGGATACGCACCGGAATGGTTGCGGCTCCGGGAACCCGCCGACACCGCGGCGCGGGCGGCCGACCTGGTCGCCCTGCTCCCGGCCAGTCCGGCGGTCATCCGGGATCTCGGCTGCGGCACCGGGGCGATGGGGCGCTGGCTGAGCGGTCGCCTGCCGAAACCGCAGCGGTGGATCCTGCACGACCAGGACCCGCGCCTGCTGGAGATCGCCGCGCGCAGCCTTCCGCCGGGGCTGAGCGTGGAGACGGAACAAGCTGACGTGACCCGTCTCAACCTGACCGGAACTTCGTTGGTGACAGCTTCCGCCTTGCTGGATCTCCTTACCAAGGAGGAGATCCAGCGCTTAGTACAGTCCTGTGTGGACGCACAAAGCCCAGCGCTGTTCACTTTGTCGGTGACCGGCTCGGCTCAACTTACGCCAGCAGACGCGGTGGACGAAGCACTCAATGCCGCGTTCAACGACCACCAACGCCGAGACGGAAAGTTAGGCCCAGAAGCCGCCGCGTTCACCGAAGCGGAGTTCACCAAGCACGGCTGGACTGTCCACACCAGACCGGCACCATGGCGGCTCGATCCGGAGCACCGCGAACTCATCGACACCTGGTACCGCGGATTCGTTGCCGCGGCACGAGAACAACAGCCAGACCTGGCCGTGCCGGAGGATCGGCAGATCGCCGAAGTCACCGTGCACCACCGGGATTTACTCGCTCTCCCCTGATTCCCGGCGGGCCCGGGCCCGGCGTTTGCCCTCGTGCATCGCCGCGACCCGGGCGACCGGGATCGTATGCCCCTCAGCCACGAGATCCGCCGGAAGTTCCTGTGGTTCCGGCAATTCCTCCGCCCACGGATCCGCGCTGCCCAACAGTCCTACCGCGGTCTTCACGGTGAAATCCGCCGGTTTGACGTGGTCCGCGTCCGCCCAGCGCACCGGGAACGACACCGGCGCGCCCGGCCGGATCCGCGGGCTGTACGCGGCCGCCACGGTCGCCCCGCCCGCGCGGGTCGAATCGAGAAAGACCTTGCCGTGCCGGTCTTCCCGAATGAACGCAGTGGTCGCCAGCTGCGGATCGATCCGCTCCGCCCGCGCGCCGACCGCCCGGGTCGCCGCCGCGACGTCCTCAAAGGACAGACCGGGAACCAGCGGCACGAACACGTGCACGCCCTTGGACCCGCTGGTTTTCAACGCACCGGCGAGCCCGGCGTCGGCCAAGGCCTGCCGCACCAGCCGAGCCGCCTCGACCGCGACGTGGAAGTCCGCTCCCTCCGGCGGGTCGAGGTCCATGATCAGATCGGTCTGGCCGACCGGCTCCACCCGGGTCAGCGCGGGATGCAGTTCGACCGCGCGCTGATTGCCGAACCACAGCAGCGTCCGGCGGTCGTTGCACAGACCATAGGTGACTGTCCGCTGTGAACTCTCCGCCCACAGTTTCGCCCGCGGCACCCACTCCGGCGTGTACTTCGGCAGGTTCTTCTGCATGAACGCGTCCTGCCCGCGCAGCACCCGCATCACCGACAGCGGACGGTCGCGCAGCACCGGCAGCAACCGGTCCGACACGGCGTCGAAGTAGTCGACGAGGTCGCGTTTCGTCACCCCGGCGTCGACGAACAGCTCCTGGTCGAGGTTGGTCAGGGAAACCCCTTCGCGCACCTCATCCGCTTTGGCCATACCGTCAACCCTTGCCGACCAGCGCATTCCGGTCAACCGCTTAGACGAGCGGTTTCCCTTTCCGCACCCGCCGCCGGAAGTCCGCGAGGCACGCGTCATAGGGAAACCGCCGCACCCGCAGCGGAAGCGGTTCGACCATTCGGCCGATCCCGCGCATCAGCCGATCGAACCGGCGCTGGTCCGCCGCCGACCACGGCAGCCGCATCTGCTCTCGGAACACCTCCGGCAGGAACCCCGTCGTCACGAAGCGGTGGAACCGTCCGAAAAGAAACGAGAACGGCCGGGGCAGGAACTCCAGATTCGCGATAGCGGTGAGGTATTCGCGGAGCCGGTCGTCGATGTCCACTCGGGCCAGCCCTTCCGCCCAGTACGCGGCGAAGTCCTCCGGCCAGTCTTCGGGACGCACCTGCAGCGTCGTGCCCAGCACCGCGGCCTCGGCATACCAGGATTCCGGAGCGGGCCGCCCGAGAAACGCGCGATGCACGTCCTCGACGCCATGGGCCAGACAGGCGGCGACCCACAGTTGCAGTTCGCGATCGAAGGCGCGGTACCGGACCGGACTCGCGTCGGTCGAGACCACCTGCGCGTGCACCGCGTTCACCGCCCGCCGGTACGCCGCGCGATCCGCGTCGGTGCCCAGCACGGCGACCGCGAGATAGGTGACGGTGGTGCGAGTCCGTTTCAGCGGATGCTTGAAGAGATTCCCCGAATCGACCCGGCTTTCCAGCACGCCGTATCCGACCTCGGGCCGGCCCAGCTGCATGATCACGTTCGCGCCGCCCGCGAGCAGGCTGACGCCGAGCACGCCGTCCTGGAGCATCCGTCCAGGGGACGCCTCCGTTGACACCTTGTCAAGAGCGCTCAGGCACGGACGACCCGGACGTCGGCCACCTCCAGCAGCCCGTCCAGGTGCACCCGGGCCCGGGTCTGCGCCGGGTCGATGACCAGCCCGTCGCGCCGGACCAGGTCGAGCACGCGTTCCGCCAGCGGCAGCACCAGGTGGCGGCCCCAGCAGCGTTCGTTGCCGTGCCCGAACGGGAGGTAGCCCGGGTGGGCGTCCGGGTCGAGCGCGGCCCAGCGGCTCGGCCGGAACTCGTCGGGCGCGTCCCACAACTCAGGGTCGCGATGGCTCAGCAGCGGCAGCAGCAGGACGTCGTCGCCCGCGCCGATCCGGGCGTCCACCTCGGCGAACTCCGGCGACCGCACGCGCAGGATGTTCCACGACGGCGGCAGCAGGCGCAGTGCCTCGTTGAGCACGTACTCCGCGGGCACGTCGTCGTCCAGCGGCGAGCCGAGCCACAAGGCGTTCGTGACCAGCGCGGCGACGGTGAAGCAGACCGGCCCGGCCACGCGCCGGTAGAGGTACATCGCGAAACGGCGCTGCTCGTAGGTGTCCGCCTCCAGCACCATTCGCGCCAAAGTGGACAGCGCGACCTCCGGCGCGGGCCGTCCCCACAGTGCGGCTCCGGCGGCGACCGCCGCCCAGGTGATCTTCGGCGTCAGCTCCAGCCGCCGGTCGACGAGGACCCGGAACCGCCGCTGCTCGCGGCCGAACACCAGGTCCCGCAGGTAGTTGTGCGGCCCGGCGGGCCAGGTTCCGGCGAGGTCAGCGTCGCCGAGCGGCTTCTTGAGCGCGGAGCGCACGTCCGCGCCGACCGCCCGCATCAGCGTCGACGATTCCGGCCGCGTCACGACCCGCCCGCGCACCGGCTTGAACGTCGGCCGTTCCTCGGCATTCGCGGGCCGGCTGCGCAGCAGCGCGTCCATCAGCTCCGCCCCGGCGACGCCGACGGTGTCCGGTTCCAGCCGAAAGAAGGATTTTCCCCGATAACGGTCGAACAGTTCTTGGAGACGCGGCGCGAATACCAACTGCCGCACTTTGTTCCGTTCAGCGGGAATGGTCACGCACACCTCCTCTTGAGCGGGAAAACCGGCCGGCTCCGGGGAATTCCGGAACCGGCCGGTCCCGTTTAACGGGACGGTCAGATCCAGCCGTACCAGGCATAAGACTTCAGGCTCTTGCTCGGAAGGGCCTTGCGTACGAGACGAACCAGCTTCACGGAAATACCTCCGTCTTCTCCGGAACTTCAACCGCACTCGCGGCCGCTGCCGACAGTACGACGAATTTCCGCGAATACGCGGCAAGATAACCTGAACGGCCCACCGAAGCGGATATGTTCGGGAGCGGCACCTCGTCGGTTCGGGAATTCCCGCCGGAATTCCTTGGCGAATCCGGGACGGCGTCGGTATCCTTCGCCGCCCGCTAAAGCACCGACCGGGCGAACTCGATGAGCGCCCGAGCCGCAGGCCCCGCCGGACCGTCCGACCGCCACGCCAGCGCCAGCTGCCCGCGCAACTCCGGCCGCAGCCGCAGGGTGTGCAGTTCCCCGGCGTAGTAGCGAGCCAGCGATTCCGGCACCAGCGCCACGCCGAGACCGCGCATCGCGAGCTTGGCCAGCACGTTCGGGTCGCTCGCCTCGATCGTCACGCGCGAGCGCAGTCCGGCCGCGGCGAACCCGCGGTCCAGCACACCGCGCATGCCGGTGCCCTTCGGCAGGCAGATCAACGACCGGTCCGCCAGCTCAGCCAGGGTGAGCGAAGCTCGGTCAGCGAATTCGTCGCGCAGTGCGGTGACCGCGACCAGTTCCTCGTCCAGCACGACCTGCGTGGTCAGCCCGGCGGGCTCGCCGTCGGCCAGGCCGATCACCGCGACGTCCAGCCGTCCTTCGCGCAACGCCTCGACCATCAGGTCGGAATTCGCTTCGCTGAGCGTGATTTCCACTCCCGGATAGCGTTCCGCGAACCCGGCCAGGAACTCCGGCAGCGCCACCGGGCCGGCGGAGGTCACCATCCCCATCGCCACCTGGCCGCGCACCAGCCCCTCGTGCTCCGCGACCGTCTCGCGCACCGCCGCCACCGCCGCGAGCGCGGCCCGAGCGTGCGGCAGGGCGGCCGCGCCGACGCCGGTGAGCCGCACCGTGCGCCCGGACCGGTCGAACAACGGCTGCCCCAGCTCGCGTTCCAGCCGCCGGATCTGCGCGCTGACCCCGGGCTGCGCGACATGCATCCGGGCCGCCGCGCGCGTGAAGTTGGCTTCCTCGGCGACCGCGACGAAGTACTCGAGCTGGTGCAGTTCCATAACCAATGATTCTAGCCGTTGGAACTAGTATCTCTTGGACTTATCATCAATCGGCTAGCACGCTGAAGGCATGCAGACGTTCACCCCTGACCAAGCCGGTTACCGCGAAGAGATCGCCGGGTTCCAGACCGGCATCACCTCCACGCCGCAGCTCGTCGTCGCCGCCACCAGCGCGGACGACATCGCCGCCGCGGTCCGGCTCGCGGCCGAGCGCGACCTGCCGGTGTCCGTGCAGGCGACCGGACACGGGCTGCGCGCGCCTGCCGAGGGCGTGCTGATCTCGACGCGCCGGATGACCGGCGTGACCATCGACCCGGACCGCGCCGTGGCGCGTGTCGAAGCCGGGACCACCTGGGGCAGCGTGCTCGCCGCCGCCGCGGAACACGGTCTCGCGCCGTTGAGCGGTTCGGCCCCGGGCGTCGGCGTGGTCGGCTACACCCTCGGCGGCGGTTTCGGTCTCCTCGGCCGGCACTTCGGCCTGGCCTCGGACCGCGTCCGCGCCGCCGAACTCGTCCGGCCCGACGGCACGCGCACGACCGGCCCGATCGACGCCGGGATCGTGACCGCGCTGGAGTTCGAACTGGTCCCGGTGACCACGTTGTACGGCGGCGGGCTGTACTTCGACACCGCCAAGATCCCCGAAGTCCTGCGCACCTGGCGCGACTGGACCGCCGACCTGCCGGACACCGTCGGCACCTCGGTCGCGATGGTGCCCTACCCGGATCTGCCGATGGTTCCGGAACCGTTGCGGGGCAAGCACATCGCCCACGTTCGCGTGGCCTACCTCGGCAGCGACGGCGACCAGCTCGTCGCACCGCTGCGCCCGCTGGGCCCGCTGCAGGAAACGCTGACCACGATGCCGTTCACCGACTCCGGCAAGATCGCCGCGGAACCGCCGAACCCGCACTCGTACCTCGGCGACAACCGCGTGCTGCCGGAACTCCGGGACGACGTGCTGAGCACGGTGCTCGATCACGCCGGCCCGGACGCCCCGGTTCCGACCGTGCTGATCATCGACCTGCTCGGCGGCGCGTACCGACACTCGTCCGCACCGGATTTCACCGCCGATTCGCGCTACACCGTGCGCGCGCTTTCGATGATCGAACCGGACGCGGCGACCGTGCAGGCCGCCCACGCCAAGTTGTTCGCTCCGCTGGATCCGATGTCGACTGGACGGCTGCGGAGCTTTGTCTACGGGCAGCCGCTGGGTTGA
>1288857049-526904-535211
ATGCGAATCACCGACATTCACGGCTGCGAGGTCCGTCCCGGACGGCTGGTGGAGTGGAGTCTGGATCCCGCCATGGTCGAGGCCGCGACCAGCCAGCCCGACGACTCCCGGCCCCCCGCCTATGTGCAGGAATCACACATCAGGACGGCCCGCACCGTGCGCGAGGACGGACTGTTCGTACCGACCTGGCTGGGCGCCGCCTTCGACATCCTGGGGCCGGTCGACCTGGACGTCCTGGAGGCGGCCCTGCGGACCTGGACCCTGCGGCACGAGACGCTGCGCAGCGGATTCCGCTGGGTCGACGACGAGATGCGCCGCTTCACCGCCGCGCCGGACGCGGTGGCACTCCGGCGCGAAGTCGTGGGTGACTTCCCCGATGCGGAGGAGCTGAGCCACCACCTCCAGGACCGGTTCGATGTGGAGGCGGACGCCCTCTGCTGGCCGAACTTCCTGTACACGGCGGTCGTCCGGCCCGAATCCACCAGCGTGTACATGGCCTTCGACCACAGCAACGTGGACGCGTACTCGATCCAGCGCATCCCGTCCGAGATCCATGAGCTGTATTCGGCAGGAGCCGAAGGCCGCAGCGCGGAGACGACGCCGGTCGGCAGCTACGTCGACTTCTGCGAGATCGAAAGGGCCAGCGCGGACCAGGTCGACGACACCCACGCGATCGTGGCGCGCTGGCGGGAGTTCATCGCCCGCTGCGACGGCCGGCTGCCCGCCTTCCCGGTGGACCTCGGCCTCGAAGACGATGGCCGGCTGCCCGAGCAGAAGCTCTGGTACGAGATGCTGGTGGACGACGTGGACGCGGCCGCGTTCTCGGCGTATTGCCGGCCGTTCGGCGGCGGCCAGGTCGGCATCCTGGCGGCGACCAGCCTCATCGTCCACGACATCGGGGGCGAGCCGGTCTACCGCACGGTGGTGCCGCTCCACACCAGGGCGAAGTCCCGGTGGGCGGACTCGGTGGGATGGTACGTGGGCGGCGCGCCCATCGAGATTCCGGTGGCGCAGGCACAGGGCTTCGACGATGCCCTGAAGATGGTGCATGGCGCGCTGCGGGCCAACAAGGCGCTCGCCCAGATTCCGATCGCCCGGGTGCTGCGGCTCCTCGGCTCGGACTTCCGCCCGACGTCGCCCGATCTCTACTCGATCGTGTCGTTCGTGGACGCCAGGGACATCCCCGGCGCCGGGCAGTGGGACGAGCTCCGGGCGTCCGCCCTGCTCAGGGTCTCCTACGGGGACCAGGTGTGCGCGTGGTTCACCCGTCTGCACGGGGGGCTGCAACTGGCCGTCCGCTACCCGGACACGGCGATCGCGCAGAAGAACATCCACCGCTACGCGGAACAACTGCGGGAACTCATCACCTCGATCGCCCGCGACGCCCCCGCCGCGCCGCCCAGGCCGCGTGCGGAACGCCCGGTCCCGGCCCCGAGGCTGAGCAGCGAGGTGTCCCAACTGTCGCTGTGAACCGGGGTGGCGGAACAGAGCACCCATCGGTGGCAGAACGCCACATGCGTGTGGCCCCCATGTGGTGAGCCCACATGGGGGTGGCCGGGGAGCGCCTCTCGCGCGACGACGGGCGCGGCTGGTAGACCAGCGGGGCCATCGGTCGCCGAGAGGCCCGGTGTTCCACACCGGGCCCGGGGTCACACAAAGGGGTCGGGATGCGTCGCGCACCGGTCAGCACAGTCCTCGTCGCGGTCCTGTGCGCCCTGCTGGCCGGTGTCTTCGGCGCGGATCCTGGTCACGCCCGGGGCCGGCTGGTGCGGGCCGACGACGGAGCGCGGGTCGTCACCGAACAGCGGGTCGGACCCCGCCGTATCGACCTCGCCATCGCCTCCCCGGCCCTGGGGGCCACCGTCCATGTGCGCCTGCTCACGCCGGACGGCTGGTCGCCGGGGCGGGGCGACTGGCCGTCGCTGTGGCTGCTGCACGGCTGCTGCGGCGGTTACACCGACTGGACGACATACACCGATGTGGACCAACTCCCGTCCTTGCGAAGGGTGTTGGTGGTGATGCCGGAAGCCGGTGCCGCGGGCTGGTACAGCGACTGGTGGAACTACGGCAAGGGCGGCGCGCCGCGCTGGGAGACCTTCCACACCACCGAGGTCCGCCAGATCGTCGAGCGCGGCTACGGCGCGGGCGGCCGACGTGTCGCGGCCGGGCTGTCGATGGGCGGCCTCGGCGCGCTGTCGTACGCGGCGCACCACCCGGGGCTGTTCCGTGCCGTCGCCTCCTACAGCGGCACCGTGCACCCGCTGCTCCAGGTGCCCGGCGGCCTCGGCCCCGACTGGTTCCTGGACCTCGACCGGCGCCAGGGCGTCGATCCCTATGCCATCTGGGGTGATCCCGTACGGCAGCGCGCTGTGTGGGCCAAGCACGACCCCACGCTCCAAGCGGGCGCGCTGCGCGGGCTCCCCGTCTTCCTGTCCTGCGGGAACGGCCGGGCCGGCCCGTACGATCCGGCGGGCGAGAGGGATCCGGGCGAGGCCTACTTCGAGCAGCAGGACCGGGCCCTCGCCGATCGGCTGGCCGCCCTCGGCAGCCCCGTCCGCGCCGACTTCTACGGGCCCGGAACCCATGCCTGGCCCTACTGGCAAAGGGAGTTGCACCGCTCCCTGCCGATGCTGCTGAGCGCGCTGGCGGGTTGAGCGGCGGGCCGCGGTGGCCCGCCCCGCGGTGAACACCCGCCGCCCACGGCCTAGTTGAAGAAGGCGCTCATGCCGTCGACATCGGACACATAGCTGTCGATCGCGCTCACCTGGCCGTCGCGAAGGGTCAGCACGGTCGCCAGGTGCTCGTCGAGCGTGCGGCCGTCCGCGTCCTCGGCGGTGTTGTGCAGGGTGAGGGCGACGCCGTTCCGGCCCGTCAGGACGTGCCCGAGTTCGGTGTGCAGACCCCGGCCGGCGATCTTCCGGGCCCGTTCGACCGCGGCGTCGGCGCCGTGCACCGTCCCGGAGATGGTGCCATGGCCGGGCATGGTCCAGATCAGGTCGGGCGCGAAGAGCGCGTGCAGTGCCTCCCAGTCGCGGGCGGCGAACGCGGTCAGGAATCGCTCGGCCACGCTCGCGTCGGCTCGATTGCCGGTCATGTCGTCCCACACTCCTGGCTCGGGTCGGCCGGACGGCTGTGCGCGCCCGGAGTCCACGGGCGTCCGTGGCTCGCCCGACCCTAAGGGGTTCGGCCGATGCGCTGCGCACGGGGCCCGGGGGCAGAGCTCCCCGGAAGAGGCAGCGCCGAGACGGGGCGGACCGGGCGGACCGGGCAACTCACGGGACTTCCTCACTCGCCCGACAGTCGCGTGTGGGAACCAACAGCGTACTCATTTCTCTTGTCGGCAGGCCCAGTACGCACGTCGAAAGGTATTTCCGGGCAATCGCCCATGACCGTTCGGGCACTGTTCCCCGTACCGCCAAAATAAATGTTTCGACCGGTCGTACTTGAACGCCGGGACTCACAGGGAAGAAGAAAAGCGGAACCATTGACAACCGTTGGCCAGGACCGCTTCACTTCCCCTCAGCGGCCGGTGACTGGAAATGAACACACCTCAGGTGCGTGAATTGACGCTCTCCGTCCGGTGGTTCACATTCGGATGTCAGCGAAAGGAAGGGATTAATCATGTCGAAGATTATCGCCGCCCTGCGTGCCAAGAAGAGCGAGCCGAGCCTGAAGCAGGCCGCCTGGTACTTCTGGTACTAAGCCGAAGGCCAATCCTGGGCCCGCACACAAGGCAGGCCGACTGAATTTCGGTCAGTCGTGTGTGCGGGCCCTCCGCATTTTCATTTCCGGAGCTCGCCGTATGCCATCCGCCATGACCCGCACCAGTCGCCGCACCACGGTTTTCGCCCCTCGTCTCCAGGCTCTGCTCGACGAACACCTCGGCAAGGACCTCGTCCGCCTGGAACCCGACACCATCGGCATCGCCGGCGCAGAACTCTCCGACCGCATCCTGGCCGCGCGAAAGGCGACGGAGACCGAACGGCCCACCTTCAAGCCCCTGCACGGCCGGTCGATCTCCAAGGCGGAGGCCTCGTCGGTGATGCGCACGGTCGGCAAGGACGTCCGTGCCGCCCTGGAGCAGCCCGACCCGCTGCCGGAGCGGACCGATCTGTCCGGGCCCTGGCCGATCACCGGGCACCGGTTCCTGAGCGACCTCGTGCTGCGCGACGACCCGTACCGGCTGCGGATCCTCATGTCCCGCACGCTGGAGATCGACCCCCGGCTCACCTGGAGCACCATCGTGGCCGGGGCCGCCCTGCCCCGCCGGCCGGCCCCCGGGCCCCAACTGACGCATCTGGCCAATCTGTTCGCCGAGGCACGCAGCTACGACGACCGGCGCTATGCGATGGGCATCTACCGGCGCGCGGCCGCTCCGGTCTGCTTCACGGTCTCCACGCTGGTCGCCAACGCCCTCTGGCTCGGCTCGCCCTTCGACGACGAAGCGTCCAACCGCGACATCCTCTTCGAGGCGATGCGGCTGCTGCCCCCGTCGTGGAACCTGCTGCGCAACCGGTCACCGGAGTACCCGGCCATCGACGAGCGGATCGGGCACGGGGACGATCTGCTGATGCTGCCGCTCCTCTCCCATCGCGACCCCGCCCTGTGGGACGCGCCGAACGAGTTCCGGCCGCAACGCTGGGCCGGTCTCGACCCGGACAACACCCCCGGCTACATGCCGTTCGGGCATGTCTCGGAGCGCTGTTGGGGCCGCCACATGGTGATGCCGCTGGCCGAACTCCTCCTGGACCACATACGTCGTACCGGTCTTGTGGTGGCTCCGGGTCAGCGAACGGCCGACGTACCACTGGTGGGGCTGCTCGGTGTGAAGACCGTCCACATCGGCCACCGGAGCAAGGTCCGCCATGTCTGACACCGCGGCACCCGCCGACCCCGCGCCCGAGGCCGAGGCCCCGGCGTCCGACGTGCCGACGCACGAGGCGCCCGGCATCCGGACCCTCGACCCGGAGTTCTTCGACGACCCCCACGCCGCCTACCGCGAGTGGCGCGAGGAGGGCGGGGCTCGTCGGACCCGCTACCCGGGCCCGGCCGCGGTCGAGGGATGGGTCGTCACCTCGTACGCCGAGGCGAAGGAACTCCTGGCCGATCAACGGCTCTCCAAGGGCGGGGCGGTGGAGAGGTTCGGCCGCCATGTGGGGCTCACCCAGGGGCCCGGCAGCGCTCTGTTCAGCCATATGCTGAACACCGATCCGCCACACCACACCCGGCTGCGCAAGCTCGTCCAGAAGGCGTTCACCGCGCGCCGCACCGCGGCGCTGCGCCCCGCGATCGAGGCCCATGTGGCGGGGCTCCTGGACGCGTGGGAGGGGCGGGACGAGGCCGAGCTGATCAGTGAGTTCGCGCTGCCGCTGCCCCTGGCCGTCGTGTTCGACCTCTTCGGCGCCTCGGACGCGGACCACGAGGCCCTCCAGGTCCGCGGCAACACCCTCGACGGCGGGCAGGGCGACGGCGAGGTATCGGTGTTCACCGCCGACTCCATGCTCGCCTACCTCAGGGCGCTGCTGGCCCTCAAGCGTGAACACCCCGACGACGGGCTGCTGTCCGCGCTGGTCGAGGCCCGCGCGGAGGGGGAGGAGGCGCTCAGTGAGGACGAGATCACCTCGATGGCCTTCCTGTTGGTGATCGCGGGCCATCAGACCACGGTCAACCTGATCGCCAACGGCGTTCACACGTTGCTGACGCACCCTGCCCAACTGGCGTCCCTGCGAGCCGACATGAGCAGGATGCCGGGCGCGGTCGAGGAGATCCTGCGGTACGAGTCCCCCTCCGCCCTCGCCTCATTGAGGTACGCCGCCGAACCGGTCGATGTCGGTGAAGTGTCCTTCGGGCAGGGCGAGTTCGTGCAGATCTCGCTGCTCGGAGCCAACCGTGACCCCGAGGTGTTCGCGGACCCCGACCGATTCGACATCGGCCGCGAGGACGCCGCGAGGCACCTGGCGTTCGGCCACGGCATCCACCACTGTCTGGGCGCGCCGCTGGCCCGCCTCCAGGCCGAGATCGCCTTCACCCAGCTGTTCACCCGCCATCCCCGCCTGCGGCTGAGCGAGGACCACGAGGCACGGTGGCAGGCCAACCCCCGTCACCGCGGGCTGCTTTCGCTGCCGCTGCGGCTGAGGTAGCCCGAGGCCGGCCGCTCCCGCTACTGCCTGGCGGCGCAGATCACGTCGTAGGGCCTGCCGATGGCCAGGGTCAGCCGCATGGGTTCGGTGGTCCCGGACGGGCACTGCGAGGTCTGCTTCGTCAGACCGAGCACCTTGTACGCGCCCGAGCCGGCCGAGGCGCAGGGCACTTCCTTCGCCGTGTCGGTGACGCAGTCGCCCGTGACCAACTGGCCGCCGCCCGCGCCGGGATCGCCGGGGTGGCTCGCCGAGAGGTTGCGTCCGCACACCGTCTTGGTGGGGATGCCGCCGCCCTTGCTCTTGCTGCTGCCGTAGCTGACGCTCACCTGGATGATGAGGTCCGTACCGGCCGGGCACTGGATGGAGTCCGGCAGGAACCCGGCCGCCTGGATGTCGAGGGCCTTGAAGGTGGCGCCCGGGTCGCCGCAGCCGAACGCCTTGTAGCCGTTCGGCGCGTCATCGGGGTCGGGGCCGCCGCAGTCGCCCACCTTCCACTCGCCGCTGTGCGAGGCGGACGAGGACGAGGGCGACGACGAGGACGTGCCGCTCGTGCCCCCGAAGAGCTTGGACGCGCCGAATCCGAGGCCCAGGATCACCAGGAGCACCACCAGGGCCGGGAGGCATCCTCCTCTTCTGCGGCGCTGGTTGGGTGTGAGCGTACTGTCCGGATCGACCATGGTGCTTCCCCCTGAGTACGGCTGCTGAGCCTGGCCACAGGCCGTGACCACAGGTGTGGACGCGCCATGCTCACCTCATGGTTCCGCAGGGGTCGGGGCGGTGTGACGCCGACGGCCCGGGGCCGTTCAGAGTCGGCTCGGGTCGGGTTCGTGACGGCGCCGGGCGGAGTCGCTGATGCGGATGAGCAGGCCCACCATCAGCCAGTTGGCCACCATGGAGGAGCCGCCCTTCGCCAGGAACGGCAGGGCCTTGCCGGTCAGCGGGATCAGACCCGTCACCCCGCCGGTCACCACGAAGACCTGGAGCACCAGCGCGCCCGCCAGGCCGGTGGCGAGCAGCTTGCCGAACGGATCACGGGCGAGCATCGCGATGTGCAGGCCCCGCTGGGCGAGGAGGCCGTACAGGAGCAGGACCGCCATCACCCCGGCCAGGCCCAGCTCTTCGCCGACGGTGGTGAGGATGAAGTCGCTGTTCCCGGCGAAACCGACGAGTTCCGGGTGCCCTTGGCCGAGCCCGCTCCCGGTTGTGCCGCCGCTGCCGAAGCTGAAGAGCGACTGGCCCAACTGGTTGGAGATGCCCGCCTTCTGGCCCGCCGGAGTGAAGGCGTCCATCGGGTGCAGCCAGGCTTCCACGCGCCCGTGCACATGCGGTTCGAGGGAGCCGACCACACCCGCGCCGACCACGGCCATCAGCAGCCCGCACACCACCCAGCTCGTCCGTTCCGTGGCCAGATAGAGCATGATCACGAAGAGGCCGAAGAAGATCAGCGAGGTGCCCAGGTCGCGCTCGAAGATCAGCACCAGCAGGCTGAGCGCCCAGATCGCCACGATCGGGCCCAACTGGCGGCCGGGCGGCAGCCGCATGCCGAGGAAGCGGCGCCCGGACAGGGCCAGCGCGTCGCGGTTGACGGTGAGGTAGCCCGCGAAGAACACCGCGATCATGATCTTCACGAACTCGCCCGGCTGCACGGACAGCGGCCCCAGCATGATCCAGCGCTTGGCTCCGAACTGGTCGGCGCTGAAGAACGCGGGCGCCGCGAGCAGGACCAGGGCCGCGGCCATCATCATGTAGAGGTACCGCTGGAGCCTGCGGTGATCGCGCAGCGCGATCAGCAGGCCGGCGCAGGCGGCCACCCCGATCGCCGTCCACACCAACTGCCCGCGGCCGGCCGGGACCATGTGCAGCCGCGGCTCGGCGAGGTACGTGATGTCCAGCCGGTTCAGCAGCACCAGGCCGAGGCCGGTGAGCAGCAGGGCGAGCGGAAGCAGCAGCGGATCGGCGCGTGCCGCCCAACGCCGCACCACCAGATGCGGGACGACCGCGAGCAGCGTGATGGCGCCCGCGAACGTGCCGAATCCCGCGGGCAGTCGGCCCTTCATCGTCAGGCCCGTCACCGCTTGGCCGCCCAACGTGATCACCACGACGAAGGCGAGCAGCCACGCTTCGGTCCGCCGTCGGTCGGGTGCCTGGGCCAGGGCCGCCACGGACAT
>1288916653-1211102-1219996
ATGACTGAGACTCCCTCCCACCACCATGCGACAGCGGACGCCTACGACGCCGTGGCCACCCTCTACGCCGAACTCGTCCGCAACGAGCTGGACACACAGCCGCTGGACCGCGCGGTGCTCGCCGCGTTCGCCGAACTCGCGCAGACGAACGATGGCGGGCCCGTGGCCGAGCTGGGCTGCGGCCCGGGCCGAGTGACCGCGCACCTGCGGAACCTCGGCCTCGATGTCTTCGGCATCGACCTGTCGCCGGCGATGATCGATCTGGCCCGCGAGAGCTACCCGGACCTGCGGTTCGAGGTCGGCTCCATGGACGCCCTGAGCCTGGCCGACGGATCGCTGAACGGCATCGTGTCCTGGTACTCGGTCATCCACACCCCACCGCGGGACGTGCCCTCGTGCTTCGACGAGTTCCGCCGTGTACTCACGCCCGGTGGCCACCTCTTGCTCGCCTTCTTCGAGTCCGGGGACGATCCGGTCACGGAGTTCGACCACAAGGTGGTGACGGCTTACCGGTGGCCGATCGACGACCTGGCGAAGACGGCCGCCAAGGCCGGGTTCACCGAGGTGGGCCGGATGCTGCGCGAGCCACGCGAGGGCGAACGGTTCCGCCAGGGGCGTCTGCTGATGCGCAGGGGCAGCTGACGCACACCGCCCGTCCGCGAATCGCCCGGCATCTGCGGCTGGTCAGGCGCCGGCCTCGCTGATGTTCACCATCCAGGTGATGCCGAACTTGTCGTTGCACATGCCGAACACGTCGCCCCACATCTGCTTCTCCAGCGGGACCGCCACGTTGCCGCCGGCGGACAGCTTCTCCCAGTAGCCGCGGAGCTCGTCGGCGTCGTCGCCGCTCAGGCTCACGGAGAAGTTGTTGCCCTGCTTGAGCTCCATGCCCGGAGGGTTGTCCGCGCCCATGAGCGTGAAGCCGTTCGGAGCCTCGAGCATGCCGTGCATGACCTTGTCGGCGTACCCGGGGGGCGTCTCTGAGCCGAATGAGCTGTACGTGTTCACCGACAGGTCGCCGCCGAAAACGCTCTTGTAGAACTCCATGGCTTGCTTGGCGTCACCGGCAAAGCTGATGTACGGGTTGAGTCGAGAGGCCATGAGGGATTCCTTTCGTGACGTTTTGTCAGGGGTGCACACTAGTCGCGTTCCAGCTGCTCAGCGGGGATAGGCGCAGACCGATTTCCCGGGGGGCGGGCCCTGGACGAGTGGATTCGTCGGCGGCAGCGGAATTCCCGACACTAGAGTGAAACGGTGAATCTCCCGCAGGAAAACCCGGCACGTCCGATCAGCGAAGACGACCGCAACACTGCTGTGCAACGTGTGCAGGAGGCGTACGCCGAGGGGCACCTCTCGCATGAGGAGATGGACGAGCGGCTGCAACAGGTGCTCACCGCCAAGACGCACAGCGACCTCGGGCCGGCTCTTGCCTCGCTCCCCCAGGAGGATGCGGGCACCTCGTCCACGATTGGCGCCCTGGGCGGACGGATCCAGCGGCGCGGAGCATGGCGGGTCCCTCGGAATCTCAAGGTCGAGTCCGCGTTCGGAAGCGTGCGCCTGGACCTGTCCCGGGCGGTCTTCGAGCATCCGGCAGTCGACATCGAGCTCCAAGTCGGCACCGGCAGGGCCAAGATCACGGTTCCTCGCGACGCGATCGTCGACGTCGAGGGTCTGCACACCGGGTGGAAGGACCTGCGCTACAAGGTGCCGCGGAGCTCCGGCCAGGGCGGGCCGAGGATTCGGATCTCCGGGACCATGGGGTTCGGCCGGTTGAAGATCCGCCACGCGCGGCGTTGAGAGTCACCCGGCACTCCGGACCGGCTGGCGCCCAAGCCGACTGGCGACGGCTGGTTCAGTGGTCCCGGCCGCGGTCGGCTGCTGGTGGTGTCGTGCTCATGCGCCAGCCGTTGCAGCGGGGTCCGATCAGGTCGGCCGGCCAGCCCGCCGTTTCCACGGCCGCGTCGTAGACGGCGTCGCCGAAGGCCACGATGGCCTGGTGCGGATCGGCCATGTCCCTGAGCGTGGTCCATGGCAGCAGGGCCAGCCCCGCATCGGCACTCCAGGCCGCGCCGTCGACACCCCAGGACCGGCCTTCGAGACCGTCCGGCTGGGGCCAGATGTACGCGTACATACCGGCGTTGGGCGACTTGGCGTCCCCGAACGTGAACCCGACCGACACGTACTCGTCGCGTGCGGCGTTCTGCATGAACGCCGGACGGTCAGCCTCCGGAGTGGCTCGATGCGCCCGGTAACGCGTGGCGGACAGATCGAAACCGCCCCACATCACACCGACCCGCGGGCGATGCCCCTGGAAGGGCGCCTGCCACGTCTCGAGCCCGCCGGCCGCAAGGTTGAACGCCGTCGACATCAGCCGAGCCGCTTCCCCGTCCCAGGTACGTTCGATCTGATCGTCCTCGAACTTTCGCGGGGCACCAGGGATCTCGCAGATCAATGACGTGCGCGGTGGGCGCACACCGAGCTCGGCAGCGGCGTCGCAGAACGACGTGTAGAAGGCGGCGAGGGACCCGTTGGACAGGGGTACCGTCACCGAGCCCCGGTCGGACTCGATGACCACGTCACCGTCGAGGAGCCGGTAGTGCACCTCGAAGGTCACTCCCTGCCGCCGGTGGGTCGGCGTCCGGAGCCCACGGGAAGTGACATCGAGAACGATGTTTCCCCAGCCGGCCTCGAAGGGCTCGTCCAGGGTGTACTTGCCTCCGACCTGCACCAGCCGGTTGACGTAGCCGACCATCGGCGCCAGATCCTCGTAGACCAGCTCCGGCCACGTGGCACGTCGTTCGCTCATGGAGAGCCTCCCGGCCCGTCGACGGGATCGGCAAGAGGGCAGTGGCGGCGCCGGGTGACTTCCCCTTTACGGCGCCCCAACGCCGTCAGGGATGCCTTCGAATGACCCGGCAACCATTTTCGCACGCAGGTCACGGCGCTGCCTGCTCGGCGGCGAGGGCTGCCCATCCGGCCAAACTGGCCGCGGTGGGAACGTTGCCGTCCACAGCCCGGCGCTTTGCACCGTCCCCTTTCCGGGTCTCACCCGCAGGGCCGCGACCAGGGCATGAAGCGAACCGGGCGACCCTTCGAGGCCGCACCCGGTTCACGCAGAGCGCTGTCCGCAGAGGGAAATGAAAGGTCTGAAAGTGGATATGCGAAACGCTCTTCGGTGAATTGATGGATTGGCCGTTGATCACGGCAGGGAAGGCTCACCGCGCCACCGGCATGCGATCTTCACCGGCTCACCCCGGCACCCGTCGCGTGTCTTCCGTCCGCCCTGAGAGGGGGTGCAGTGATGAAGCTTCTCTTCGCTATCCGCAACAAGGCCGCGGCCCGAAAGTCCCTGAAGGCGAGCGCCTGGTACCTCTGGTACTGATCCGGCACGCCTCCACCCGCCCCCGCTGTTCGGTGGCAGCGAGCATTGCGCCCGACGCCGGCTGCCGTACAGCGGGGGTTCCGCCACCCACCGCCACCGGAGACCCCGTGTCGCTCACCTCCGCGCCGCGCACGCGCCGTACCGTGCTCGCCCCGCGACTGACAGCCCTCCTCCACGACCACCTGGGCCACGACGTCTTCCGGCTCGAGAGCGACACCGTCGGAGTGGCCGGATACGACGTCGCCGACCGGATCCTCGCCGCGCGCCGGGCGACGGAGACCGAGCGGCCGACGTTCAAGCCGCTGCACGGCCGCTCGATCTCGCGAGGCGAAGCCTCTTCGGTCACCCGGGCGATAGGCGACGACGTCCGCGAGGCGCTGAAGCGCCCCTTGCCGACGGACGCCGACCTGTCGGGTCCTTGGCCTCTCACCGGACACCTCTTCCTGAGGGACCTCATCCTTGGCCAAGACCCCCTCCGTCTGCGGATATTGATGAGCCGTAACCTCGAACTGACGCCCAAGCTGACCTGGTCCGTGATCGCCGCAGGCGCCGCGCTGCCCGGCTGGCCGCGCCCCGGCGCCCACCTCACCGGTCTCGCGGGGCGGGCGGCCGAAGCCGTCGGCTACCAGGACCGCAGGTACGCGATGGGTGTCTACCGGCGAGCGGCCGCACCGGTGTGTTTCACGGTCTCGACGCTCGTCGCGAACGCGCTGTGGCTCGGCTCCCCCTTCGACGACAGCACGTCGAACCGCAACATCGTTTGCGAGGCCCTGCGACTGCTGCCGCCCTCCTGGAACATCCTCCGCAACGCCTCCCCGGAGTACCCCGCGATCGACGGCCGGATCCGGGACGACGACGACGTCCTGCTGCTTCCGCTGCTCTCGCACCGCGACCCGGCCCGGTGGGAGGACGCGCCCGCGTTCCGGCCCGAGCGCTGGGACGAACTCGACCCCGATGCCACGCCGGGCTATCTGCCCTTCGGTCATACCTCCGAGCGCTGCTGGGGACGGCACATGGTGATGCCGCTCGCCGAACTGCTGCTGGACCGGATCCGCAGCTCAGGGCTCGTCGTTGATCCCGGGCAGCGCACCGGCAGGGTTCCGCTGCTCGGCCTGCTGGGGGTCGAGGAAGTACGTTTGATGAAGGCGCGAACAGTCTGACGAATGACGAGAGTTGCCGCGGGTCCGTCGAACTTCCTTTGGGAGACGGCTACTTGGTGGTGCTGCGCAGAGGCAACCCCCCCATGAGTCTTCCGGCCCGACGCGCACGATGGCAGGGCGCCGTCTCACGGGAGGATGGCGTCGATGTATCCGCCGTCGACCCGCAGCGCGCCGCCTGTGGTCGCGGACGCCAGGTCGGAGCTCAGGTACACCACCATGTTGGCGATCTCCTCGGGTTCGATCAGGCGCTGCAACAGCGACTGCGGGCGGTACTCGCGCATGAAGACTCGCTGCGCCTCGTCCCACGGCAGGTCACGGTCGACGAGTTTGTACACGAAGTCCTCGACGCCGCCGGTGTGAGTAGGGCCCGCGATGACGCAGTTCACGGTGACGCCGGTTCCCGCGGCGTGCTTGGCGAAGCCGCGGCTGACCGCGAGCAGAGCGGTCTTCGACATGCCGTAGTGAATCATCTCGGCGGGGATCACCACCGCGGAGTCGCTCGCGATGTACTGGACGCGCCCCCGGCCGCGTTCGGTCATCCCCGGCAGGTACAGCCGCGTGAGCCGGACGGCGGCCAGCACGTTCACCTCGAAGTAGCGGCGCCATTCGTCGTCCGTGATGTCCAAGGGGTTCTTCGCGTCGAAGATGCCGAGATTGTTGATGAGGATGTCCACGTCAGGCAGGGTTTCCCAGGCGCGTCGAGCGCCCTCATCGGAACCGACATCGGCGGCGACCGGAACGAAGTCGCCGTCCGGCACGCCGACTCTGAGCTGCTCGACGGCCGCCTCCACCCTGCCCTGGTCACGTCCGTTGACTCCGACCCGCGCGCCGGCGCGTGCGAGCCCGGTCGCGATCGCGGCTCCGATGCCTTGCGTGGAGCCCGTCACGAGAGCGGTCCGGCCCGATAGATCCAGGTGCACGTCTTGTTCCCTTACTGGAATGGGTGGGTGATCGGCAGGTCGTCACGAGACTCTTCCCGCTCCCAGACCCCCGGTGATGTCCGGGTGCCCGGAATTGGGGCCGAACGAGTGGGGAGCGGCACGGCTGTTACGCGCTTCCGGGTGACGGGACGCCGCGAGGCGCGGCGGAATCCGGGCCGGAGCCGTGCGGGATAACGGCTGAGGCGTCAACTTGGTGCCTTCAGTGCATAAATGGACGATACACATGAGAGCAACAGAAATATGGACGACTTGTAACCGCCTTCACGCCGTGCGCACATTCAGGACGATTCGTTGGCAAGTTGTGCGTTCTCGGCCACCGGGCCGGGACCCGCACATAGCAGACCTGCGGCGCACCACGCCGGTACACGGGTCTGCAGTACGAAATGAAGGGGCGTTCATGTCCGCTTTCATGTCAGTTACTGCCCGCCGTACGGCTGCCGCCGCTCTCGCGGCCGGCGCGCTGGTCGGAACGTTCGCCGCGTCGGCATCGGCCGACGCCGCCGGTCGCCCGCACCGCGACCGCGTCGAGATCTCCGGCGCGCAGTACGACTCCCCGGGCTGGGACAACGGCACCAACCGCTCCCTCAACAAGGAGTGGGTCGATGTCACCAACACGTCCCGCTATGCGGTGAACCTCGACGGGTGGACGCTGTCGGCCAGGGACGGCCGCACCTACACCTTCCATCACTACCGCCTGGCGGGCCGCTCGACGGTCCGCGTCCACACCGGTGTCGGACGCGACAGCGGCCGTGACGTGTACCAGGACCGTCGCAGGTACGTGTGGGACAACCGGTCCGACACCGCCACCCTGCGCGATGACCGCAACTGGAAGGTCGACACCCTTTCCTGGGGCGGCCACCGCGACCACCGCGACGACCGAGGCCACCACGGCGACGGACGCGGGCACGGCGGCGGCCACCGCTGACCTGACCTGAACCTGCCCGCGGGACTCCCAGCCCGCGGGCAGCGATGACCCGCCTCAGGAGGGGGCGTTCCGCAGCACGGTCTGCGGGTCGCCCCCTTTGGCTGCCGCCGACAGTACGGTTACCGCCCCGACGTCACCCCTGCCAGTCGTAGCGGCGCTCCGGTCGGCCGGCGACGCCGTAGCGCAGCGACACGGCGGCGCTGCCGGTGCCGTGGAAATATTCGAGGTAACGGCGGGCGCTGACGCGGGAGATGCCGGTCAGGGCGGCGCATTCGGTGGCGGACAGCGAACTGCCGGCCTCGCGCAGGGCGCGTTCGACCACCGCGGCGGTCTCGACGCTCATGCCCTTGGGCAGGCCACCGCCCGGAGTGGCCAGGGCCGTTCCGCCCAGCACGCGGTCCACGTCTGCCTGGCCCCGTACGACCGCGGAGAGCAGCCTGCGGCGTCGGGCGGCGTACCGCTCGAGCCGGGGGAGCAGGTCCTCGAAGTCGAAGGGCTTGAGCAGGTAGTCGACCACGCCGCGGCGGACGGCGCGGCGCACCGTCTCCGCTTCCTGGGCGGCGCTGATGACCATGATGTCGCAGTCGTGGCCGGCGGACCGCAGCCGGGGGATGAGATCGAGGCCGAAGATGTCCGGCAGGTACAGGTCGAGCAGGATGAGGTCGGGGCGCAGTTCCTCCACGGCGTCGATCGCCTGTTGCCCGGTGTGAGCCGTGCCGATGACGCGGAACGGCACGACGCGTTCGACGAAGCTGCGGTGCACCCGGGCCACCATGAAGTCGTCGTCCACGACGAGCACGTCGATCGAGTCTTGTCCTGCGGCCGTGTCGTGCGAAGCGGTCATCCGGGGACTCCTTCGGGCGCCACATCGGCGGGGTGACCGAGGGGCATGTGGGCGGTGAACATGGCGCCGTCAGCGGTGTTGGCCACGGATATCTCGCCGCTGTGGCGCTCGCAGACGAGCTTGGTGAGGGCCAGGCCGATCCCGCGCTCGCCCTCCTGGGCGGCCTTGGTGGTGAAGCCGTGCGCGAAGACCTCCCGAGCGACTTCGGGCGGCAGACCGGGGCCGGAGTCCCGGACCACGACCTCCACGCTGGACGCGTCCTGCCGCAGCTCCACCTCGACCCATGCGTCGCCGGTGTCGTCATCGGAAGCGGCGGCGTCCACCGCGTTGTCGACGAGGTTGCCGATCACGGTGGCCAGATCGGCCGCGTCCTCCGGTGCCAGCCGGCCGAGTGCGGTCCCGGCCGAGATTCGCAGGCTGACCTTGCGTTCGGCAGCGAGGGAGGACTTCGCCATGAGCAACGCGGCGATCGCGGTGTCGCCCACACGCCGGGCGAGCGTTACATCGAGCGATTGGCGGCGCTGGTTGAGGGCGCGGATGTAGCGGACCACTTCGTCCTGCTCCCCGATCTGGATCAGACCGGAGATGGTGTGGAGCTGGTTCGCGAACTCGTGGGCCTGCGCGCGCAGCAGCTCGGAGGAGCTGCGGAAGGAGCCGATCTCCCGTTCCAGCTCGGCCAGTTCGGTGCGATCGCGCAGGGTCGTGACCGAACCGAGCAGGCGGCCGTCCTTCATGACGGTCATCCGGTTCATCACCAGCAGGCGCCCACGGCGGATCACCACCTGGTCGTGCCGGTCGGCCGCGCCGTGCCGGGCCCCTACGAGGACGTCCCGCAGCCGCCCCTCGAGCCCCAGGTCGTCGATGCTCTGCCCCACGCAGTCCTCGGGCAGGTCGAGGAGGCGCCGGCCCACGTCGTTGACCAGCGTGAGACGTAATTGCGGGTCCAGGGCGACGACGCCCTCCGCGATCCCGTACAGCATCGCCTCGCGGTGCTCGGCGAGGCCCGCGATCTCGCGCGGCTCCAGGCCGTACGTCTGGCGTTTGACCCGTCGGGCAAGGAGCCAGGACCCCATCACGCCGAGCCCGCTCGCGATGCCCAGGTAGGCGAGCAGGTACGACGAGGTGCCGCTGAGCCGCTGCCACACGGTGGGGGAGGCCTCGCCGATCATCACGGTGCCGAGCTGCTGCCCGAGCGTTCTCCGAGCGGCGCTCAGAACCGGCACCTGCGCCACCAGCTCCCGGCTTCCGTCCAGCGTTAGGTCGCCGGACCAGCTGCGGCCCCTGGCAACCCCCGCTCCCAGGCTCAGCCGTTCACCCACCACCGTGGGGTTGGTGGACGAGACGATGCGGCCCTGCGCGTCGGCCACGGTCACCGACGTGACGCCGGACTGCGCCAGCGTGGAGTGCACCAGCGGAGCCAGTGCCTCCCCGGGGGAAGGTCTCACGAGCTGGCTGCGGACCAGGGGGTTGGCGCCCAGTTGCTCGGCCAGCGCGTCGACCTTGCGACCTTCGACCCGCTGGAAGGTGGCCTCGGACTGGGCGAGCGAGACACCCGCGACCGCCAGCAGCACCACCACGACAATGGCGAGCTGGAGCACCAGCATCTGGCCCGCGAGGGTATGGCGGCGGAACGTTGTGACCAC
>1289021696-173004-181478
ACAGGAGGCGTTCTCCGCCTCGGCGAGCTTCTCCAGACGGCGGTGGCCCCAGGCGTCGAGAGGCGCCATCGCCTCGGCCAACTCGCGGCCGAACGGGGTCAGCGCATACTCGGTCTTGAGCGGCAGCACCTCGTGCACCTCCCGTTGCACCAGCTCGTCGTCGGTCATCTCGCGGAGTGCCTGAGTCAGCACCTTCTCGCTCAGCCCCGGCAGGAGCCGGCGCAACTCGCTGGGCCGGCGCGGGCCGGACTCCAACAACCACAGCAGTGGCGTCTTCCACTTGCCGTCGATCACGGCGATCGCCGCGGTCGTCCCACAGACATCCCGATCCCGGGCCCGGCTGCGCGTCATCGTCGCCCCGTTCCTTCCGCTCGTCTCTTCGTACGCCTTCTTCTCTCCCTTCTACGAATCGCTTTCACCGGTTCGGTATTTCCGTATTTCCGCATTCCCGAGGAGTCGCACCGCATCATGTCCACCTCTGCCCCTACGCCCACCACGTCCGCCCGATCCGCCTCCGAACCCGCCGCGCGGCGGGCCGTCACCGTGCTCGGTCTGGGACCGATGGGCCGGGCCCTGGCCGACGCGTTCCTGCAGGCGGGGGTCCGGACCACGGTCTGGAACCGCACACCGGGCCGCGACCGGACCCTGATCGAGCGGGGCGCGGCCGGCGCTCGGACCGCGGAGGAGGCGGTTGCCGCGAGCGACCTGACCGTGGTCTGCGTGGTCAACTACGAGGCGGCGACGGCCATTCTGCGCCGGCCCGCGGTCGCCGACGCCCTGAAGGGCCGCACCGTGCTCAACCTGACCGCCGGCACCCCGGGCGACGCGCGGGCCACCGCCGACTGGGCGGCCGACCACGGCGTCCGCTACCTCGACGGCGCGATCATGACCCCGATCACCACCATCGGCACCCCGCACGGCGTCTTCCTCCACAGCGGCCCCGCGGACCTCTACGACGCGCACCGGCCGGTGCTCGACACGCTCGGCGGCACCCACACCCACCTCGGCGCGGACATCGGCCGGGCCGCGGCCCACGACGTGGCGCTGCTCGACCTCTTCTGGACCGCGATGACCGGATACGCACACGCCCTGGCGGTGGCCCGCGCCGAGGGCATCACCGCCCGCGAGCTGGCACCGTTCGCCAAGGGCATCGGCGCGATCCTCCCGCCGATCTTCGAACAGATCGCGGCGGACGTGGACGACGGCAACCACTCCGGGGCGAGCAGCGCGCTCACCTCGGCCGCCTCGTCCATGGCCCACATCGTCCAGGCATCCGAGGCGCACGGTATCGACTCGGGGGTGATCCGGGCCGCGGAGGGACTGGCCCGCCGCGCCATCGGACGGGGCCACGGCGGGGACGGGTTCAGCCGGGTCGCCGAACTCCTCGGCTGCCGCTGACACCGGGCGGGCCGGTACCCCGCCGGCCCGCCCGGCGGCGCTCAGCCCACCTGGTAGTCGAAGGCGTAGGGGAAGGACGGTTCGCCGGCCCGGCAGGTGTAGCTGCCCGATCCGGTCAGCCCGGCCAGGTCCCCGGTGGCCGATCCGGGCACGACCGCGAAGGTGCAGCGCACCGTGCCGTCGGCGTCGAACGTGCCGCGCTCCTCGACGACGAAGGTGCCCGCCCGCCCTTCCAGGCGGCCGGTCAGCAGCTCCATGCCGGTGAACGTCCCGGTCCTGTCCGAGGTGTAGACGATGCTGTACTCGCAGGTGGTGCGGGCGGCCTCGATGCCGCCGGAGAAGGAGTTGGTGACGGAGGCGTGGGCGAGCCGCGGGCTCGTGTCCTCCGCGCCGACCGGGCGCTCCTCCCAGTCGGCGTAGGTGATGCGGCCGGTGGTCTGCGCGGGCATGGCTGTCCTTTCGGTCTGCCGCACGGCTGGTACGTGTGCGGTGTGCGACCAGCCTGACCGCGGTACCTGACACCTTCTGTCAGGTACCCGGGACAATCGGGCCATGCGCGCCGACCGGCTCCTCGCCCTGCTCCTGCTGCTCCAGAACCGCGGACGGATGACCGCCACCGCACTCGCCGCGGAACTGGAGGTGTCGGTCCGCACGGTCTACCGGGACATCGAGGCGCTCGGCGCGTCCGGCGTCCCGGTCCGCACCGACCGCGGGCCCGACGGCGGCTACCGCCTGATGGACGGCTACCGCACCCGACTGACCGGGCTCACCGACGCCGAGGCCGGTGCGCTCTTCCTCGCCGGAGCTCCCGGCCCGGCCCGCGACCTGGGACTGGGCGCGGTGCTGGCGACCGCCCAGCTGAAGGTCCAGGCGGCGCTCCCGGCCGAACTCGCCGAGCGCACCCGGCGGATCCAGGACCGCTTCCACCTCGACGCCCCGGCGTGGTTCCGGGACGCCGACCCGGTCGCGCACCTGGCGCCGATCGCGCGGGCGGTGTGGGAGCAGCGGGTGCTGCGCGCCCACTACCGGCGCTGGCGCGGCGAGGTCCACCGGGAACTGCGCCCGCTCGGGATCGTCCTCAAGGGCGGCATCTGGTACCTGGTGGCGTCCGTCGACGAGGCGGTGCGGACGTACCGGATCGCCCGGTTCCTGGCCGTGGACCTCACGGACGAGGCGTTCGTGCGACCGGCCGGTTTCGACCTGGCCGCCTACTGGGCGGAGTCGTCCCGCCGCCTGGAGGCGGCGCTGCACCAGGACACGGCGCGCCTGCGGATCTCCCCGCAGGCGCGCCGGCTGCTGCCGATGCTCTACGGCGCGGTGGGGCGGCGGGCCCTGGAGGACGCCGGAGAGCCGGACGCGGACGGCTGGACGGTGGTGGAGATGCCGGTCGAGGGACCGGCGGTGGCCGTCGGCGACCTGCTCAGACTGGGTGCGGAGGCGGAGGTCCTGGGTCCGCCCGCCCTGCGCCGGGCGGTCGCCGAGGCGGTGGCCGTCCTGGCCGGCCGGTACGGGGCGGCGCCCGGCACGCGGGAGTGACCCGACCGGTACACCGCGGGTGCGCAGGTCCCCCGTTCCGTAAAATCTTCGACGCTTCACGACAACCACCAACACTGCCGTTCTATGCGGTATTTGGCATGTATATACGCTACATCGGGATCAATCGCCCACCGTGCGGCGCGTTTTCCGCCACCCCCGCCGCGAACGCCCTTGAAACACAGGGCAGTTGTTCTTTGACGTGATACGGGTCACTTGACGCCGTCATGCCCCCGGCATTCACTTCTGCGGCGGTCGAAGACCCATTCGACGGCCTGCCACTGGGGAACAGACCTTCCCCGCCATGGAGGTACGGATGAAGTTCGTTCGTCTCGTGAAGCGGATGCGCAGCGAAAAGAGCCTCAAGGCGTATGCGTGGTACGGCTGGATCTGACCGGCCCACGCCCGTAGAGGACGGTGGTGGGCCGGGCGTGAAGGCCCGCCACCGGCCCGCGTTCCCGGAGGTTCCCGATGCCCCAGCGACCGACCGTCAGCCGCGGCGGCCGGCGGGTGCGCTTCGCACCCAGGATCGACGCGCTGCTCAGCCGCCACACCGGCCAGGACCTGTTCCGGCTGGAGCCCAACACGATCGGCGTCGCGGGCGCCGACCTGATGGACGCCCTGCTCCGCAGCCGGCCGGCCAACGCCGAGGAGCGCCCGACCTTCAAACCCGTCCTCGGCCGGCATGTCGACCGGGCCGACGCCGCCGCCTATATGCAGGCCGTGGCGGCCGACGTCCGGAAGGCGCTGCAGCGCCCGTTGGAGACGCCGGTCGACCTGACCGGCCCGTGGCCGCAGGTGCCGCACGCCTACCTCCGGGACCTCGTCTTCGGACGGGAACTCCTGCGCTTCCGGGTCCTGGTCGACCGCAGACTGGAACTCACCCCGAAGCTGACCTGGTCCGCCGTCACGTCGGGCGCCGCCCTCCTGCGCCGCCCCGCCCATGTCGAACCCCTCTCGAAACTCGCCACCCTCGTCCTCGACTCCACCGGCTTCCCGGACCGCCGGTACGCGATGTACCTCTACCGGCGGGTGGCGGCGCCCGTCTGCTTCACCGTGGCCGCACTGGTCACCAACGCGGTCTGGCTGGGCGCACCGTTCGACGACTCCGTCCCGAACCGGCACGTCCTCGCCGAGGCGCTCCGGCTGCTGCCGCCGTCCTGGAACATCCTCCGGGCGGCCTCACCCGAATTCACCGCGGTGGACGGCCGGATCGGCCCGGCGGACGACCTCCTGCTGCTGCCCCTCCTGAGCCACCGCGACCCCGCGCTGTGGGAGGACCCCGACGTCTTCCGCCCCGAGCGGTGGGCGGACCTGGACCCGGACGACCACCCCGGGTACCTGCCGTTCGGCCATGCCAACGAGCGCTGCTGGGGCCGCCACATGGTGCTGCCGCTCGCCGAGCGGCTGCTCGATCTGGTGCGCCGGGACGGTCTCACGGTGCACCCCGGCCAGACCGCGGGCCGGGTCGAACTCGACGGGCTGATGGAAGTCGCGGAGGTCCGGATGACCCGGGGCTGAGGCGCCGCCTACCTGATCGGTTGGGGGGCGACGCGCCCGCCGTCCACCGCCAACTACCCGGTGCGGACGCCGGGTTCGCACCCGGCGCCGGTGTCCGGTCACCGCCCCCGACTGCCTGCTAAGGCCCTGCTTCGCCATGGACATGAGGCGGTGGCACGCCGGAGCGGTGGGGGATGGGCATGGGACGGCGCGGATCCGTGTCGGCCGTCCGGGGCGCGGCACTGCTACTGGTGGCCGGCTGCGAGGGAGGCGACGGGAAGCCGGACGGCAACGCCGGGAACAAGGCGCTGACCGACGGTGTCACCAAGGGGTGCGGCGGCTACCTGAAGCCCGAGACGGTCGCCGCGGCACTCGGACACGCGACGTTCGCCAACGTGAACAGCGCGTTCAGGGCCCCGGAACGCGAGATGGGCGGCTGCCTGGTGAACATCACGACCAGTGCAGGCCCGGCTCGCACACCGCCGGGCCGATCGCCGTCTACCTGATGCTGGAGGTCTACGACTCCCCGAGCGCGGCGTCGGCCGCGGAATTCGTCGCCGGCGCGTGCGGCACCCGGCTGGCGAACGGCGTCCGCCACCATCCGCGCGTGCCGTGCGCGCATCTCCTCTTCTGACACCGCGCGGTGGCGTACCGGTCGACCGTTGACCTCGGTGACGACGGCGGCGACGGCGTCGTAGGAGAGGGCCTGCGGTCCGGTGAGGATCCAGTCGGTGTTGTGGGGCGCCGGGTCGGTCAGGGCGTGCGCGGCCACCGCGGCGACTGGCGGCCCTGACCGGGTGCCCGGCCGCGGTCAGCCGGGCCGCGAGGCGGCTGCCGGTGGTGCCGGTGGTGCCGGTGGCGCCGGTGACGAGCAGCGGCCCGGTGGCGGGGGAGGCGTTGCGGGGTGTGGTCATAGGGGGCTTCCTGATAATCCGGACCTGGCTCGACGCCTACGTCCACTCCGTGCTGCCGGACGACACGCGCACCTGACCCGCACCGGGCCGGACCGCGCCCGCCGTCGCGGAGGCCCGGACGGCCCGGCGGCGTGGCGCGTCCGAACGGGCCCCCGGAGCCGATGTGATGTCCGGGAAGGCGACACGGCAACAAGGCGAGAGGCGGTGGCGGCAGCATGGACGCCCCGGAGACACTCCCGGAGGAACGCCCCGGGCGGGCCTGTCTGGTCACCGGCGCCACCGGGTACATCGGCGGCCGGCTGGTGCCCGAACTCCTGGCCGCCGGGCACACCGTCCGCTGCCTGGCACGCCACCCGGGCAAACTGCGCGACCACCCCTGGGCGGGCGACGTGGAGGCGGTGCGCGGCGACGTCACCGACGCCGCCTCGGTGGGCGCGGCGATGCACGGGATCGACGTCGCCTACTACCTGGTGCACGCCCTGGGCACCGGCAAGGACTTCGAGGAGACCGACCGCCGGGCCGCCCGGATCTTCGGCGAACAGGCCCGCGCCGCCGGCGTCCGGCGCATCGTCTACCTCGGCGGGCTCACCCCCGCCGACGTCCCCGAGGACGAACTGTCCCCCCACCTGAGGTCGCGCGCCGAGGTGGGCCGGGTGCTGCTCGACTCGGGCGTGCCGACCGCGGTGCTCCGCGCCGCCGTCATCATCGGCTCCGGGTCGGCCTCCTTCGAGATGCTGCGCTACCTCACCGAACGGCTCCCGGTCATGGTCACACCGAGGTGGGTCCGCACCCGGACCCAGCCGATCGCCGTCCGCGACGTGCTGCGGCTCCTCGTCGGCTGCGCCCGGCTGCCGGCGGACGTCAACCGCACCTTCGACATCGGCGGCCCGGACGTCCTCACCTACCGCACGATGATGGGCCGCTACGCGAAGGCCGCCGGACTGCCGCGCCGGCTCATCCTGTCCGTGCCGGTGCTCACCCCGGGCCTCTCCAGCCACTGGGTCGGCCTGGTCACACCGGTGCCCTCGAAGATCGCGCGCCCGCTCACCGAGTCACTGCGCCACGAAGTCGTGTGCCAGGAGCGCGACATCGCCCGCTACGTGCCGGACCCGCCGGGCCACCCGTTCGACTTCGACACCGCCGTGTCCCTGGCGCTCCAACGCATCCGGGACGCCCAGGTCACCACCCGCTGGTCGTCCGCCTCGGTGCCCGGCGCCCCCAGCGACCCCCTGCCCACCGACCCGGACTGGGCCGGCGGCAGCCTCTACACCGACTGCCGGGAACGCGACGTGGACGCCCCGCCCGACGTGCTCTGGCGCGTCATCGAGGGCGTCGGCGGTGTGCACGGCTGGTACTCCTTCCCGCTCGCCTGGGCCGTCCGCGGCTGGTTGGACCGGCTGGTCGGCGGGGTCGGACTGCGCCGCGGCCGCCGCGACGCCAGCCGGCTCCGGGTCGGCGACTCGCTGGACTTCTGGCGGGTGGAGGAGATCGAACCGGGGCGGCTGCTGCGACTGCGCGCCGAGATGCGGCTGCCGGGCCTGGCCTGGCTGGAGATGTCCTGCCGGGCCACGGGCGACGGTCGGGCGCACTACCGGCAGCGCGCCGTGTTCCACCCGCACGGACTGCTCGGCCATGCGTACTGGTGGAGCGTGTCACCCTTCCACGCCGTGGTCTTCGGCGGGATGGCACGCAACATCGCCCGCGCCGCCGCCACGGCCACCGAACCAACACGCAAGGCCGACAAGGGAGTTGCCCCGTGACCGTCGCCGTCGTCCTCTACACCTCCGATCTGCGGTTGCACGACCACCCGCCGCTGCGCGCGGCCCTCCGCTCCGCCGACGCCGTCGTCCCGCTGTTCGTCCACGACGACGCCCTCGCCGCGACCGGCTTCAGCGCCCCCAACCGCCGCGCGTTCCTCGCCGACTGCCTCACCCAACTCGACGCCGGCCTGCGCGAGCGCGGCGGCCGGCTGGTGGTCCGGGCCGGTGACGTCGTCGAGCAGGTCTGCCGGGTGGCCGCCGAGGCGGACGCCACCGAGGTGCACGTGGCCGCCGGGGTCAGCGGCTACGCCACCCGCCGCGAGGAACGGCTGCGCCGCGCGCTCCAGGCCGAGCGGCGCCGGCTGTGCGTGCACGACGCGGTGATCACCGCGGTTCCGCCCGGCGCGGTCGTCCCGGCCTCCTCCGACCACTTCGCGGTCTTCACCCCCTACTTCCGGCACTGGGCCCGGCAGCACCTGCGCGACCCGTTGGCCGCGCCGCGCAAGGTCCCGGTGCCCGAACACCTCGGCTCGGCGGACCTGCCGTCGACCAAGGACCGGTCCGGGGTCTCGGAAGGACTGGCGGCGGGCGGCGAGGCGGCGGGCCGGGCCCGGCTGACGGCATGGCTGCGCAGCGATGCGGCGGCCTACGAGGACCGCCACGACGACCTGCCCGGCGACGCCACCTCGCGGCTCTCCCCGCACCTGCACTTCGGCACCCTCTCGCCCGTCGAGCTGGTCCACCGGGCCCGCCGGCTCGGCGGCCCCGGCGCCGACGCCTTCGTCCGCCAGCTCGCCTGGCGGGACTTCCACCACCAGGTCCTCGCCGCCCGGCCCGAAGCGGCCGCCGCCGACTACCGCACCCGCCACGACCACTGGCGCACCGAGGAATCGGCGGCGGACGAGATCGCCGCCTGGAAGGCCGGCCGCACCGGATATCCCGTGATCGACGCGGCCATGCGCCAACTGCGCCACGAGGGCTGGATGCACAACCGCGGCCGCCTGCTCACCGCCTGCTTCCTCACCAAGACGCTCTACGTGGACTGGCGGGTGGGCGCCCGGCACTTCCTGGACCTGCTGGTGGACGGCGACCTCGCCAACAACCAGCTCAACTGGCAGTGGGTGGCCGGAACCGGCACCGACACCCGCCCCAACCGCGTCCTCAACCCGGTCCTCCAGGCCAAGCGGTACGACCCCGACGGCGCCTACGTCCACCGCTGGGTGCCCGAACTCGCAGGGCTCGCCGCGCCCGCCGTCCACCAGCCATGGAAACTCCCGGCCGACGAGCGCGCCGGCTACGACTACCCCGAACCCCTGGTCCAACTCGCCGACGGACTGGCCCGGTTCAAGCGCGCCCGGGGCCGCGACTGA
>1311725525-9232-17028
[truncated: 3,518,627 more chars]
