# Supplementary material for: Exploration, expansion and definition of the atropopeptide family of ribosomally synthesized and posttranslationally modified peptides
Source: Chem Sci. 2024 Sep 10;15(42):17506–23. doi: 10.1039/d4sc03469d (PMC11450843; doi:10.1039/d4sc03469d)
Supplement: SC-015-D4SC03469D-s002 [file SC-015-D4SC03469D-s002.zip › precursor_peptides_snn.xgmml]

<?xml version="1.0" encoding="UTF-8" standalone="yes"?>
<graph id="128" label="open_reading_frames_fasta_threshold_8 Full Network" directed="1" cy:documentVersion="3.0" xmlns:dc="http://purl.org/dc/elements/1.1/" xmlns:xlink="http://www.w3.org/1999/xlink" xmlns:rdf="http://www.w3.org/1999/02/22-rdf-syntax-ns#" xmlns:cy="http://www.cytoscape.org" xmlns="http://www.cs.rpi.edu/XGMML">
  <att name="networkMetadata">
    <rdf:RDF>
      <rdf:Description rdf:about="http://www.cytoscape.org/">
        <dc:type>Protein-Protein Interaction</dc:type>
        <dc:description>N/A</dc:description>
        <dc:identifier>N/A</dc:identifier>
        <dc:date>2023-10-02 17:47:26</dc:date>
        <dc:title>open_reading_frames_fasta_threshold_8 Full Network</dc:title>
        <dc:source>http://www.cytoscape.org/</dc:source>
        <dc:format>Cytoscape-XGMML</dc:format>
      </rdf:Description>
    </rdf:RDF>
  </att>
  <att name="shared name" value="open_reading_frames_fasta_threshold_8 Full Network" type="string" cy:type="String"/>
  <att name="name" value="open_reading_frames_fasta_threshold_8 Full Network" type="string" cy:type="String"/>
  <att name="selected" value="1" type="boolean" cy:type="Boolean"/>
  <att name="__Annotations" type="list" cy:type="List" cy:elementType="String">
    <att name="__Annotations" value="edgeThickness=1.5|parent=74897ecd-5bd7-4bd1-a785-5ddff2b6494b|canvas=background|fillOpacity=100.0|rotation=0.0|type=org.cytoscape.view.presentation.annotations.ShapeAnnotation|uuid=4b3499e4-b8ff-4b7f-9963-e18ef6626204|fillColor=-16777216|shapeType=RECTANGLE|edgeColor=-16777216|edgeOpacity=100.0|name=tick|x=-2214.0|width=1.0|y=2580.0|z=0|height=10.0" type="string" cy:type="String"/>
    <att name="__Annotations" value="edgeThickness=1.5|parent=74897ecd-5bd7-4bd1-a785-5ddff2b6494b|canvas=background|fillOpacity=100.0|rotation=0.0|type=org.cytoscape.view.presentation.annotations.ShapeAnnotation|uuid=e060eb09-afd6-4334-af45-10b229cc2c8c|fillColor=-16777216|shapeType=RECTANGLE|edgeColor=-16777216|edgeOpacity=100.0|name=tick|x=-2339.0|width=1.0|y=2580.0|z=1|height=10.0" type="string" cy:type="String"/>
    <att name="__Annotations" value="canvas=foreground|color=-16777216|rotation=0.0|type=org.cytoscape.view.presentation.annotations.TextAnnotation|fontStyle=0|uuid=e8b3c6e0-6e67-4f3a-b303-379ea5fb01b6|fontFamily=Dialog|name=AutoAnnotate: swyiwy awyiwy awylwy awyiww awyfwy (3/5)|x=-1306.3161488342284|y=-1203.6|z=0|fontSize=50|text=awylwy" type="string" cy:type="String"/>
    <att name="__Annotations" value="parent=74897ecd-5bd7-4bd1-a785-5ddff2b6494b|canvas=background|color=-16777216|rotation=0.0|type=org.cytoscape.view.presentation.annotations.TextAnnotation|fontStyle=0|uuid=9f1aa776-6b2f-4f82-ad7e-288f24f94887|fontFamily=SansSerif|name=label|x=-1978.0|y=2593.0|z=2|fontSize=20|text=4.5" type="string" cy:type="String"/>
    <att name="__Annotations" value="parent=19735deb-ca51-4aa7-bc0c-f6d14b1a4f33|canvas=foreground|color=-16777216|rotation=0.0|type=org.cytoscape.view.presentation.annotations.TextAnnotation|fontStyle=0|uuid=08a3c68f-d4ac-494c-b9e5-a09a97e4a409|fontFamily=SansSerif|name=Text|x=-1589.0|y=2604.0|z=2|fontSize=20|text=Pseudomonadota" type="string" cy:type="String"/>
    <att name="__Annotations" value="edgeThickness=1.0|parent=19735deb-ca51-4aa7-bc0c-f6d14b1a4f33|canvas=background|fillOpacity=100.0|rotation=0.0|type=org.cytoscape.view.presentation.annotations.ShapeAnnotation|uuid=e1e123fd-86d1-461f-b6de-f91e1e65443b|fillColor=-4144960|shapeType=TRIANGLE|edgeColor=-16777216|edgeOpacity=100.0|name=Shape 2|x=-1679.0|width=70.0|y=2510.0|z=12|height=70.0" type="string" cy:type="String"/>
    <att name="__Annotations" value="canvas=foreground|color=-16777216|rotation=0.0|type=org.cytoscape.view.presentation.annotations.TextAnnotation|fontStyle=0|uuid=88b9ea66-d7a7-49ee-a4bf-e4b15c5a5b91|fontFamily=Dialog|name=AutoAnnotate: awygwi awyhwi swyqwl awynwl awygwv (2/5)|x=-357.0843729400634|y=-1138.4|z=4|fontSize=50|text=awyhwi" type="string" cy:type="String"/>
    <att name="__Annotations" value="canvas=foreground|color=-16777216|rotation=0.0|type=org.cytoscape.view.presentation.annotations.TextAnnotation|fontStyle=0|uuid=efaae89c-5833-41df-b39f-1e86f2b364b0|fontFamily=Dialog|name=AutoAnnotate: awygwi (1/1)|x=99.64648989790061|y=-113.0|z=5|fontSize=50|text=awygwi" type="string" cy:type="String"/>
    <att name="__Annotations" value="edgeThickness=3.0|canvas=background|fillOpacity=0.0|rotation=0.0|type=org.cytoscape.view.presentation.annotations.ShapeAnnotation|uuid=b34ff8b6-1a68-4641-a7bb-df307ebfc041|fillColor=-60|shapeType=ELLIPSE|edgeColor=-12566464|edgeOpacity=0.0|name=AutoAnnotate: swyiwy awyiwy awylwy awyiww awyfwy|x=-1953.0|width=1431.3677023315431|y=-1040.0|z=16|height=1407.1367027282715" type="string" cy:type="String"/>
    <att name="__Annotations" value="edgeThickness=1.5|parent=74897ecd-5bd7-4bd1-a785-5ddff2b6494b|canvas=background|fillOpacity=100.0|rotation=0.0|type=org.cytoscape.view.presentation.annotations.ShapeAnnotation|uuid=e1d7921e-69a2-4bb3-b885-2e1014012e0e|fillColor=-16777216|shapeType=RECTANGLE|edgeColor=-16777216|edgeOpacity=100.0|name=tick|x=-1839.0|width=1.0|y=2578.5|z=3|height=10.0" type="string" cy:type="String"/>
    <att name="__Annotations" value="canvas=foreground|color=-16777216|rotation=0.0|type=org.cytoscape.view.presentation.annotations.TextAnnotation|fontStyle=0|uuid=6b04d291-19ff-4295-9f55-fdef3410e40e|fontFamily=Dialog|name=AutoAnnotate: awyfwy awyiwy (1/2)|x=276.2600595434571|y=-1096.8|z=6|fontSize=50|text=awyfwy" type="string" cy:type="String"/>
    <att name="__Annotations" value="parent=74897ecd-5bd7-4bd1-a785-5ddff2b6494b|canvas=background|color=-16777216|rotation=0.0|type=org.cytoscape.view.presentation.annotations.TextAnnotation|fontStyle=0|uuid=f90d2788-1b93-446d-ab89-52b89a5793fa|fontFamily=SansSerif|name=label|x=-1853.0|y=2593.0|z=4|fontSize=20|text=6.0" type="string" cy:type="String"/>
    <att name="__Annotations" value="canvas=foreground|color=-16777216|rotation=0.0|type=org.cytoscape.view.presentation.annotations.TextAnnotation|fontStyle=0|uuid=e4905f9a-0921-4023-b6a6-133e61f7230d|fontFamily=Dialog|name=AutoAnnotate: swyiwy awyiwy awylwy awyiww awyfwy (2/5)|x=-1306.3161488342284|y=-1256.4|z=7|fontSize=50|text=awyiwy" type="string" cy:type="String"/>
    <att name="__Annotations" value="canvas=foreground|color=-16777216|rotation=0.0|type=org.cytoscape.view.presentation.annotations.TextAnnotation|fontStyle=0|uuid=3c60513c-71dc-44ae-82cc-28b305e38eda|fontFamily=Dialog|name=AutoAnnotate: swyiwy awyiwy awylwy awyiww awyfwy (5/5)|x=-1306.3161488342284|y=-1098.0|z=8|fontSize=50|text=awyfwy" type="string" cy:type="String"/>
    <att name="__Annotations" value="canvas=foreground|color=-16777216|rotation=0.0|type=org.cytoscape.view.presentation.annotations.TextAnnotation|fontStyle=0|uuid=1d6107ca-f397-444b-9cba-45586704b1f1|fontFamily=Dialog|name=AutoAnnotate: awyhwy|x=-2018.8780616760255|y=371.0|z=9|fontSize=50|text=awyhwy" type="string" cy:type="String"/>
    <att name="__Annotations" value="canvas=foreground|rotation=0.0|name=legend|x=-2353.0|y=2452.0|z=0|type=org.cytoscape.view.presentation.annotations.GroupAnnotation|uuid=74897ecd-5bd7-4bd1-a785-5ddff2b6494b|memberUUIDs=e82bc4f9-8350-409e-a636-337525a46060,a538d2fb-5cc6-4b7b-91c5-d6fa4aa73e94,e060eb09-afd6-4334-af45-10b229cc2c8c,9e5968ac-55e8-43c4-9463-079109dd6a11,4b3499e4-b8ff-4b7f-9963-e18ef6626204,5db031fa-b86d-4293-b3a6-85e5595b15da,db4b312a-f68a-486a-9c45-efd9bad895f8,2ad74a8c-64a9-4efd-b7f2-38d8e3202c10,c43cb60b-98fe-4e1a-96a1-c2c0f6ec8bf6,9f1aa776-6b2f-4f82-ad7e-288f24f94887,e1d7921e-69a2-4bb3-b885-2e1014012e0e,f90d2788-1b93-446d-ab89-52b89a5793fa" type="string" cy:type="String"/>
    <att name="__Annotations" value="canvas=foreground|color=-16777216|rotation=0.0|type=org.cytoscape.view.presentation.annotations.TextAnnotation|fontStyle=0|uuid=c3d045a7-3028-4bb2-a64a-0792b7ec3ebd|fontFamily=Dialog|name=AutoAnnotate: awygwt awygwi (1/2)|x=-145.09225749673635|y=253.2|z=10|fontSize=50|text=awygwt" type="string" cy:type="String"/>
    <att name="__Annotations" value="parent=74897ecd-5bd7-4bd1-a785-5ddff2b6494b|canvas=background|color=-16777216|rotation=0.0|type=org.cytoscape.view.presentation.annotations.TextAnnotation|fontStyle=0|uuid=9e5968ac-55e8-43c4-9463-079109dd6a11|fontFamily=SansSerif|name=label|x=-2353.0|y=2595.0|z=5|fontSize=20|text=0.0" type="string" cy:type="String"/>
    <att name="__Annotations" value="parent=74897ecd-5bd7-4bd1-a785-5ddff2b6494b|canvas=background|color=-16777216|rotation=0.0|type=org.cytoscape.view.presentation.annotations.TextAnnotation|fontStyle=0|uuid=5db031fa-b86d-4293-b3a6-85e5595b15da|fontFamily=SansSerif|name=label|x=-2228.0|y=2595.0|z=6|fontSize=20|text=1.5" type="string" cy:type="String"/>
    <att name="__Annotations" value="canvas=foreground|color=-16777216|rotation=0.0|type=org.cytoscape.view.presentation.annotations.TextAnnotation|fontStyle=0|uuid=52fd22af-c7f6-4000-a529-32b225225d6a|fontFamily=Dialog|name=AutoAnnotate: awyiwy (1/1)|x=-587.9124847412104|y=376.0|z=11|fontSize=50|text=awyiwy" type="string" cy:type="String"/>
    <att name="__Annotations" value="canvas=foreground|color=-16777216|rotation=0.0|type=org.cytoscape.view.presentation.annotations.TextAnnotation|fontStyle=0|uuid=8917473c-b458-4f35-b493-5e232dee70e0|fontFamily=Dialog|name=AutoAnnotate: awygwi awyhwi swyqwl awynwl awygwv (3/5)|x=-357.0843729400634|y=-1085.6|z=12|fontSize=50|text=swyqwl" type="string" cy:type="String"/>
    <att name="__Annotations" value="canvas=foreground|color=-16777216|rotation=0.0|type=org.cytoscape.view.presentation.annotations.TextAnnotation|fontStyle=0|uuid=1479bc98-9cc1-4397-a789-e4023d3170f0|fontFamily=Dialog|name=AutoAnnotate: atwyiwys atwfiwys (1/2)|x=-2350.9464250077667|y=-673.8|z=13|fontSize=50|text=atwyiwys" type="string" cy:type="String"/>
    <att name="__Annotations" value="canvas=foreground|color=-16777216|rotation=0.0|type=org.cytoscape.view.presentation.annotations.TextAnnotation|fontStyle=0|uuid=99e63ace-cdf0-4945-995f-9660264d7a91|fontFamily=Dialog|name=AutoAnnotate: swyiwy awyiwy awylwy awyiww awyfwy (4/5)|x=-1306.3161488342284|y=-1150.8|z=14|fontSize=50|text=awyiww" type="string" cy:type="String"/>
    <att name="__Annotations" value="edgeThickness=3.0|canvas=background|fillOpacity=0.0|rotation=0.0|type=org.cytoscape.view.presentation.annotations.ShapeAnnotation|uuid=1980b8b5-e3cb-412a-af05-d11561eae9e9|fillColor=-60|shapeType=ELLIPSE|edgeColor=-12566464|edgeOpacity=0.0|name=AutoAnnotate: awyhwy awyawy awyiwf awyiwy awylwy|x=-2365.0|width=744.1898574147265|y=-1407.0|z=17|height=751.2968562431339" type="string" cy:type="String"/>
    <att name="__Annotations" value="edgeThickness=1.0|parent=74897ecd-5bd7-4bd1-a785-5ddff2b6494b|canvas=background|fillOpacity=100.0|rotation=0.0|type=org.cytoscape.view.presentation.annotations.ShapeAnnotation|uuid=a538d2fb-5cc6-4b7b-91c5-d6fa4aa73e94|fillColor=lingrad(0.0,0.0;1.0,0.0;0.0,-9862475;0.5,-5397313;1.0,-5676941)|shapeType=RECTANGLE|edgeColor=-16777216|edgeOpacity=100.0|name=Shape 1|x=-2339.0|width=500.0|y=2480.0|z=7|height=100.0" type="string" cy:type="String"/>
    <att name="__Annotations" value="canvas=foreground|color=-16777216|rotation=0.0|type=org.cytoscape.view.presentation.annotations.TextAnnotation|fontStyle=0|uuid=6a2fcc96-ee64-459d-ba32-9a15443a77d8|fontFamily=Dialog|name=AutoAnnotate: awyfwy awylwy (1/2)|x=-1993.2952450370653|y=-657.8|z=15|fontSize=50|text=awyfwy" type="string" cy:type="String"/>
    <att name="__Annotations" value="edgeThickness=3.0|canvas=background|fillOpacity=0.0|rotation=0.0|type=org.cytoscape.view.presentation.annotations.ShapeAnnotation|uuid=9428d467-a4af-4784-aa2b-3e3f792c64d9|fillColor=-60|shapeType=ELLIPSE|edgeColor=-12566464|edgeOpacity=0.0|name=AutoAnnotate: awyiwy|x=114.0|width=435.49088919741365|y=397.0|z=18|height=199.87491679162073" type="string" cy:type="String"/>
    <att name="__Annotations" value="edgeThickness=3.0|canvas=background|fillOpacity=0.0|rotation=0.0|type=org.cytoscape.view.presentation.annotations.ShapeAnnotation|uuid=15c7a166-c5fa-41a7-b989-2816f85ed725|fillColor=-60|shapeType=ELLIPSE|edgeColor=-12566464|edgeOpacity=0.0|name=AutoAnnotate: awyiwy|x=-854.0|width=670.1750305175791|y=434.0|z=20|height=670.1529251098634" type="string" cy:type="String"/>
    <att name="__Annotations" value="edgeThickness=3.0|canvas=background|fillOpacity=0.0|rotation=0.0|type=org.cytoscape.view.presentation.annotations.ShapeAnnotation|uuid=f79dde7b-d52c-4161-9bad-f56deaaa2a49|fillColor=-60|shapeType=ELLIPSE|edgeColor=-12566464|edgeOpacity=0.0|name=AutoAnnotate: atwyiwys atwfiwys|x=-2397.0|width=276.1071499844664|y=-563.0|z=19|height=260.8353027617229" type="string" cy:type="String"/>
    <att name="__Annotations" value="parent=74897ecd-5bd7-4bd1-a785-5ddff2b6494b|canvas=background|color=-16777216|rotation=0.0|type=org.cytoscape.view.presentation.annotations.TextAnnotation|fontStyle=0|uuid=e82bc4f9-8350-409e-a636-337525a46060|fontFamily=SansSerif|name=Node Fill Color:  Differences to AWYIWY|x=-2339.0|y=2452.0|z=8|fontSize=20|text=Node Fill Color:  Differences to AWYIWY" type="string" cy:type="String"/>
    <att name="__Annotations" value="edgeThickness=3.0|canvas=background|fillOpacity=0.0|rotation=0.0|type=org.cytoscape.view.presentation.annotations.ShapeAnnotation|uuid=5f89cfd4-05a7-4514-a17f-759000bdb03f|fillColor=-60|shapeType=ELLIPSE|edgeColor=-12566464|edgeOpacity=0.0|name=AutoAnnotate: swpeyf|x=-1568.0|width=715.2011702156067|y=403.0|z=21|height=703.1895140075686" type="string" cy:type="String"/>
    <att name="__Annotations" value="canvas=foreground|color=-16777216|rotation=0.0|type=org.cytoscape.view.presentation.annotations.TextAnnotation|fontStyle=0|uuid=0e690c18-7cbc-40ca-a702-a40e341c4708|fontFamily=Dialog|name=AutoAnnotate: atwyiwys atwfiwys (2/2)|x=-2350.9464250077667|y=-621.0|z=16|fontSize=50|text=atwfiwys" type="string" cy:type="String"/>
    <att name="__Annotations" value="edgeThickness=1.5|parent=74897ecd-5bd7-4bd1-a785-5ddff2b6494b|canvas=background|fillOpacity=100.0|rotation=0.0|type=org.cytoscape.view.presentation.annotations.ShapeAnnotation|uuid=db4b312a-f68a-486a-9c45-efd9bad895f8|fillColor=-16777216|shapeType=RECTANGLE|edgeColor=-16777216|edgeOpacity=100.0|name=tick|x=-2089.0|width=1.0|y=2580.0|z=9|height=10.0" type="string" cy:type="String"/>
    <att name="__Annotations" value="edgeThickness=3.0|canvas=background|fillOpacity=0.0|rotation=0.0|type=org.cytoscape.view.presentation.annotations.ShapeAnnotation|uuid=773ee4ed-0374-40ec-9ded-e98f40abc99c|fillColor=-60|shapeType=ELLIPSE|edgeColor=-12566464|edgeOpacity=0.0|name=AutoAnnotate: awyhwy|x=-2338.0|width=776.2438766479488|y=429.0|z=22|height=775.9437667846692" type="string" cy:type="String"/>
    <att name="__Annotations" value="canvas=foreground|color=-16777216|rotation=0.0|type=org.cytoscape.view.presentation.annotations.TextAnnotation|fontStyle=0|uuid=7935a374-1256-4974-b993-9f2d942e47f3|fontFamily=Dialog|name=AutoAnnotate: awyfwy awyiwy (2/2)|x=276.2600595434571|y=-1044.0|z=17|fontSize=50|text=awyiwy" type="string" cy:type="String"/>
    <att name="__Annotations" value="canvas=foreground|color=-16777216|rotation=0.0|type=org.cytoscape.view.presentation.annotations.TextAnnotation|fontStyle=0|uuid=a8865208-413d-46ff-8f86-817c8cce988d|fontFamily=Dialog|name=AutoAnnotate: swyiwy awyiwy awylwy awyiww awyfwy (1/5)|x=-1306.3161488342284|y=-1309.2|z=19|fontSize=50|text=swyiwy" type="string" cy:type="String"/>
    <att name="__Annotations" value="canvas=foreground|color=-16777216|rotation=0.0|type=org.cytoscape.view.presentation.annotations.TextAnnotation|fontStyle=0|uuid=e3b96a9e-d19c-43ca-be93-3cfc8ab3e4b8|fontFamily=Dialog|name=AutoAnnotate: awyhwy awyawy awyiwf awyiwy awylwy (5/5)|x=-2061.905071292637|y=-1465.0|z=18|fontSize=50|text=awylwy" type="string" cy:type="String"/>
    <att name="__Annotations" value="parent=19735deb-ca51-4aa7-bc0c-f6d14b1a4f33|canvas=foreground|color=-16777216|rotation=0.0|type=org.cytoscape.view.presentation.annotations.TextAnnotation|fontStyle=0|uuid=d0d11096-5266-426a-a1ae-8bfc341c9a0f|fontFamily=SansSerif|name=Text|x=-1589.0|y=2524.0|z=3|fontSize=20|text=Actinomycetota" type="string" cy:type="String"/>
    <att name="__Annotations" value="edgeThickness=3.0|canvas=background|fillOpacity=0.0|rotation=0.0|type=org.cytoscape.view.presentation.annotations.ShapeAnnotation|uuid=c1ce06e6-0dd2-4519-80ae-54dea406788f|fillColor=-60|shapeType=ELLIPSE|edgeColor=-12566464|edgeOpacity=0.0|name=AutoAnnotate: awyfwy awyiwy|x=195.0|width=300.5201190869142|y=-986.0|z=23|height=640.947316312752" type="string" cy:type="String"/>
    <att name="__Annotations" value="canvas=foreground|rotation=0.0|name=legend|x=-1689.0|y=2452.0|z=1|type=org.cytoscape.view.presentation.annotations.GroupAnnotation|uuid=19735deb-ca51-4aa7-bc0c-f6d14b1a4f33|memberUUIDs=7561bab5-9533-4a3c-88a0-e6ca91bb28b9,59592a46-4391-40b2-9414-9f52f53fbee9,e1e123fd-86d1-461f-b6de-f91e1e65443b,d0d11096-5266-426a-a1ae-8bfc341c9a0f,d890de1d-e3a9-49f3-97f9-92e568a03671,08a3c68f-d4ac-494c-b9e5-a09a97e4a409" type="string" cy:type="String"/>
    <att name="__Annotations" value="edgeThickness=1.0|parent=19735deb-ca51-4aa7-bc0c-f6d14b1a4f33|canvas=background|fillOpacity=100.0|rotation=0.0|type=org.cytoscape.view.presentation.annotations.ShapeAnnotation|uuid=d890de1d-e3a9-49f3-97f9-92e568a03671|fillColor=-4144960|shapeType=ELLIPSE|edgeColor=-16777216|edgeOpacity=100.0|name=Shape 2|x=-1679.0|width=70.0|y=2590.0|z=13|height=70.0" type="string" cy:type="String"/>
    <att name="__Annotations" value="canvas=foreground|color=-16777216|rotation=0.0|type=org.cytoscape.view.presentation.annotations.TextAnnotation|fontStyle=0|uuid=90c96e8d-654d-4c2e-a10a-52a7eeaa1833|fontFamily=Dialog|name=AutoAnnotate: swpeyf (1/1)|x=-1279.3994148921965|y=345.0|z=20|fontSize=50|text=swpeyf" type="string" cy:type="String"/>
    <att name="__Annotations" value="canvas=foreground|color=-16777216|rotation=0.0|type=org.cytoscape.view.presentation.annotations.TextAnnotation|fontStyle=0|uuid=5d3ef1f0-a96c-4729-a651-c0889c3d21ff|fontFamily=Dialog|name=AutoAnnotate: awygwi awyhwi swyqwl awynwl awygwv (1/5)|x=-357.0843729400634|y=-1191.2|z=21|fontSize=50|text=awygwi" type="string" cy:type="String"/>
    <att name="__Annotations" value="canvas=foreground|color=-16777216|rotation=0.0|type=org.cytoscape.view.presentation.annotations.TextAnnotation|fontStyle=0|uuid=3160f147-d65e-45c8-999a-26071c33449a|fontFamily=Dialog|name=AutoAnnotate: awyiwy (1/1)|x=262.74544459870685|y=339.0|z=22|fontSize=50|text=awyiwy" type="string" cy:type="String"/>
    <att name="__Annotations" value="parent=74897ecd-5bd7-4bd1-a785-5ddff2b6494b|canvas=background|color=-16777216|rotation=0.0|type=org.cytoscape.view.presentation.annotations.TextAnnotation|fontStyle=0|uuid=2ad74a8c-64a9-4efd-b7f2-38d8e3202c10|fontFamily=SansSerif|name=label|x=-2103.0|y=2595.0|z=10|fontSize=20|text=3.0" type="string" cy:type="String"/>
    <att name="__Annotations" value="edgeThickness=3.0|canvas=background|fillOpacity=0.0|rotation=0.0|type=org.cytoscape.view.presentation.annotations.ShapeAnnotation|uuid=fff250ec-f7e5-496c-8d84-504d10b12d43|fillColor=-60|shapeType=ELLIPSE|edgeColor=-12566464|edgeOpacity=0.0|name=AutoAnnotate: awygwi awyhwi swyqwl awynwl awygwv|x=-577.0|width=577.8312541198732|y=-922.0|z=24|height=976.7559694936174" type="string" cy:type="String"/>
    <att name="__Annotations" value="canvas=foreground|color=-16777216|rotation=0.0|type=org.cytoscape.view.presentation.annotations.TextAnnotation|fontStyle=0|uuid=82e91f57-ef48-4293-b816-5f9d3c7c66ac|fontFamily=Dialog|name=AutoAnnotate: awyhwy awyawy awyiwf awyiwy awylwy (1/5)|x=-2061.905071292637|y=-1676.2|z=23|fontSize=50|text=awyhwy" type="string" cy:type="String"/>
    <att name="__Annotations" value="canvas=foreground|color=-16777216|rotation=0.0|type=org.cytoscape.view.presentation.annotations.TextAnnotation|fontStyle=0|uuid=2c1bee56-a44e-4679-b019-7ef3e583892c|fontFamily=Dialog|name=AutoAnnotate: awyhwy awyawy awyiwf awyiwy awylwy (4/5)|x=-2061.905071292637|y=-1517.8|z=24|fontSize=50|text=awyiwy" type="string" cy:type="String"/>
    <att name="__Annotations" value="edgeThickness=3.0|canvas=background|fillOpacity=0.0|rotation=0.0|type=org.cytoscape.view.presentation.annotations.ShapeAnnotation|uuid=0f841dd9-c167-411b-a67f-1bfa49a7639b|fillColor=-60|shapeType=ELLIPSE|edgeColor=-12566464|edgeOpacity=0.0|name=AutoAnnotate: awyfwy awylwy|x=-2050.0|width=251.40950992586943|y=-547.0|z=25|height=239.74864931786112" type="string" cy:type="String"/>
    <att name="__Annotations" value="edgeThickness=3.0|canvas=background|fillOpacity=0.0|rotation=0.0|type=org.cytoscape.view.presentation.annotations.ShapeAnnotation|uuid=7306feac-ca71-4598-8140-b3b3d239aea9|fillColor=-60|shapeType=ELLIPSE|edgeColor=-12566464|edgeOpacity=0.0|name=AutoAnnotate: awygwt awygwi|x=-202.0|width=251.8154850065273|y=364.0|z=26|height=317.17343357497464" type="string" cy:type="String"/>
    <att name="__Annotations" value="canvas=foreground|color=-16777216|rotation=0.0|type=org.cytoscape.view.presentation.annotations.TextAnnotation|fontStyle=0|uuid=8df6e73f-7ad2-4c03-ae7f-1b8c3535a1fc|fontFamily=Dialog|name=AutoAnnotate: awyhwy awyawy awyiwf awyiwy awylwy (3/5)|x=-2061.905071292637|y=-1570.6|z=25|fontSize=50|text=awyiwf" type="string" cy:type="String"/>
    <att name="__Annotations" value="edgeThickness=1.0|parent=19735deb-ca51-4aa7-bc0c-f6d14b1a4f33|canvas=background|fillOpacity=100.0|rotation=0.0|type=org.cytoscape.view.presentation.annotations.ShapeAnnotation|uuid=59592a46-4391-40b2-9414-9f52f53fbee9|shapeType=RECTANGLE|edgeColor=-16777216|edgeOpacity=100.0|name=Shape 2|x=-1689.0|width=276.0|y=2480.0|z=14|height=190.0" type="string" cy:type="String"/>
    <att name="__Annotations" value="canvas=foreground|color=-16777216|rotation=0.0|type=org.cytoscape.view.presentation.annotations.TextAnnotation|fontStyle=0|uuid=93a5c405-651e-440c-9df8-721f53571bd6|fontFamily=Dialog|name=AutoAnnotate: awygwi awyhwi swyqwl awynwl awygwv (5/5)|x=-357.0843729400634|y=-980.0|z=27|fontSize=50|text=awygwv" type="string" cy:type="String"/>
    <att name="__Annotations" value="canvas=foreground|color=-16777216|rotation=0.0|type=org.cytoscape.view.presentation.annotations.TextAnnotation|fontStyle=0|uuid=da686d79-7edf-4c50-95e0-0fedf811c0b6|fontFamily=Dialog|name=AutoAnnotate: awyhwy awyawy awyiwf awyiwy awylwy (2/5)|x=-2061.905071292637|y=-1623.4|z=26|fontSize=50|text=awyawy" type="string" cy:type="String"/>
    <att name="__Annotations" value="canvas=foreground|color=-16777216|rotation=0.0|type=org.cytoscape.view.presentation.annotations.TextAnnotation|fontStyle=0|uuid=a5d25e7d-4759-455a-b7aa-28c496f5a5e2|fontFamily=Dialog|name=AutoAnnotate: awygwt awygwi (2/2)|x=-145.09225749673635|y=306.0|z=28|fontSize=50|text=awygwi" type="string" cy:type="String"/>
    <att name="__Annotations" value="edgeThickness=1.5|parent=74897ecd-5bd7-4bd1-a785-5ddff2b6494b|canvas=background|fillOpacity=100.0|rotation=0.0|type=org.cytoscape.view.presentation.annotations.ShapeAnnotation|uuid=c43cb60b-98fe-4e1a-96a1-c2c0f6ec8bf6|fillColor=-16777216|shapeType=RECTANGLE|edgeColor=-16777216|edgeOpacity=100.0|name=tick|x=-1964.0|width=1.0|y=2578.5|z=11|height=10.0" type="string" cy:type="String"/>
    <att name="__Annotations" value="canvas=foreground|color=-16777216|rotation=0.0|type=org.cytoscape.view.presentation.annotations.TextAnnotation|fontStyle=0|uuid=fd1f4586-fdb0-4133-a001-f15614d29637|fontFamily=Dialog|name=AutoAnnotate: awyfwy awylwy (2/2)|x=-1993.2952450370653|y=-605.0|z=29|fontSize=50|text=awylwy" type="string" cy:type="String"/>
    <att name="__Annotations" value="canvas=foreground|color=-16777216|rotation=0.0|type=org.cytoscape.view.presentation.annotations.TextAnnotation|fontStyle=0|uuid=2e25db2c-08a2-4be4-bee4-add70dea785c|fontFamily=Dialog|name=AutoAnnotate: awygwi awyhwi swyqwl awynwl awygwv (4/5)|x=-357.0843729400634|y=-1032.8|z=30|fontSize=50|text=awynwl" type="string" cy:type="String"/>
    <att name="__Annotations" value="parent=19735deb-ca51-4aa7-bc0c-f6d14b1a4f33|canvas=background|color=-16777216|rotation=0.0|type=org.cytoscape.view.presentation.annotations.TextAnnotation|fontStyle=0|uuid=7561bab5-9533-4a3c-88a0-e6ca91bb28b9|fontFamily=SansSerif|name=Node Shape:  Phylum|x=-1689.0|y=2452.0|z=15|fontSize=20|text=Node Shape:  Phylum" type="string" cy:type="String"/>
    <att name="__Annotations" value="edgeThickness=3.0|canvas=background|fillOpacity=0.0|rotation=0.0|type=org.cytoscape.view.presentation.annotations.ShapeAnnotation|uuid=8586fca4-8e78-4276-8eec-040ac2bd324f|fillColor=-60|shapeType=ELLIPSE|edgeColor=-12566464|edgeOpacity=0.0|name=AutoAnnotate: awygwi|x=53.0|width=231.29297979580122|y=-55.0|z=27|height=278.864794802691" type="string" cy:type="String"/>
  </att>
  <att name="__clusterAttribute" value="__mclCluster" type="string" cy:type="String"/>
  <att name="__clusterParams" type="list" cy:type="List" cy:elementType="String">
    <att name="__clusterParams" value="adjustLoops" type="string" cy:type="String"/>
    <att name="__clusterParams" value="edgeCutOff=8.0" type="string" cy:type="String"/>
    <att name="__clusterParams" value="undirectedEdges" type="string" cy:type="String"/>
    <att name="__clusterParams" value="converter=None" type="string" cy:type="String"/>
    <att name="__clusterParams" value="dataAttribute=alignment_score" type="string" cy:type="String"/>
  </att>
  <att name="__clusterType" value="mcl" type="string" cy:type="String"/>
  <att name="__MCLGroups.SUID" type="list" cy:type="List" cy:elementType="Long">
  </att>
  <att name="Use Stemming" value="0" type="boolean" cy:type="Boolean"/>
  <att name="Cloud Counter" value="1" type="integer" cy:type="Integer"/>
  <att name="Cloud Network UID" value="1" type="integer" cy:type="Integer"/>
  <att name="layoutAlgorithm" value="Prefuse Force Directed Layout" type="string" cy:type="String" cy:hidden="1"/>
  <graphics>
    <att name="NETWORK_FORCE_HIGH_DETAIL" value="false" type="string" cy:type="String"/>
    <att name="NETWORK_NODE_LABEL_SELECTION" value="false" type="string" cy:type="String"/>
    <att name="NETWORK_NODE_SELECTION" value="true" type="string" cy:type="String"/>
    <att name="NETWORK_BACKGROUND_PAINT" value="#FFFFFF" type="string" cy:type="String"/>
    <att name="NETWORK_TITLE" value="open_reading_frames_fasta_threshold_8 Full Network" type="string" cy:type="String"/>
    <att name="NETWORK_EDGE_SELECTION" value="true" type="string" cy:type="String"/>
    <att name="NETWORK_CENTER_Z_LOCATION" value="0.0" type="string" cy:type="String"/>
    <att name="NETWORK_ANNOTATION_SELECTION" value="false" type="string" cy:type="String"/>
    <att name="NETWORK_CENTER_X_LOCATION" value="-339.542078977231" type="string" cy:type="String"/>
    <att name="NETWORK_HEIGHT" value="857.0" type="string" cy:type="String"/>
    <att name="NETWORK_DEPTH" value="0.0" type="string" cy:type="String"/>
    <att name="NETWORK_WIDTH" value="1342.0" type="string" cy:type="String"/>
    <att name="NETWORK_CENTER_Y_LOCATION" value="456.2320137553759" type="string" cy:type="String"/>
    <att name="NETWORK_SCALE_FACTOR" value="0.1868594225628488" type="string" cy:type="String"/>
  </graphics>
  <node id="1523" label="zzzzzz9">
    <att name="shared name" value="zzzzzz9" type="string" cy:type="String"/>
    <att name="name" value="zzzzzz9" type="string" cy:type="String"/>
    <att name="selected" value="0" type="boolean" cy:type="Boolean"/>
    <att name="__mclCluster" type="integer" cy:type="Integer"/>
    <att name="Sequence Source" value="USER" type="string" cy:type="String"/>
    <att name="Sequence Length" value="16" type="integer" cy:type="Integer"/>
    <att name="Sequence" value="MRSDKSLKAYAWYGWI" type="string" cy:type="String"/>
    <att name="Description" type="list" cy:type="List" cy:elementType="String">
      <att name="Description" value="2247016453 &lt;unknown description&gt;" type="string" cy:type="String"/>
    </att>
    <att name="Precursor sequence" value="AWYGWI" type="string" cy:type="String"/>
    <att name="Precursor Length" value="6" type="integer" cy:type="Integer"/>
    <att name="Differences to AWYIWY" value="2" type="integer" cy:type="Integer"/>
    <att name="Species" value="2247016453" type="integer" cy:type="Long"/>
    <att name="Protein Reference" value="WP_250305079.1" type="string" cy:type="String"/>
    <att name="Definition" value="Streptomyces sp. A 4/2, whole genome shotgun sequence" type="string" cy:type="String"/>
    <att name="gb_whole_genome_accession" value="2247016453" type="integer" cy:type="Long"/>
    <att name="gb_whole_genome_position" value="31538..40254" type="string" cy:type="String"/>
    <att name="p450 count" value="0" type="integer" cy:type="Integer"/>
    <att name="p450 position" value="" type="string" cy:type="String"/>
    <att name="seqencednafragment" value="CGCGAGGAAGGCATGCGCGAGCATGGCGAGGGTGATGTGCCGGTACCAACCCACCCAGCGGCGGACTTCGTACTGGTCCAGGCCGCATTCGTTCTTCGCGCTCTGGAAGCATTCCTCGACCTTCCGGCGGCAGCCGGCGACGTGCACCAGGTCGGCGACGGTGGCGTCCAGGGGTGCACTGGCGAGGTAGTAGGCGAGTTCGTCGGGCTTGGCGATACTGCGGCGGGCCAGCATCCAGCGCTGCCGGGTCGGTTCGTCGCCGTCGAATTCCCACACTGCGGGGAGGCGAGCTGCGGCCCAGTCGTAGAAGCGCTCGCCCTTCGCGCCGCTTCCTGCGGACAGCCGCTGCCAGGCTTCGGGCGGCGCCTGGCCGATGAGGTGGTCGATGCGCGGACCGTGGACCTGCTGGGACTTGGGCACGGCCACGACGTAGGAAAGCTGATGGTCTTCGAGGAAGCGACGGAAGTGGGAGTCCTGGCCGTAGGCGGAGTCCGCGGTGACCCAACCAACGGGCAGGGGCGAGGCGAGGGCCCGCAGGATGGTGGCCCTCGCCAGCTCTCCCTTGGTGGCGAAGGCGCGGTCGTCGGGGACACGGGCGGCCCGACAGCGTTCGCGGTCCTCGGTCCAGGACTTGGGCAGGTAGAGCTCACGGTCGACCAGGGTGTGGCCGCGGGTGGTGGCGTAGGCGGCGAAGACGCCGATCTGGCAGTTCTCGGTGCGGCCTGCGGTACCGGAGTACTGGCGCTGGACGCCGGCTGAGGTGGTGCCCTTCTTCACGAAGCCGGTGTCGTCGATGATCAGCACTCCGTTGTCCGCGCCGAGGTGTTCGGCGACGTAGGCGTGCAGGTCGTTGCGGACCTCGTCGGCCTCCTAGCGGCTCCGGGAGAGCAGGTGCTGCAGCCCGTCGGGGGTGGCGTGCCCGGCGTATTCGGCGAGCTGCCAGCCATTCTTGCGGCCCACCGGGCCAAGAAGCCCACGGACGTAGTCCCGCATCCGACGCCTGGACTCCACGCGGGTAAAACGGCCCCCGATCCGCAAGAGGAGCTCGCCAAGTTCCTCTTCCCACAGGTTTGTTGGTACATCGTCCATGCGGTCGGAATGCCCGAAACACTGCCACTACAAGCAGCGCGGCCACACGTTCGTGGGACGGCCCGGCCAAGACCGCCCCACCCCTGTTCCAGCCCGCTACACTCCCCACACTCGAACCGCTGACCAGCGCTAATGAAGAAGTCCGGCTGGAGTACTAGCCGTCGAGTCTGCGGACGTCAGATATCCCCGCGTGGGGTGCCCTGGCCATCCCGCTCGACGTCCAGAGACCCGGCTCCAATTCCCCGAGGACCTTCCCCGTGACTGGGATCTACGAAGCCGCCACCGTGGTGCTCGGCGTCACGACAACTGCTGGTGCCGTTGGCACGGTGCTCCTGGCCCGTTCACGTACAGCCCTGGCCCCCGGCCACGCCACGATCGAGGAGCAGAAGACGACGCAGAGCCACCTGTTGGCAGCCGCGGGCACGCGCCGGAGGGCGGCTCGCAGACGACGCCCTTCCCCGGTGTCGGGGATCTTGACCCGGTCAGGATTGATGGACGCGAGTCGGGCGAGGTGGTCAGGTCCTTCATACGGGTCCGGCCGTTACCCAGGTGCACGAAGGCGTCCAGGAACCCGGTCCAGGCGTGTACCTCGAACAGTTGGTCCGGCAGGTCGATCTTCGGAAGCATCTTCTCGACCCGGCTGCGCAGCCAGGCCAGGGACTTCGGCTCGCCGAGCGCGTGGAGCCTCTCCACGTTCAGCTTCGCCCGCCCGTTGGGCTGGACCTCGATGCTGATCTTCGCGTCCGCTCCGGCCTCCTCCAGGTGCTCGGCCATCTGCTTCCACCTCGCGTCCAGAACCTCCGTCAGCTCCCGCAGGTGCTCCTCGGTGTCCTCCTCCAGGCTCAGCCCGGCCAGGACGTCCTCGCGCACCGCCTCCCAGCCCTTGCGGTCCAGCAGGCGGGCGCGCGGGTCGGACCAACGGTGCGAGGGGGACGCGAAGGTGTCACGGCGCTGGAGCGCGCGGAACAGCTGCTCCAGCACGCACACCACATACGCGTCACGGTCGACCGCTCCCTGCGGGAGCTCGGCGTTCGCGTACACCGCCTTGCGCCAGTGCCCCGGCACCAGCTTGTCGTCGACCTCCCGCGGCAGCAGCGGCTTCTCGCCCGCCTTCCGCCGCGACAGCGCCGGGAGCCGCTTCCCCCCGGTCAGGATGCGCATCCCGCCGGTCGCCGCCCCGAGCGCCCTCGACTCGCCCAGCAGCGACAGGAACGGCTTGACGGTGTTGTAGCGCAACGCCAGCGCCCCGCGCAGCGCACTCTCGGCCGTGCCGTCGTCCTCGGGGACCAGGCTCACCACCACGGTGGCCGCGAAAGCTGGACAGCGCCGCACGGGGCGCGACCTCCTCCAGCGCCGCCCACAGGGCCGCCACGTCCACATCGCAGCCGCTCTGCTCGATCAGCTCCAGCTTCAGGCGGCCCAGCTGGAAGGCGGCGACGTCCTCAACTCGCTGCAACGCGCCCTTCATCGCAGTACCAGCGGTCCGCGTCGGCGGCTGGCGCATCCGCTCCAGCTCCGAGTACCGCTTGCCCTCCGGCGTCTTCAGCGTGGCGACCAGATCACCGGGCAGCGCGGGGTCGGCCTGCCGGGCGGCCTTCGCGCCGGTGGTGTGCAGCCGCTTCTCCGCGATGACGCGGACCTCGGACACCTGCCGGGCCAGCACGCTCACCCCCGGCAACAGCACCCGGTGCCGGCGCAGCCAGCCCACCGCGTGATCGAACAACGCCTTCGGCCCCTCGGCGTGCGGCGTCCACGCCCGACCGTGCAGGAACGCCCGGAACCTCCGGCCCTGGGCATGGCCCTCGAACGGGTGGTAGCCGTACGCGTCGCAGATCTCCCCAAGATCTGTGCCAGAACCTTTGGAGATCAACGAAGCCACCGCTGCTGTTTCAGCATCGCGCTCCACACCGCCCGCGACCAGGTGATGCAGGCCGCGGGCATCGTCAGCGCGGACACCGATCGGGAGACTCTTCTCGGGACAATCGGCCGCCGGATCCTGACCGGCCTGCTCCCGCCCCGCCGGCAGCGGGTCAGTACCCGCAAGGTCAAGTCACCGATGTCCCGCTACAGCGAGCGCCACGCCGACGGCCGGCCCGACACCAGCCGCACCGTCACCCGCCTCGACGTCACCGTCCTCGAACCCGTGGACCCGTCACCCGCGCTGCCCACAGCATCCCGGGACGACCGGCACGCCAACCCCGCCGGGCGGCGCCGACACCGCATCCTGGCACTCCTCCAGGAAGACCGCAGGCGCCTCTGGCAACCCCGCGACATCGCCGCCCACTTCGGCGACATCACCCTGGAAGCCATGTACGGACAACTGAATCGGTGGGCCGTCGGTGGGCTCGTCCGCAAGCTCGGCCCCGGCCTCTACGCCGCAACACCATGGTCCCCAGCCCCACTTGCGTGACCAGCGAAAACGCTAACCACCCGGCCTTGGGTCAAGGTCCCACCACCTTCACCCAGAAGCAGCCGCAGCCGACCGTGGACATCACGGTGGACCGGACCCTGTCGCATGCCAGAAGGGTGTATGTCGTCTCCACCGACACCCCGTGACGGGCCGCGTGCTCGGCAGGTCGGGTCGCGTCCGCAGGCGCCAGGGGCCCCCGTTCCGTAAAATCTCCGCTGCTACATCGCAACCGCCAATACTGCAGTTCTATACGGTACTTGGGATGTGCATCCACTACATCGGGATCAATCGACCGCCTTGCCGCGGGCATATTGCCACCGCACACTCTGAACTACTGCCAAACATCGGGTGGCTGTTCTTTGCGGTGACGCAGGTCACTTGACGCCGTGGGAGCCTCGGCATTCACTTCTGCCGCAGCCGAAGACCGTTCGGCGGCCTGCAACTGGGGAACAGAACCTTCCCCGCCATGGAGGTCCGGATGAAGTTCGTTCGTCTCGTGAAGCGGATGCGCAGCGACAAGAGCCTCAAGGCGTACGCCTGGTACGGCTGGATCTGACCGGCCCACGCCCGTAGGTTCTGGAAGCCGGTGGGGGGCCTGACCCGATGGCCCGCCACCGGCCCGCGCTCCCGGAGGTTCCCGATGTCCCAGCGACCGATCGTCAGCCACCGCGGCCGGCAGGTGCGCTTCGCACCCAAGATCGACGCGCTGCTCAGCCGCCACACCGGCCAGGATCTGTTCCGGCTGGAACCCGACACGATCGGCGTCGCGGGCGCCGACCTGCTGGACGCCCTGCTCCGCAGCCGGCCCGCCAACACCGAGGAGCGGCCGACCTTCAAACCCGTCCGCGGCCGGAACGTCGAGCGGGCCGACGCGTCCGCCTACATGCAGGCGGTGGCGGCAGATGTGCGGCAGGCGCTCCAGCGCCCCCTGGAGACGCCGGCCGACCTGACCGGCCTGTGGCCGCAGGTGCCGCACGACTACCTCCGGGACCTGGTCTTCGGGCGGGAGCTCGGGCGCTTCCGGGTCCTGGTGGACCGCCGGCTGGAACTCACCCCGAAACTGACCTGGTCCGCCGTCACGTCGGGCGCCGCCCTGCTGCGCCGCCCCAGCCACACGGAACCCCTCTCGAAGCTGGCCACTCTCGTCCTCGACGCCGCCGCCTACCCGGACCGCCGGTACGCCATGTACCTCTACCGGCGGGTGGCGGCGCCGATCTGCTTCACGGTGGCCGCGCTGGCCACCAACGCGGTCTGGCTGGGCGCACCGTTCGACGACGCCGTCCCGAACCGGCATCTCATCGCGGAGGCGCTCCGGCTGCTGCCGCCTTCCTGGAACATCCTCCGGGTGGCCTCGCCCGAATTCACCGCGGTGGACCCCCGGATCGGCCCGGCGGACGACGTCCTGCTGCTGCCCCTCCTCAGCCACCGCGACCCCGCCCTGTGGGAGGAGCCCGATGCCTTCCTCCCCGAGCGGTGGGCGGATCTGGACCCGGACGACCACCCCGGATACCTGCCGTTCGGCCACGCCAACGAGCGCTGCTGGGGCCGCCACATGGTGCTGCCGCTCGCCGAGCGCCTCCTCGATCTGGTGCGCCGGGACGGCCTCACGGTGAGCCCCGCCCAGACCGTCGGCCGGGTCGAACTCGACGGCCTGATGGAGGTCTCGGAGGTCAGGGTGGAGTGGGAGTGACCTGACCGGCGGGCTACCCGGACCGACTCGGCCCGGGGGACCGTTCGAACACCGGAGTTGCGGCCCCTGATCATCCGGACGGACCAGACATGGTCACGGGCCCGCGTTCCGAGCTGTAGCCCGCCACAGTCGCGGGCAGTTCACCGTCGGGACGGGTCTATGCGGTGGCTCCGGGGTCCACGGGCCGGACGCAGAGCCAAGGCACTCTGCACCGGCTGCCCGGTGCGCACCGAATGCCGCGCCTACGCTCGCGATAACCGCATCGAGCACGGAATCTGGGGCGAAGTGAGCGCGAACGGCGGGCTCTGCTGCGACGTCGCCCTCTGGTCACGTCCTGGCGGCGCCTGCTGGAAGCCGCCCGATCGGAACACGATCGGCTCGCTGTTGCCGACGAAGAACAGGCCTGGGACGCCACCGGGTGACCTGGGGTCGGCGCAAGTCCCGCGCTGCGCGGCTACGGGGCCACTCGACCCGCGCATCCAGCGGACCTGGCCGCCTTCTCCCAGGGGCGCGGTATCCCACCTACAGCAGGTCCACCTCCGCGTCGACGTACCCGAACTCGCGGGCCATGTGCATCAGCGCCTCCCGCAGCAGGCTCTGGCGCTCCGCCCCCGGCCCATGGTCGGCGCGGCCGTGATGGTGACAGCCATCCGCGAGAGGGTGCCACCGTCGCTCGTGCCGAGCGACGCCAGGTCGACGAGCGAGTCCAGGGTCGGCAGGACGCCGTTGTCGGCGGGCTGTTCGCACGTGATCCGCAGTTCGGTGGTGGGCGGGGCGGCAAACGACAGCCCGGCTGGGTCACCGACAATGTCGGGCAGCAGCTCGGTAGCCGTCTCCCACGTGTTCAGCAGCACGGCCTGGACCTCTTCGAAGCCCAGCCGCGTGTCCCGGCCGGGGCCAACGGCTGCCGCCCACGCCTGCGGGTTCTCGATCAGAACGTCCGCGCAGGCGACCCCGGTGGACTCCATCGTGGTGGGCAGGGCGAGCATGACGGACGTCTTCAGGGCCGGGCCGCCGTCCGGTCCGGCGATCGTGCACGAGTAGCCGACGCAGCGGGCCGAGTTGCCGAAGGGCCCCCGTTCCCAGCGAGTGGCGGGCAGATTGGAGCCCCGGCGCTTGGACGGCATCGTCACCGCCCCGGCCACCGGGCTGTGCGGAAGCTGCTGCTCGAGCAGAGCGCGCCGGGGTTTGCTGATCTCCAGCCGGCCAGCCTTGGCCCAGGGCAGGTTCACCACGGCGCGCAGGTGCAGCGTCGGCGTTTGCCCGGCAGTCCAGTTCTCGGCCGACCGGCCCTGGTTGAGGCTGAAGCGGGGGAGCGGCTGCCACCGCCACACGCCGCGCTCCGAACACGTCAGGCGGCCCGCGCCCCACGATCCGCCGTCGAGGTCCACACTCCGTGAGTCGGCCGCGATCACCCACGGCGTGTCCATGCCCTCGGGCGGGCAGGGAAAGCCGATGGCCGCGAGTGGACCCTGGCCCGGTGCATGCCGACCGGCTTCGGCGATCGCCTGCCAGACGGGCGCGGCGACGGCGACCGGAGGACATCCGGCCACCAGACACAACACCCAGCCCGGCTCGCCGTCCCGCTCATGGTCTAGATCCTGCAGAGCGGCCGCGCCCTGCGCCCATGCCCCGCCGACAGGCCGTCCCAGTCCTGCTTCGGCCGATTGCTCGTAGGCCGCGCGCATCTCCCGCTTGCGGTCGGGCAGACGGGCGAACCGGCGGACATCGCTGTACGCCGAGTTTTTCGCGTACGCGTCGACGATCTCCTCGGCGCCCGGCTGACCGGGCAAATTTGAACGGAGCGCTCCGCTCCGATAGATTTACATTCACCGGCCGGGCGGCATGACACTCGCGGCGTGCGAGTACGGCGCACGCGGTTCACGCGCGGTCGTGACGCCTCCGCGTCTCCTGCCCAGCCGCCATCACATCGGCGCCCGGGACGGCGGCCGGACCTATGCCGGGCGTACCGCCCCCGCTCCCACGCGGCGTGCTGCCGCCGCCCTCAACCTCAGAAGGAGTCGTCAGTGGACGACAACAGAACCCAGCACCGTGGCGCGATGGCATCGCGACCGAACTTGGTGCTGGCGGCACTGCTTGCCGCGGTGGGCTGCTTCTCGCTAATGCAGACCCTGGTCATTCCCGCGATGTCCGTGCTCGCGCAACGCCTGCACACCGACACCGCCACGGCCGGATGGCTGATCACCGCATTCCTGCTCGGCGGGGCCGTCCTCACCCCCGTACTGAGCCTGCTCGGCGACAAGTACGGCCACCGACGACTCCTCGTGATCGTCCTGCTCATATTCCTCGCGAGCACCCTCGGGGGCACCGCCGCCCCGAACATCGGCTTCCTCATCGCGATGCGCGCGGTGCAAGGCGCCTCCATGGCCTCGCTCCCACTGGCCCTCGCCATCGTCCGCGAAGCGATGCCCCGGGAACGGATCGCCTCCAGTTTCGGCACCACCGCCGCCATGCTCGGCGGCGGCGCGGGCATCGGACTGGTCCTGGGCGCCCTGATCATCCAGCACACCTCGTGGCGCTGGATGTTCGGCGTCGAAGCGGTGTTCATCGCGCTGGCGACCCTCATGGTCATCGCCTGGGTGCCGGAAAGCCCGGAACGCCACAGCAAGCGCGTCGACGTGCCCGGGGCCGTTCTCCTGGCCGGCGGGCTCGTCGCCCTGCTCCTGGCGATCACCGAAGGCACGAAGTGGGGCTGGCTCTCCGCCGGAGTGCTGTCGCTCTTCGCGGCCGCCGTGGCGCTCTTCGCCGTACTCGGCGTGGTGTCGGCCCGCCGGTCCGACCCGATCCTCGACCTCCGGCACATCACCCATCTGCCGATGCTCGTCACCAACCTCGCGGCGCTGCTGATCGGTGTCGTGCCGTTCTTCTTCTACGTCCTGGTCCCGCAGCTGCTGCAGCTGCCCAACGGCCTGCCGCCTGCGCTCCGCCCGGCGGCCTCCTACGGAGGCGGCCTGACCATCGTCCAGGCCGCACTGCTGGTGCTGCCGAGTTCGGTCTGCGTCGTCCTGGCCGGGCGGACCGCGCACTGGCTGCGTGGGCGGCTCGGAGCCCGGGCACCCCTGGCCGCATGCATGACGCTGATGACGTCGGGAGCCGTGCTCACCGCGTTCTTCCACGGCTCCCCGACGCAGCTCGCGCTGTGGTTCTGCCTGATCGGCCTCGGTGCGGGCTACGGGTACGCAGCGCTCGCCGACCTGGTCGCGGCCCTCGTGCCGCGCCGCGAGATCGCCGCAGGCAACGGGCTGAACACCGTCATCCGGACGGTCGGCAGCGCCGTGGGCAGCCAGCTCTCCGTCGGCTTCCTGCAGACCTTCACCGTGGACGGCACGCCCGTGCCCGCCGAGAAGGCCTTCACGGTGGGTTTCTGGGTCGCCGCCGCGCTCGGCGCCCTCGGTATCCTGCTCGTCGGGGCCCTGCGCATCCGCCCGCACCACGAGGAGCCCACACCCGAGCCCACCGTGGCAGCACTGGCAGCACCGGTTCCCGTCCTCAGCAACCCACACTGA" type="string" cy:type="String"/>
    <att name="openreadingframes" value=", ATGCGCAGCGACAAGAGCCTCAAGGCGTACGCCTGGTACGGCTGGATCTGA, 35542, 35593(+)" type="string" cy:type="String"/>
    <att name="coreproteins" value=", AWYGWI*, 35542, 35593(+)" type="string" cy:type="String"/>
    <att name="Phylum" value="Actinomycetota" type="string" cy:type="String"/>
    <graphics h="35.0" fill="#9699BC" w="35.0" type="TRIANGLE" x="182.09574177743548" z="0.0" y="1788.4035295786314" outline="#D73027" width="0.0">
      <att name="NODE_BORDER_TRANSPARENCY" value="255" type="string" cy:type="String"/>
      <att name="NODE_CUSTOMGRAPHICS_SIZE_7" value="35.0" type="string" cy:type="String"/>
      <att name="NODE_TOOLTIP" value="AWYGWI" type="string" cy:type="String"/>
      <att name="NODE_NESTED_NETWORK_IMAGE_VISIBLE" value="true" type="string" cy:type="String"/>
      <att name="NODE_CUSTOMGRAPHICS_SIZE_6" value="35.0" type="string" cy:type="String"/>
      <att name="NODE_CUSTOMGRAPHICS_9" value="org.cytoscape.cg.model.NullCustomGraphics,0,[ Remove Graphics ]," type="string" cy:type="String"/>
      <att name="NODE_VISIBLE" value="true" type="string" cy:type="String"/>
      <att name="COMPOUND_NODE_SHAPE" value="ROUND_RECTANGLE" type="string" cy:type="String"/>
      <att name="NODE_LABEL_FONT_FACE" value="SansSerif.plain,plain,12" type="string" cy:type="String"/>
      <att name="NODE_CUSTOMGRAPHICS_5" value="org.cytoscape.cg.model.NullCustomGraphics,0,[ Remove Graphics ]," type="string" cy:type="String"/>
      <att name="NODE_CUSTOMGRAPHICS_SIZE_5" value="35.0" type="string" cy:type="String"/>
      <att name="NODE_LABEL_TRANSPARENCY" value="255" type="string" cy:type="String"/>
      <att name="NODE_LABEL_ROTATION" value="0.0" type="string" cy:type="String"/>
      <att name="NODE_CUSTOMGRAPHICS_8" value="org.cytoscape.cg.model.NullCustomGraphics,0,[ Remove Graphics ]," type="string" cy:type="String"/>
      <att name="NODE_LABEL" value="" type="string" cy:type="String"/>
      <att name="NODE_CUSTOMGRAPHICS_POSITION_2" value="C,C,c,0.00,0.00" type="string" cy:type="String"/>
      <att name="NODE_CUSTOMGRAPHICS_POSITION_4" value="C,C,c,0.00,0.00" type="string" cy:type="String"/>
      <att name="NODE_CUSTOMGRAPHICS_POSITION_6" value="C,C,c,0.00,0.00" type="string" cy:type="String"/>
      <att name="NODE_CUSTOMGRAPHICS_SIZE_2" value="35.0" type="string" cy:type="String"/>
      <att name="NODE_CUSTOMGRAPHICS_4" value="org.cytoscape.cg.model.NullCustomGraphics,0,[ Remove Graphics ]," type="string" cy:type="String"/>
      <att name="NODE_CUSTOMGRAPHICS_POSITION_7" value="C,C,c,0.00,0.00" type="string" cy:type="String"/>
      <att name="NODE_CUSTOMGRAPHICS_POSITION_9" value="C,C,c,0.00,0.00" type="string" cy:type="String"/>
      <att name="NODE_LABEL_WIDTH" value="200.0" type="string" cy:type="String"/>
      <att name="COMPOUND_NODE_PADDING" value="10.0" type="string" cy:type="String"/>
      <att name="NODE_BORDER_STROKE" value="SOLID" type="string" cy:type="String"/>
      <att name="NODE_DEPTH" value="0.0" type="string" cy:type="String"/>
      <att name="NODE_CUSTOMGRAPHICS_SIZE_4" value="35.0" type="string" cy:type="String"/>
      <att name="NODE_LABEL_BACKGROUND_SHAPE" value="NONE" type="string" cy:type="String"/>
      <att name="NODE_CUSTOMGRAPHICS_SIZE_8" value="35.0" type="string" cy:type="String"/>
      <att name="NODE_CUSTOMGRAPHICS_POSITION_5" value="C,C,c,0.00,0.00" type="string" cy:type="String"/>
      <att name="NODE_CUSTOMGRAPHICS_POSITION_1" value="C,C,c,0.00,0.00" type="string" cy:type="String"/>
      <att name="NODE_LABEL_POSITION" value="C,C,c,0.00,0.00" type="string" cy:type="String"/>
      <att name="NODE_CUSTOMGRAPHICS_SIZE_3" value="35.0" type="string" cy:type="String"/>
      <att name="NODE_LABEL_FONT_SIZE" value="17" type="string" cy:type="String"/>
      <att name="NODE_LABEL_COLOR" value="#000000" type="string" cy:type="String"/>
      <att name="NODE_CUSTOMGRAPHICS_POSITION_3" value="C,C,c,0.00,0.00" type="string" cy:type="String"/>
      <att name="NODE_LABEL_BACKGROUND_TRANSPARENCY" value="255" type="string" cy:type="String"/>
      <att name="NODE_CUSTOMGRAPHICS_3" value="org.cytoscape.cg.model.NullCustomGraphics,0,[ Remove Graphics ]," type="string" cy:type="String"/>
      <att name="NODE_LABEL_BACKGROUND_COLOR" value="#B6B6B6" type="string" cy:type="String"/>
      <att name="NODE_TRANSPARENCY" value="255" type="string" cy:type="String"/>
      <att name="NODE_CUSTOMGRAPHICS_2" value="org.cytoscape.cg.model.NullCustomGraphics,0,[ Remove Graphics ]," type="string" cy:type="String"/>
      <att name="NODE_SELECTED_PAINT" value="#FFFF00" type="string" cy:type="String"/>
      <att name="NODE_CUSTOMGRAPHICS_7" value="org.cytoscape.cg.model.NullCustomGraphics,0,[ Remove Graphics ]," type="string" cy:type="String"/>
      <att name="NODE_CUSTOMGRAPHICS_6" value="org.cytoscape.cg.model.NullCustomGraphics,0,[ Remove Graphics ]," type="string" cy:type="String"/>
      <att name="NODE_CUSTOMGRAPHICS_SIZE_1" value="35.0" type="string" cy:type="String"/>
      <att name="NODE_CUSTOMGRAPHICS_1" value="org.cytoscape.cg.model.NullCustomGraphics,0,[ Remove Graphics ]," type="string" cy:type="String"/>
      <att name="NODE_CUSTOMGRAPHICS_POSITION_8" value="C,C,c,0.00,0.00" type="string" cy:type="String"/>
      <att name="NODE_SELECTED" value="false" type="string" cy:type="String"/>
      <att name="NODE_CUSTOMGRAPHICS_SIZE_9" value="35.0" type="string" cy:type="String"/>
    </graphics>
  </node>
  <node id="1521" label="zzzzzz8">
    <att name="shared name" value="zzzzzz8" type="string" cy:type="String"/>
    <att name="name" value="zzzzzz8" type="string" cy:type="String"/>
    <att name="selected" value="0" type="boolean" cy:type="Boolean"/>
    <att name="__mclCluster" type="integer" cy:type="Integer"/>
    <att name="Sequence Source" value="USER" type="string" cy:type="String"/>
    <att name="Sequence Length" value="16" type="integer" cy:type="Integer"/>
    <att name="Sequence" value="MRSDKSLKAYAWYGWI" type="string" cy:type="String"/>
    <att name="Description" type="list" cy:type="List" cy:elementType="String">
      <att name="Description" value="2351637814 &lt;unknown description&gt;" type="string" cy:type="String"/>
    </att>
    <att name="Precursor sequence" value="AWYGWI" type="string" cy:type="String"/>
    <att name="Precursor Length" value="6" type="integer" cy:type="Integer"/>
    <att name="Differences to AWYIWY" value="2" type="integer" cy:type="Integer"/>
    <att name="Species" value="2351637814" type="integer" cy:type="Long"/>
    <att name="Protein Reference" value="WP_250304494.1" type="string" cy:type="String"/>
    <att name="Definition" value="Streptomyces sp. NBC_01500 NBC_01500_4, whole genome shotgun sequence" type="string" cy:type="String"/>
    <att name="gb_whole_genome_accession" value="2351637814" type="integer" cy:type="Long"/>
    <att name="gb_whole_genome_position" value="4976726..4984596" type="string" cy:type="String"/>
    <att name="p450 count" value="0" type="integer" cy:type="Integer"/>
    <att name="p450 position" value="" type="string" cy:type="String"/>
    <att name="seqencednafragment" value="TCAACTCACCTTCCATGCGCTGAAGTTCACGGTGCCACGCACATCGCCGCCCCCGTTCGTGGCGCTCATGAAGATTCCCGCGTCCTGAACGGCGGCGCTGTCCGGCACGGTGACGGTGGCGACCGTCCGCCAGCTCTTCCCGCCGTCCGTCGAACAGGCGCCGGTGTACTCCCCGTCGGCGCGCGAGAGCCGCAGCAGCACCGGCGCCACGATGCCGGTGAGGCGCTTGTAGGTGTCCAGCGTCCCGTCGCCGTTCGTGTCGTACGACAGCACCACACCCTGACCGGGGGTGACCGCCAGATTGAGGAAGCCCGCCGATCCGGGGGTGGCCAGGCTGTTGCGTACGACGAGCCCGCACCGGGCCCAGCTCCCGGTGTTGTCCTGGGAGTCGACCCGTACGGTCACGCTCTTCCCGTCCGCCATCGCCCCGGCGCGGAAGGCCGTGCCGAACTCCGTGGTGCCCTTCCACAGGTCCTGCCCACCGCCGTTGACGGCCAGCCGCTCGCCGAGCTGCCCGAACACGGCCGCGTTGCTGGTGAAGGTCCGCCAGACCGGGTCCAGCGGGGCCGCCACGTACACCGCGCTCTGCTGCCGGATCCCCACCGGGGTCCCGCCGCGCGGTCCGAACCGGGTGAGCAGGGTGTACGGCATCGGGCGCAGCGGGGTCGTCAGCGGCTCGGACGGGGCCGTCACCCGCCAGGAGACCGAGCCGGTGCCGCCGGGCGGAACGCTTTCCAGGGAGTCGGCGCTCTTCAGCAGGGAGTCCAGACCGGTCAGCGTGAAGTCGACGCGGCCGGTCGCACGCAGCCCGTTCAGATTGCGGAAGCCCGCGGTGACCGTGCCCGTGCTGCCCGGGGAGAAGACGACGGGGTCGGCCGAGACGGTGGCGCTGCCCTGGTACGGGGCGGCGGCGAGGGTGTCGTGCACCTGCTGCGCCGTGCGGTGGGCGTCGCCCGTGGCCCGTACCGGATAGGACTCGGTCCGGTGGGTCCAGCTCTCCTCGCCCGGGTACCAGTCGAAGGACTTGGCGGCCCTGCCCTCGGTCAGGGCGGCCGTCAGCTCGTCCAGGCACGCCTGCCACTGCGGCAGATGGACGTCGCTCAGCAGTCCGTGCCAGTCGCGGTTGGCGTAGTTGCTGAGGTGGTCGGCGGCGGTGCGGTCGGCCCAGGTGGTGAGCAGGGTGCGGGCCGTCCACTCCAGGTGCCCCGCCTCGGCCGGGGCGGTGGCGAAGCGCTTGGCCTCCTCCAGCCAGGGGCCGAGCAGGAACGCGGAGTGGCAGCCCGCCATGGTGTCGGCGAGCCGCATCAGCTTCAGCCAGAGGGCGGCGAGCGCGCGGAAGGTGTCCGTGTCCTTGTTCGCGTAGGCGGCGCGCAACTGCGGCAGCAGGATCCGGCCCCGGTCGGCGAGCGCCTGTCTGGCCAGATCGGTGAGGTCGTAGCGGTACGCGTCCGAGCCGCGCAGCGAGGCGCCCACACCCAGCAGCGCGGCGAACGCGGTGTCGAACCGGGCGGTGTCGAAGGCGTCGTGGACGGACCCGTTGACGTTGGGACGGCGGGAGAAGAGCGAGTCGACGGGGCGGCCGTCGGTGGTGGTCAGCTGGTACGCGGTGGTGGTCAGCGCGGCGAAGGCCGCCTTCGCCTGACGGTCGTCGCCGCCGTAGCGCACCGTGGAGTACCGGCTGAACCACCCGGCCCTGTCGATCTTCTCGGTACGCCAGGCGAGTTCGCTGAACAGCTCGAAGGCCGCGGGGTCCCGCTCGGCGGCCTCCGGCATGTACGCGGTGCCGACGAGCGCGCTGTCGGGCTTGTCGCGCCAGGCCGTGAACCTCTCCGTCCAGCGGTCGGTGTCGGCGCCGATCGTCGTACGGCCGCCGAAGTTGGGGATGGTGCCGAAGGCGTAGGGAGCCCTGCCCCAGTCCTTCTCGCGGTCGGTGACGGTGTCGATGTCGGAGAGTCCGTCGACGATCAGGATCCGGTCGGTGTCGATCGCCTGGAGCACCTCGGGGCGCGGATTGCGCCCCCAGCCGAGGATCACCCAGGTGGCGTCCGGGTGCGCGGCGCGCAGGGAGGTCTCGACGGCGCGCGCGGCGTCGGTGACGGGCACGTCGCCCGGGGTGCCGCCCTCGTGGAGCAGGTCCATCTTGAAGTGTGCGGCCTGGCCGAAGAGTTCGGACTGGTGCCGGTAGAACGCGGCGGCCATCGCGCCGAACGCCTTGGTCCGCGGGTCGAGCCAGTCGGGGCGCCGCAGTCCGTTCCAGCTGCCCTGCGGGACGACCCGGGCGCCGGAATTCCGGTCGGCGAACCCGTCGGGGACGGTCCCGAAGTAGCCGGGGAACACCGGGTGCATGCCCAGTTCGCGCAGCCGGTCGGCGATCTTCCTGCCCAGCGCAGCGCGGGCGGCGATGAGCGCGGTGGAGAGCGGGCCGCCGTACCCGCTCATGTTCTGGAGCAGCCACCAGGGCTGGTGGGAGGGGGCGGGCAACCAGGTCCTGGCCTCGGTGTCGGAGTACCCGAAGTCCTGGAGCAGCCGGTGGTAGACGGCCTCCTGACCGGCGGTGACGAGCACTTCGTTGCAGCCGTGCAGGGCGAGGACGTCGAGGGTCCGCTCCCAGTGGGCCCAGTCGGCGTACGGGGCGGTGTAGCCGTCGTGGGTGTCGTTGAAGGCGAAGCGGTGCGGGACGGTCGCCGACTGCTCCACCGCCTTTCCGGGGGCGGGCAGCCGCTGGGGGAGGGCGAGCTGGGAGCTGTTCCAGGAGATGTGCGCCCGGCAGACGTACTTGAGGTACCAGTGGACTCCGGTCAGCGCGACGGCCGGGCCGGTGGCGGCGACCTCGATACGGCCGACGGAGCCGGTGACCCGGAACCGCTCCTTGCCGGTGAGGAGCGTGAGGTGGAACTGGTCGGCGTGGTGGGGCAGTAGACGCCGCAGGGCGGCGCGGGCCGGGCCGGAGTCGAGCGGGGCCGGTTCGGCGGGGGAGAGGTGCGCGACGGGGGAGGCGGGTGTGCTTCCGGCTGCGACGGCGGGGGTGTGGCCGCCGAGCGCCGCTCCGGTCCCGATCGCCCCCGCGGTGCTCAGCAGCGTACGTCTCGACAGCTCAGGCATGGGCACTCCTCGTGTGGCTCGTCAGGTGGTCCGTAACCGCTGGTGACTGCGCGTGCGACGACAGGTGCATGCGCTGCGCACGTTAATGACGAGGAGGGGGTGGAGCAATGGGGCGCACCGGCAGACGATCAAGTGCGGGACGATCAGAGGATTGGCGTCCTGCGGAGATGGGTATCCGATCCGGCTCCGGGAAGGTTGACTGCCTTCGTTTCGCCTGATTTTGACCACTGTCCGGAACGAAACATGCAATGCGCATATGCGCCGAGTGATCTGCATTACATTGACGGCATCTCAACTGCCGGGATTCAATTTATCCATCGGAGTCATATATTTGACTCGGTCAGTTCACCGTTAACCGGAGGTGCTGTCATGAAGCTCATTCATTCCCTCAAGAATAAGATCCGGCCCGAGAAGAACCTGAAGTCCTACGCTTGGTACATCTGGTACTGAGCAGGCGTTCGGCCGCCTGGACGAGTGCAGGTCTCCGGTGTTGCCCACGGGTCGTTCCCTGGTGATAACACGGCTTTGACCTGGTAGTTCGTATTCTGGTCGATGTCCGGCGGGGCCGTTCACCGGTCCTGCCGGGCGCAGGCCTCCTGCCCTTGGAGATTTCCCATGCATATTTCAGGTACGGACAGGAGTGCCCGGACCACGGTTTTCACGCCGCGAATCGAAGCTCTTCTCAGGGAACATCGCGGCGCCGAGGTGTTCCGCCTGGATTCGGGGACCGTCGGGGTTGCGGGACCTGCCCTGATCGATGAGATTCTCCGCAGCAGGCCGGCCAATGAATTCGAACGCCCCACCTTCAAACCATTGCAGGGAAGATCCATCACCAGGCCGGAATCGTCCGCCCTGATGCGGGCTGTTTCTCAGGACGTCCGGGCCGCTTTGAGGAAACCCGACCCTGCTCCGGTCGATCTTTCCGGGGAATGGCCGCACGTGGGGCATACTTATCTTCGCGATCTTATTTTCGGCTCCGACCCTTTTCGACTGCGTGTTCTCATGGACCGCAAGCTGGAACTGACGCCCAAACTGACCTGGACGGTCATCGGAACCGGCGCCGCGTTCCCTCTCGCCGGTCCGGACGCGCCGGTGTCCGGACTCGCCGCCCTCACTGCCGCCGCCGCGAGTTACGGCGACCGCCGTCATGCCATGGGCCTGTACCGCAGGGCCGCGGCGCCGGTCTGCTTCACGGTCTCCGCCCTCGTCACCAACGCCCTCTGGCTCGGATCGCCCTTCCCCGACGACGTGTCGAACCGGGACATCCTGCTGGAGAGCCTCCGGTTGCTGCCGCCCTCGTGGAACCTGCTGCGGGTGGCCTCCCCGGAGTTCGCCGCCCTGGACGACCGGATCGGCGTGAGCGACGACGTACTGATGCTGCCGCTGCTGACCCACCGTGACCCGGCGATCTGGGACGACCCCGACGCGTACCGCCCCGAGCGGTGGACCGGTGCCGACCCCGACGACCACCCGGGATATCTGCCCTTCGGTCATGCCAACGAGCGTTGCTGGGGGCGCCACATGGTCATGCCGCTGGCCGAGCGGCTGCTCGATCTGCTGCGGGCCGACGGACTGGCGGTGAGCCCCGAACAGACCTCGGCGCGGGTGCCGCTGGCCGGCCTGATGGGGGTCACGGGGGTGCGGGTGACCCGGCGGTAGCCGCGCCGGCCGGACGACGCTGCTTTCCCGACACGGCCTAGCCGTTCCATATGTGCTGCCTGGTCGTCGCCTGGTGCCACACGGTCTGGAAGGCGAGGCGCAGGCAGGCGGCGAGCGCCGGGTGCTCGATGAACAGGGCGGTGGTCTCGCCGGTCCCCGCCACCGGGTCGGGCATGTCGCACAGCACCAACGAGGCGTCGGCGATGACGAGTTTGAGCGGCAGGGTCTCGGTGAAGCGGGCTTCCTCGCCCGCTTCACCGAAGCGCTCGACGTTCTCCAGGACCTCCGCGTCGGCCAGCGCGTCGTGCGTGTACACCGCGTGCACCGTCCCGTTGGCGCGGCGCAGCCGACGGGTCGCCTTGATGCCCGTGGTGTTGGCGGCCGGTGCGACGAACGGAGGCATGCAGAAGGTGAGCAGCTCGCTGGTGGCCTGTTCCTGGATGTCCGCGAACCGGTCCGCGATCTGCCGCGGGTCGCGCAGGACTTCGATGTAGTCGAGCGGATCGGTGTGTACGCGCCCGTCGGACCAGAGCGGCAGCAGCGTCGCCGTCAGCCCGGCCGAGATCCGCTCCATCTGCTCCAGGGACTCCCGGCGCCGGTTCATCAGCCGGGCGAGCGCGAGCTCCGGTGCCACCGCGCCGAAGGTGGCGACTTTACCCCGGTGGGCGACGGCGAGTTGGGCGCGGACGAGCCCGTCGAGCACGTCGTAGATCCGCTGTCTCGGTACGTCGGCCGCACGGGCGACCTGCGCCGCTGTGTACGAATCACGCCTGACCAGAGCGAGGTAGACACGTGCCTCGTAGCGTGAGAGGCCGAGTTCGACGAGCTCGCTGACCGACTCTTCGTCCGACTCCATGGCCGCCACCGTATACGGGCGAGGGCGGCCCAGGACCGCCGGTGATCCAACCCATTTCGGGGGCAAGCCTTTACCTCAGGCTTGCCACACACCTGTTGTAGGAGACGGGCAGGCGTTCTAACTTCGTTGCTGCCACCACTGAACCGGGTGGCATCCCGTTCCGTGCATTGTCATGCACCGGACAGGAATGCGACAGGTTCGACAGGCACCTCCGATCGTCCCCACCGGACGATTCAACCCCCCATGGAGGGAAGTTCCTTGAACGCGAAGAGAACGCTTGGTCTCGCGGGACTGACGAGCAAGGCCGGCACCGTGCTGATCTCGGCCGCGGCACTGGTCACCGGCGGAATGATGGCGGTGGCCCCCGCCGCCTCCGCGCAGACCACCAACGCACCGTCGGCCGGTGCCGGTGTGCAGCGGGTCTGTGCCCAGCCCGCGAAGCCCGGCATGATGGCGTGCCTGGCTCTCGCCCGCACCGATGTGATGCAGCACCTCGGCGTCAGCCCGAAGGCCGCCCCGTCCGGTTACGGCCCCTCCGACCTGAAGAGCGCCTACAACCTGCCGACCGGCGGTTCGGGTGCCACCGTGGCGATCGTCGACGCCCAGGACGACCCCAACGCCGAGTCGGACCTGGCCACTTACCGCTCGCAGTACGGTCTGCCGGCCTGCACCACGGCCAACGGCTGCTTCAAGAAGGTCGACCAGAACGGTGGCACCAGCTACCCGACGGCCGACGCCGGCTGGGCCGGTGAGATCTCGCTCGACGTCGACATGGTCAGCGCCGTCTGCCCGCAGTGCCACATCCTGCTGGTCGAGGCGAAGTCCGCGACCATGGCCAACCTCGGCACCGCGGTGAACCGCGCGGTCACCATGGGCGCCAAGTACGTCTCCAACAGCTACGGCGGCTCGGAGGACTCCACCGACACCAGCGCGGACTCCTCGTACTTCAACCACCCGGGCGTCGCCATCACCGTCAGCTCCGGTGACAGCGGCTACGGCACCGAGTACCCGGCGGCCTCCAAGTACGTGACCGCCGTCGGCGGCACCTCGCTCAGCACCGCGAGCAACAGCCGCGGCTGGTCCGAGTCGGTCTGGGGCTCCAGCTCCGGCGGTGAAGGCGCGGGCTCCGGTTGCTCCGCCTACGACGCCAAGCCGTCCTGGCAGAAGGACACCGGCTGCGCGAAGCGTTCCGTCGCGGACGTCTCCGCGGTGGCCGACCCGTACACCGGGGTCGCGGTGTACGACAGCTACCAGGACCAGGGCTGGAACGTGTACGGCGGCACCAGCGCCTCGTCGCCGATCATCGCATCCGTGTACGCCCTCGCGGGCACCCCGGCCTCGGGCACCGTCCCGGCCTCGTTCCCGTACTCCCACACCTCCTCGCTCAACGACGTCACCTCCGGCGCCAACGGCAGCTGTGGCAACTACCTCTGCAAGGCGGGCGCGGGCTACGACGGCCCGACCGGTCTCGGCACCCCGAACGGCACCGCTGCGTTCACCAAGTGAGCTGAGCACCACCTGAGTCGTACCGACGAACGGCGCAGGGTGTGGGCCCGGGGGAATCTCTCCCCCGGGCCCACACCCATGACAGCCAGGCAGGGACCGCTAGCCTCGGTCGAGATAGGCCAGCACCGCAAGCACCCGCCGGTTGTCGTCGTCGGAGACCGGCAGGCCGAGCTTGCCGAAGATGTTCGAGGTGTGCTTCGCCACCGCCCGCTCGGTGACCACGAGTTGACCCGCGATGGCCGCGTTGGAACGCCCCTGCGCCATCAGCTCCATCACTTCCCGTTCCCGGGGCGTGAGGCTGCCCACCGGCTTGTCCTGGGCGCGCCGGGACAGCAGCTGCTGGATGACCTGCGGGTCCATCGCCGTACCGCCCGCGGCCACCCGGCGTACCGCGTCGATGAACTGGTCCGCGTCGAACACCCGGTCCTTCAGCAGGTATCCGACGCCCCCGGTGCCGTCGGCCAGCAGTTCGCGCGCGTACAGCTGCTCCACGTGCTGCGACAGGACGAGGACCGGCAGTCCCGGTCGGGCGCGCCGGGCGGCCAGGGCGCACTGGAGGCCCTCGTCGGTGTGCGACGGCGGCAGCCGGACGTCGACGACCGCGACGTCCGGCTGCAACTCCGCTAGTGCTCTGGTCAGTTCGGGGCCGGTCTCGACCGCTGCGGCGATCTCGAAGTCGTACGCCTCCAGCATCCGGACCAGGCCGTCTCTCAGGAGGAAGAGGTCTTCGGCGAGGACAACGCGCAC" type="string" cy:type="String"/>
    <att name="openreadingframes" value="" type="string" cy:type="String"/>
    <att name="coreproteins" value="" type="string" cy:type="String"/>
    <att name="Phylum" value="Actinomycetota" type="string" cy:type="String"/>
    <graphics h="35.0" fill="#9699BC" w="35.0" type="TRIANGLE" x="82.09574177743548" z="0.0" y="1788.4035295786314" outline="#D73027" width="0.0">
      <att name="NODE_BORDER_TRANSPARENCY" value="255" type="string" cy:type="String"/>
      <att name="NODE_CUSTOMGRAPHICS_SIZE_7" value="35.0" type="string" cy:type="String"/>
      <att name="NODE_TOOLTIP" value="AWYGWI" type="string" cy:type="String"/>
      <att name="NODE_NESTED_NETWORK_IMAGE_VISIBLE" value="true" type="string" cy:type="String"/>
      <att name="NODE_CUSTOMGRAPHICS_SIZE_6" value="35.0" type="string" cy:type="String"/>
      <att name="NODE_CUSTOMGRAPHICS_9" value="org.cytoscape.cg.model.NullCustomGraphics,0,[ Remove Graphics ]," type="string" cy:type="String"/>
      <att name="NODE_VISIBLE" value="true" type="string" cy:type="String"/>
      <att name="COMPOUND_NODE_SHAPE" value="ROUND_RECTANGLE" type="string" cy:type="String"/>
      <att name="NODE_LABEL_FONT_FACE" value="SansSerif.plain,plain,12" type="string" cy:type="String"/>
      <att name="NODE_CUSTOMGRAPHICS_5" value="org.cytoscape.cg.model.NullCustomGraphics,0,[ Remove Graphics ]," type="string" cy:type="String"/>
      <att name="NODE_CUSTOMGRAPHICS_SIZE_5" value="35.0" type="string" cy:type="String"/>
      <att name="NODE_LABEL_TRANSPARENCY" value="255" type="string" cy:type="String"/>
      <att name="NODE_LABEL_ROTATION" value="0.0" type="string" cy:type="String"/>
      <att name="NODE_CUSTOMGRAPHICS_8" value="org.cytoscape.cg.model.NullCustomGraphics,0,[ Remove Graphics ]," type="string" cy:type="String"/>
      <att name="NODE_LABEL" value="" type="string" cy:type="String"/>
      <att name="NODE_CUSTOMGRAPHICS_POSITION_2" value="C,C,c,0.00,0.00" type="string" cy:type="String"/>
      <att name="NODE_CUSTOMGRAPHICS_POSITION_4" value="C,C,c,0.00,0.00" type="string" cy:type="String"/>
      <att name="NODE_CUSTOMGRAPHICS_POSITION_6" value="C,C,c,0.00,0.00" type="string" cy:type="String"/>
      <att name="NODE_CUSTOMGRAPHICS_SIZE_2" value="35.0" type="string" cy:type="String"/>
      <att name="NODE_CUSTOMGRAPHICS_4" value="org.cytoscape.cg.model.NullCustomGraphics,0,[ Remove Graphics ]," type="string" cy:type="String"/>
      <att name="NODE_CUSTOMGRAPHICS_POSITION_7" value="C,C,c,0.00,0.00" type="string" cy:type="String"/>
      <att name="NODE_CUSTOMGRAPHICS_POSITION_9" value="C,C,c,0.00,0.00" type="string" cy:type="String"/>
      <att name="NODE_LABEL_WIDTH" value="200.0" type="string" cy:type="String"/>
      <att name="COMPOUND_NODE_PADDING" value="10.0" type="string" cy:type="String"/>
      <att name="NODE_BORDER_STROKE" value="SOLID" type="string" cy:type="String"/>
      <att name="NODE_DEPTH" value="0.0" type="string" cy:type="String"/>
      <att name="NODE_CUSTOMGRAPHICS_SIZE_4" value="35.0" type="string" cy:type="String"/>
      <att name="NODE_LABEL_BACKGROUND_SHAPE" value="NONE" type="string" cy:type="String"/>
      <att name="NODE_CUSTOMGRAPHICS_SIZE_8" value="35.0" type="string" cy:type="String"/>
      <att name="NODE_CUSTOMGRAPHICS_POSITION_5" value="C,C,c,0.00,0.00" type="string" cy:type="String"/>
      <att name="NODE_CUSTOMGRAPHICS_POSITION_1" value="C,C,c,0.00,0.00" type="string" cy:type="String"/>
      <att name="NODE_LABEL_POSITION" value="C,C,c,0.00,0.00" type="string" cy:type="String"/>
      <att name="NODE_CUSTOMGRAPHICS_SIZE_3" value="35.0" type="string" cy:type="String"/>
      <att name="NODE_LABEL_FONT_SIZE" value="17" type="string" cy:type="String"/>
      <att name="NODE_LABEL_COLOR" value="#000000" type="string" cy:type="String"/>
      <att name="NODE_CUSTOMGRAPHICS_POSITION_3" value="C,C,c,0.00,0.00" type="string" cy:type="String"/>
      <att name="NODE_LABEL_BACKGROUND_TRANSPARENCY" value="255" type="string" cy:type="String"/>
      <att name="NODE_CUSTOMGRAPHICS_3" value="org.cytoscape.cg.model.NullCustomGraphics,0,[ Remove Graphics ]," type="string" cy:type="String"/>
      <att name="NODE_LABEL_BACKGROUND_COLOR" value="#B6B6B6" type="string" cy:type="String"/>
      <att name="NODE_TRANSPARENCY" value="255" type="string" cy:type="String"/>
      <att name="NODE_CUSTOMGRAPHICS_2" value="org.cytoscape.cg.model.NullCustomGraphics,0,[ Remove Graphics ]," type="string" cy:type="String"/>
      <att name="NODE_SELECTED_PAINT" value="#FFFF00" type="string" cy:type="String"/>
      <att name="NODE_CUSTOMGRAPHICS_7" value="org.cytoscape.cg.model.NullCustomGraphics,0,[ Remove Graphics ]," type="string" cy:type="String"/>
      <att name="NODE_CUSTOMGRAPHICS_6" value="org.cytoscape.cg.model.NullCustomGraphics,0,[ Remove Graphics ]," type="string" cy:type="String"/>
      <att name="NODE_CUSTOMGRAPHICS_SIZE_1" value="35.0" type="string" cy:type="String"/>
      <att name="NODE_CUSTOMGRAPHICS_1" value="org.cytoscape.cg.model.NullCustomGraphics,0,[ Remove Graphics ]," type="string" cy:type="String"/>
      <att name="NODE_CUSTOMGRAPHICS_POSITION_8" value="C,C,c,0.00,0.00" type="string" cy:type="String"/>
      <att name="NODE_SELECTED" value="false" type="string" cy:type="String"/>
      <att name="NODE_CUSTOMGRAPHICS_SIZE_9" value="35.0" type="string" cy:type="String"/>
    </graphics>
  </node>
  <node id="1519" label="zzzzzz7">
    <att name="shared name" value="zzzzzz7" type="string" cy:type="String"/>
    <att name="name" value="zzzzzz7" type="string" cy:type="String"/>
    <att name="selected" value="0" type="boolean" cy:type="Boolean"/>
    <att name="__mclCluster" type="integer" cy:type="Integer"/>
    <att name="Sequence Source" value="USER" type="string" cy:type="String"/>
    <att name="Sequence Length" value="16" type="integer" cy:type="Integer"/>
    <att name="Sequence" value="MRTEKSLKAYAWYGWI" type="string" cy:type="String"/>
    <att name="Description" type="list" cy:type="List" cy:elementType="String">
      <att name="Description" value="1994688557 &lt;unknown description&gt;" type="string" cy:type="String"/>
    </att>
    <att name="Precursor sequence" value="AWYGWI" type="string" cy:type="String"/>
    <att name="Precursor Length" value="6" type="integer" cy:type="Integer"/>
    <att name="Differences to AWYIWY" value="2" type="integer" cy:type="Integer"/>
    <att name="Species" value="1994688557" type="integer" cy:type="Long"/>
    <att name="Protein Reference" value="WP_205368221.1" type="string" cy:type="String"/>
    <att name="Definition" value="Streptomyces noursei strain A-2-1 chromosome, complete genome" type="string" cy:type="String"/>
    <att name="gb_whole_genome_accession" value="1994688557" type="integer" cy:type="Long"/>
    <att name="gb_whole_genome_position" value="8303087..8308326" type="string" cy:type="String"/>
    <att name="p450 count" value="0" type="integer" cy:type="Integer"/>
    <att name="p450 position" value="" type="string" cy:type="String"/>
    <att name="seqencednafragment" value="TCACGCGTGCGTGTCGCGCGGCAGCACGGAGCGGACGTAGACGGCCAGTCGGTCGCGGATCTCGTCGACCGACAGCCCCTCCACGGTGAGCAGGTGCGCGATGAGGTCGGCACGGACGGCGGCCAGCAGGGCATGGGCGACGAAGTCGGCGCGCCCGGCGTCGGCGCACTGCGCCAGGCTGTCGCGCAGCGTCGTGTGCCACCAGGTGTAGGACGGGCTCCGGTACGGGCTGGCCGCGCCGGCTTCCTCCAGGACGAGGTAGAGGCTCTGGTTGTCCAGTTTGAAGCGGGCCAGGGCGTCGAGTACCGCGGGGATCCGCTCGTGCGGCGGGGCGCCGGGCCCCAGCGGGGCGGGTCCTTCGGCGACGGCCCGGCGGAGCGCCGCGGTGCGTCGTTCGGCGAGCGCCTGGAGCAGTCCCGCCCGGTCGGTGAAGGCCCGGAAGACCGTTCCCTTGCCGACGCCGGCGGCCGACGCGACGGCGTTCATGCTCACCTCGGCGGGACCGCTGCGCGCGAACAGCGCCTCGGCGGCATCCAGAACGGCTTCACGACTGCGGACGGCGTCCGCGCGCTGTCGGGGTTCGGGCATCGGTCATGACCTCTCTTGCGATACGGACCGCCGGTCCGTATCGTCGAAACGGACCGGCGGTCCAACGGTATCGGACGACCGCGCCGCACGCTCCTGATCGAGGAGAAGCGAGATGCCCCCCGCCACGACCGCCCATCGGACTCCGGAGGACCTCTTCCGTCACGGGCTCCGCCTCCTTCTGGACCAGGATTTCGCCGCATGGGTGGACCTCTGGGACGACCAGGGCGTCTTCGAGTTCCCCTTCGCCCCCGAAGGCCGCCCGCGCCGCCTGGAGGGCAGGTCCGCCGTCGCCGCCCCTATGCGCGACTACCCCCATCACATCGAGCTGGACGACTTCCCGCACCTGACGTTCCATCAAACCCAGGACCCCGGCACGATCATCGCCGAGATGAGCGCCGTGGGCCGCCTGGTCGCCACCGACGAGCCGTTCGCGATGTCGTACGTCGCGGTGGTCGCCGTCGCCAACGGCCGCATCGCCCACTACCGCGACTACGGGAATCCCCTGGCCGTCCCGGCCTCCATGCGCAGCTGACCCCGCCCTCTCCCGCACACCCGCCCATCCCGCCCGGAAGGCCCCCGTGACCACACCCCACCACACGCCCCCGACCACAGGCCCCGTCCTCGTCACCGGCGCCACCGGCACCACCGGCAGCCGCCTGGTGGCCCGGCTGACGCGGGCCGGGCTCCCCACCAGGGCCGCCGGCCGCCACCCCGCTCCGGTCGCCGGTGCGGAACCGGTGGCCTTCGACTGGACCGACCCCGCCACCCACGACGCGGCGCTGGACGACGCGAGCGCCGTCTACCTCGTGCCGCCGCCCGGCGCCACGGACCCCGCCGCCGTCATGCTGCCCTTCCTCGATCGCGCCCGGCGCGCCGGAGTGCGCCGGGCGGTCCTGCTCAGCTCCTCCCTGATCCCCGCGGGCGGTCCGGCCACCGGAACCGTCCACCAGGCCCTGCCCGCCCTCGTCCCGGAGTGGGCCGTGCTGCGCCCCTCCTGGTTCATGCAGAACTTCACCGGCCACCACCCGCACGCGGACGCCATCCGCACTGACGGCCTGCTGACCACGGCGACGGGCCGGGGCCGGGTCGCGTTCATCGACGCCGACGACATCGCCGCGGTGGCCGCGCACGCGCTGACCGACCCCGTGCCCCACAACACCGACTGGGTGCTCACCGGGCCGGCGGCCCTCTCCTACGACGCCGTCGCCGCGATCCTCACCGAGGTCAGCGGCCGACCCGTACGCCACCGGGCGGTGTCCGAGGCGGAACTGCGCACGCGGCTCGCGCGGCATCTTCCGGCGGACTTCGCGGCGATCCTCGCGGACCTGGACCGCCGGATCGCCGAGGGCGCCGAGGACCGGGTGACCGATGCCGTCACCCGCGTCACCGGGCGGCCACCCCGTTCCTTCGCCGCGTATGTGCGGGACAACGTCCAGTCACTGACATGACTGTGATGACGTGTCAGGCCCGCCCTCCGCTGGCTCGTGGCGGCGGGACGGAGTTCAGCCTCGGGTCACCCGGACCTCCGCGACCTCCATCAGACCGTCGAGTTCGACCCGGCCGACGGTCTGGGCGGAGCGCACCGTGAGGCCGTCCCGGCGCACCAGGTCCAGGATGCGTTCGGCGAGCGGGAGCACCATGTGGCGGGCCCAGCAGCGCTCGTCGGCGTGGCCGAACGGCAGGTATCCGGGGTGGTTGTCCGGGTCCAGATCCGCCCAGCGCTCGGGCCGGAAGGCACCGGGGTCCTCCCACAACGCCGGGTCGCGATGGCTCAGCAGGGGCAGCAGGAGGACGTCGTCGGTCGGGCCGATCCGGTCGTCCACGGCGGTGAGTTCGGGCGAGGCCATCCGCAGGATGTTCCACGACGGGGGCAACAGCCGGAGCGCCTCGGCGAGCAGTTGCCGGTTCGGGACGGCGTCGTCGAACGGGGCGCCCAGCCAGACCGCGTTGGTGACCAACGCGGCCACGGTGAAGCAGATGGGTGCCGCCACCCGGCGGTAGAGGTACAGGGCGTAGCGGCGGTCGGCGTAGCCGGCGGCGCCGAGGGCGAGGGTGGCGAGCTTCGACAGCGGCTCCGCCGGGTCGGGGCGGCGCAGCAGGGCGGCGCCCGACGCGACGGCGGACCAGGTCAGCTTCGGGGTGAGTTCCAGTCTCCGGTCGACCAGGATCCGCAGGCGGCCGAGTTCCTGTCCGAAGACGAGGTCGCGGAGGTAGGCGTGCGGCACCGCCGGCCAGGCGCCGGTCAGATCGACCGAGGTCTCCAAGGGGCGCTGCAGGGCCTTCCGCACGTCCGCGCCCAGGGCCTGCATGTAGGCGGCGGCGTCGGCCCGGCCGACGTGCCGGCCGAGGACGGGCTTGAAGGTGGGGCGCTCCTCGGCGTTGGCCGGCCGGCTGCGCAGCAGGGCGTCCATCAGGTCGGCGCCCGCGACGCCGATCGTGGTGGGCTCCAGTCGGAACAGCTCCTGACCGGTGTGGCGGTGCAGCAGGGCGTCGATCCTGGGCGCGAAGCGCACCCGCCGGTCGCCGCGGGTAACGGTCGGTCGCTGGGACATCGGGAACCTCCGGGAACGCGGGCCGGTGGCGGACCCTTGCGTGCGGCCCGCCACCGTCCGTTGTGGGCGTGGGCCGATCAGATCCAGCCGTACCAGGCGTACGCCTTGAGGCTCTTTTCGGTGCGCATCCGCTTCACGAGACGAACGAACTTCATCCGTACCTCCTTGGCAGGGGCTGACTGTGCCCCGTGGCAGGCCGCCGAAAGGGTCTTCGACCGCCGCAGAAGTGAATGCCGGGGCGGTTGGGGTGTCAAGTGGCTCATATCACGCGGAAAAACAACCAACCCATGTTTCAGGGGGAGTTCGTGGCGCGGAGCATCGAAAAGCGCCGCACAAATGGGGTGGTTGGTCCCGATGTAGCGGATGTTCATGCCAAATGCCGTATAGATAGGCGGCGTTGACGGATATGGAGAAGGATCGAAGATTTTGTTGATTTTACGGAGTCGGGCGGCCCGGCCGCCCCGCGGAGCCGGAGCGGGGCGCACCAGGAACCCCGGCTTCGACACCGCGCTCCACACCTTCCGCCAGGGCACCGGCCGCAAGATCCAGCTCAGTCCGCAGGGCTGAACTCCCGTGCGGACCAGCTCGGTCCTGGCCGAAGCGGGTCTCTCCGACGGGTCGTCCGCCCTCGCGTAGCGGCCGGCCAGGACGGCCACCGCCTCCGCCACGGCGCGGCGCAGCGCGGGTGGGCCGAGGACCTCCGCCTCCGCGCCCAGCCGGAGCAGGTCGCCGACGGCCACGGCCGGCCCCTCGACCGGCATCATCACCTCCGTCCAGCCGTCCGCGTCCGGCTCCCCGGCGCCCTCCAACGCCCGCCGGCCCACCGCGCCGTAGAGCATCGGCAGCAGGCGCCGGGCCTGCGGGGAGATGCGCAGGCGCGCCGTGTCCTGGTGCAGCGCGGCGGCCAGGCGGCGGGAGGACTCGGCCCAATACGCGGCCAGGTCGAAGCCGGCCGGCCGTGCGAACGCCTCGTCCGTGAGCTCCACGGCCTGGAACCGTGCGATCCGGTACGTCCGCACCGCCTCGTCGGCGAGCGCCACCACGTACCAGATGCCGCCCTTGAGGACGATGCCGAGCGGGCGCAGCTCGCGGTGGACCTCGCCGCGCCAGCGCCGGTAGTGGGTGCGGACCACCCGCTGCTCCCACACCGCCCGGGCGACCGGCGCGAGGTGGGCGACCGGATCTGCGTCCCGGAACCACGCCGGTGCGTCGAGGTGGAAGCGGTCCTGGATCCGCCGGGTCCGCTCGGCGAGTTCGACCGGGAGCGCCGCCTGCACCTTCAGTTGGGCGGTCGCCAGCACCGCACCCAGCCCCAGGTCGCGGGCCGGGCCGGGTGCTCCGGCGAAGAAGAGCGCATCAGCCTCGGCACCGGTGAGCCCGGTCAGTCGGGTGCGGTACCCGTCCATCAGGCGGTAGCCGCCGTCCGGCCCGCGCTCGGTGCGGACCGGGACGCCGGACGCGCCGAGCGCCTCGATGTCGCGGTAGATCGTGCGGACCGACACCTCCAGTTCCGCGGCGAGTTCGGCGGCGGTCATCCGCCCGCGGTTCTGGAGCAGCAGGAGCAGGGCGAGGAGCCGGTCGGCGCGCATGCTCCGATTGTCTCGCGTACCTGACAGAAGGTGTCAGGTACGGCGGTCAGGATGGCTGCACACCGCCCGGCACCGGCCGTGCGGGAGACCGAGAGGACAGCCATGCCCGCACAGACCACCGGCCGCATCAGCTACGCCAACTGGGCCGAGCAGCCGATCGGTTCGGACGCGACGAGCCCGCGGCTCGCGCGCGCCTGTGTCACCAACAACTTCTCCGGCGGCATCGAGGCCGACCGCACGGCCTGCGAGTACACCATCGTCTACACCTCGGACAAGACGGGGACGTTCACCGGTCTGGAGCTGCTGACCGGGCGGCTGGACGGGCGGGAGGGCGGTTTCGTGCTGGAGGAGCGCGGCGCCTTCGACGCCGACGGCACGGTGCGTTGCACCTTCGAGGTCGTCCCCGGATCGGCCACCGGGGACCTGGTCGGCCTGAGCGGGTCGGGCAGTTTCAGGTACGAGGCCGGCAATCCGTCCTTCCCGTACACCTTCGACTACCGGATGGGCTGA" type="string" cy:type="String"/>
    <att name="openreadingframes" value=", ATGCGCACCGAAAAGAGCCTCAAGGCGTACGCCTGGTACGGCTGGATCTGA, 8306304, 8306355(-)" type="string" cy:type="String"/>
    <att name="coreproteins" value=", AWYGWI*, 8306304, 8306355(-)" type="string" cy:type="String"/>
    <att name="Phylum" value="Actinomycetota" type="string" cy:type="String"/>
    <graphics h="35.0" fill="#9699BC" w="35.0" type="TRIANGLE" x="-17.904258222564522" z="0.0" y="1788.4035295786318" outline="#D73027" width="0.0">
      <att name="NODE_BORDER_TRANSPARENCY" value="255" type="string" cy:type="String"/>
      <att name="NODE_CUSTOMGRAPHICS_SIZE_7" value="35.0" type="string" cy:type="String"/>
      <att name="NODE_TOOLTIP" value="AWYGWI" type="string" cy:type="String"/>
      <att name="NODE_NESTED_NETWORK_IMAGE_VISIBLE" value="true" type="string" cy:type="String"/>
      <att name="NODE_CUSTOMGRAPHICS_SIZE_6" value="35.0" type="string" cy:type="String"/>
      <att name="NODE_CUSTOMGRAPHICS_9" value="org.cytoscape.cg.model.NullCustomGraphics,0,[ Remove Graphics ]," type="string" cy:type="String"/>
      <att name="NODE_VISIBLE" value="true" type="string" cy:type="String"/>
      <att name="COMPOUND_NODE_SHAPE" value="ROUND_RECTANGLE" type="string" cy:type="String"/>
      <att name="NODE_LABEL_FONT_FACE" value="SansSerif.plain,plain,12" type="string" cy:type="String"/>
      <att name="NODE_CUSTOMGRAPHICS_5" value="org.cytoscape.cg.model.NullCustomGraphics,0,[ Remove Graphics ]," type="string" cy:type="String"/>
      <att name="NODE_CUSTOMGRAPHICS_SIZE_5" value="35.0" type="string" cy:type="String"/>
      <att name="NODE_LABEL_TRANSPARENCY" value="255" type="string" cy:type="String"/>
      <att name="NODE_LABEL_ROTATION" value="0.0" type="string" cy:type="String"/>
      <att name="NODE_CUSTOMGRAPHICS_8" value="org.cytoscape.cg.model.NullCustomGraphics,0,[ Remove Graphics ]," type="string" cy:type="String"/>
      <att name="NODE_LABEL" value="" type="string" cy:type="String"/>
      <att name="NODE_CUSTOMGRAPHICS_POSITION_2" value="C,C,c,0.00,0.00" type="string" cy:type="String"/>
      <att name="NODE_CUSTOMGRAPHICS_POSITION_4" value="C,C,c,0.00,0.00" type="string" cy:type="String"/>
      <att name="NODE_CUSTOMGRAPHICS_POSITION_6" value="C,C,c,0.00,0.00" type="string" cy:type="String"/>
      <att name="NODE_CUSTOMGRAPHICS_SIZE_2" value="35.0" type="string" cy:type="String"/>
      <att name="NODE_CUSTOMGRAPHICS_4" value="org.cytoscape.cg.model.NullCustomGraphics,0,[ Remove Graphics ]," type="string" cy:type="String"/>
      <att name="NODE_CUSTOMGRAPHICS_POSITION_7" value="C,C,c,0.00,0.00" type="string" cy:type="String"/>
      <att name="NODE_CUSTOMGRAPHICS_POSITION_9" value="C,C,c,0.00,0.00" type="string" cy:type="String"/>
      <att name="NODE_LABEL_WIDTH" value="200.0" type="string" cy:type="String"/>
      <att name="COMPOUND_NODE_PADDING" value="10.0" type="string" cy:type="String"/>
      <att name="NODE_BORDER_STROKE" value="SOLID" type="string" cy:type="String"/>
      <att name="NODE_DEPTH" value="0.0" type="string" cy:type="String"/>
      <att name="NODE_CUSTOMGRAPHICS_SIZE_4" value="35.0" type="string" cy:type="String"/>
      <att name="NODE_LABEL_BACKGROUND_SHAPE" value="NONE" type="string" cy:type="String"/>
      <att name="NODE_CUSTOMGRAPHICS_SIZE_8" value="35.0" type="string" cy:type="String"/>
      <att name="NODE_CUSTOMGRAPHICS_POSITION_5" value="C,C,c,0.00,0.00" type="string" cy:type="String"/>
      <att name="NODE_CUSTOMGRAPHICS_POSITION_1" value="C,C,c,0.00,0.00" type="string" cy:type="String"/>
      <att name="NODE_LABEL_POSITION" value="C,C,c,0.00,0.00" type="string" cy:type="String"/>
      <att name="NODE_CUSTOMGRAPHICS_SIZE_3" value="35.0" type="string" cy:type="String"/>
      <att name="NODE_LABEL_FONT_SIZE" value="17" type="string" cy:type="String"/>
      <att name="NODE_LABEL_COLOR" value="#000000" type="string" cy:type="String"/>
      <att name="NODE_CUSTOMGRAPHICS_POSITION_3" value="C,C,c,0.00,0.00" type="string" cy:type="String"/>
      <att name="NODE_LABEL_BACKGROUND_TRANSPARENCY" value="255" type="string" cy:type="String"/>
      <att name="NODE_CUSTOMGRAPHICS_3" value="org.cytoscape.cg.model.NullCustomGraphics,0,[ Remove Graphics ]," type="string" cy:type="String"/>
      <att name="NODE_LABEL_BACKGROUND_COLOR" value="#B6B6B6" type="string" cy:type="String"/>
      <att name="NODE_TRANSPARENCY" value="255" type="string" cy:type="String"/>
      <att name="NODE_CUSTOMGRAPHICS_2" value="org.cytoscape.cg.model.NullCustomGraphics,0,[ Remove Graphics ]," type="string" cy:type="String"/>
      <att name="NODE_SELECTED_PAINT" value="#FFFF00" type="string" cy:type="String"/>
      <att name="NODE_CUSTOMGRAPHICS_7" value="org.cytoscape.cg.model.NullCustomGraphics,0,[ Remove Graphics ]," type="string" cy:type="String"/>
      <att name="NODE_CUSTOMGRAPHICS_6" value="org.cytoscape.cg.model.NullCustomGraphics,0,[ Remove Graphics ]," type="string" cy:type="String"/>
      <att name="NODE_CUSTOMGRAPHICS_SIZE_1" value="35.0" type="string" cy:type="String"/>
      <att name="NODE_CUSTOMGRAPHICS_1" value="org.cytoscape.cg.model.NullCustomGraphics,0,[ Remove Graphics ]," type="string" cy:type="String"/>
      <att name="NODE_CUSTOMGRAPHICS_POSITION_8" value="C,C,c,0.00,0.00" type="string" cy:type="String"/>
      <att name="NODE_SELECTED" value="false" type="string" cy:type="String"/>
      <att name="NODE_CUSTOMGRAPHICS_SIZE_9" value="35.0" type="string" cy:type="String"/>
    </graphics>
  </node>
  <node id="1517" label="zzzzzz6">
    <att name="shared name" value="zzzzzz6" type="string" cy:type="String"/>
    <att name="name" value="zzzzzz6" type="string" cy:type="String"/>
    <att name="selected" value="0" type="boolean" cy:type="Boolean"/>
    <att name="__mclCluster" type="integer" cy:type="Integer"/>
    <att name="Sequence Source" value="USER" type="string" cy:type="String"/>
    <att name="Sequence Length" value="16" type="integer" cy:type="Integer"/>
    <att name="Sequence" value="MRTEKSLKAYAWYGWI" type="string" cy:type="String"/>
    <att name="Description" type="list" cy:type="List" cy:elementType="String">
      <att name="Description" value="2181050855 &lt;unknown description&gt;" type="string" cy:type="String"/>
    </att>
    <att name="Precursor sequence" value="AWYGWI" type="string" cy:type="String"/>
    <att name="Precursor Length" value="6" type="integer" cy:type="Integer"/>
    <att name="Differences to AWYIWY" value="2" type="integer" cy:type="Integer"/>
    <att name="Species" value="2181050855" type="integer" cy:type="Long"/>
    <att name="Protein Reference" value="WP_235095385.1" type="string" cy:type="String"/>
    <att name="Definition" value="Streptomyces sp. A1-5 chromosome" type="string" cy:type="String"/>
    <att name="gb_whole_genome_accession" value="2181050855" type="integer" cy:type="Long"/>
    <att name="gb_whole_genome_position" value="8536365..8544721" type="string" cy:type="String"/>
    <att name="p450 count" value="0" type="integer" cy:type="Integer"/>
    <att name="p450 position" value="" type="string" cy:type="String"/>
    <att name="seqencednafragment" value="ATGACCCCTGCCTCCAAGGAACCCCCCACGCCCGAACGTCCCACCGTCGGCCGCCGCACCGTCCTCGGCGCCGCCGCCGCGGTGGCCTCGGCCCCCGCCCTGCTCGGCCCTGCCCGGACCGCCCACGCCACGCCGCCGCACAGAACCCCGGGTGCCCTGCCCGGCGGCGGCGATCTCGGCCCCAACGTCCTCGTCTTCGACCCGGCCACCCCCGGCATCCAGGCGAAGCTGGACGAGGTGTTCAAGCAGCAGGAGAAGGCCCAGTTCGACACCGGGCGCTACGCCCTGCTGTTCAAGCCCGGCACCTACCACGGCCTCAACGCCCAACTCGGCTTCTACACCTCCATAGCCGGCCTGGGACTGTCACCCGACGACACCACCATCAACGGCGACGTCACCGTCGACGCCGGCTGGTTCAACGGCAATGCCACCCAGAACTTCTGGCGCTCCGCCGAGAACCTCGCCCTCGTCCCGGTCAGCGGCACCAACCGCTGGGCCGTCGCCCAGGCCGCGCCGTTCCGCCGGATGCACGTCCGCGGCGGCCTCAACCTGGCGCCCGCCGGGGACGGTTGGGCCAGCGGCGGCTACCTCGCCGACAGCCGCATCGACGGGACCGTGGAGCCGCGTTCCCAACAGCAGTGGTACGCCCGCGACAGCGCGGTCGGCGGTTGGTCCAACGGCGTGTGGAACATGGTGTTCTCGGGTGTGCAGGGCGCCCCGGGGCAGACGTTCCCCAACCCGCCCTACACCGTGCTCGACACCACCCCCCTCTCCCGCGAGAAGCCCTTCCTCCACCTCGACGGCGCCGACTACCGGGTCTTCCTGCCGGAGCTGCGCACCAACGCCAGCGGTGTCACCTGGGGCAACGGCACCCCGCGCGGTACCTCGCTGCCCCTGTCGCAGTTCTACGTCGCCAAGCCCGGCGTCTCCGCCGCCACCCTCAACCAGGCACTCGCGCAGGGACTCCACCTGTTGCTCACCCCGGGCATCTACCACCTCGACCAGCCGATCCAGGTGACCGCGCCCAACACCGTCGTCCTGGGCCTCGGCTACGCCACACTCATCCCTGACAACGGTGTCACCGCCGTACGGACCGCCGACGTCGACGGCATCCGCCTGGCCGGCTTCCTCATCGACGCCGGCCCGGTGAACTCCGCCACCCTCCTCGAAATCGGCCCGGCCGGCGCCGCCGCGGACCACTCCGCCAACCCGACCACCGTCCAGGACGTGTTCCTCCGCATCGGCGGCGCGGGCCCGGGCAAGGCCACCACCAGCATCGTCGTCAACAGCCGGCACACCATCATCGACCACACCTGGGTCTGGCGCGCAGACCACGGCGACGGCGTCGGCTGGGACACCAACCGTGCCGACTACGGCATCCGTGTCAACGGCGACGACGTCCTGGCCACCGGCCTGTTCGTGGAGCACTTCAACAAGTACGACGTGCAGTGGTACGGACAGCGGGGCCGCACCGTCTTCCTCCAGAACGAGAAGGCGTACGACGCCCCCGACCAGGCAGCCGTCCAGGATGGGGACGTCAAGGGATACGCCGCCTACAAGGTCGCCGACTCGGTCACCTCCCACGAGGCGTGGGGGCTCGGCAGCTACTGCTACTACAACGTCGATCCCAGCATCGTCCAGCACCACGGCTTCGCCGCGCCGAACGCCCCGGGGGTGAGGTTCCACGACCTGCTGGTCGTCTCGCTCGGCGGCAAGGGCCAGTTCGAACGCGTCATCAACGACACCGGCGCGCCGACCTCGGGCAGCTCGACGGTTCCCTCGACCGTGGTGGCGTACCCCTGACCTCCGGCCCGTCCCGTACCACCGCCCGGCCCGCCGTGCCATGGGAGGAGGCCATGGCACGGTCGGTCGGCTTCGGCCGCGGCGCCGAACTCCTCGTCCGCCACTGGCGACGGGCGGCGCTCAGCCCATCCGGTAGTCGAAGGTGTACGGGAAGGACGGATTGCCGGCCTCGTACCTGAAACTGCCCGACCCGCTCAGGCCGACCAGGTCCCCGGTGGCCGATCCGGGGACGACCTCGAAGGTGCAACGCACCGTGCCGTCGGCGTCGAAGGCGCCGCGCTCCTCCAGCACGAAACTGCCCTCCCGCCCGTCCAGCCGCCCGGTCAGCAGCTCCAGACCGGTGAACGTCCCCGTCTTGTCCGAGGTGTAGACGATGGTGTACTCGCAGGCCGTGCGGTCGGCCTCGATGCCGCCGGAGAAGTTGTTGGTGACACAGGCGCGCGCGAGCCGCGGGCTCGTCGCGTCCGAACCGATCGGCTGCTCGGCCCAGTTGGCGTAGCTGATGCGGCCGGTGGTCTGTGCGGGCATGGCTGTCCTCTCGGTCTCCCGTACGGCCGGTGCCGGGCGGTGTGCAGCCATCCTGACCGCCGTACCTGACACCTTCTGTCAGGTACGCGAGACAATCGGAGCATGCGCGCCGACCGGCTCCTCGCCCTGCTCCTGCTGCTCCAGAACCGCGGGCGGATGACCGCCGCCGAACTCGCCGCGGAACTGGAGGTGTCGGTCCGCACGATCTACCGCGACATCGAGGCGCTCGGCGCGTCCGGCGTCCCGGTCCGCACCGAGCGCGGGCCGGACGGCGGCTACCGCCTGATGGACGGGTACCGCACCCGACTGACCGGGCTCACCGGTGCCGAGGCTGATGCACTCTTCTTCGCCGGAGCACCCGGCCCGGCCCGCGACCTGGGGCTGGGTGCGGTGCTGGCGACCGCCCAACTGAAGGTGCAGGCGGCGCTCCCGGTCGAACTCGCCGAGCGGACCCGGCGGATCCAGGACCGCTTCCACCTCGACGCACCGGCGTGGTTCCGGGACGCCGATCCGGTCGCCCACCTCGCGCCGGTCGCCCGGGCGGTGTGGGAGCAGCGGGTGGTCCGCACCCACTACCGGTGCTGGCGCGGCGAGGTCCACCGCGAGCTGCGCCCGCTCGGCATCGTCCTCAAGGGCGGCATCTGGTACGTGGTGGCGCTCGCCGACGAGGCGGTGCGGACGTACCGGATCGCACGTTTCCAGGCCGTGGAGCTCACGGACGAGGCGTTCGCCCGGCCGGCCGGCTTCGACCTGGCCGCGTATTGGGCCGAGTCCTCCCGCCGCCTGGCCGCCGCGCTGCACCAGGACACGGCGCGCCTGCGCATCTCCCCGCAGGCCCGGCGCCTGCTGCCGATGCTCTACGGCGCGGTGGGCCGGCGGGCGTTGGAGGGCGCCGGGGAGCCGGCCGCGGACGGCTGGACGGAGGTGACGATGCCGGTCGAGGGGCCGGCCGTGGCCGTCGGCGACCTGCTCCGGCTGGGCGCGGAGGCGGAGGTCCTCGGCCCACCCGCGCTGCGCCGCGCCGTGGCGGAGGCGGTGACCGTCCTGGCCGGCCGCTACGCGACGGCGGACGACCCGTCGGAGTGACCCGCTTCGGCCAGGACCGAGCTGGTCCGCACGGGAGTTCAGCCCTGCGGACTGAGCTGGATCTTGCGGCCGGTGCCCTGGCGGAAGGTGTGGAGCGTGGTGTCGAAGCCGGGGTTCCTGGTGCGCCCCGCTCCGGCTCCGCGGGGCGGCCGGGCCGCCCGACTCCGTAAAATCAACAAAATCTTCGATCCTTCTCCATATCCGTCAACGCCGCCTATCTATACGGCATTTGGCATGGACATCCGCCACATCGGGACCAATCACCCCATTTGCGCGGTGCTTTTCGATGCTCCGTGCCACGAACTTCCCCTGAAACATAGGTTGGTTGTTTTTCCACGTGATATGAGCCACTTGACACCCCAACCGCCCCGGCATTCACTTCTGCGGCGGTCGAAGACCCTTTCGGCGGCCTGCCACGGGGCACAGTCAGCCCCTGCCAAGGAGGTACGGATGAAGTTCGTTCGTCTCGTGAAGCGGATGCGCACCGAAAAGAGCCTCAAGGCGTACGCCTGGTACGGCTGGATCTGATCGGCCCACGCCCGCAACGGACGGTGGCGGGCCGCACGCAAGGGTCCGCCACCGGCCCGCGTTCCCGGAGGTTCCCGATGTCCCAGCGACCGACCGTTACCCGCGGCGACCGGCGGGTGCGCTTCGCGCCCAGGATCGACGCCCTGCTGCACCGCCACACCGGTCAGGAGCTGTTCCGACTGGAGCCCACCACGATCGGCGTCGCGGGCGCCGACCTGATGGACGCCCTGCTGCGCAGCCGGCCGGCCAACGCCGAGGAGCGCCCCACCTTCAAGCCCGTCCTCGGCCGGCACGTCGGCCGGGCCGACGCCGCCGCCTACATGCAGGCCCTGGGCGCGGACGTGCGGAAGGCCCTGCAGCGCCCCCTGGAGACCTTCGTCGATCTGACCGGCGTCTGGCCGGCGGTGCCGCACGCCTACCTCCGCGACCTCGTCTTCGGACAGGAACTCGGCCGCCTGCGGATCCTGGTCGACCGGAGACTGGAACTCACCCCGAAGCTGACCTGGTCCGCCGTCGCGTCGGGCGCCGCCCTGCTGCGCCGCCCCGACCCGGCGGAGCCGCTGTCGAAGCTCGCCACCCTCGCCCTCGGCGCCGCCGGCTACGCCGACCGCCGCTACGCCCTGTACCTCTACCGCCGGGTGGCGGCACCCATCTGCTTCACCGTGGCCGCGTTGGTCACCAACGCGGTCTGGCTGGGCGCCCCGTTCGACGACGCCGTCCCGAACCGGCAACTGCTCGCCGAGGCGCTCCGGCTGTTGCCCCCGTCGTGGAACATCCTGCGGATGGCCTCGCCCGAACTCACCGCCGTGGACGACCGGATCGGCCCGACCGACGACGTCCTCCTGCTGCCCCTGCTGAGCCATCGCGACCCGGCGTTGTGGGAGGACCCCGGTGCCTTCCGGCCCGAGCGCTGGGCGGATCTGGACCCGGACAACCACCCCGGATACCTGCCGTTCGGCCACGCCGACGAGCGCTGCTGGGCCCGCCACATGGTGCTCCCGCTCGCCGAACGCATCCTGGACCTGGTGCGCCGGGACGGCCTCACGGTGCGCTCCGCCCAGACCGTCGGCCGGGTCGAACTCGACGGTCTGATGGAGGTCGCGGAGGTCCGGGTGACCCGAGGCTGAACCCCGTCCCGCCGCCACGAGCCAGCGGAGGGCGGGCCTGACACGACATCACAGTCATGTCAGCGACTGGACGTTGTCCCGCACATACGCGGCGAAGGAACGGGGTGGCCGCCCGGTGACGCGGGTGACGGCATCGGTCACCCGGTCCTCGGCGCCCTCGGCGATCCGGCGGTCCAGGTCCGCGAGGATCGCCGCGAAGTCCGCCGGAAGATGCCGCGCGAGCCGCGTGCCCAGTTCCGCCTCGGACACCGCCCGGTGGCGTACGGGTCGGCCGCTGACCTCGGTGAGGATCGCGGCGACGGCGTCGTAGGAGAGGGCCGCCGGCCCGGTGAGCACCCAGTCGGTGTTGTGGGGCACGGGGTCGGTCAGCGCGTGCGCGGCCACCGCGGCGATGTCGTCGGCGTCGATGAACGCGACCCGGCCCCGTCCCGTCGCCGTGGTCAGCAGGCCGTCAGTGCGGATGGCGTCCGCGTGCGGGTGGTGGCCGGGACGGCCAGGGGATTCCCGTAGTCGCGGTAGTGGGCGATGCGGCCGTTGGCGACGGCGACCACCGCGACGTACGACATCGCGAACGGCTCGTCGGTGGCGACCAGGCGGCCCACGGCGCTCATCTCGGCGATGATCGTGCCGGGGGCCTGGGTTTGATGGATCGTCAGGTGCGGGACGTCGTGCAGCTCGATGTGATGGGGGTAGTCGCGCATAGAGGCGGCGACGGCGGACCTGCCCTCCAGGCGGCGCGGGCGGCCTTCGGGGGCGAAGGGGAACTCGAAGACGCCCTGGTCGTCCCAGAGGTCCACCCATGCGGCGAAATCCTGGTCCAGAAGGAGGCGGGGCCCGTGACGGAAGAGGTCCTCCGGAGTCCGATGGGCGGTCGTGGCGGGGGCATCTCGCTTCTCCTCGATCGGGAGCGTGCGGCGCGGTCGTTCGATACCGTTGGACCGCCGGTCCGTATCGTCGATACGGACCGGCGGTCCGTATCGCAAGAGAGGTCATGACCGATGCCCGAACCCCGACAGCGCGCGGACGCCGTCCGCAGTCGTGAAGCCGTTCTGGATGCCGCCGAGGCGCTGTTCGCGCGCAGCGGTCCCGCCGAGGTGAGCATGAACGCCGTCGCGTCGGCCGCCGGCGTCGGCAAGGGAACGGTCTTCCGGGCCTTCACCGACCGGGCGGGACTGCTCCAGGCGCTCGCCGAACGACGCACCGCGGCGCTCCGCCGGGCCGTCGCCGAAGGACCCGCCCCGCTGGGGCCCGGCGCCCCGCCGCACGAGCGGATCCCCGCGGTACTCGACGCCCTGGCCCGCTTCAAACTGGACAACCAGAGCCTCTACCTCGTCCTGGAGGAAGCCGGCGCGGCCAGCCCGTACCGGAGCCCGTCCTACACCTGGTGGCACACGACGCTGCGCGACAGCCTGGCGCAGTGCGCCGACGCCGGGCGCGCCGACTTCGTCGCCCATGCCCTGCTGGCCGCCGTCCGTGCCGACCTCATCGCGCACCTGCTCACCGTGGAGGGGCTGTCGGTCGACGAGATCCGCGACCGACTGGCCGTCTACGTCCGCTCCGTGCTGCCGCGTGACACGCACGCGTGAGGCGCCCCCGGTCGGGGTCGCGGCCGCCGGCCCCTGGCCTGGCCGGCCTTCACGTCACGTCACGGCTGGCCGATCAGGCCCGTCCGCAACCGGCCCAGGATCCGGGCGAGCAGCCGGGAGACATGCATCTGTGACACCCCGAGCTCCTCGCCGATCTCCGACTGCGTCTTCTCGTGGACGAACCGCAGGGTGAGGATCCGGCGATCCCGCCGATCGAGCTTCCGGACCAGGGGGGTCAGCGCATGGAGGTCCTCGGCGAGCTGCAGCCGCGGGTCCTCTTCGCCGAGGGCGTCGGCCAGGCTGCGGGCCGACTCGTCCTCGGCCGGGTCGCTGGGCTGGTCCAGCGACCCCGCGGTGTAGCCGTTGCCGGCGATCAGCCCGTCGATCACCTCGTCCTCGCCCAGGCATAGGTGCTCGGCGAGTTCGGCGACCGTGGGGTCCCGGTCCAGGCGGGCGAAGAGGCGCTCCTTTGCCTGGGCGATGTCGATCCGCAGCTCCTGCAACCGCCGCGGTACGTGGACCGCCCAGGTGGCGTCCCGGAAGAACCGCTTGATCTCGCCCACGATGTAGGGCACCGCGAACGTCGTGAACTCGACCTCGCGGGACAGGTCGAAGCGGTCGATGGCCTTGATCAGCCCGATGGTGCCGACCTGGACGATGTCCTCCATCTCGCTCGGATCGCCGCCGCGGTTGCGGAACCGGGCGGCGGCGTACCGGACGAGGGAGAGGTTCATCTCGACGAGCGTGTTGCGCACGTACTGGTACGCGTGGGTGCCCTCCTCCAGCACCGCGAGCCGCTCGAAGAACGGCCGGGACAGTGCCTTGGCGTCCTTCGGCGCCATCTTGGACGCCTCTGCGATGTACGGCAGTCCGCCGGTTCCGGGACTCACGGTCCGGTGGCCCTGTACCTGGCGCTGGCCGTGCCGCGTTCCGGTGTGTGTGGAAACTGCCGTCGTCATGGCTGCCCTCCCATAATTTGGATCATGGTCCGGTAAGCCGCGTCTGCCCTTCGTTCGCGGAACAAAACATCAGCCCCATCTTTTTTGCCATCCAGGATCTTGACGCTGCGTCAGCAGGTGTGGTGCGGCGATGCGCACTGCTCTCTTCCGGCCATCGGACGCATCGTGGCCTTCGTCCCGCGCTCGGTTCGGTCTCCCCGTGGCCCTTCCATCGGCCCTTCCACGGCCTTTCCGTGGTCTCTCCTCGGCTCGCCCAGGGTCCCTCTCGGCCCGGTCGGGGGCGTCAGTGCGCAGCCCCGATGCGCCGGTCGAGCTGTTCCAGGACGTGCGGCCAGGCGTCCCGGTGACGGTCGCGCGCCGCCTCGTCGGCGAACCCGGCATGGCTGAGCCGCAGCTGCGTCCCGGAGCCCTCGGCGGCGAATGCGACCGTGACCACGGTCTCCGCGCCCTGGGTTCCGCCCGCGCCGGTGACCCACGTCAGCTCGACCAGCCGATCCGGATCGAGCCGCAGGAAGCGGCCGTAGTGCGGGTGGCGGGCCCCCTCGTGCTCTGTCTCGAAGAAGAACGCCGTGTTCACCCGGCCCTCCATCAGCACCGATCCGGGGGCCGCGAACCAGCGGTCGAACTGCTCGGTCCAGGCCCGGTACAGCGCGGCCGGCGTTCCGCTCATGAGTCGTTCGACGGCGAGCTGGTGCGGCCGGGAGGAGAGATCTGGCAGGCGCATCGGTTCATTGGACAT" type="string" cy:type="String"/>
    <att name="openreadingframes" value=", ATGCGCACCGAAAAGAGCCTCAAGGCGTACGCCTGGTACGGCTGGATCTGA, 8540259, 8540310(+)" type="string" cy:type="String"/>
    <att name="coreproteins" value=", AWYGWI*, 8540259, 8540310(+)" type="string" cy:type="String"/>
    <att name="Phylum" value="Actinomycetota" type="string" cy:type="String"/>
    <graphics h="35.0" fill="#9699BC" w="35.0" type="TRIANGLE" x="-117.90425822256408" z="0.0" y="1788.4035295786314" outline="#D73027" width="0.0">
      <att name="NODE_BORDER_TRANSPARENCY" value="255" type="string" cy:type="String"/>
      <att name="NODE_CUSTOMGRAPHICS_SIZE_7" value="35.0" type="string" cy:type="String"/>
      <att name="NODE_TOOLTIP" value="AWYGWI" type="string" cy:type="String"/>
      <att name="NODE_NESTED_NETWORK_IMAGE_VISIBLE" value="true" type="string" cy:type="String"/>
      <att name="NODE_CUSTOMGRAPHICS_SIZE_6" value="35.0" type="string" cy:type="String"/>
      <att name="NODE_CUSTOMGRAPHICS_9" value="org.cytoscape.cg.model.NullCustomGraphics,0,[ Remove Graphics ]," type="string" cy:type="String"/>
      <att name="NODE_VISIBLE" value="true" type="string" cy:type="String"/>
      <att name="COMPOUND_NODE_SHAPE" value="ROUND_RECTANGLE" type="string" cy:type="String"/>
      <att name="NODE_LABEL_FONT_FACE" value="SansSerif.plain,plain,12" type="string" cy:type="String"/>
      <att name="NODE_CUSTOMGRAPHICS_5" value="org.cytoscape.cg.model.NullCustomGraphics,0,[ Remove Graphics ]," type="string" cy:type="String"/>
      <att name="NODE_CUSTOMGRAPHICS_SIZE_5" value="35.0" type="string" cy:type="String"/>
      <att name="NODE_LABEL_TRANSPARENCY" value="255" type="string" cy:type="String"/>
      <att name="NODE_LABEL_ROTATION" value="0.0" type="string" cy:type="String"/>
      <att name="NODE_CUSTOMGRAPHICS_8" value="org.cytoscape.cg.model.NullCustomGraphics,0,[ Remove Graphics ]," type="string" cy:type="String"/>
      <att name="NODE_LABEL" value="" type="string" cy:type="String"/>
      <att name="NODE_CUSTOMGRAPHICS_POSITION_2" value="C,C,c,0.00,0.00" type="string" cy:type="String"/>
      <att name="NODE_CUSTOMGRAPHICS_POSITION_4" value="C,C,c,0.00,0.00" type="string" cy:type="String"/>
      <att name="NODE_CUSTOMGRAPHICS_POSITION_6" value="C,C,c,0.00,0.00" type="string" cy:type="String"/>
      <att name="NODE_CUSTOMGRAPHICS_SIZE_2" value="35.0" type="string" cy:type="String"/>
      <att name="NODE_CUSTOMGRAPHICS_4" value="org.cytoscape.cg.model.NullCustomGraphics,0,[ Remove Graphics ]," type="string" cy:type="String"/>
      <att name="NODE_CUSTOMGRAPHICS_POSITION_7" value="C,C,c,0.00,0.00" type="string" cy:type="String"/>
      <att name="NODE_CUSTOMGRAPHICS_POSITION_9" value="C,C,c,0.00,0.00" type="string" cy:type="String"/>
      <att name="NODE_LABEL_WIDTH" value="200.0" type="string" cy:type="String"/>
      <att name="COMPOUND_NODE_PADDING" value="10.0" type="string" cy:type="String"/>
      <att name="NODE_BORDER_STROKE" value="SOLID" type="string" cy:type="String"/>
      <att name="NODE_DEPTH" value="0.0" type="string" cy:type="String"/>
      <att name="NODE_CUSTOMGRAPHICS_SIZE_4" value="35.0" type="string" cy:type="String"/>
      <att name="NODE_LABEL_BACKGROUND_SHAPE" value="NONE" type="string" cy:type="String"/>
      <att name="NODE_CUSTOMGRAPHICS_SIZE_8" value="35.0" type="string" cy:type="String"/>
      <att name="NODE_CUSTOMGRAPHICS_POSITION_5" value="C,C,c,0.00,0.00" type="string" cy:type="String"/>
      <att name="NODE_CUSTOMGRAPHICS_POSITION_1" value="C,C,c,0.00,0.00" type="string" cy:type="String"/>
      <att name="NODE_LABEL_POSITION" value="C,C,c,0.00,0.00" type="string" cy:type="String"/>
      <att name="NODE_CUSTOMGRAPHICS_SIZE_3" value="35.0" type="string" cy:type="String"/>
      <att name="NODE_LABEL_FONT_SIZE" value="17" type="string" cy:type="String"/>
      <att name="NODE_LABEL_COLOR" value="#000000" type="string" cy:type="String"/>
      <att name="NODE_CUSTOMGRAPHICS_POSITION_3" value="C,C,c,0.00,0.00" type="string" cy:type="String"/>
      <att name="NODE_LABEL_BACKGROUND_TRANSPARENCY" value="255" type="string" cy:type="String"/>
      <att name="NODE_CUSTOMGRAPHICS_3" value="org.cytoscape.cg.model.NullCustomGraphics,0,[ Remove Graphics ]," type="string" cy:type="String"/>
      <att name="NODE_LABEL_BACKGROUND_COLOR" value="#B6B6B6" type="string" cy:type="String"/>
      <att name="NODE_TRANSPARENCY" value="255" type="string" cy:type="String"/>
      <att name="NODE_CUSTOMGRAPHICS_2" value="org.cytoscape.cg.model.NullCustomGraphics,0,[ Remove Graphics ]," type="string" cy:type="String"/>
      <att name="NODE_SELECTED_PAINT" value="#FFFF00" type="string" cy:type="String"/>
      <att name="NODE_CUSTOMGRAPHICS_7" value="org.cytoscape.cg.model.NullCustomGraphics,0,[ Remove Graphics ]," type="string" cy:type="String"/>
      <att name="NODE_CUSTOMGRAPHICS_6" value="org.cytoscape.cg.model.NullCustomGraphics,0,[ Remove Graphics ]," type="string" cy:type="String"/>
      <att name="NODE_CUSTOMGRAPHICS_SIZE_1" value="35.0" type="string" cy:type="String"/>
      <att name="NODE_CUSTOMGRAPHICS_1" value="org.cytoscape.cg.model.NullCustomGraphics,0,[ Remove Graphics ]," type="string" cy:type="String"/>
      <att name="NODE_CUSTOMGRAPHICS_POSITION_8" value="C,C,c,0.00,0.00" type="string" cy:type="String"/>
      <att name="NODE_SELECTED" value="false" type="string" cy:type="String"/>
      <att name="NODE_CUSTOMGRAPHICS_SIZE_9" value="35.0" type="string" cy:type="String"/>
    </graphics>
  </node>
  <node id="1515" label="zzzzzz5">
    <att name="shared name" value="zzzzzz5" type="string" cy:type="String"/>
    <att name="name" value="zzzzzz5" type="string" cy:type="String"/>
    <att name="selected" value="0" type="boolean" cy:type="Boolean"/>
    <att name="__mclCluster" type="integer" cy:type="Integer"/>
    <att name="Sequence Source" value="USER" type="string" cy:type="String"/>
    <att name="Sequence Length" value="16" type="integer" cy:type="Integer"/>
    <att name="Sequence" value="MRTEKSLKAYAWYGWI" type="string" cy:type="String"/>
    <att name="Description" type="list" cy:type="List" cy:elementType="String">
      <att name="Description" value="1332969911 &lt;unknown description&gt;" type="string" cy:type="String"/>
    </att>
    <att name="Precursor sequence" value="AWYGWI" type="string" cy:type="String"/>
    <att name="Precursor Length" value="6" type="integer" cy:type="Integer"/>
    <att name="Differences to AWYIWY" value="2" type="integer" cy:type="Integer"/>
    <att name="Species" value="1332969911" type="integer" cy:type="Long"/>
    <att name="Protein Reference" value="WP_102924987.1" type="string" cy:type="String"/>
    <att name="Definition" value="Streptomyces noursei strain JCM 4701 scaffold3, whole genome shotgun sequence" type="string" cy:type="String"/>
    <att name="gb_whole_genome_accession" value="1332969911" type="integer" cy:type="Long"/>
    <att name="gb_whole_genome_position" value="558317..563560" type="string" cy:type="String"/>
    <att name="p450 count" value="0" type="integer" cy:type="Integer"/>
    <att name="p450 position" value="" type="string" cy:type="String"/>
    <att name="seqencednafragment" value="TCACACGTGCGTGTCGCGCGGCAGCACGGAGCGGACGTAGACGGCCAGTCGGTCGCGGATCTCGTCGACCGACAGCCCCTCCACGGTGAGCAGGTGCGCGATGAGGTCGGCGCGGACGGCGGCCAGCAGGGCATGGGCGACGAAGTCGGCGCGCCCGGCGTCGGCGCACTGCGCCAGGCTGTCGCGCAGCGTCGTGTGCCACCAGGTGTAGGACGGGCTCCGGTACGGGCTGGCCGCGCCGGCTTCCTCCAGGACGAGGTAGAGGCTCTGGTTGTCCAGCTTGAAGCGGGCCAGGGCGTCGAGCACCGCGGGGATCCGCTCGTGCGGCGGGGCGTCGGGCCCCAGCGGGGCGGGTCCTTCGGCGACGGCCCGGCGGAGCGCCGCGGTGCGTCGTTCGGCGAGCGCCTGGAGCAGTCCCGCCCGGTCGGTGAAGGCCCGGAAGACCGTTCCCTTGCCGACGCCGGCGGCCGACGCGACGGCGTTCATGCTCACCTCGGCGGGACCGCTGCGCGCGAACAGCGCCTCGGCGGCATCCAGAACGGCTTCACGACTGCGGACGGCGTCCGCACGCTGTCGGGACTCGGGCATCGGTCATGACCTCTCTTGCAAAACGGACCACCGGTCCGTATCGTCGAAGCGGACCGGCGGTCCAACCGTATCGGACGACCGCGCCGCACGCTCCCGATCGAGGAGAAGCGAGATGACCCCCGCCACGACCGCCCAACGGACTCCGGAGGACCTCTTCCGTCACGGGCTCCGCCTCCTTCTGGACCAGGATTTCGCCGCATGGGTGGACCTCTGGGACGACCAGGGCGTCTTCGAGTTCCCCTTCGCGCCCGAAGGCCGCCCGCGTCGCCTGGAGGGCAGGTCCGCCGTCGCCGCCTATATGCGCGACTACCCCGATCACATCGAGCTGCACGACTTCCCGCACCTGACGATCCATCAAACCCAGGACGCCGGCACGATCATCGCCGAGATGAGCGCCGTGGGCCGCCTGGTCGCCACCGACGAGCCGTTCGCGATGTCGTACGTCGCGGTGGTCACCGTCGCCAACGGCCGCATCACCCACTACCGCGACTACTGGAATCCCCTGGCTGTCCCGGCCTCCATGCGCAGCTGACCCCGCCCCCTCCCGCACACCCGCCCATCCCGTCCGGAAGGTCCCCGTGACCACACCCCACCACACGCCCCCGACCACCGGCCCCGTCCTCGTCACCGGCGCCACCGGCACCACCGGCAGCCGCCTGGTGGCCCGGCTGACGCGGGCCGGACTCCCCACCAGAGCCGCCGGCCGCCACCCCGTTCCCGTCACCGGTGCGGAACCGGTGGCCTTCGACTGGACCGACCCCGCCACCCACGACGCGGCGTTGGACGGCGCGAGCGCCGTCTACCTCGTGCCGCCGCCCGGCGCCACGGACGCCGCCGCCGTCATGCTGCCCTTCCTCGATCGCGCCCGGCGCGCCGGAGTGCGCCGGGCGGTCCTGCTCAGCTCCTCCCTGATCCCCGCGGGCGGTCCGGCCACCGGAACCGTCCACCAGGCCCTGCCCGGCCTCGTCCCGGAGTGGGCCGTGCTGCGCCCCTCATGGTTCATGCAGAACTTCACCGGCCACCACCCGCACGCCGACGCCATCCGCACCGACGGCCTGCTGACCACGGCGACGGGACGGGGCCGGGTCGCGTTCATCGACGCCGACGACATCGCCGCGGTGGCCACGCACGCGCTGACCGACCCCGTGCCCCACAACACCGACTGGGTGCTCACCGGGCCGGCGGCCCTCTCCTACGACGCCGTCGCCGCGATCCTCACCGAGGTCAGCGGCCGACCGGTACGCCACCGGGCGGTGTCCGAGGCGGAACTGCGCACGCGGCTCGCGCAGCATCTGCCGGCGGACTTCGCGGCGATCCTCGCGGACCTGGACCGCCGTATCGCCGACGACGCCGAGGACCGGGTGACCGATGCCGTCACCCGCGTCACAGGGCGGCCACCCCGTTCCTTCGCCGCGTATGTGCGGGCCAACGTCCAGTCATTTACAGGTCTTTGATGATGCGTCAGCCAAGGTCTCCGCTGGCTCGTAGCGGCGGGACGGGGTTCAGCCTCGGGTCACCCGGACCTCCGCGACCTCCATCAGACCGTCGAGTTCGACCCGGCCGGCGGTCTGGGCGGGACGCACCGTGAGGCCGTCCCGGCGCACCAGGTCCAGGATGCGTTCGGCGAGCGGGAGCACCATGTGGCGGGCCCAGCAGCGCTCGTTGGCGTGGCCGAACGGCAGATATCCGGGGTGGTTGTCCGGGTCCAGATCCGCCCAGCGCTCGGGCCGGAAGGCATCGGGGTCCTCCCACAACGCCGGGTCGCGATGGCTCAGCAGGGGCAGCAGGAGGACGTCGTCGGTCGGGCCGATCCGGTCGTCCACGGCGGTGAGTTCGGGCGAGGCCATCCGCAGGATGTTCCACGACGGGGGCAGCAGCCGGAGCGCCTCGGCGAGCAGTTGCCGGTTCGGGACGGCGTCGTCGAACGGGGCACCCAGCCAGACCGCGTTGGTGACCAATGCGGCTACGGTGAAGCAGATGGGTGCCGCCACCCGGCGGTAGAGGTACAGAGCGTAGCGGCGGTCGGCGTAGCCGGCGGCGCCGAGGGCGAGGGTGGCGAGCTTCGACAGCGGCTCCGCCGGGTCGGGGCGGCGCAGCAGGGCGGCACCCGACGCGACGGCGGACCAGGTCAGCTTCGGGGTGAGTTCCAGCCTCCGGTCGACCAGGATCCGCAGGCGGCCGAGTTCCTGTCCGAAGACGAGGTCGCGGAGGTAGGTGTGCGGCACCGCCGGCCAGGCACCGGTCAGATCGACCGAGGTCTCCAAGGGGTGCTGCAGGGCCTTCCGCACGTCCGCGCCCAGGGCCTGCATGTAGGCGGCGGCGTCGGCCCGGCCGACGTGCCGGCCGAGGACGGGCTTGAAGGTGGGGCGCTCCTCGGCGTTGGCCGGCCGGCTGCGCAGCAGGGCGTCCATCAGGTCGGCGCCCGCGACGCCGATCGTGGTGGGCTCCAGTCGGAACAGCTCCTGACCGGTGTGGCGGTGCAGCAGGGCGTCGATCCTGGGCGCGAAGCGCACCCGCCGGTCGCCGCGGGTGACGGTCGGTCGCTGGGACATCGGGAACCTCCGGGAACGCGGGCCGGTGGCGGACCGTTGCGAGCGGCCCGCCACCGTCCGTTGTGGGCGTGGGCCGATCAGATCCAGCCGTACCAGGCGTACGCCTTGAGGCTCTTTTCGGTGCGCATCCGCTTCACGAGACGAACGAACTTCATCCGTACCTCCTTGGCAGGGGCTGACTGTGCCCCGTGGCAGGCCGCCGAAAGGGTCTTCGACCGCCGCAGAAGTGAATGCCGGGGCGGTTGGGGTGTCAAGTGGCCCATATCACGCGGAAAAACAACCAACCCATGTTTCAGGGGAGTTCGCGGTGCGGAGCGCCGAAAAGCGCCGTACGAATAGGGTGGTTGGTCCCAATGTAGCGGATGTTCATGCCAAATGCCGTATAGATAGGCGGCGTTGACGGATATGGAGAAGGATCGAAGATTTTGTTGATTTTACGGAGCCGGGCGGCCCGGCCGCCCCGCGGAGCCGGAGCGGGGCGCGCCAGGAACCCCGACTTCGACACCGCGCTCCACACCACACCTTCCGCCAGGGCACCGGCCGCAAGATCCAGCTCAGTCCGCAGAGCTGAACTCCCGTGCGGATCAGCTCGGTCCTGTGCGGAGCGGGTCACTCCGACGGGTCGTCCACCGTCGCGTAGCGGCCGGCCAGGACGGCCACCGTCTCCGCCACGGCGCGGCGCAGCGCGGGTGGGCCGAGGACCTCCGCTTCAGCGCCCAGCCGGAGCAGGTCGCCGACGGCCACGGCCGGCCCCTCGACCGGCATCGTCACCTCCGTCCAGCCGTCCGCGTCCGGCTCCCCGGCGCCCTCCAACGCCCGCCGTCCCACCGCGCCGTAGAGCATCGGCAGCAGGCGCCGGGCCTGCGGGGAGATGCGCAGGTGCGCCGTGTCCTGGTGCAGCGCGGCGGCCAGGCGGCGGGAGGACTCGGCCCAGTACGCGGCCAGGTCGAAGCCGGCCGGCCGTTCGAACGCCTCGTCCGTGAGCTCCACGGCCTGGAACCGTGCGATCCGGTACGTCCGCACCGCCTCGTCGGCGAGCGCCACCACGTACCAGATGCCGCCCTTGAGGACGATGCCGAGCGGGCGCAGCTCGCGGTGGACCTCGCCGCGCCAGCGCCGGTAGTGGGTGCGGACCACCCGCTGCTCCCACACCGCCCGGGCGACCGGCGCGAGGTGGGCGACCGGATCGGCGTCCCGGAACCACGCGGGTGCGTCGAGGTGGAAGCGGTCCTGGATCCGCCGGGTCCGCTCGGCGAGTTCGACCGGGAGCGCCGCCTGCACCTTCAGTTGGGCGGTCGCCAGCACCGCACCCAGCCCCAGGTCGCGGGCCGGGCCGGGTGCTCCGGCGAAGAAGAGCGCATCGGCCTCGGCACCGGTGAGCCCGGTCAGTCGGGTGCGGTACCCGTCCATCAGCCGGTAGCCGCCGTCCGGCCCGCGCTCGGTGCGGACCGGGACGCCGGACGCGCCGAGCGCCTCGATGTCGCGGTAGATCGTGCGGACCGACACCTCCAGTTCCGCGGCGAGTTCGGCGGCGGTCATCCGCCCGCGGTTCTGGAGCAGCAGGAGCAGGGCGAGGAGCCGGTCGGCGCGCATGCTCCGATTGTCTCGCGTACCTGACAGAAGGTGTCAGGTACGGCGGTCAGGATGGCTGCACACCGCCCGGCACCGGCCGTGCGGGAGACCGAGAGGACAGCCATGCCCGCACAGACCACCGGCCGCATCAGCTACGCCAACTGGGCCGAGCAGCCGATCGGTTCGGACGCGACGAGCCCGCGGCTCGCACGCGCCTGTGTCACCAACAACTTCTCCGGCGGCATCGAGGCCGATCGCACGGCCTGCGAGTACACCATCGTCTACACCTCGGACAAGACCGGGACGTTCACCGGTCTGGAGCTGCTGACCGGGCGGTTGGACGGGCGGGAGGGCAGTTTCGTGCTCGAAGAGCGCGGCGCGTTCGACGCGGACGGCACGGTGCGTTGCACCTTCGAGGTCGTCCCCGGATCGGCCACCGGGGACCTGGTCGGCCTGAGCGGGTCGGGCAGTTTCAGGTACGAGGCCGGCAATCCGTCCTTCCCGTACACCTTCGACTACCGGATGGGCTGA" type="string" cy:type="String"/>
    <att name="openreadingframes" value=", ATGCGCACCGAAAAGAGCCTCAAGGCGTACGCCTGGTACGGCTGGATCTGA, 561534, 561585(-)" type="string" cy:type="String"/>
    <att name="coreproteins" value=", AWYGWI*, 561534, 561585(-)" type="string" cy:type="String"/>
    <att name="Phylum" value="Actinomycetota" type="string" cy:type="String"/>
    <graphics h="35.0" fill="#9699BC" w="35.0" type="TRIANGLE" x="-217.90425822256407" z="0.0" y="1788.4035295786314" outline="#D73027" width="0.0">
      <att name="NODE_BORDER_TRANSPARENCY" value="255" type="string" cy:type="String"/>
      <att name="NODE_CUSTOMGRAPHICS_SIZE_7" value="35.0" type="string" cy:type="String"/>
      <att name="NODE_TOOLTIP" value="AWYGWI" type="string" cy:type="String"/>
      <att name="NODE_NESTED_NETWORK_IMAGE_VISIBLE" value="true" type="string" cy:type="String"/>
      <att name="NODE_CUSTOMGRAPHICS_SIZE_6" value="35.0" type="string" cy:type="String"/>
      <att name="NODE_CUSTOMGRAPHICS_9" value="org.cytoscape.cg.model.NullCustomGraphics,0,[ Remove Graphics ]," type="string" cy:type="String"/>
      <att name="NODE_VISIBLE" value="true" type="string" cy:type="String"/>
      <att name="COMPOUND_NODE_SHAPE" value="ROUND_RECTANGLE" type="string" cy:type="String"/>
      <att name="NODE_LABEL_FONT_FACE" value="SansSerif.plain,plain,12" type="string" cy:type="String"/>
      <att name="NODE_CUSTOMGRAPHICS_5" value="org.cytoscape.cg.model.NullCustomGraphics,0,[ Remove Graphics ]," type="string" cy:type="String"/>
      <att name="NODE_CUSTOMGRAPHICS_SIZE_5" value="35.0" type="string" cy:type="String"/>
      <att name="NODE_LABEL_TRANSPARENCY" value="255" type="string" cy:type="String"/>
      <att name="NODE_LABEL_ROTATION" value="0.0" type="string" cy:type="String"/>
      <att name="NODE_CUSTOMGRAPHICS_8" value="org.cytoscape.cg.model.NullCustomGraphics,0,[ Remove Graphics ]," type="string" cy:type="String"/>
      <att name="NODE_LABEL" value="" type="string" cy:type="String"/>
      <att name="NODE_CUSTOMGRAPHICS_POSITION_2" value="C,C,c,0.00,0.00" type="string" cy:type="String"/>
      <att name="NODE_CUSTOMGRAPHICS_POSITION_4" value="C,C,c,0.00,0.00" type="string" cy:type="String"/>
      <att name="NODE_CUSTOMGRAPHICS_POSITION_6" value="C,C,c,0.00,0.00" type="string" cy:type="String"/>
      <att name="NODE_CUSTOMGRAPHICS_SIZE_2" value="35.0" type="string" cy:type="String"/>
      <att name="NODE_CUSTOMGRAPHICS_4" value="org.cytoscape.cg.model.NullCustomGraphics,0,[ Remove Graphics ]," type="string" cy:type="String"/>
      <att name="NODE_CUSTOMGRAPHICS_POSITION_7" value="C,C,c,0.00,0.00" type="string" cy:type="String"/>
      <att name="NODE_CUSTOMGRAPHICS_POSITION_9" value="C,C,c,0.00,0.00" type="string" cy:type="String"/>
      <att name="NODE_LABEL_WIDTH" value="200.0" type="string" cy:type="String"/>
      <att name="COMPOUND_NODE_PADDING" value="10.0" type="string" cy:type="String"/>
      <att name="NODE_BORDER_STROKE" value="SOLID" type="string" cy:type="String"/>
      <att name="NODE_DEPTH" value="0.0" type="string" cy:type="String"/>
      <att name="NODE_CUSTOMGRAPHICS_SIZE_4" value="35.0" type="string" cy:type="String"/>
      <att name="NODE_LABEL_BACKGROUND_SHAPE" value="NONE" type="string" cy:type="String"/>
      <att name="NODE_CUSTOMGRAPHICS_SIZE_8" value="35.0" type="string" cy:type="String"/>
      <att name="NODE_CUSTOMGRAPHICS_POSITION_5" value="C,C,c,0.00,0.00" type="string" cy:type="String"/>
      <att name="NODE_CUSTOMGRAPHICS_POSITION_1" value="C,C,c,0.00,0.00" type="string" cy:type="String"/>
      <att name="NODE_LABEL_POSITION" value="C,C,c,0.00,0.00" type="string" cy:type="String"/>
      <att name="NODE_CUSTOMGRAPHICS_SIZE_3" value="35.0" type="string" cy:type="String"/>
      <att name="NODE_LABEL_FONT_SIZE" value="17" type="string" cy:type="String"/>
      <att name="NODE_LABEL_COLOR" value="#000000" type="string" cy:type="String"/>
      <att name="NODE_CUSTOMGRAPHICS_POSITION_3" value="C,C,c,0.00,0.00" type="string" cy:type="String"/>
      <att name="NODE_LABEL_BACKGROUND_TRANSPARENCY" value="255" type="string" cy:type="String"/>
      <att name="NODE_CUSTOMGRAPHICS_3" value="org.cytoscape.cg.model.NullCustomGraphics,0,[ Remove Graphics ]," type="string" cy:type="String"/>
      <att name="NODE_LABEL_BACKGROUND_COLOR" value="#B6B6B6" type="string" cy:type="String"/>
      <att name="NODE_TRANSPARENCY" value="255" type="string" cy:type="String"/>
      <att name="NODE_CUSTOMGRAPHICS_2" value="org.cytoscape.cg.model.NullCustomGraphics,0,[ Remove Graphics ]," type="string" cy:type="String"/>
      <att name="NODE_SELECTED_PAINT" value="#FFFF00" type="string" cy:type="String"/>
      <att name="NODE_CUSTOMGRAPHICS_7" value="org.cytoscape.cg.model.NullCustomGraphics,0,[ Remove Graphics ]," type="string" cy:type="String"/>
      <att name="NODE_CUSTOMGRAPHICS_6" value="org.cytoscape.cg.model.NullCustomGraphics,0,[ Remove Graphics ]," type="string" cy:type="String"/>
      <att name="NODE_CUSTOMGRAPHICS_SIZE_1" value="35.0" type="string" cy:type="String"/>
      <att name="NODE_CUSTOMGRAPHICS_1" value="org.cytoscape.cg.model.NullCustomGraphics,0,[ Remove Graphics ]," type="string" cy:type="String"/>
      <att name="NODE_CUSTOMGRAPHICS_POSITION_8" value="C,C,c,0.00,0.00" type="string" cy:type="String"/>
      <att name="NODE_SELECTED" value="false" type="string" cy:type="String"/>
      <att name="NODE_CUSTOMGRAPHICS_SIZE_9" value="35.0" type="string" cy:type="String"/>
    </graphics>
  </node>
  <node id="1513" label="zzzzzz4">
    <att name="shared name" value="zzzzzz4" type="string" cy:type="String"/>
    <att name="name" value="zzzzzz4" type="string" cy:type="String"/>
    <att name="selected" value="0" type="boolean" cy:type="Boolean"/>
    <att name="__mclCluster" type="integer" cy:type="Integer"/>
    <att name="Sequence Source" value="USER" type="string" cy:type="String"/>
    <att name="Sequence Length" value="16" type="integer" cy:type="Integer"/>
    <att name="Sequence" value="MRTEKSLKAYAWYGWI" type="string" cy:type="String"/>
    <att name="Description" type="list" cy:type="List" cy:elementType="String">
      <att name="Description" value="1907252787 &lt;unknown description&gt;" type="string" cy:type="String"/>
    </att>
    <att name="Precursor sequence" value="AWYGWI" type="string" cy:type="String"/>
    <att name="Precursor Length" value="6" type="integer" cy:type="Integer"/>
    <att name="Differences to AWYIWY" value="2" type="integer" cy:type="Integer"/>
    <att name="Species" value="1907252787" type="integer" cy:type="Long"/>
    <att name="Protein Reference" value="WP_189865533.1" type="string" cy:type="String"/>
    <att name="Definition" value="Streptomyces albulus strain JCM 4718 sequence032, whole genome shotgun sequence" type="string" cy:type="String"/>
    <att name="gb_whole_genome_accession" value="1907252787" type="integer" cy:type="Long"/>
    <att name="gb_whole_genome_position" value="25037..30154" type="string" cy:type="String"/>
    <att name="p450 count" value="0" type="integer" cy:type="Integer"/>
    <att name="p450 position" value="" type="string" cy:type="String"/>
    <att name="seqencednafragment" value="TCACGAATGCGCGTCGCGCGGCAGCACGGAGCGGACGTAGACGGCCAGTCGGTCGCGGATCTCGTCGACCGACAGCCCCTCCACGGTGAGCAGGTGCGCGATGAGGTCGGCGCGGACGGCGGCCAACAGGGCGTGGGCGACGAAGTCGGCGCGCCCGGCGTCCGCGCACTGCGCCAGGCTGTCGCGCAGTGTCGTGTGCCACCAGGTGTAGGACGGGCTCCGATACGGGCTGGCCGCGCCGGCTTCCTCCAGGACGAGGTAGAGGCTCTGGTTGTCCAGCTTGAAGCGGGCCAGGGCGTCGAGCACCGCGGGAATCCGCTCGTGCGGCGGGGCGTCGGGCCCCATCGGGGCGGGCCCTTCGGCGACGGCCCGACGGAGCGCCGCGGTGCGTCGTTCGGCGAGTGCCTGGAGCAGTCCCGCCCGGTCGGTGAAGGCCCGGAAGACCGTTCCCTTGCCGACGCCGGCGGCCGACGCGACGGCGTTCATGCTCACCTCGGCGGGGCCGCTGCGCGCGAACAGCGCCTCGGCGGCATCCAGAACGGCTTCACGACTGCGGACGGCGTCCGCGCGCTGTCGGGGTTCGGGCATCGGTCATGACCTCTCTTGCAAAACGGACCACCGGTCCGTATCGTCGAAACGGACCGGCGGTCCAACCGTATCGGACGACCGCGCCGCACGCTCCCGATCGAGGAGAAGCGAGATGACCCCTGCCACGACCACCCATCGAACTCCGGAGGACCTCTTCCGTCACGGGCTCCGCCTCCTTCTGGACCAGGATTTCGCCGCATGGGTGAACCTCTGGGACGAGCAGGGCGTCTTCGAGTTCCCCTTCGCGCCCGACGGCCGCCCGCGCCGCCTGGAGGGCAAGTCCGCCGTCGCCGCCTATATGCGCGACTACCCCCGTCACATCGAACTGCACGACTTCCCGCACCTGACGATCCATCAGACCCAGGACCCCGGCACGATCATCGCCGAGATGAGCGCCGTGGGCCGCCTGGTCGCCACCGACGAGCCGTTCGCGATGTCGTACGTCGCGGTGGTCACCGTCGCCGATGGCCGCATTGCCCACTACCGCGACTACTGGAATCCCCTGGCCGTCCCCGCCTCCCTGCGCAGCTGACCCCGGCCTCTCCCGCCCCCTCCCGCACGCCCACCCATCCCGCCCCTGAAGGCCCCGTGACCACACCCCACCACACGTCCCCGGCCACCGGCCCCGTCCTCGTCACCGGCGCCACCGGCACCACCGGCAGCCGCTTGGCGGCCCGGCTGACGCGGGCCGGACACCCCACCAGGGCCGCCGGCCGCCACCCCGTTCCCGTCGCCGGTGCGGAACCAGTGGCCTTCGACTGGACCGACCCCGCCACCCACGACGCGGCGCTGGACGGCGCGAGCGCCGTCTACCTCGTGCCGCCGCCCGGCGCCACGGACCCCGCCGCCGTCATGCTGCCCTTCCTCGACCGGGCCCGGCGCGCCGGAGTGCGCCGGGCGGTCCTGCTCAGCTCCTCCCTGATCCCCGTGGGCGGTCCCGCCACCGGAACCGTCCACCAGGCCCTGCCCGGCCTCGTCCCGGAGTGGGCCGTCCTGCGCCCCTCCTGGTTCATGCAGAACTTCACCGGCCACCACCCGCACGCCGACGCCATCCGCACCGACGGCCTGCTGACCACGGCGACGGGACGGGGCCGGGTCGCGTTCATCGACGCCGACGACATCGCCGCGGTGGCCGCGCACGCGCTGACCGACCCCGCGCCCCACAACACCGACTGGGTGCTCACCGGGCCGGAGGCCCTCTCCTACGACACCGTCGCCGCGATCCTCACCGAGGCCATCGGCCGACCGGTACGCCACCGGGCGGTGTCCGAGGCGGAACTGCGCACGCGGCTCGCGCGGCATCTGCCGGCGGACTTCGCGGCGATCCTCGCGGGCCTGGACCGCCGGATCGCCGAGGGCGCCGAGGACCGGGTGACCGATGCCGTCACCCGCGTCACCGGGCGGCCACCCCGTTCCTTCGCCGCCTATGTGCGGGCCAACGCCCGGTCCCTGACCGGCCCGTGATGATCCGTCACGCCACCCGTCCGCCGGCTCGCCACGGCGGGACGGGGTTCAGCCTCGGGTCACCCGGACCTCCGCGACCTCCATCAGACCGTCGAGTTCGACCCGGCCGACGGTCTGGGCGGGGCGCACCGTGAGGCCGTCCCGGCGTACCAGGTCCAGGAGGCGTTCGGCGAGCGGGAGCACCATGTGACGGCCCCAGCAGCGCTCGTTGGCGTGGCCGAACGGCAGATATCCGGGGTGGCTGTCCGGGTCCAGATCCGCCCAGCGCTCGGGACGGAAGGCATCGGGGTCCTCCCACAACGCCGGGTCGCGGTGGCTCAGCAGGGGCAGCAGGAGGACGTCGTCGGTCGGGCCGATCCGGTCGTCCACGGCGGTGAGTTCGGGCGAGGCCATCCGCAGGATGTTCCACGACGGGGGCAACAGCCGGAGCGCCTCGGCGAGCAGCTGCCGGTTCGGGACGGCGTCGTCGAACGGGGCGCCCAGCCAGACCGCGTTGGTGACCAATGCGGCCACCGTGAAGCAGATGGGCGCCGCCACCCGGCGGTAGAGGTACAGGGCGTAGCGGCGGTCCGCGTAGTCGGCGGCGCCGAGGGCGAGGGTGGCGAGCTTCGACAGCGGCTCCGCCGGGTCGGGGCGGCGCAGCAGGGCGGCGCCCGACGCGACGGCGGACCAGGTCAGCTTCGGGGTGAGTTCCAGTCTCCGGTCGACCAGGATCCGCAGGCGGCCGAGTTCCTGTCCGAAGACGAGGTCGCGGAGGTAGGCGTGCGGCACCCCCGGCCAGGTGCCGGTCAGATCGACCGAGGTCTCCAAGGGGCACTGCAGGGCCTTCCGCACGTCCGCCCCCAGGGCCTGCATGTAGGCGGCGGCGTCGGCCCGGCCGACGTGCCGGCCGAGGACGGGCTTGAAGGTCGGTCGTTCCTCGGCGTTGGCCGGTCGGCTGCGCAGCAGGGCGTCCATCAGGTCGGCGCCCGCGACGCCGATCGTGGTGGGCTCCAGTCGGAACAGCTCCTGACCGGTGTGGCGGTGCAGCAGGGCGTCGATCCTGGGCGCGAAGCGCACCTGCCGGCCGCCGCGGGCGACGGTCGGTCGCTGGGACATCGGGAACCTCCGGGAACGCGGGCCGGTGGCGGACCGTTGCGTGCGGCCCGCCACCGGCCGTTGTGGGCGTGGGCCGATCAGATCCAGCCGTACCAGGCGTACGCCTTGAGGCTCTTTTCGGTGCGCATCCGCTTCACGAGACGAACGAACTTCATCCGTACCTCCTTGGCAGGGGCTGACTGTGCCCCGTGGCAGGCCGCCGAAAGGGTCTTCGACCGCCGCAGAAGTGAATGCCGGGGCGGTTGGGGTGTCAAGTGGCCTATATCACGCGGAAAAACAACCAGCCCATGTTTCAGGGGAGTTCGCAGTGCGGAGCACCGAAAAACGCCGTACGGATTGGGTGGTTGGTCCCGATGTAGCGAATGTTCATGTCAAATGCCGTATAGGTAGGCGGTGTTGACGAATATGGAGAAGGGTCGAAGATTTTGTTGATTTTACGGAGTCGGGACCAGCCCGGTCCTCTGCGGAGCGGGTCACTCCGACGGGTCGTCCGCCGTCGCGTAGCGGCCGGCCAGGACGGCCACCGTCTCCGCCACGGCGCGGCGCAGCGCGGGTGGGCCGAGGACCTCGGCCTCCGCGCCCAGCCGGAGCAGGTCGCCGACGGCCACGGCCGGCCCCTCGACCGGCATCGTCACCTCCGTCCAGCCGTCCGCGTCCGGCTCCGCGGCGCCCTCCAACGCCCGCCGGCCCACCGCACCGTAGAGCATCGGCAGCAGGCGCCGGGCCTGCGGGGAGATGCGCAGGTGCGCCGTGTCCTGGTGCAGCGCGGCCGCCAGCCGGCGGGAGGAGTCGACCCAGTACGCGGCCAGGTCGAAGCCGGCCGGCCGTGCGAACGTCTCGTCCGTGAGCTCAACGGCCTGGAACCGTGCGATCCGGTACGTCCGCACCGCCTCGTCGGCGAGCGCCACCACGTACCAGATGCCGCCCTTGAGGACGATGCCGAGCGGGCGCAGCTCGCGGTGGACCTCGCCGCGCCAGCGCCGGTAGTGGGTGCGGACCACCCGCTGCTCCCACACCGCCCGGGCGACCGGCGCGAGGTGGGCGACCGGATCGGCGTCCCGGAACCACGCGGGTGCGTCGAGGTGGAAGCGGTCCTGGATCCGCCGGGTCCGCTCGGCGAGTTCCTCCGGGAGCGCCGCCTGCACCTTCAGTTGGGCGGTCGCCAGCACCGCCCCCAGCCCCAGGTCGCGGGCCGGGCCGGGTGCTCCGGCGAGGAAGAGCGCGTCGGCCTCGGCACCGGTGAGCCCGGTCAGTCGGGTGCGGTACCCGTCCATCAGGCGGTAGCCGCCGTCCGGCCCGCGCTCGGTGCGGACCGGGACGCCGGACGCGCCGAGCGCCTCGATGTCGCGGTAGATCGTGCGGACCGACACCTCCAGTTCCGCGGCGAGTTCGGCGGCGGTCATCCGCCCGCGGTTCTGGAGCAGCAGGAGCAGGGCGAGAAGCCGGTCGGCACGCATGCTCCGATTGTCTCGCGTACCTGACAGAAGGTGTCAGGTACGACGGTCAGGATGGTCGCACACCGCCCGGCACCGGCCGTGCGGGAGACCGAGAGGACCGCCATGCCCGCACAGACCACCGGCCGCATCAGCTACGCCAACTGGGCCGAGCAGCCGATCGGTTCGGACGCGACGAGCCCACGGCTCGCGCGCGCCCGTGTCACCAACAACTTCTCCGGCGGCATCGAGGCCGACCGCACGGCCTGCGAGTACACCATCGTCTACACCTCGGACAAGACCGGGACGTTCACCGGTCTGGAGCTGCTGACCGGGCGGCTGGACGGGCGGGAGGGCAGTTTCGTGCTGGAGGAGCGCGGCGCGTTCGACGCCGACGGCACGGTGCGTTGCACCTTCGAGGTCGTCCCCGGATCGGCCACCGGGGAGCTGGTCGGCCTGGGCGGGTCGGGCAGTTTCCGGTGCGAGGCCGGCAATCCGTCCTTCCCGTACACCTTCGACTACCGGATGGGCTGA" type="string" cy:type="String"/>
    <att name="openreadingframes" value=", ATGCGCACCGAAAAGAGCCTCAAGGCGTACGCCTGGTACGGCTGGATCTGA, 28264, 28315(-)" type="string" cy:type="String"/>
    <att name="coreproteins" value=", AWYGWI*, 28264, 28315(-)" type="string" cy:type="String"/>
    <att name="Phylum" value="Actinomycetota" type="string" cy:type="String"/>
    <graphics h="35.0" fill="#9699BC" w="35.0" type="TRIANGLE" x="-317.90425822256407" z="0.0" y="1788.4035295786318" outline="#D73027" width="0.0">
      <att name="NODE_BORDER_TRANSPARENCY" value="255" type="string" cy:type="String"/>
      <att name="NODE_CUSTOMGRAPHICS_SIZE_7" value="35.0" type="string" cy:type="String"/>
      <att name="NODE_TOOLTIP" value="AWYGWI" type="string" cy:type="String"/>
      <att name="NODE_NESTED_NETWORK_IMAGE_VISIBLE" value="true" type="string" cy:type="String"/>
      <att name="NODE_CUSTOMGRAPHICS_SIZE_6" value="35.0" type="string" cy:type="String"/>
      <att name="NODE_CUSTOMGRAPHICS_9" value="org.cytoscape.cg.model.NullCustomGraphics,0,[ Remove Graphics ]," type="string" cy:type="String"/>
      <att name="NODE_VISIBLE" value="true" type="string" cy:type="String"/>
      <att name="COMPOUND_NODE_SHAPE" value="ROUND_RECTANGLE" type="string" cy:type="String"/>
      <att name="NODE_LABEL_FONT_FACE" value="SansSerif.plain,plain,12" type="string" cy:type="String"/>
      <att name="NODE_CUSTOMGRAPHICS_5" value="org.cytoscape.cg.model.NullCustomGraphics,0,[ Remove Graphics ]," type="string" cy:type="String"/>
      <att name="NODE_CUSTOMGRAPHICS_SIZE_5" value="35.0" type="string" cy:type="String"/>
      <att name="NODE_LABEL_TRANSPARENCY" value="255" type="string" cy:type="String"/>
      <att name="NODE_LABEL_ROTATION" value="0.0" type="string" cy:type="String"/>
      <att name="NODE_CUSTOMGRAPHICS_8" value="org.cytoscape.cg.model.NullCustomGraphics,0,[ Remove Graphics ]," type="string" cy:type="String"/>
      <att name="NODE_LABEL" value="" type="string" cy:type="String"/>
      <att name="NODE_CUSTOMGRAPHICS_POSITION_2" value="C,C,c,0.00,0.00" type="string" cy:type="String"/>
      <att name="NODE_CUSTOMGRAPHICS_POSITION_4" value="C,C,c,0.00,0.00" type="string" cy:type="String"/>
      <att name="NODE_CUSTOMGRAPHICS_POSITION_6" value="C,C,c,0.00,0.00" type="string" cy:type="String"/>
      <att name="NODE_CUSTOMGRAPHICS_SIZE_2" value="35.0" type="string" cy:type="String"/>
      <att name="NODE_CUSTOMGRAPHICS_4" value="org.cytoscape.cg.model.NullCustomGraphics,0,[ Remove Graphics ]," type="string" cy:type="String"/>
      <att name="NODE_CUSTOMGRAPHICS_POSITION_7" value="C,C,c,0.00,0.00" type="string" cy:type="String"/>
      <att name="NODE_CUSTOMGRAPHICS_POSITION_9" value="C,C,c,0.00,0.00" type="string" cy:type="String"/>
      <att name="NODE_LABEL_WIDTH" value="200.0" type="string" cy:type="String"/>
      <att name="COMPOUND_NODE_PADDING" value="10.0" type="string" cy:type="String"/>
      <att name="NODE_BORDER_STROKE" value="SOLID" type="string" cy:type="String"/>
      <att name="NODE_DEPTH" value="0.0" type="string" cy:type="String"/>
      <att name="NODE_CUSTOMGRAPHICS_SIZE_4" value="35.0" type="string" cy:type="String"/>
      <att name="NODE_LABEL_BACKGROUND_SHAPE" value="NONE" type="string" cy:type="String"/>
      <att name="NODE_CUSTOMGRAPHICS_SIZE_8" value="35.0" type="string" cy:type="String"/>
      <att name="NODE_CUSTOMGRAPHICS_POSITION_5" value="C,C,c,0.00,0.00" type="string" cy:type="String"/>
      <att name="NODE_CUSTOMGRAPHICS_POSITION_1" value="C,C,c,0.00,0.00" type="string" cy:type="String"/>
      <att name="NODE_LABEL_POSITION" value="C,C,c,0.00,0.00" type="string" cy:type="String"/>
      <att name="NODE_CUSTOMGRAPHICS_SIZE_3" value="35.0" type="string" cy:type="String"/>
      <att name="NODE_LABEL_FONT_SIZE" value="17" type="string" cy:type="String"/>
      <att name="NODE_LABEL_COLOR" value="#000000" type="string" cy:type="String"/>
      <att name="NODE_CUSTOMGRAPHICS_POSITION_3" value="C,C,c,0.00,0.00" type="string" cy:type="String"/>
      <att name="NODE_LABEL_BACKGROUND_TRANSPARENCY" value="255" type="string" cy:type="String"/>
      <att name="NODE_CUSTOMGRAPHICS_3" value="org.cytoscape.cg.model.NullCustomGraphics,0,[ Remove Graphics ]," type="string" cy:type="String"/>
      <att name="NODE_LABEL_BACKGROUND_COLOR" value="#B6B6B6" type="string" cy:type="String"/>
      <att name="NODE_TRANSPARENCY" value="255" type="string" cy:type="String"/>
      <att name="NODE_CUSTOMGRAPHICS_2" value="org.cytoscape.cg.model.NullCustomGraphics,0,[ Remove Graphics ]," type="string" cy:type="String"/>
      <att name="NODE_SELECTED_PAINT" value="#FFFF00" type="string" cy:type="String"/>
      <att name="NODE_CUSTOMGRAPHICS_7" value="org.cytoscape.cg.model.NullCustomGraphics,0,[ Remove Graphics ]," type="string" cy:type="String"/>
      <att name="NODE_CUSTOMGRAPHICS_6" value="org.cytoscape.cg.model.NullCustomGraphics,0,[ Remove Graphics ]," type="string" cy:type="String"/>
      <att name="NODE_CUSTOMGRAPHICS_SIZE_1" value="35.0" type="string" cy:type="String"/>
      <att name="NODE_CUSTOMGRAPHICS_1" value="org.cytoscape.cg.model.NullCustomGraphics,0,[ Remove Graphics ]," type="string" cy:type="String"/>
      <att name="NODE_CUSTOMGRAPHICS_POSITION_8" value="C,C,c,0.00,0.00" type="string" cy:type="String"/>
      <att name="NODE_SELECTED" value="false" type="string" cy:type="String"/>
      <att name="NODE_CUSTOMGRAPHICS_SIZE_9" value="35.0" type="string" cy:type="String"/>
    </graphics>
  </node>
  <node id="1511" label="zzzzzz3">
    <att name="shared name" value="zzzzzz3" type="string" cy:type="String"/>
    <att name="name" value="zzzzzz3" type="string" cy:type="String"/>
    <att name="selected" value="0" type="boolean" cy:type="Boolean"/>
    <att name="__mclCluster" type="integer" cy:type="Integer"/>
    <att name="Sequence Source" value="USER" type="string" cy:type="String"/>
    <att name="Sequence Length" value="16" type="integer" cy:type="Integer"/>
    <att name="Sequence" value="MRTEKSLKAYAWYGWI" type="string" cy:type="String"/>
    <att name="Description" type="list" cy:type="List" cy:elementType="String">
      <att name="Description" value="2414832268 &lt;unknown description&gt;" type="string" cy:type="String"/>
    </att>
    <att name="Precursor sequence" value="AWYGWI" type="string" cy:type="String"/>
    <att name="Precursor Length" value="6" type="integer" cy:type="Integer"/>
    <att name="Differences to AWYIWY" value="2" type="integer" cy:type="Integer"/>
    <att name="Species" value="2414832268" type="integer" cy:type="Long"/>
    <att name="Protein Reference" value="WP_189865533.1" type="string" cy:type="String"/>
    <att name="Definition" value="Streptomyces albulus strain ATCC 12757 contig_1_pilon_pilon_pilon_pilon, whole genome shotgun sequence" type="string" cy:type="String"/>
    <att name="gb_whole_genome_accession" value="2414832268" type="integer" cy:type="Long"/>
    <att name="gb_whole_genome_position" value="9027641..9035622" type="string" cy:type="String"/>
    <att name="p450 count" value="0" type="integer" cy:type="Integer"/>
    <att name="p450 position" value="" type="string" cy:type="String"/>
    <att name="seqencednafragment" value="ATGACCCCTGCCTCCAAGGAATCCCCCACGCCCGAACGTCCCACCGTCGGCCGCCGCACCGTCCTCGGCGCCGCCGCCGCGGTGGCCTCGGACCCCGCCCTGCTCGGCACCGCCCGGACCGCCCACGCCGCGCCGCCGCACAGAACCCCGGGTGCCCTGCCCGGCGGCGGCGACCTCGGCCCCAACGTCCTCGTCTTCGACCCGGCCACCCCCGGAATCCAGGCGAAGCTGGACGAGGTGTTCAAGCAGCAGGAGAAGGCCCAGTTCGACACCGGGCGCTACGCCCTGCTGTTCAAGCCCGGCACCTACCACGGCCTCAACGCCCAACTCGGCTTCTACACCTCCATAGCCGGCCTGGGACTGTCACCCGACGACACCACCATCAACGGTGACGTCACCGTCGACGCCGGCTGGTTCAACGGCAACGCCACCCAGAACTTCTGGCGCTCCGCCGAGAACCTCGCCCTCGTCCCGGTCAGCGGCACCAACCGCTGGGCCGTCGCCCAGGCCGCGCCGTTCCGCCGGATGCACGTCCGCGGCGGCCTCAACCTGGCGCCCGCCGGGGACGGTTGGGCCAGCGGCGGCTACCTCGCCGACAGTCGCATCGACGGGACCGTGGAGCCGCGTTCCCAACAGCAGTGGTACGCCCGCGACAGCGCGGTCGGCGGTTGGTCCAACGGCGTGTGGAACATGGTGTTCTCGGGCGTGCAGGGCGCCCCGGGGCAGACGTTCCCCAACCCGCCCTACACCGTGCTCGACACCACCCCCCTCTCCCGCGAGAAGCCCTTCCTCCACCTCGACGGCGCCGACTACCGGGTCTTCCTGCCGGAGCTGCGCACCGACGCCCGCGGTGTCACCTGGGGCAACGGCACCCCGCGCGGTACCTCGCTGCCCCTGTCGCAGTTCTACGTCGCCAGGCCCGGCGTCTCCGCAGGCACCCTCAACCAGGCGCTCGCGCAGGGCCTCCACCTGTTGCTCACCCCGGGCATCTACCACCTCGACCAGCCGATCCAGGTGACCGCGCCCAACACCGTCGTCCTGGGCCTCGGCTACGCCACACTCATCCCTGACAACGGTGTCACCGCCGTGCGGACCGCCGATGTCGACGGCATCCGACTGGCCGGCTTCCTCATCGACGCCGGCCCGGTGAACTCCGCCACGCTCCTCGAAATCGGCCCGGCCGGCGCCGCCGCGGACCACTCCGGCAACCCGACCACCGTCCAGGACGTGTTCCTCCGCATCGGCGGCGCGGGCCCGGGCAAGGCCACCACCAGCATCGTCGTCAACAGCCGGCACACCATCATCGACCACACCTGGGTCTGGCGCGCGGACCACGGCGACGGCGTCGGCTGGGACACCAACCGTGCCGACTACGGCATCCGCGTCAACGGCGACGACGTCCTGGCCACCGGCCTGTTCGTGGAGCACTTCAACAAGTACGACGTGCAGTGGTACGGGCAGCGGGGCCGCACCGTCTTCCTCCAGAACGAGAAGGCGTACGACGCCCCCGACCAGGCCGCCGTCCAGGACGGGGACGTCAAGGGCTATGCCGCCTACAAGGTCGCCGACTCGGTCACCTCCCACGAGGCGTGGGGGCTCGGCAGCTACTGCTACTACAACGTCGATCCCAGCATCGTCCAGCACCACGGCTTCGCCGCCCCGAACGTCCCGGGGGTGAAGTTCCACGACCTGCTGGTCGTCTCGCTCGGCGGCAAGGGCCAGTTCGAACGCGTCATCAACGACACCGGTGCGCCGACCTCGGGCAGCTCGACGGTTCCCTCGACCGTGGTGGCGTACCCCTGACCTTCGGCCCGTCCCGTACCACCACCCGGCCCGCCGTGCCATGGGACGAGGCCATGGCACGGTCGGCTTCGGGCGCGTCGCCGAACTCCTCGTCCGCCACTGACGACGGGCGACGCTCAGCCCATCCGGTAGTCGAAGGTGTACGGGAAGGACGGATTGCCGGCCTCGCACCGGAAACTGCCCGACCCGCCCAGGCCGACCAGCTCCCCGGTGGCCGATCCGGGGACGACCTCGAAGGTGCAACGCACCGTGCCGTCGGCGTCGAACGCGCCGCGCTCCTCCAGCACGAAACTGCCCTCCCGCCCGTCCAGCCGCCCGGTCAGCAGCTCCAGACCGGTGAACGTCCCGGTCTTGTCCGAGGTGTAGACGATGGTGTACTCGCAGGCCGTGCGGTCGGCCTCGATGCCGCCGGAGAAGTTGTTGGTGACACGGGCGCGCGCGAGCCGTGGGCTCGTCGCGTCCGAACCGATCGGCTGCTCGGCCCAGTTGGCGTAGCTGATGCGGCCGGTGGTCTGTGCGGGCATGGCGGTCCTCTCGGTCTCCCGCACGGCCGGTGCCGGGCGGTGTGCGACCATCCTGACCGTCGTACCTGACACCTTCTGTCAGGTACGCGAGACAATCGGAGCATGCGTGCCGACCGGCTTCTCGCCCTGCTCCTGCTGCTCCAGAACCGCGGGCGGATGACCGCCGCCGAACTCGCCGCGGAACTGGAGGTGTCGGTCCGCACGATCTACCGCGACATCGAGGCGCTCGGCGCGTCCGGCGTCCCGGTCCGCACCGAGCGCGGGCCGGACGGCGGCTACCGCCTGATGGACGGGTACCGCACCCGACTGACCGGGCTCACCGGTGCCGAGGCCGACGCGCTCTTCCTCGCCGGAGCACCCGGCCCGGCCCGCGACCTGGGGCTGGGGGCGGTGCTGGCGACCGCCCAACTGAAGGTGCAGGCGGCGCTCCCGGAGGAACTCGCCGAGCGGACCCGGCGGATCCAGGACCGCTTCCACCTCGACGCACCCGCGTGGTTCCGGGACGCCGATCCGGTCGCCCACCTCGCGCCGGTCGCCCGGGCGGTGTGGGAGCAGCGGGTGGTCCGCACCCACTACCGGCGCTGGCGCGGCGAGGTCCACCGCGAGCTGCGCCCGCTCGGCATCGTCCTCAAGGGCGGCATCTGGTACGTGGTGGCGCTCGCCGACGAGGCGGTGCGGACGTACCGGATCGCACGGTTCCAGGCCGTTGAGCTCACGGACGAGACGTTCGCACGGCCGGCCGGCTTCGACCTGGCCGCGTACTGGGTCGACTCCTCCCGCCGGCTGGCGGCCGCGCTGCACCAGGACACGGCGCACCTGCGCATCTCCCCGCAGGCCCGGCGCCTGCTGCCGATGCTCTACGGTGCGGTGGGCCGGCGGGCGTTGGAGGGCGCCGCGGAGCCGGACGCGGACGGCTGGACGGAGGTGACGATGCCGGTCGAGGGGCCGGCCGTGGCCGTCGGCGACCTGCTCCGGCTGGGCGCGGAGGCCGAGGTCCTCGGCCCACCCGCGCTGCGCCGCGCCGTGGCGGAGACGGTGGCCGTCCTGGCCGGCCGCTACGCGACGGCGGACGACCCGTCGGAGTGACCCGCTCCGCAGAGGACCGGGCTGGTCCCGACTCCGTAAAATCAACAAAATCTTCGACCCTTCTCCATATTCGTCAACACCGCCTACCTATACGGCATTTGACATGAACATTCGCTACATCGGGACCAACCACCCAATCCGTACGGCGTTTTTCGGTGCTCCGCACTGCGAACTCCCCTGAAACATGGGCTGGTTGTTTTTCCGCGTGATATAGGCCACTTGACACCCCAACCGCCCCGGCATTCACTTCTGCGGCGGTCGAAGACCCTTTCGGCGGCCTGCCACGGGGCACAGTCAGCCCCTGCCAAGGAGGTACGGATGAAGTTCGTTCGTCTCGTGAAGCGGATGCGCACCGAAAAGAGCCTCAAGGCGTACGCCTGGTACGGCTGGATCTGATCGGCCCACGCCCACAACGGCCGGTGGCGGGCCGCACGCAACGGTCCGCCACCGGCCCGCGTTCCCGGAGGTTCCCGATGTCCCAGCGACCGACCGTCGCCCGCGGCGGCCGGCAGGTGCGCTTCGCGCCCAGGATCGACGCCCTGCTGCACCGCCACACCGGTCAGGAGCTGTTCCGACTGGAGCCCACCACGATCGGCGTCGCGGGCGCCGACCTGATGGACGCCCTGCTGCGCAGCCGACCGGCCAACGCCGAGGAACGACCGACCTTCAAGCCCGTCCTCGGCCGGCACGTCGGCCGGGCCGACGCCGCCGCCTACATGCAGGCCCTGGGGGCGGACGTGCGGAAGGCCCTGCAGTGCCCCTTGGAGACCTCGGTCGATCTGACCGGCACCTGGCCGGGGGTGCCGCACGCCTACCTCCGCGACCTCGTCTTCGGACAGGAACTCGGCCGCCTGCGGATCCTGGTCGACCGGAGACTGGAACTCACCCCGAAGCTGACCTGGTCCGCCGTCGCGTCGGGCGCCGCCCTGCTGCGCCGCCCCGACCCGGCGGAGCCGCTGTCGAAGCTCGCCACCCTCGCCCTCGGCGCCGCCGACTACGCGGACCGCCGCTACGCCCTGTACCTCTACCGCCGGGTGGCGGCGCCCATCTGCTTCACGGTGGCCGCATTGGTCACCAACGCGGTCTGGCTGGGCGCCCCGTTCGACGACGCCGTCCCGAACCGGCAGCTGCTCGCCGAGGCGCTCCGGCTGTTGCCCCCGTCGTGGAACATCCTGCGGATGGCCTCGCCCGAACTCACCGCCGTGGACGACCGGATCGGCCCGACCGACGACGTCCTCCTGCTGCCCCTGCTGAGCCACCGCGACCCGGCGTTGTGGGAGGACCCCGATGCCTTCCGTCCCGAGCGCTGGGCGGATCTGGACCCGGACAGCCACCCCGGATATCTGCCGTTCGGCCACGCCAACGAGCGCTGCTGGGGCCGTCACATGGTGCTCCCGCTCGCCGAACGCCTCCTGGACCTGGTACGCCGGGACGGCCTCACGGTGCGCCCCGCCCAGACCGTCGGCCGGGTCGAACTCGACGGTCTGATGGAGGTCGCGGAGGTCCGGGTGACCCGAGGCTGAACCCCGTCCCGCCGTGGCGAGCCGGCGGACGGGTGGCGTGACGGATCATCACGGGCCGGTCAGGGACCGGGCGTTGGCCCGCACATAGGCGGCGAAGGAACGGGGTGGCCGCCCGGTGACGCGGGTGACGGCATCGGTCACCCGGTCCTCGGCGCCCTCGGCGATCCGGCGGTCCAGGCCCGCGAGGATCGCCGCGAAGTCCGCCGGCAGATGCCGCGCGAGCCGCGTGCGCAGTTCCGCCTCGGACACCGCCCGGTGGCGTACCGGTCGGCCGATGGCCTCGGTGAGGATCGCGGCGACGGTGTCGTAGGAGAGGGCCTCCGGCCCGGTGAGCACCCAGTCGGTGTTGTGGGGCGCGGGGTCGGTCAGCGCGTGCGCGGCCACCGCGGCGATGTCGTCGGCGTCGATGAACGCGACCCGGCCCCGTCCCGTCGCCGTGGTCAGCAGGCCGTCGGTGCGGATGGCGTCGGCGTGCGGGTGGTGGCCGGTGAAGTTCTGCATGAACCAGGAGGGGCGCAGGACGGCCCACTCCGGGACGAGGCCGGGCAGGGCCTGGTGGACGGTTCCGGTGGCGGGACCGCCCACGGGGATCAGGGAGGAGCTGAGCAGGACCGCCCGGCGCACTCCGGCGCGCCGGGCCCGGTCGAGGAAGGGCAGCATGACGGCGGCGGGGTCCGTGGCGCCGGGCGGCGGCACGAGGTAGACGGCGCTCGCGCCGTCCAGCGCCGCGTCGTGGGTGGCGGGGTCGGTCCAGTCGAAGGCCACTGGTTCCGCACCGGCGACGGGAACGGGGTGGCGGCCGGCGGCCCTGGTGGGGTGTCCGGCCCGCGTCAGCCGGGCCGCCAAGCGGCTGCCGGTGGTGCCGGTGGCGCCGGTGACGAGGACGGGGCCGGTGGCCGGGGACGTGTGGTGGGGTGTGGTCACGGGGCCTTCAGGGGCGGGATGGGTGGGCGTGCGGGAGGGGGCGGGAGAGGCCGGGGTCAGCTGCGCAGGGAGGCGGGGACGGCCAGGGGATTCCAGTAGTCGCGGTAGTGGGCAATGCGGCCATCGGCGACGGTGACCACCGCGACGTACGACATCGCGAACGGCTCGTCGGTGGCGACCAGGCGGCCCACGGCGCTCATCTCGGCGATGATCGTGCCGGGGTCCTGGGTCTGATGGATCGTCAGGTGCGGGAAGTCGTGCAGTTCGATGTGACGGGGGTAGTCGCGCATATAGGCGGCGACGGCGGACTTGCCCTCCAGGCGGCGCGGGCGGCCGTCGGGCGCGAAGGGGAACTCGAAGACGCCCTGCTCGTCCCAGAGGTTCACCCATGCGGCGAAATCCTGGTCCAGAAGGAGGCGGAGCCCGTGACGGAAGAGGTCCTCCGGAGTTCGATGGGTGGTCGTGGCAGGGGTCATCTCGCTTCTCCTCGATCGGGAGCGTGCGGCGCGGTCGTCCGATACGGTTGGACCGCCGGTCCGTTTCGACGATACGGACCGGTGGTCCGTTTTGCAAGAGAGGTCATGACCGATGCCCGAACCCCGACAGCGCGCGGACGCCGTCCGCAGTCGTGAAGCCGTTCTGGATGCCGCCGAGGCGCTGTTCGCGCGCAGCGGCCCCGCCGAGGTGAGCATGAACGCCGTCGCGTCGGCCGCCGGCGTCGGCAAGGGAACGGTCTTCCGGGCCTTCACCGACCGGGCGGGACTGCTCCAGGCACTCGCCGAACGACGCACCGCGGCGCTCCGTCGGGCCGTCGCCGAAGGGCCCGCCCCGATGGGGCCCGACGCCCCGCCGCACGAGCGGATTCCCGCGGTGCTCGACGCCCTGGCCCGCTTCAAGCTGGACAACCAGAGCCTCTACCTCGTCCTGGAGGAAGCCGGCGCGGCCAGCCCGTATCGGAGCCCGTCCTACACCTGGTGGCACACGACACTGCGCGACAGCCTGGCGCAGTGCGCGGACGCCGGGCGCGCCGACTTCGTCGCCCACGCCCTGTTGGCCGCCGTCCGCGCCGACCTCATCGCGCACCTGCTCACCGTGGAGGGGCTGTCGGTCGACGAGATCCGCGACCGACTGGCCGTCTACGTCCGCTCCGTGCTGCCGCGCGACGCGCATTCGTGAGGCCCCCGCTCGGGGCCTCGGGGCCCGGCCCGGCCGGCCGTCACGTCACGACTGGCCGATCAGGCCCGTCCGCAGCCGGCCCAGGATCCGGGCGAGCAGCCGGGAGACATGCATCTGCGACACCCCGAGCTCCTCGCCGATCTCCGACTGCGTCTTCTCGTGGACGAACCGCAGGGTGAGGATCCGGCGATCCCGCCCATCGAGCTTCCGGACCAGGGGAGTCAGCGCATGGAGGTCCTCGGCGAGCTGCAGCCGCGGGTCCTCGTCGCCTAGGGCGTCGGCCAGGCTGCGGGCCGACTCGTCCTCGGCCGGGTCGCTGGGCTGGTCCAGCGACCCCGCAGTGTAGCCGTTGCCGGCGATCAGCCCGTCGATCACCTCCTCCTCGCCCAGGCCGAGGTGCTCGGCGAGTTCGGCGACCGTGGGGTCCCGGTCCAGGCGGGCGAAGAGGCGCTCCTTCGCCTGGGCGATGTCGATCCGGAGCTCCTGCAGCCGCCGCGGTACGTGGACCGCCCAGGTGGCGTCCCGGAAGAACCGCTTGATCTCGCCCACGATGTAGGGCACCGCGAACGTCGTGAACTCGACCTCGCGGGACAGGTCGAAGCGGTCGATGGCCTTGATCAGCCCGATGGTGCCGACCTGGACGATGTCCTCCATCTCGCTCGGGTCGCCGCCGCGGTTGCGGAACCGGGCGGCGGCGTACCGGACGAGGGAGAGGTTCATCTCGACGAGCGTGTTGCGGACGTACTGGTACGCGTGGGTGCCCTCCTCCAGCGCCGCGAGCCGCTCGAAGAACGGCCGGGACAGCACCTTGGCATCCTTCGGCGCCACCTTGGACGCCTCCGCGATGTACGGCAGTCCGCCGGTTCCGGAACTCACGGTCCGGTGGCCCTGTCCCTGGCGCTGGCCGTGCCGCGTTCCGGTGTGTGTGGAAACCGCCGTCGTCAT" type="string" cy:type="String"/>
    <att name="openreadingframes" value=", ATGCGCACCGAAAAGAGCCTCAAGGCGTACGCCTGGTACGGCTGGATCTGA, 9031399, 9031450(+)" type="string" cy:type="String"/>
    <att name="coreproteins" value=", AWYGWI*, 9031399, 9031450(+)" type="string" cy:type="String"/>
    <att name="Phylum" value="Actinomycetota" type="string" cy:type="String"/>
    <graphics h="35.0" fill="#9699BC" w="35.0" type="TRIANGLE" x="-417.90425822256407" z="0.0" y="1788.4035295786314" outline="#D73027" width="0.0">
      <att name="NODE_BORDER_TRANSPARENCY" value="255" type="string" cy:type="String"/>
      <att name="NODE_CUSTOMGRAPHICS_SIZE_7" value="35.0" type="string" cy:type="String"/>
      <att name="NODE_TOOLTIP" value="AWYGWI" type="string" cy:type="String"/>
      <att name="NODE_NESTED_NETWORK_IMAGE_VISIBLE" value="true" type="string" cy:type="String"/>
      <att name="NODE_CUSTOMGRAPHICS_SIZE_6" value="35.0" type="string" cy:type="String"/>
      <att name="NODE_CUSTOMGRAPHICS_9" value="org.cytoscape.cg.model.NullCustomGraphics,0,[ Remove Graphics ]," type="string" cy:type="String"/>
      <att name="NODE_VISIBLE" value="true" type="string" cy:type="String"/>
      <att name="COMPOUND_NODE_SHAPE" value="ROUND_RECTANGLE" type="string" cy:type="String"/>
      <att name="NODE_LABEL_FONT_FACE" value="SansSerif.plain,plain,12" type="string" cy:type="String"/>
      <att name="NODE_CUSTOMGRAPHICS_5" value="org.cytoscape.cg.model.NullCustomGraphics,0,[ Remove Graphics ]," type="string" cy:type="String"/>
      <att name="NODE_CUSTOMGRAPHICS_SIZE_5" value="35.0" type="string" cy:type="String"/>
      <att name="NODE_LABEL_TRANSPARENCY" value="255" type="string" cy:type="String"/>
      <att name="NODE_LABEL_ROTATION" value="0.0" type="string" cy:type="String"/>
      <att name="NODE_CUSTOMGRAPHICS_8" value="org.cytoscape.cg.model.NullCustomGraphics,0,[ Remove Graphics ]," type="string" cy:type="String"/>
      <att name="NODE_LABEL" value="" type="string" cy:type="String"/>
      <att name="NODE_CUSTOMGRAPHICS_POSITION_2" value="C,C,c,0.00,0.00" type="string" cy:type="String"/>
      <att name="NODE_CUSTOMGRAPHICS_POSITION_4" value="C,C,c,0.00,0.00" type="string" cy:type="String"/>
      <att name="NODE_CUSTOMGRAPHICS_POSITION_6" value="C,C,c,0.00,0.00" type="string" cy:type="String"/>
      <att name="NODE_CUSTOMGRAPHICS_SIZE_2" value="35.0" type="string" cy:type="String"/>
      <att name="NODE_CUSTOMGRAPHICS_4" value="org.cytoscape.cg.model.NullCustomGraphics,0,[ Remove Graphics ]," type="string" cy:type="String"/>
      <att name="NODE_CUSTOMGRAPHICS_POSITION_7" value="C,C,c,0.00,0.00" type="string" cy:type="String"/>
      <att name="NODE_CUSTOMGRAPHICS_POSITION_9" value="C,C,c,0.00,0.00" type="string" cy:type="String"/>
      <att name="NODE_LABEL_WIDTH" value="200.0" type="string" cy:type="String"/>
      <att name="COMPOUND_NODE_PADDING" value="10.0" type="string" cy:type="String"/>
      <att name="NODE_BORDER_STROKE" value="SOLID" type="string" cy:type="String"/>
      <att name="NODE_DEPTH" value="0.0" type="string" cy:type="String"/>
      <att name="NODE_CUSTOMGRAPHICS_SIZE_4" value="35.0" type="string" cy:type="String"/>
      <att name="NODE_LABEL_BACKGROUND_SHAPE" value="NONE" type="string" cy:type="String"/>
      <att name="NODE_CUSTOMGRAPHICS_SIZE_8" value="35.0" type="string" cy:type="String"/>
      <att name="NODE_CUSTOMGRAPHICS_POSITION_5" value="C,C,c,0.00,0.00" type="string" cy:type="String"/>
      <att name="NODE_CUSTOMGRAPHICS_POSITION_1" value="C,C,c,0.00,0.00" type="string" cy:type="String"/>
      <att name="NODE_LABEL_POSITION" value="C,C,c,0.00,0.00" type="string" cy:type="String"/>
      <att name="NODE_CUSTOMGRAPHICS_SIZE_3" value="35.0" type="string" cy:type="String"/>
      <att name="NODE_LABEL_FONT_SIZE" value="17" type="string" cy:type="String"/>
      <att name="NODE_LABEL_COLOR" value="#000000" type="string" cy:type="String"/>
      <att name="NODE_CUSTOMGRAPHICS_POSITION_3" value="C,C,c,0.00,0.00" type="string" cy:type="String"/>
      <att name="NODE_LABEL_BACKGROUND_TRANSPARENCY" value="255" type="string" cy:type="String"/>
      <att name="NODE_CUSTOMGRAPHICS_3" value="org.cytoscape.cg.model.NullCustomGraphics,0,[ Remove Graphics ]," type="string" cy:type="String"/>
      <att name="NODE_LABEL_BACKGROUND_COLOR" value="#B6B6B6" type="string" cy:type="String"/>
      <att name="NODE_TRANSPARENCY" value="255" type="string" cy:type="String"/>
      <att name="NODE_CUSTOMGRAPHICS_2" value="org.cytoscape.cg.model.NullCustomGraphics,0,[ Remove Graphics ]," type="string" cy:type="String"/>
      <att name="NODE_SELECTED_PAINT" value="#FFFF00" type="string" cy:type="String"/>
      <att name="NODE_CUSTOMGRAPHICS_7" value="org.cytoscape.cg.model.NullCustomGraphics,0,[ Remove Graphics ]," type="string" cy:type="String"/>
      <att name="NODE_CUSTOMGRAPHICS_6" value="org.cytoscape.cg.model.NullCustomGraphics,0,[ Remove Graphics ]," type="string" cy:type="String"/>
      <att name="NODE_CUSTOMGRAPHICS_SIZE_1" value="35.0" type="string" cy:type="String"/>
      <att name="NODE_CUSTOMGRAPHICS_1" value="org.cytoscape.cg.model.NullCustomGraphics,0,[ Remove Graphics ]," type="string" cy:type="String"/>
      <att name="NODE_CUSTOMGRAPHICS_POSITION_8" value="C,C,c,0.00,0.00" type="string" cy:type="String"/>
      <att name="NODE_SELECTED" value="false" type="string" cy:type="String"/>
      <att name="NODE_CUSTOMGRAPHICS_SIZE_9" value="35.0" type="string" cy:type="String"/>
    </graphics>
  </node>
  <node id="1509" label="zzzzzz2">
    <att name="shared name" value="zzzzzz2" type="string" cy:type="String"/>
    <att name="name" value="zzzzzz2" type="string" cy:type="String"/>
    <att name="selected" value="0" type="boolean" cy:type="Boolean"/>
    <att name="__mclCluster" type="integer" cy:type="Integer"/>
    <att name="Sequence Source" value="USER" type="string" cy:type="String"/>
    <att name="Sequence Length" value="16" type="integer" cy:type="Integer"/>
    <att name="Sequence" value="MRTEKSLKAYAWYGWI" type="string" cy:type="String"/>
    <att name="Description" type="list" cy:type="List" cy:elementType="String">
      <att name="Description" value="749181963 &lt;unknown description&gt;" type="string" cy:type="String"/>
    </att>
    <att name="Precursor sequence" value="AWYGWI" type="string" cy:type="String"/>
    <att name="Precursor Length" value="6" type="integer" cy:type="Integer"/>
    <att name="Differences to AWYIWY" value="2" type="integer" cy:type="Integer"/>
    <att name="Species" value="749181963" type="integer" cy:type="Long"/>
    <att name="Protein Reference" value="WP_039629497.1" type="string" cy:type="String"/>
    <att name="Definition" value="Streptomyces sp. 769 chromosome, complete genome" type="string" cy:type="String"/>
    <att name="gb_whole_genome_accession" value="749181963" type="integer" cy:type="Long"/>
    <att name="gb_whole_genome_position" value="1036335..1041493" type="string" cy:type="String"/>
    <att name="p450 count" value="0" type="integer" cy:type="Integer"/>
    <att name="p450 position" value="" type="string" cy:type="String"/>
    <att name="seqencednafragment" value="TCACGCGTGCGTGTCGCGCGGCAGCACGGAGCGGACGTAGACGGCCAGTCGGTCGCGGATCTCGTCGACCGACAGCCCCTCCACGGTGAGCAGGTGCGCGATGAGGTCGGCGCGGACGGCGGCCAGCAGGGCATGGGCGACGAAGTCGGCGCGCCCTGCGTCGGCGCACTGCGCCAGGCTGTCGCGCAGCGTCGTGTGCCACCAGGTGTAGGACGGGCTCCGGTACGGGCTGGCCGCGCCGGCTTCCTCCAGGACGAGGTAGAGGCTCTGGTTGTCCAGCTTGAAGCGGGCCAGGGCGTCGAGCACCGCGGGGATCCGCTCGTGCGGCGGGGTGTCGGGCCCCAGCGGGGCGGGCCCTTCGGCGACGGCCCGGCGGAGCGCCGCGGTGCGTCGTTCGGCGAGCGCCTGGAGCAGTCCCGCCCGGTCGGTGAAGGCCCGGAAGACCGTTCCCTTGCCGACGCCGGCGGCCGACGCGACGGCGTTCATGCTCACCTCGGCGGGACCGCTGCGCGCGAACAGCGCCTCGGCGGCGTCCAGAACGGCTTCACGACTGCGGACGGCGTCCGCGCGCTGTCGGGGTTCAGGCATCGGTCATGACCTCTCTTGCGAAACGGACCACTGGTCCGTATCGTCGAAACGGACCGGCGGTCCAACCGTATCGGACGACCGCGCCGCACGCTCCCGATCGAGGAGAAGCGAGATGACCCCCACCACGACCGCCCATCGGACTCCGGAGGACCTCTTCCGTCACGGGCTCCGCCTCCTTCTGGACCAGGATTTCGCCGCATGGGTGGACCTCTGGGACGACCAGGGCGTCTTCGAGTTCCCCTTCGCGCCCGAAGGCCGCCCGCGGCGCCTGGAGGGCAGGCCCGCCGTCGCCGCCTATATGCGCGACTACCCCGATCACATCGAGCTGCACGACTTCCCGCACCTGACGATCCATCAGACCCAGCGCACCGGCACGATCATCGCCGAGATGAGCGCCGTGGGCCGCCTGGTCGCCACCGACGAGCCGTTCGCGATGTCGTACGTCGCGGTGGTCACCGTCGCCGACGGCCGCATCGCCCACTACCGCGACTACTGGAATCCCCTGGCCGTCCCGACCTCCATGCGCAGCTGACCCCGCCCCTTCCCGCACGCCCACCCATCCCGCCCGGAAGGCCCCCGTGACCACACCCCGCCACACGTCCCCGACCACCGGCCCCGTCCTCGTCACCGGCGCCACCGGCACCACCGGCAGCCGCCTGGTGGCCCGGCTGACGCGGGCCGGAAACCCCACCAGGGCCGCCGGCCGCCACCCCGTTCCCGTCGCCGGTGCGGAACCGGTGGCCTTCGACTGGACCGACCCCGGCACCCACGACGCGGCGATGGACGGCGCGAGCGCCGTCTACCTCGTGCCACCGCCCGGCGCCACGGACCCCGCCGCCGTCATGCTGCCCTTCCTCGACCGCGCCTGGCGCGCCGGAGTGCGCCGGGCGGTCCTGCTCAGCTCCTCCCTGATCCCCGCGGGCGGTCCGGCCACCGGAACCGTCCACCAGGCCCTGCCCGGCCTCGTCCCGGAGTGGGCCGTGCTGCGCCCCTCCTGGTTCATGCAGAACTTCACCGGCCACCACCCGCACGCCGACGCCGTCCGCACCGACGGCCTGCTGACCACGGCGACGGGACGGGGCCGGGTCGCGTTCATCGACGCCGACGACATCGCCGCGGTGGCCGCGCACGCGCTGACCGACCCCGTGCCCCACAACACCGACTGGGTGCTCACCGGGCCGGCGGCCCTCTCCTACGACGCCGTCGCCGCGGTCCTCACCGAGGTCACCGGCCGACCGGTACGCCACCGGGCGGTGTCCGAGGCGGAACTGCGCACGCGGCTCGCGCGGCATCTGCCGGCGGACTTCGCGGCGATCCTCGCGGACCTGGACCGCCGGATCGCCGACGGCGCCGAGGACCGGGTGACCGATGCCGTCACCCGCGTCACCGGGCGGCCACCCCGCTCCTTCGCCACCTATTGCCGGGCCAACATCCAGTCGTTGAGCAGCTTGTGATGGTCCATCATGGCTCCCCTCCGCTGGCTCGTAGCGGCGGGACGGGGTTCAGCCTCGGGTCACCCGAACCTCCGCGACCTCCATCAGACCGTCGAGTTCAACCTGGCCGACGGTCTGGGTCGGGCGCACCGTGAGGCCGTCCCGGCGTACCAGGTCCAGGATGCGTTCGGCGAGCGGGAGCACCATGTGGCGGGCCCAGCAGCGCTCGTCGGCGTGGCCGAACGGCAGATATCCGGGGTGGTTGTCCGGGTCCAGATCCGCCCAGCGCTCGGGCCGGAAGGCATCGGGGTCCTCCCACAACGCCGGGTCGCGGTGGCTCAGCAGGGGCAACAGGAGGACGTCGTCGGTCGGGCCGATCCGGTCGTCCACGGCGGTGAGTTCGGGCGAGGCCATCCGCAGGATGTTCCACGACGGGGGCAACAGCCGGAGCGCCTCGGCGAGCAGCTGCCGGTTCGGGACGGCGTCGTCGAACGGGGCACCCAGCCAGACCGCGTTGGTGACCAACGCGGCCACGGTGAAGCAGATGGGTGCCGCCACCCGGCGGTAGAGGTACAGGGCGTAGCGGCGGTCGGCGTAGCCGGCGGCGCCGAGGGCGAGGGTGGCGAGCTTCGACAGCGGCTCCGCCGGGTCGGGGCGGCGCAGCAGGGCGGCGCCCGACGCGACGGCGGACCAGGTCAGCTTCGGGGTGAGTTCCAGTCTCCGGTCGACCAGGATCCGCAGGCGGCCGAGTTCCTGTCCGAAGACGAGGTCGCGGAGGTAGGCGTGCGGCACCGCCGGCCAGGCGCCGGTCAGATCGACCGAGGTGTCCAAGGGGCGCTGCAGGGCCTTCCGCACGTCCGCGCCCAGGGCCTGCATGTAGGCGGCGGCGTCGGTCCGGCCGACCTGCCGGCCGAGGACGGGCTTGAAGGTCGGCCGCTCCTCGGCGTTGGCCGGCCGGCTGCGCAGCAGGGCGTCCATCAGGTCGGCGCCCGCGACGCCGATCGTGGTGGGCTCCAGTCGGAACAGCTCCTGACCGGTGTGGCGGCGCAGCAGGGCGTCGATCCTGGGCGCGAAGCGCACCCGCCGGTCGCCGCGGGTGACGGTCGGTCGCTGGGACATCGGGAACCTCCGGGAACGCGGGCCGGTGGCGGACCGTTGCGTGCGGCCCGCCACCGTCCGTTGTGGGCGTGGGCCGATCAGATCCAGCCGTACCAGGCGTACGCCTTGAGGCTCTTTTCGGTGCGCATCCGCTTCACGAGACGAACGAACTTCATCCGTACCTCCTTGGCAGGGGCTGACTGTGCCCCGTGGCAGGCCGCCGAAAGGGTCTTCGACCGCCGCAGAAGTGAATGCCGGGGCGGTTGGGGTGTCAAGTGGCTCATATCACGCGGAAAAACAACCAACCCATGTTTCAGGGGAGTTCGCGGTGCGGAGCGCCGAAAAGCGCCGTACGAATGGGGCGGTTGGTCCCGATGTAGCGGATGTTCATGCCAAATACCGTATGGATAGGCGGCGTTGACGGATATGGAGAAGGATCGAAGATTTTGTTGATTTTACGGAGTCGGGCGGCCCGGCCGCCCCGCGGAGCTCGGTCCGCAGGGCTGAACTCCCGTGCGGACCAGCCCGGTCCTGGACGGAGCGGATCACTCCGACGGGTCGTCCGTCGTCGCGTAGCGGCCGGCCAGGACGGCCACCGTCTCCGCCACGGCGCGTCGCAGCGCGGGTGGGCCGAGGACCTCTGCCTCCGCGCCCAGCCGGAGCAGGTCGCCGACGGCCACGGCCGGCCCCTCGACCGGCATCGTCACCTCCGTCCAGCCGTCCGCGTCCGGCTCCCCGGCGCCCTCCAGCGCCCGCCGGCCCACCGCGCCGTAGAGCATCGGCAGCAGGCGCCGGGCCTGCGGGGAGATGCGCAGGTGCGCCGTGTCCTGGTGCAGCGCGGCCGCCAAGCGGCGGGAGGACTCGGCCCAATACGCGGCCAGGTCGAAGCCGGCCGGCCGTGCGAACGCCTCGTCCGTGAGCTCCACGGCCTGGAACCGTGCGATCCGGTACGTCCGCACCGCCTCGTCGGCGAGCGCCACCACGTACCAGATGCCGCCCTTGAGGACGATGCCGAGCGGGCGCAGCTCGCGGTGGACCTCGCCGCGCCAGCGCCGGTAGTGGGTGCGGACCACCCGCTGCTCCCACACCGCCCGGGCGACCGGCGCGAGGTGGGCGACCGGATCGGCGTCCCGGAACCACGCGGGTGCGTCGAGGTGGAAGCGGTCCTGGATCCGCCGGGTCCGCTCGGCGAGTTCGACCGGGAGCGCCGCCTGCACCTTCAGTTGGGCGGTCGCCAGCACCGCACCCAGCCCCAGGTCGCGGGCCGGGCCGGGTGCTCCGGCGAAGAAGAGCGCGTCGGCCTCGGCACCGGTGAGCCCGGTCAGTCGGGTGCGGTACCCGTCCATCAGGCGGTAGCCGCCGTCCGGCCCGCGCTCGGTGCGCACCGGGACGCCGGACGCGCCGAGCGCCTCGATGTCGCGGTAGATCGTGCGGACCGACACCTCCAGTTCCGCGGCGAGTTCGGCGGCGGTCATCCGCCCGCGGTTCTGGAGCAGCAGGATCAGGGCGAGGAGCCGGTCGGCGCGCATGCTCCGATTGTCTCGCGTACCTGACAGAAGGTGTCAGGTACGGCGGTCAGGATGGCTGCACACCGCCCGGCACCGGCCGTGCGGGAGACCGAGAGGACAACCATGCCCGCACAGACCACCGGCCGCATCAGCTACGCCAACTGGACCGAGCAGCCGATCGGTTCGGACGCGACGAGCCCGCGGCTCGCGCGCGCCTGTGTCACCAACAACTTCTCCGGCGGTATCGAGGCCGACCGCACGGCCTGCGAGTACACCATCGTCTACACCTCGGACAAGACCGGGACGTTCACCGGCCTGGAGCTGCTGACCGGGCGGCTGGACGGGCGGGAGGGCAGTTTCGTGCTCGAAGAGCGCGGCGCGTTCGACGCCGACGGCACGGTGCGTTGCACCTTCGAGGTCGTCCCCGGATCGGCCACCGGGGACCTGGTCGGCCTGAGCGGGTCGGGCAGTTTCAGGTGCGAGGCCGGCAGTCCGTCCTTCCCGTACACCTTCGACTACCGGATGGACTGA" type="string" cy:type="String"/>
    <att name="openreadingframes" value=", ATGCGCACCGAAAAGAGCCTCAAGGCGTACGCCTGGTACGGCTGGATCTGA, 1039552, 1039603(-)" type="string" cy:type="String"/>
    <att name="coreproteins" value=", AWYGWI*, 1039552, 1039603(-)" type="string" cy:type="String"/>
    <att name="Phylum" value="Actinomycetota" type="string" cy:type="String"/>
    <graphics h="35.0" fill="#9699BC" w="35.0" type="TRIANGLE" x="-517.9042582225641" z="0.0" y="1788.4035295786314" outline="#D73027" width="0.0">
      <att name="NODE_BORDER_TRANSPARENCY" value="255" type="string" cy:type="String"/>
      <att name="NODE_CUSTOMGRAPHICS_SIZE_7" value="35.0" type="string" cy:type="String"/>
      <att name="NODE_TOOLTIP" value="AWYGWI" type="string" cy:type="String"/>
      <att name="NODE_NESTED_NETWORK_IMAGE_VISIBLE" value="true" type="string" cy:type="String"/>
      <att name="NODE_CUSTOMGRAPHICS_SIZE_6" value="35.0" type="string" cy:type="String"/>
      <att name="NODE_CUSTOMGRAPHICS_9" value="org.cytoscape.cg.model.NullCustomGraphics,0,[ Remove Graphics ]," type="string" cy:type="String"/>
      <att name="NODE_VISIBLE" value="true" type="string" cy:type="String"/>
      <att name="COMPOUND_NODE_SHAPE" value="ROUND_RECTANGLE" type="string" cy:type="String"/>
      <att name="NODE_LABEL_FONT_FACE" value="SansSerif.plain,plain,12" type="string" cy:type="String"/>
      <att name="NODE_CUSTOMGRAPHICS_5" value="org.cytoscape.cg.model.NullCustomGraphics,0,[ Remove Graphics ]," type="string" cy:type="String"/>
      <att name="NODE_CUSTOMGRAPHICS_SIZE_5" value="35.0" type="string" cy:type="String"/>
      <att name="NODE_LABEL_TRANSPARENCY" value="255" type="string" cy:type="String"/>
      <att name="NODE_LABEL_ROTATION" value="0.0" type="string" cy:type="String"/>
      <att name="NODE_CUSTOMGRAPHICS_8" value="org.cytoscape.cg.model.NullCustomGraphics,0,[ Remove Graphics ]," type="string" cy:type="String"/>
      <att name="NODE_LABEL" value="" type="string" cy:type="String"/>
      <att name="NODE_CUSTOMGRAPHICS_POSITION_2" value="C,C,c,0.00,0.00" type="string" cy:type="String"/>
      <att name="NODE_CUSTOMGRAPHICS_POSITION_4" value="C,C,c,0.00,0.00" type="string" cy:type="String"/>
      <att name="NODE_CUSTOMGRAPHICS_POSITION_6" value="C,C,c,0.00,0.00" type="string" cy:type="String"/>
      <att name="NODE_CUSTOMGRAPHICS_SIZE_2" value="35.0" type="string" cy:type="String"/>
      <att name="NODE_CUSTOMGRAPHICS_4" value="org.cytoscape.cg.model.NullCustomGraphics,0,[ Remove Graphics ]," type="string" cy:type="String"/>
      <att name="NODE_CUSTOMGRAPHICS_POSITION_7" value="C,C,c,0.00,0.00" type="string" cy:type="String"/>
      <att name="NODE_CUSTOMGRAPHICS_POSITION_9" value="C,C,c,0.00,0.00" type="string" cy:type="String"/>
      <att name="NODE_LABEL_WIDTH" value="200.0" type="string" cy:type="String"/>
      <att name="COMPOUND_NODE_PADDING" value="10.0" type="string" cy:type="String"/>
      <att name="NODE_BORDER_STROKE" value="SOLID" type="string" cy:type="String"/>
      <att name="NODE_DEPTH" value="0.0" type="string" cy:type="String"/>
      <att name="NODE_CUSTOMGRAPHICS_SIZE_4" value="35.0" type="string" cy:type="String"/>
      <att name="NODE_LABEL_BACKGROUND_SHAPE" value="NONE" type="string" cy:type="String"/>
      <att name="NODE_CUSTOMGRAPHICS_SIZE_8" value="35.0" type="string" cy:type="String"/>
      <att name="NODE_CUSTOMGRAPHICS_POSITION_5" value="C,C,c,0.00,0.00" type="string" cy:type="String"/>
      <att name="NODE_CUSTOMGRAPHICS_POSITION_1" value="C,C,c,0.00,0.00" type="string" cy:type="String"/>
      <att name="NODE_LABEL_POSITION" value="C,C,c,0.00,0.00" type="string" cy:type="String"/>
      <att name="NODE_CUSTOMGRAPHICS_SIZE_3" value="35.0" type="string" cy:type="String"/>
      <att name="NODE_LABEL_FONT_SIZE" value="17" type="string" cy:type="String"/>
      <att name="NODE_LABEL_COLOR" value="#000000" type="string" cy:type="String"/>
      <att name="NODE_CUSTOMGRAPHICS_POSITION_3" value="C,C,c,0.00,0.00" type="string" cy:type="String"/>
      <att name="NODE_LABEL_BACKGROUND_TRANSPARENCY" value="255" type="string" cy:type="String"/>
      <att name="NODE_CUSTOMGRAPHICS_3" value="org.cytoscape.cg.model.NullCustomGraphics,0,[ Remove Graphics ]," type="string" cy:type="String"/>
      <att name="NODE_LABEL_BACKGROUND_COLOR" value="#B6B6B6" type="string" cy:type="String"/>
      <att name="NODE_TRANSPARENCY" value="255" type="string" cy:type="String"/>
      <att name="NODE_CUSTOMGRAPHICS_2" value="org.cytoscape.cg.model.NullCustomGraphics,0,[ Remove Graphics ]," type="string" cy:type="String"/>
      <att name="NODE_SELECTED_PAINT" value="#FFFF00" type="string" cy:type="String"/>
      <att name="NODE_CUSTOMGRAPHICS_7" value="org.cytoscape.cg.model.NullCustomGraphics,0,[ Remove Graphics ]," type="string" cy:type="String"/>
      <att name="NODE_CUSTOMGRAPHICS_6" value="org.cytoscape.cg.model.NullCustomGraphics,0,[ Remove Graphics ]," type="string" cy:type="String"/>
      <att name="NODE_CUSTOMGRAPHICS_SIZE_1" value="35.0" type="string" cy:type="String"/>
      <att name="NODE_CUSTOMGRAPHICS_1" value="org.cytoscape.cg.model.NullCustomGraphics,0,[ Remove Graphics ]," type="string" cy:type="String"/>
      <att name="NODE_CUSTOMGRAPHICS_POSITION_8" value="C,C,c,0.00,0.00" type="string" cy:type="String"/>
      <att name="NODE_SELECTED" value="false" type="string" cy:type="String"/>
      <att name="NODE_CUSTOMGRAPHICS_SIZE_9" value="35.0" type="string" cy:type="String"/>
    </graphics>
  </node>
  <node id="1507" label="zzzzzz1">
    <att name="shared name" value="zzzzzz1" type="string" cy:type="String"/>
    <att name="name" value="zzzzzz1" type="string" cy:type="String"/>
    <att name="selected" value="0" type="boolean" cy:type="Boolean"/>
    <att name="__mclCluster" value="10" type="integer" cy:type="Integer"/>
    <att name="Sequence Source" value="USER" type="string" cy:type="String"/>
    <att name="Sequence Length" value="19" type="integer" cy:type="Integer"/>
    <att name="Sequence" value="MKKVRSEKSLKAYAWYGWI" type="string" cy:type="String"/>
    <att name="Description" type="list" cy:type="List" cy:elementType="String">
      <att name="Description" value="2023301043 &lt;unknown description&gt;" type="string" cy:type="String"/>
    </att>
    <att name="Precursor sequence" value="AWYGWI" type="string" cy:type="String"/>
    <att name="Precursor Length" value="6" type="integer" cy:type="Integer"/>
    <att name="Differences to AWYIWY" value="2" type="integer" cy:type="Integer"/>
    <att name="Species" value="2023301043" type="integer" cy:type="Long"/>
    <att name="Protein Reference" value="WP_209338556.1" type="string" cy:type="String"/>
    <att name="Definition" value="Streptomyces montanisoli strain MMS17-BM035 contig10, whole genome shotgun sequence" type="string" cy:type="String"/>
    <att name="gb_whole_genome_accession" value="2023301043" type="integer" cy:type="Long"/>
    <att name="gb_whole_genome_position" value="3248..11869" type="string" cy:type="String"/>
    <att name="p450 count" value="0" type="integer" cy:type="Integer"/>
    <att name="p450 position" value="" type="string" cy:type="String"/>
    <att name="seqencednafragment" value="CTGGCGCTCGCCGCCGTGCCGACGGCCGCGGGCGCGCAGACCGTGCCGCCCGCCGCGCACGCGGCCGGTACGGCCACGAGCGCCAGGCCCGCCGCGGCGACGGGACTCGACGATCCGGCGAAGAAGGAGATCGCGATGGAGCTCGTCTCCAGCGCGGAGAACTCCTCGCTGGACTGGAAGGCCCAGTACAAGTACATCGAGGACATCGGCGACGGCCGCGGCTACACGGCCGGAATCATCGGCTTCTGCTCGGGCACCGGCGACATGCTGCAGGTCGTGCGCCTGTACACCGACCGGGAGCCGGGCAACCCGCTCGCCCGCTTCCTCCCCGCACTGGAGGCCGTCGACGGCACCGACTCGCACGACGGCCTCGGCACGGCGTTCACCTCCGCCTGGCAGCAGGCCGCGTCCGACCCGGTGTTCCGGTCCGCGCAGAACGACGAGCGCGACCGGGTGTACTTCGACCCCGCGGTCGCCCAGGCGAAGCAGGACGGCCTCGGCACGCTCGGCCAGTTCATCTACTACGACGCGATCGTGATGCACGGCCCGGGCGACGACGGCACCAGCTTCGGCGGCATCCGCGCGCGTGCGCTGTCGCACGCCGAGCCGCCGTCCAGGGGCGGCGACGAGACCGCGTACCTGAACGCGTTCCTGGACGCGCGGGTCTGGGCCATGAAGCAGGAGGCGGCCCACGAGGACACCAGCCGGGTGGACACCGAGCAGCGCGTCTTCCTCCAGCAGGGCAACCTCGACCTCGATCCGCCGCTCGACTGGAAGGTCTACGGCGACAGTTACCACATCGGCGGCTGACCGGTGCCCGGGGTGCGGCAGCCACTCGGCGGCCTCACCCCGGGCCCGCGGCCTCACGCCGCGGCCTCACGCCGCGGCGGCGAAGGCTGTGCGCGCGTGCCTGCCGTTGACGAGGAGCACCACCCCGAGCAGCAGCACCCCGCAGACGCCCTGATCGATCTTCATCCACAGCGGGAAGGTCCCCGGAAGGGCGATGATCACGGCGATCGCCACGACCATGACCGCCGAGACGGCCCGCAGCCTGCGGTAGGCGCCGCGGTCGCCGCGCGCCGCACGCACGGCGCACAGCAAGGTCACCACGGCGCTGGCCACCACGACGCAGCCCCTGACCCACACGGCGTCGTTCACCGCGGCGCTGTCGTCGCGCAGCAGCGCGATGGCCGCCAGCGTGGCGACGCTCACCGCGAGGTAGCACCCCGTCAGCAGTTTCGCGCGGCGGAACGCGGCCGCGGCGCGCGACGCGGATACGCCGCCGGCGGTCGTGCGGGTGTCCGGACTCCCGGTGTCCATGACGGTCCTTCCCTCTGGAGACTCGGCTCCGTCCCATCGTCCCGGCGGCGTCGCGCCACAACCTCGGCCCCGTGGACGAGAACGGCCGCTCGCGCCGTGCGGGGCGTCTTGGGGCCTTCCCGTAAGGGCGCACGCGCGCGAACCCTGAGGACAGGGCGGGGGCCCGGGTGTTTGCGTGCGGGAAGGGGCGGTTAGGCGACTTGGTGCAAGGCAGCACATGCACCACTGCCGGGAGGTAGACATGAGCAAGCTGGGTGACATGGCGAACAAGGCCAAGGCGATGGCGAAGGGCCACCCCGACCAGGCCGACAAGGGCGTGGACCGCGCCGAGAAACTCGTCGACGAGCGCACGGACAACCGCTACGACTCCCAGACGGACAAGGCGGCGGAAGCGGTGCGCCGCTCGTACGAGGACGGTCAGCACTGACCCCGTGACCACGCACCCCGCAGGGCAGGGGGCCGGCACCCCGTTCCCGGGTCCGGCCCCCGTGCCGTGCGTCGCGCACGGCGGGGCGCCGCCCGTTCGTACGATCCCGGGTGGGTCCCGCCGCCCCCGTCCCGCTCCCCGGGTACGGGCCACGACGGCGGGGCCGGGAACACGAGACAAGGAGAAGACCGTGTCGAATCCACCGCTTCCCGAGGACGCAGTCGCCATGCTGCGCAAGGCGAACCCGGCCGTCGTCACCACGCTGAGGTCCGACGGCCAGCCCGTGTCGACCGCCACCTGGTACCTGTGGGAGGACGACGGCCGCGTCCTGCTCAACATGGACGAGGGCCGCGTGCGCCTGCGCCACCTGCGCGACGATCCGCGGGTCACCCTCACCGTGCTGGACGAGGGGAACTGGTACACGCACGTCAGCGTCATCGGGCGCGTCGGCGAGATGCGCGACGACGCCGGCCTGACCGACATCGACCGGCTGTCGCGCCACTACGGGGGCAACGACTACCCGAACCGGGAACGCGCCAGGGTCAGCGCCTGGATCGACGTCGAACGCTGGCACGGCTGGGGCGCCCTCAAGGACAGCGGCCAGTCCGGCTGACGCGAGGAAAGACAGCCGGACGGCCGGACGAAGGGCTCCCGCGGGCGCGATGCCCGCGGGAGCCCTTCCCGCGCTCCGGCGCGCGGGTGACCTGGTCAGTGCGGCCCCGAGGTGTCGGCACGCCCACCGCCTCCCGCTGCGGGAGGATCCGGCCATGCCTGCTTCGTCCCGTACCTCCCGTTCCGCCACCCTCACTCTCGCCGTCGCCATCGCGCTCGCCGGCGCCATGTTCGCTCTCTTCACCGCCTTCGGCGGAGGCGACGGCACCACCGACTCGAAACCGCCCCGTCCGCACGTCTCTCCCGCGGCGGTCACCTCTCCTCCCCCCGCTGCCCCCACGCCCACGCCTTCGGCCACGGCCGGCTGCGACATCTTCGACGCCGAATGCCAGGCGGAGGAGCACCCGTCGGCAGGCACGCACGACAGGCGGCTGCCCGACCCGCCGCGCGGAACCGCCGCGACCGGTGGCGGCGGCGTGTTCGACGGGACGGAGTGACCGGCGCCCTCCGCGTAAAATCTCCGGCCGGGCCCGGGCCTCTCGTGAAGCCGGCGGTTATCCACCGTCGACAGCGCGCCGCGTGCTACATCAGGCGCAAGCTCCCATCTCGGGCCGCGTTCTTTCCGGTTGGCGAACGTCAACGCCTCCGAAACACCTCGTGCGGGAATTTGGAAGTGACACGGGCCACTTGACTGCCTTGACGCCCCGTCATTCACTTTTGCGACGGTCGGCGGCCTGGCGCCAGGCCGCCGGCCGGAGCCCAGCACATCCCGTCACTTGGAGGTCGTCATGAAGTTCGTTCGCCTCATGAAGAAGGTCAGGAGCGAGAAGAGCCTCAAGGCCTACGCGTGGTACGGCTGGATCTGATCGGCCCGTTCACGCAGAGGGAGGGTGACGGGGCGCCGGGCGCGTCCCGTCACCCGCCGTTCGCCCCCGGAGGTTGCTCCATGCCCGAACGACCGGCCACCGCACGCGCGGGGCGGCCCGTGCGCTTCGCACCGCGGATCGACGCGCTGCTCGCACGCCACACCGGCGCCGACCTCTTCAGGCTGGAACCCGACACGGTCGGTGTCGCCGGCGCGGACCTGATGGACGCGCTGCTGCGCAGCAGGCCGGCGAACGCCGAGGAGCGGCCGACGTTCAAGCCCGTTCGGTCGAGGTCCGTCAGCCGCACCGACGCCTCCACCTACATGCAGGCCGTGTCCTCGGACGTGCGCAGGGCGCTGCAGCGCCCCCTCGAGGACGCCGTCGACCTGACCGGCCCGTGGCCCCAGGTACCGCACGCCTACCTGCGCGACCTGGTCTTCGGCCGGGAGCGCCTGCGCTTTCGCGTACTGGTCGACCGCAGGCTGGAACTCACCCCGAAGCTCACCTGGTCGGCCGTCACCTCGGGCGCCGCGCTGCTGCGGGCGCCCGGGCGCGAGGCGCCGCTGTCGAAGCTCGCGTCGCTCGTACTCGACTCCGCGACGTACCAGGACCGCCGTTACGCGATGTACCTGTACCGGCGGGTCGCGGCGCCCGTGTGCTTCACGGTCGCGGCCCTCGTCACCAACGCGCTGTGGCTCGGCGCGCCGTTCGGCGACTCCACGCCGAACCGGCACATCGTCCACGAGGCCCTGCGCCTGCTGCCCGTGTCGTGGAACATCCTGCGGATGGCGTCGCCCGGGTTCACCGCGGTGGACCGGCGGATCGGCCCGTGCGACGACGTGCTGCTGCTCCCGTTGCTGAGCCACCGCGACCCGAAGCTGTGGGACGAGCCCGACGCGTTCCTGCCCGAGCGGTGGGACGGGCTCGACCCGGACACCCACCCCGGCTACCTGCCGTTCGGCCACACCAACGAGCGGTGCTGGGGCCGCCACATGGTGATGCCCCTGGCGGAGCGGCTGCTCGACCTGGTGCGGCGCGACGGCCTGACGGTGAGCCAGGGTCAGACGGTGGGCCGGGTCGAGCTCGACGGCCTGATGGAGGTGGCCGAGGTCCGCGTGGTGCGCGGCTGACCCCACAAGGCGCCGGGGACGGTGCAGGATGGCATGCATGAGCGAAACGCGCAGCGTGCCCCTGGCGGACATCCTCGGCGTCACGGCGCCCGGCCGGCTCCCCCGGGGCCGCGAGGGCGGCCGTACCGCTCTGCTCCACTGGATGACCGGCACCCGTCTCGAGCCCTGGCAGCGCCAGCGCGCCGTCGACCAGTGCGCTCCCGAGCTGCTGCGCCAGCACCCGGCCCTGTGCGACCTGGCCCCGCCGCCCGCGGCGAGCGACGCCCGGCTGTCCGCGTGGCTCGGCGCGGCGGAACGGGAGATCGGCTCCACGCTTCCCGTGGCGCCGCTCGCGCACTGGGCGGGCCACGATCCGGCGCTCGCCCACGCCGGGCGCGCGGCCGCCGGCCCCACCGGCTGAGGCCGTGGGCTGCCCCCACACATAGCTGTGGAATATTCAACTACCTGCTCAGGTTGTCACGGCTGTCAGTCAGCAGCCGGCCCGTGAGGAGGGTCCTGTGGGAGAGCACAACGTTTCGGCGTACTACGAGTACGGCACGCCGGCCGAGCGGTGGGACCGCGCGCGGATGTTCTTCGACGCCAAGGAGTACGTGAGCGCCGCGCGGATCCTCGGCGGCCTCGTCGCCGAGGAGCCGGGGCAGGTCGCCCCGCGCCTGCTGCTGGCCCGCGCCTACTACCACTCGGCGCGCCTGCGCAAGGCCGAGGACGAGCTGCGCGCCGTGCTGGAGCTCGACCCCGTCGAGGCCTACGCCCGCCTGATGCTCGGCAGGACGCTCGAGCGCCAGGGCAAGGCCGAGGAGGCGGCCACCCAGCTGCGGATCGCCGCCGCGTTCAGCGGCGAGCCGTACGCGGAGAGCGGCCCTGGCGGCCGTGTGACCGTCTCATCGCAGTGACCTGAGACGGCGCCTCGCGGGGCCGAGCCCCCTGCCCCTGGCCGGCATGTCCGACCAGGGGTCCGTCCTTGCCTGGTCGAGGACCGTGCCGACGCTCCAGCGCCTGGCGTGCAGGCCGGGGTCGTCGAGCTGGTCCCAGCTGATGGGCGTCGCGACGGGTGCGCCGTCCTTGGCGCGCACCGAGTAGGGCGCGACCGACGTCTGGGCGTACGCGTTGCGCTGGATGTCCAGGTAGAGGCGCCCGCCACGCGCCTGCGTGCGCACCTCGGTCGTGAGGTGGCCGGGATCGCGGGCGGCCAGCGCCGCGGCCACCTCGCCCGCGAACTCACGCACCTCGTCGAATCCCGCCCTGCGGTCCAGGGGGACGATCACGTGCAGGCCGCGCGATCCCGTGGTCATCAGCGCGCCGGGCAGTTCGATCTCGCCCAGCAGCTCGCCGAGCAGCCGGGCGGCCGACCGCACCTGCTCGAAGTCGTCGCCCGCCGGGTCGAGGTCGAAGACGAGGCGGTCCGGGTTGTCCGGCCGGTCCGCGCGCGCCTGCCAGCGGTGGAAGGTCAGGCAGGCCTGGTCGGCCAGGTAGAGCAGGGTGGCCGTGTCGTCGCACACGGCATGGATGACCGTGCCGCCCTGCTTCTCCAGCTCGGCTCGGCGGATCCAATCGGGGTACGACTCCGGCGTGTTCTTCTGCATGAAGCGCGGCCCCGCGAGGCCGTCGGGGTGGCGCTCCAGCATGAGCGGCCTGCCCCTCAGCTCGGGCACGATGTACGGGGCCAGGTCGTGGTAGTGCGCGACCAGGCCGGCCTTGGTCAGCTCGCGGTCCGGGAAGAGGACCTTGTCCGGCCGGTGCACCTCGATCGTCCTGCGCCCCGCCCGCACCGTCCGTGTGCCGCCGTTCGCGCTGCCGCTCATCGCCGCGCGCACCTCCCTGCCGATGTCATCGTCCGCGTCCTGTCCTGACCCGTGCCGTCCTGCCGTGCGCCGGCGCCGGCCGTCAGCCCTGCCACGTCCACTCCGCGACCTCGGGCAGGTCCGTGCCGTGCTCGCGGATCCACGCGTGGTGGCGTGCGCGCGCGTCGTCCATGGCCTGACGCACCGCGACCGCACGCACGCCGAGTCCTGGCACCCGGTCGATCACGTCCATGACGAGCCGGTACCTGTCCAGATCGTTCTTGACCACCATGTCGAAGGGCGTGGTGGTGGTGCCCTCCTCCTTGTACCCGCGCACGTGCAGGTTCGTGTGGCCCGCGCGCCGGTACGCGAGCCGGTGGATCAGCCACGGGTAGCCGTGGTAGGCGAAGATCACCGGCTTGTCCCGGGTGAACAGCGCGTCGTACTCGGACTCCCGCATGCCGTGCGGGTGTTCCTCGTGCGGGAGCAGACGTGCCATGTCGACGACGTTGACCACGCGCAGGGCGAGCTCTGGGAGGTGGCGCCGCAGCAGGTCGGCCGCCGCGAGCGTCTCCTGCGTCGGCACGTCGCCGGCGCAGGCGAGTACGACGTCGGGCTCCCGCGTGCCGTCCTCCGTGCCGGCCCAGCCCCACACGCCGAGGCCCCTGGTGCAGTGCGCGATCGCCTCGTCCATCGTGAGCCAGTCGAACGTGGGCTGCTTGCCCGCGACGATCACGTTGACGTAGTCGCGGCTGCGCAGCGCGTGGTCGGCCACCGAGAGCAGCGTGTTGGTGTCGGGCGGCAGGTAGACGCGCACCACCTCGGGGCTCTTGTTGAGCACGTGGTCGACGAAGCCCGGGTCCTGGTGCGAGAAGCCGTTGTGGTCCTGGCGCCACACGTGCGAGGTGAGCAGGTAGTTGAGGGAGGCGATGGGGCGGCGCCATGGCAGCCTGCGCGAGGTGCGCAGCCACTTGATGTGCTGGTTGACCATCGAGTCCACGATGTGCGCGAACGCCTCGTAGCTGGAGAACAGGCCGTGGCGGCCCGTCAGGAGGTAGCCCTCCAGCCAGCCCTGGCAGACGTGCTCGGAGAGGATCTCCATCACGCGGCCGCCGCGTGCCAGGTGCTCGTCGGTGGGGAGCGTGAGCGCGTCCCAGGCCTTGTCCGTGGCCTCGTAGAGCGCGCCGAGGCGGTTGGACGCGGTCTCGTCGGGCCCGACGACGCGGAAGTCGCGGCGCTCGGCGGTCGCCGCCATCACGTCCTCGAGCAGCGCGCCGAGGATCTTGGTGGGCTCGTGCAGCACGGTGCCCGGGCGTTCGACGGGGACGGCGTGTTCCGTCAGCGGCGGAAGCGGCAGTTCGCGCAGCATGAGCCCGCCGTTCGCGTACGGTGTGGCGCCCAGCCTGCGGGTTCCCTCCGGCACGAAGCGCAGCAGTTCGGGCCGCGGTGCGCCGCTCTCGTCGAACAGCTCGTCGGGACGGTACGAGCGGAGCCAGGCCTCCAGCTGGCGCAGGTGTCCTGGGTTGGTGCGCACACCGCTCAGCGGGACCTGGTGGGCGCGCCAGGTCCCCTCGACGGGCTGCCCGTCGACCTCGCGCGGTCCCGTCCAGCCCTTCGGTGTGCGCAGCACGATGACGGGCCACCGCGGGCGCTGGGTGGCGCCGTCCTCGCGGGCGGCGCGCTGGACGGCGCCAATGGTGTCGAGCGCCTCGTCCATCGCCGCCGCCATGGCGCGGTGCACGGCGAGCGGCTCGTCGCCGGTGACGTGGATGGGCTCGTGGCCGTATCCGCGCAGCAGTGCGTCGAGTTCGTCCTCGGGCAGCCGGGCGAGGACCGCGGGGTTGGCGATCTTGTACCCGTTGAGGTGCAGGATCGGCAGGACGGCGCCGTCGTGGGCCGGGTCGAGGAACTTGTTCGCGTGCCAGGAGGCGGCCAGGGGGCCCGTCTCCGCCTCGCCGTCCCCGATCACGCACGCGACCAGGAGTTCCGGGTTGTCGAGCGCCGCGCCGTAGGCGTGGGCGAGCGAGTAGCCGAGCTCGCCGCCCTCGTGGATGGAGCCGGGTGTCTCGGGCGCGACGTGGCTGGGCACCCCGCCGGGGAAGGAGAACTGCTTGAACAGCCGTTCCATGCCGGCGCGGTCGCGGCCGACGTCCGGGTAGGTCTCCCCGTACGTGCCCTCGATCCAGGAGTTGGCGAGGACGGCGGGCCCGCCGTGTCCCGGCCCCCACACGCACAGCGCGTCGAGGTCGCGGTCCTTGATCACCCGGTTCAGGTGGGTGTGGACGAGGTTGAGCCCCGGGGAGGTCCCCCAGTGCCCGAGCAGCCTCGGCTTGATGTGCTCGGCGGCGAGCGGTTCGCGCAGCAGGGGGTTGGCCATCAGGTAGATCTGGCCCACCGCGAGGTAGTTGGCGGCGCGCCAGTGCGCGTCGAGCGCCGCCAGGTCGGCGTCGGTGAGCCGCTCCGCGGGGGTCTTCGCCTGGTGCAT" type="string" cy:type="String"/>
    <att name="openreadingframes" value=", ATGAAGAAGGTCAGGAGCGAGAAGAGCCTCAAGGCCTACGCGTGGTACGGCTGGATCTGA, 6413, 6473(+)" type="string" cy:type="String"/>
    <att name="coreproteins" value=", AWYGWI*, 6413, 6473(+)" type="string" cy:type="String"/>
    <att name="Phylum" value="Actinomycetota" type="string" cy:type="String"/>
    <graphics h="35.0" fill="#9699BC" w="35.0" type="TRIANGLE" x="204.10549315185227" z="0.0" y="41.88060130047179" outline="#D73027" width="0.0">
      <att name="NODE_BORDER_TRANSPARENCY" value="255" type="string" cy:type="String"/>
      <att name="NODE_CUSTOMGRAPHICS_SIZE_7" value="35.0" type="string" cy:type="String"/>
      <att name="NODE_TOOLTIP" value="AWYGWI" type="string" cy:type="String"/>
      <att name="NODE_NESTED_NETWORK_IMAGE_VISIBLE" value="true" type="string" cy:type="String"/>
      <att name="NODE_CUSTOMGRAPHICS_SIZE_6" value="35.0" type="string" cy:type="String"/>
      <att name="NODE_CUSTOMGRAPHICS_9" value="org.cytoscape.cg.model.NullCustomGraphics,0,[ Remove Graphics ]," type="string" cy:type="String"/>
      <att name="NODE_VISIBLE" value="true" type="string" cy:type="String"/>
      <att name="COMPOUND_NODE_SHAPE" value="ROUND_RECTANGLE" type="string" cy:type="String"/>
      <att name="NODE_LABEL_FONT_FACE" value="SansSerif.plain,plain,12" type="string" cy:type="String"/>
      <att name="NODE_CUSTOMGRAPHICS_5" value="org.cytoscape.cg.model.NullCustomGraphics,0,[ Remove Graphics ]," type="string" cy:type="String"/>
      <att name="NODE_CUSTOMGRAPHICS_SIZE_5" value="35.0" type="string" cy:type="String"/>
      <att name="NODE_LABEL_TRANSPARENCY" value="255" type="string" cy:type="String"/>
      <att name="NODE_LABEL_ROTATION" value="0.0" type="string" cy:type="String"/>
      <att name="NODE_CUSTOMGRAPHICS_8" value="org.cytoscape.cg.model.NullCustomGraphics,0,[ Remove Graphics ]," type="string" cy:type="String"/>
      <att name="NODE_LABEL" value="" type="string" cy:type="String"/>
      <att name="NODE_CUSTOMGRAPHICS_POSITION_2" value="C,C,c,0.00,0.00" type="string" cy:type="String"/>
      <att name="NODE_CUSTOMGRAPHICS_POSITION_4" value="C,C,c,0.00,0.00" type="string" cy:type="String"/>
      <att name="NODE_CUSTOMGRAPHICS_POSITION_6" value="C,C,c,0.00,0.00" type="string" cy:type="String"/>
      <att name="NODE_CUSTOMGRAPHICS_SIZE_2" value="35.0" type="string" cy:type="String"/>
      <att name="NODE_CUSTOMGRAPHICS_4" value="org.cytoscape.cg.model.NullCustomGraphics,0,[ Remove Graphics ]," type="string" cy:type="String"/>
      <att name="NODE_CUSTOMGRAPHICS_POSITION_7" value="C,C,c,0.00,0.00" type="string" cy:type="String"/>
      <att name="NODE_CUSTOMGRAPHICS_POSITION_9" value="C,C,c,0.00,0.00" type="string" cy:type="String"/>
      <att name="NODE_LABEL_WIDTH" value="200.0" type="string" cy:type="String"/>
      <att name="COMPOUND_NODE_PADDING" value="10.0" type="string" cy:type="String"/>
      <att name="NODE_BORDER_STROKE" value="SOLID" type="string" cy:type="String"/>
      <att name="NODE_DEPTH" value="0.0" type="string" cy:type="String"/>
      <att name="NODE_CUSTOMGRAPHICS_SIZE_4" value="35.0" type="string" cy:type="String"/>
      <att name="NODE_LABEL_BACKGROUND_SHAPE" value="NONE" type="string" cy:type="String"/>
      <att name="NODE_CUSTOMGRAPHICS_SIZE_8" value="35.0" type="string" cy:type="String"/>
      <att name="NODE_CUSTOMGRAPHICS_POSITION_5" value="C,C,c,0.00,0.00" type="string" cy:type="String"/>
      <att name="NODE_CUSTOMGRAPHICS_POSITION_1" value="C,C,c,0.00,0.00" type="string" cy:type="String"/>
      <att name="NODE_LABEL_POSITION" value="C,C,c,0.00,0.00" type="string" cy:type="String"/>
      <att name="NODE_CUSTOMGRAPHICS_SIZE_3" value="35.0" type="string" cy:type="String"/>
      <att name="NODE_LABEL_FONT_SIZE" value="17" type="string" cy:type="String"/>
      <att name="NODE_LABEL_COLOR" value="#000000" type="string" cy:type="String"/>
      <att name="NODE_CUSTOMGRAPHICS_POSITION_3" value="C,C,c,0.00,0.00" type="string" cy:type="String"/>
      <att name="NODE_LABEL_BACKGROUND_TRANSPARENCY" value="255" type="string" cy:type="String"/>
      <att name="NODE_CUSTOMGRAPHICS_3" value="org.cytoscape.cg.model.NullCustomGraphics,0,[ Remove Graphics ]," type="string" cy:type="String"/>
      <att name="NODE_LABEL_BACKGROUND_COLOR" value="#B6B6B6" type="string" cy:type="String"/>
      <att name="NODE_TRANSPARENCY" value="255" type="string" cy:type="String"/>
      <att name="NODE_CUSTOMGRAPHICS_2" value="org.cytoscape.cg.model.NullCustomGraphics,0,[ Remove Graphics ]," type="string" cy:type="String"/>
      <att name="NODE_SELECTED_PAINT" value="#FFFF00" type="string" cy:type="String"/>
      <att name="NODE_CUSTOMGRAPHICS_7" value="org.cytoscape.cg.model.NullCustomGraphics,0,[ Remove Graphics ]," type="string" cy:type="String"/>
      <att name="NODE_CUSTOMGRAPHICS_6" value="org.cytoscape.cg.model.NullCustomGraphics,0,[ Remove Graphics ]," type="string" cy:type="String"/>
      <att name="NODE_CUSTOMGRAPHICS_SIZE_1" value="35.0" type="string" cy:type="String"/>
      <att name="NODE_CUSTOMGRAPHICS_1" value="org.cytoscape.cg.model.NullCustomGraphics,0,[ Remove Graphics ]," type="string" cy:type="String"/>
      <att name="NODE_CUSTOMGRAPHICS_POSITION_8" value="C,C,c,0.00,0.00" type="string" cy:type="String"/>
      <att name="NODE_SELECTED" value="false" type="string" cy:type="String"/>
      <att name="NODE_CUSTOMGRAPHICS_SIZE_9" value="35.0" type="string" cy:type="String"/>
    </graphics>
  </node>
  <node id="1505" label="zzzzzz0">
    <att name="shared name" value="zzzzzz0" type="string" cy:type="String"/>
    <att name="name" value="zzzzzz0" type="string" cy:type="String"/>
    <att name="selected" value="0" type="boolean" cy:type="Boolean"/>
    <att name="__mclCluster" value="2" type="integer" cy:type="Integer"/>
    <att name="Sequence Source" value="USER" type="string" cy:type="String"/>
    <att name="Sequence Length" value="25" type="integer" cy:type="Integer"/>
    <att name="Sequence" value="MKLVRLVNKFRPEKSLKAYAWYGWL" type="string" cy:type="String"/>
    <att name="Description" type="list" cy:type="List" cy:elementType="String">
      <att name="Description" value="740069139 &lt;unknown description&gt;" type="string" cy:type="String"/>
    </att>
    <att name="Precursor sequence" value="AWYGWL" type="string" cy:type="String"/>
    <att name="Precursor Length" value="6" type="integer" cy:type="Integer"/>
    <att name="Differences to AWYIWY" value="2" type="integer" cy:type="Integer"/>
    <att name="Species" value="740069139" type="integer" cy:type="Long"/>
    <att name="Protein Reference" value="WP_037911672.1" type="string" cy:type="String"/>
    <att name="Definition" value="Actinacidiphila yeochonensis CN732 BS72DRAFT_unitig_0_quiver.5_C, whole genome shotgun sequence" type="string" cy:type="String"/>
    <att name="gb_whole_genome_accession" value="740069139" type="integer" cy:type="Long"/>
    <att name="gb_whole_genome_position" value="1307850..1317062" type="string" cy:type="String"/>
    <att name="p450 count" value="0" type="integer" cy:type="Integer"/>
    <att name="p450 position" value="" type="string" cy:type="String"/>
    <att name="seqencednafragment" value="GTGACCACGACCACCATCACCACCTCGCCGGGTGCCGGCGCCGGGTCCGGCAGCGGGGAGGGCGCCGCGCGGGGGCGGACCGTCGACGGGCCGAAGCTCTTCAACCGGCTGTGCGCGGTGTGCCTGACCCTCTTCGCGCTGATCTGGCTCGTGCCGTTCTTCTGGGCGCTGGCCACCTCGATGCGCTCGGACGGCTCGATCACCCAGAAGCCGACCTCGCCGTTCGCCGGCGGGTGGTCCTTCCACGCGTACTCCTACGCGGTGGACAACTACCCGATCGGCTGGTGGTACCTCAACAGCCTGGTGATCGCGGTCCTCGCGGTCGTCCTCACCGTCGGGTTCTGCTCGATGGCCGGCTTCGCGCTGGTCTTCCTGCGCTTCCGCGGCCGCTCGGTGATGCTGGCGCTGGTCACCGCCGGGCTGATGCTGCCCACCGAGGCGCTGGTGCTGCCGCAGTTCATCGAGTTCCGCTCGATGCACCTGCTGGGCACGTACTGGGCGCTGGTGCTGCCGTCGGTCTCGGCGCCGGTGTCGGTGTTCGTCTTCCACGCGTTCTTCAAGGGCATCCCCACCCCGCTGATCGAGGCGGCCCGCATCGACGGCGCCAGCTGGTGGAAGGTCTACGCCTCGGTGTGCATGCCGATCAGCCGCCCGGCCGCCGCGACCGTGGGCATCCTGACCTTCATCAGCTCCTGGAACTCGTTCCTGTGGCCGCTGCTGGTCCTCAACCAGACCACGTCCCAGACCATCCCCGTGGGCCTGGCCTCCCTGGTCAACAACAGCAACATCCAGTACGCCGAGGTGATGGCCTCCTCCGTCCTCGGCTTCCTCCCGCTGATCGCGGTCTTCCTGGTCTTCCAGCGCCAGATCACGCAGGGCATCGCCACCACCGGCATCAAGTAGCGCCGCCGCTCTTCGGCACCGCCCTCGCCGGTCTCGCGTCGCGGCGGGGCCCGCACCCTCCCCGTGGGTGCCGGCCCCGCCGCGGCCGCGTCTCCGGTCGCGGCACCGGTACCGCTCCCGGCACTGGTGCCGCCCCCGGCACGGGTACCTACCGGGTGAGCAGGACCCCGCTGCTGAAGCTGTCGCCGAAGTCGCTGGACTCGTAGTGCCAGCCGGACACGGTCAGGTGGCTGCCGGAGGAGGCCACGGCGAAGACGCCCAGCGGCAGCTGCGGGTCGTTCTCGGGCAGGCCCAGCGACTGCCAGCCGCCGGCCGGGGTCCACGACAGGCCCACGGCGGCGTCGTCGTTGCCGCCCACGACGGCGAGGCCGCCGTGCGGCCGCAGCGCCGCGGACTGGAGGGCGAACGTCCCGTCCGGCAGCGGCACCTGGCTCCAGGCGGTGCCGTCCCAGTGCAGGGCGAGCCCCGCCGGGCGCTGCTTGTCGGTGTCGCGGGACCAGCCCACCGCCCACACGTCGTCGGGGGTGCGCGCGACGACGTCGAAGAGGACGGAGGAGTCGGCGAACTGCGGGGTGGGGGTGCGGGTCCAGTCCTGCCCGTCCCAGTGGACGGCGACCGACTCGCCCGAGTCGTTGTCCACCCCGACCACCCACACGTCGTCCGGCGCCACCTCGTCCACCTGGGTGAGGAGCCAGTCCGTGGAGCCGGGGATGGTCACCGGCTGCCACTGCCGGCCGTTCCAGTGCTGGACGATCGGGACCTGCGCCCACGTGTCCTGCTGGTAGCCGCCGCCCACCGCCCACGCGTCGTGGCCGTTGAGCGCGCTCACCGAGCCCAGGGACGCGTCGACCGTCCCCGCGGGCGGGGCATCGTCGGACTCCAGGTGCCAGGAGCCGCCGCGGTAGCGGCCGACCAGCATGCCCTGGCCCGTCGTCTGGCTGTCCGTGGGCTGGTCCCCGACGAGGAAGCCCGAGCCGTCGGCGGTGGTGGCGATGTCGTTGATCCGGCTGTCCCACGCGTCGGCGCCGTCGAGCGCCACCTGCTGCCAGGCCCCGCCGCCGTCGCGCCGGTACATGGCGGGGGTGAAGCCGCTGCCGCTGTCGGAGCCGGTGTCGATCACGTCGCCGCCGGCCCAGGTCACCGAGCCGGCCTGGGCCAGCGAGCTGAACGAGACCTGCCCGGTCGGCGTCTCCGTCCACGCTCCGGCGCCGGCCGGCGCCGCCCCGGCCGGTCCACCCGCCGCCAGCGTCAGGGCCCCGGCCAGGGCCAAGGCCCCCGCCAGTCCGCAGACGCTCCCCCGTGTGGTGGTACTCATCCCGCGCACTCCTGTCCCGGGAGGGAACAGCCCTCCCGTCTACAGGAGTTGACGCGCCGACCCCGCCCCGCCGTCACACCCCGGCCGGCGGTGGCGGTGATCCGCCACCGTCAGCGGTCGCTGTGGACCGGGCCGACCTGGAGGTTCTGCACGGACGAGCCGACGCACTCCTCGGTGTTCCACGGGATGTTCGTGGACTCGGTCTGGTTCGGCGGGTAGACCCGCAGGGTCGGCACGGTGGTCAGGCCGCACTGGGCGGCGGAGTAGCCGCCCTGGCCGTTGACGGTCCGCACGTCGGCGTAGGCGTGCCCGTTGGGGACCAGGGTGACGACGGAGGTCGCGCCGCTGGTGCGGGTGGCGGCCTTGCCGAGCTGGATGTTGTGGATCTTGACGAACGACACGCCCGGGAAGCCGCGCAGCGTGCAGGGGGCGCTGCCGGTGTTCTGGAAGACCAGCTCGAACATGGTGCTGCCGGCGCCGCTGTCCACGCCCTCGGCGGTCGTCCGGAGGTTGCTGGTGGCGCACGCCGGCTCCGTCGAGCGGCCGCCGGAGGAGCCGGAACCCGAACCCGCCGCGGTGCTCTTCCCGTCCTGCGTGGTGCCGTCCGGCGGGGCGGTCGCGGTGCCGGAGCCGCCCGCGCCGGAGGACGAGCCGGACGTGGCGTCGGAGCCGCCGTCGTCCGAGGCGGACGTGGACGAGGACGACGAGCCGGTGGACGAGGACGCCGCCGAGGACGCCGTGGACGCCGACGCGGCCGAGGAGGTGTCGACCGAGGAGCCGCACGCGGCCAGGGACAGCCCGGCGGCGGCGAGCAGGAGGGCGGCGGCTCCGCGGCGGGCGGTCCTGGTGCGCATGGTGTTCCTCTTTCCTGGGTGCGGGGGTGGCCTCTGGTGGCTTCGACGTCATCCTTCCCCAGCTCAGCGCCTATATGGCCGGGCGTTACCAGGTAGGGACAGAACAGCCGACGGGGCCGCACATTCGGTTCCGCCCCGTCCCCGCCTGCCTGTCCTGCCCCGCCGTCCTGGCCCCCGTTCTGCCCCTGTCCTGAGCGCCGCCCTGGCCGCTGTCCTGGTCGCGTCCGCGTTACGAGGCGGGTGTCGCCGGCCGGACGGGACGGCACCCGGACGGCCCTTCCGGCGGCCGCGGGTGGGCCGTTCGGGTGACTGCGGGCGGAGTGCGGACCCGGGCCGTGACGACGTCCCGGGGCCGGATGCCACCGCCTGTCCCGTCTCCGGGGACGGGCCCGACGGGTGAACCGTGCCCGGACCGGGCTGCGGGGACTCCCGCCGCCCCGTCGCCCGGGGGCCGGCCGGATTGCATACGACCGTCCGGTGCAGCGCCCTCAAACCTCATCGGCGTCAACAGCCGCCATGATCCTGATCACTTGACACAACATCAGCAACAGGTCTTCACTCGTGGCGGCGGAAGAGGTGGGTGGCGGATGAATCCGTCCGGTCCGCTCGTCGGCCGCCGTTCAAGGAAGAATTCTCCCTTCACCCATGCGGAGGTTTCCATGAAGCTTGTCCGACTGGTCAACAAGTTCCGTCCGGAGAAGAGCCTGAAGGCCTACGCCTGGTACGGCTGGCTGTAGTCGCACAGGGTTCGCGCCGGACGTACCCCCTGCCCGGCGCGAACCGCCCGCCCCCGGACGTCCCCGGGTTCCCCGGGCCCTCGGGTCCCCCTGGCTTCCCCGGGCCCACCCCTCGCACCCCGGAGTCCCGACCCCTGGAGTCCGCGCATGCCCCAGCACCTCGCCGGCGGCCGAACCCGGCCCGTGGAGTTCGCACCGCGTATCGAAGCGCTGCTCAACCGCCACCTCGGCTCGCCGCTGTTCCGGCTGGAGCCCGACACCATCGGCCTGGCCGGGCCCGGACTGATGGAGAAGGTGCTGGCGAGCCGGCCCGCGAACCCGGGCGAGCGGCCCACCTTCAAGCCGGTCCTCGGCCGGGAGATCAGCCGGACCACCGCCTCCACCTACATGCAGGCGGTGGGCGCGGACGTGCGGACCGCGCTGCGCCGCCCGCTGGAGCCGGACGCCGACCTGACGGGGAAGTGGCCGTACACCGCCCACACCTACCTGCGCGACCTCGTCTTCGGCGACGAGAGCCTGCGCTTCCGCGTCCTGGTCGACCGGCGGCTGGAGCTCAGCCCGAAGTTCACCTGGTCGGCCGTCGCCTCCGGGGCCGCTCTGCTGCGGGGGCCCGGAAAGGGCGGGTCGGTGTCGAAACTGGCCGGGCTGGTGCTCGATTCCGCCACCTATTCCGACCGGCGTTTCGCGATGTACCTCTACCGCAGGGTGGCCGCGCCGGTCTGCTTCACCGTCGCCGCGCTCGTCACCAACGCGCTGTGGCTGGGCGCGCCCTTCGGCGACGACACGCCGAACCGCAACGTCATCCTGGAGGCGCTGCGGCTGCTCCCCCCGTCCTGGAACATCCTGCGGAGGGCGTCCCCGGAGTACCCCGAGCTGGACGGGCGGATCGGCCCGGACGACGACATCCTGCTGCTCCCCCTGCTCAGCCACCGCGACCCGGCCCTGTGGGACGAGCCCGACGTCTTCCTCCCCGCGCGCTGGGACGACCTCGACGGCGACAACCACCCCGGCTACCTCCCCTTCGGCCCGGCCGCCGAACGCTGCTGGGGCCGCCACATGGTGCTGCCGCTGGCGGAACGCCTGCTCGACCTCGTCCGCCGCGACGGCCTGGTCGTCAGCCCCGACCAGACCAGGGCACGGGTCGAGCTCGACGGCCTCCTCGAAGTCTCCGAACTCCACGTGGTCCGCTCGTAGGACCCCGCCCCCTCGAACGATCGGGAGGCCCGGCGGGCTGATCGGGAGGCCCGGCGGCCGCGTCCCACGGCGTGGGCCGCGCCCTCGGCAGCGCTCGCACAGGAGCCCCCAACGACCGTGCACGGCACGGGAATCGGGTGGCCCCCTGCGGTTCGGAACTCTACGATCAAGCCGCCGTGCGGATCTCCGCGGCGCCGTCGCGGAGATCAGGGGAGTCATTCACCAGGGGGCAGTATGAGCATGTTCGAGTACGCGGGCAGACGGCTCGCCGTTCTTTCCACCGTCGCCGCGGGGCTGGTGCTCACCGCCGCTCCGGGGGCCCTCGCCGACAGCGGGACGCCGACGCCGACGGCCCCGACGCAGCTCTTCAGCGCGTACCGGACCTGCTCCGGAGACCCCGACGCACCCACCTACGTGTGGGCGCGCGGGGGCGTCCTCATCGAGGGTATGCCGGGGGACACCGGTGACGCGGCCGGCAGCAGCGTCTCCGTCCAGTACCGGGTCTGGCCGGTCGCCGACCCGGCCCGGACCACCACGGTGTCCCGCCAGAACGCGAGCCTGGGGTACGAGGCACCGGCCACCGTGCCGGCCACCGCCCTCACCGACGGGCAGACGTACGGGTGGCAGGCACAGACCCAGGTCGGGAGCGACACCTCCGACTGGTCCGCCACCTGCTACTTCGCGGCGGACGACACCGCGCCCTCGCCGGCGCCGACCGTCACCTCCGCCAACTACCCGCAGAGCGGGCTGGACGACCCGGGCGATCCGGTCCACTTCACCTTCGACGCCGCCGGAGCCGACGACGTGGCCGGCTTCGAGTTCGGCTGGCAGAACGACCTGCCGGTGGACGTCGTCGGCATCGGCGCCTACGGCGTCCCGCAGCCGACCGACCCGTACGACGACACCAGGTACTACGCGCGAGCCGACCACCTGGGCGGCTCGGCGAGCGTCGACCTGGTCCCGCCCGCCGGGGCGGGACCGCGGACGCTGTACGTGGTGAGCCTGGACCGGGCGGGCAACGAGTCCGCGCAGTCCTCGTACGACTTCATCCTCAAGGGGGCCGCCCCGACCATCACCGGCCCGGCGCAGCCGCAGTACGGCCAGACCGTCACCCTGAGGCTGGCACCCGATCCCGGGCTCCAGGCGAAGAGCCCGACCACGAGCTACTCCGTCGAGGTGGACGACGCCCAGGGGCCCCGGACCGTCCAGGTCCCTGCGGCGGCGGACGGCACCGCCAGGACCCGGGTCAAGCTCGACGGCGCGGACGGCGAGCGGGTGTCGGTGACCAGCACCAGCGCCAACGGCTGGACCAGCGACGACCAGGTGTGGAGCACCTCCTTCGACACCACGCCGACGATCACCTCCGACGTGTACGCCGAGAACGCGGCCGGCGGAGGCGCCGGGGTGCCCGGCACCTTCACCTTCGCGCCGAAGGTGAAGGGCGTCGCCGCCTACTCGTACTCCTTCAACGGGGCGGACCCCGTCACCGTCGAGGCGGGCAAGGGCCACCGCGCCACCGTCACCTGGACCCCCGCGGACAGCGGGGAGTTCTATCTCGTGGTCAACGCGATCACTCAGGACGGCGTCGCCCTGACCCCTTACTACTACTTCGCCACCGCCAACTGACCTGATCGCAGCGGCCCGACGGCCGGCGGCGCACCGCGCGCGGCCGGCCGTCGCCGTGATGTGAGCCGCCCCCGTGCGGGAGTTCCCGGGGCGGGGTGCGGCGGGATCAGTAGGCCCAGTGCGGTCTGCCCGACTCCATGACGCAGTGGATGGCCCGGCCGGCCGCGTTGGTGGTGGACAGGCCGAGGTCGCTCTCGCGGCAGAACTGGCCTGCCTGGTAGCAGTTGCCGGCGTTGGACCGGATGCTGCACACGCCGGTCGCGCTCGCCCGCGTGGTGGCCGGCGCGGCCGGGGCCTTCGTCTTCGCGGAGGCGGTGGTCCGGCGGACCGGGGCGCTGGTCGTGTGGCGCACCGCCGGGGCGGTCGACGCGGCGGTGGGCGAGGCTGTCGTCGGCGGGGTGGTCGTCGGATCGGCGCTCGGCGAGGTCGTGTCGGCGGCCGGGAAGTTGGCGGGCACCCCGGAGGAGCCCGGCGCGGCGGAACCGCAGCCCGCCAGAACCACTGCTGCGATTCCGGCGACGAGCGCGCCCGCTATGCGGCTGTATTTCATTCCCGCACGCTATGGCCTGCCTTGTCCGCGCTGTCCGGGGGGAAGTCGAACTACGCACGTTGCCGCAGGTGGGCGTAGACGAACGGTCCTGCGCCGGCTCCGCTTTCGCGAGGCGCGGGTGGCGCTGGGGGCGCTGGGGGCGCTGGTGGCGTGGCGTGGCGAGTGGGAGGAGGCACCGTGCAGCAGCACCTGGAGAGCATCGTCACCCAGACCGGCGGACGCAGCAGGCGCGACCTCCTCGGCAGGATCTTCTTCAACCGGGGGGAACCCGTCGGGCAGCGGTAGGCGGGACCGCCGCCACGCCCTCCGCGGTGCGGCGCCCCACGCGGGCGGGCGCCGCCCCGTCGGTGGACGGGGCGGAGCGCGCCGGGCCGGGGCGGGCGGGGGTCATCCCCGGCGGGCCGCGCCTGGAGCGGGTGCCGGGGTCAGTGCATCCACAGCAGGTAGAGGCCGTTGGTGCCGTACTCGCAGATGTAGACGGGGCCGTGTGCCGGCTCGTCGACCTGGGCCTGGGCGACGCAGCTGTCGTAGGTGGGGAAGTAGCCCATGAGCATGAAGCCGCTGCCGGGCGGCGGGGACGCCTGCGCCGCCGTGCCGGCGAGGCCGAGACCGAGGATCGCGGTGGCCGCGACGGTGGCCGCGCGGGCCAGGATCTTCTTGCGCATAAGGACACGACTCCTTTCCGGGCAGGCGGAATCGCCTGCCGAATGGCCAGGGGTGTGGTGCTGGGGTAATGCGCGTGCGGCCCAAGCTTGCCTGGAGCCGCCATCCACTTCAATAGGTCCAGACCAGTTGGGGGCGGCGGGGCGGGTGGGACCGTTGGTGTCGGCTGTTCGGCCGGGGGCTCCGGTTGCTCCGTGCGTCCCGTGGGAGGTGCTCCGTGCCGCCGTTCGCACGCCATCCGGTCCGCGCCCGAGGGTGCGGGCGTTGACGATATGACATGCGGTCATCGGATGATGATCGGACGTCGCTCCCTGGGAAACGGGAAATAACTCAATGGAGTTGAGGGGCCCGTCATATGCGCGACGAAGAACCAAGAGTTGGTAAAACTGGGTAAAACTTCGGTGTATGCCGTTGGCTCATACTGTTCGGTCCACGCGTGCGTGCCCGCCCGCGTGCCAGCTCAGGGAGAACGTGTGGTGCAGTACGGAACCGCCCTGCGAAACGACATCGCGTCCGCCGCGACCACCCCTCTCATCGGGGTCTACGACATGTACTCGGCCTCGATCGCCGCCCAGCACTTCGACGGCTTCTTCGTCTCCGGATTCGGCTTCGCCGCGTCCTACTACGGGCTGCCCGACATCGGCTTCATCGCCTGGCCCGACATGGTGGCGTTCGCCGAGCGGCTGCGGCTGGCCTTCCCCGCCCACCACCTGCTGGTGGACATCGACGACGGCTACGTCGACCCCGAGGTCGCCTGCCACGTCGTGCGGCGGCTGGAGCGGGCCGGCGCCTCCGGGGTGATCCTGGAGGACCAGAAGCGGCCCCGGCGGTGCGGCCACGCCGACGGCAAGCTGATCCTGCCGCTGGAGGAGTACCTGGAGAAGCTGAACCTGGTGCTGGCCAGCCGGGACGACCTGGTGGTGGTCGCCCGCACCGACGCCACGGAGGACGGGGAGATCCTGCGGCGCGCCGCCGCGCTGGCCGAGACGGACGCGGACGTCGTGCTCGTCGACGGGGTGCGCAGCGTGGAGTGGATCCACCGCATCCGGCAGGTCGTCGGGGACAAGCCGCTGCTGTTCAACCAGATCGCCGGCGGCAAGTCGCCGCGGCTGTCCCTGCCGGAGCTGACCGGCCTCGGCGTGGACGTCGCCATCTACAGCACGCCGTGCCTGTTCGCGGCGCACCGCGCGATCGACGACGCGCTGCTGGAGCTGAAGGCGGCCGACGGCCGGCTGCCCGACAGCAGCGGCCCCGGCGCGATCGGCGTGGCGGCGTCCACCCGCCTGCTGGAGCGCAACATCAGCCGCCACCACGGCAGTCCCGTCCTGCCGCACGCCTCCGCCCCCGCGGAGCCGCCCGTCACCGTCTGA" type="string" cy:type="String"/>
    <att name="openreadingframes" value=", ATGAAGCTTGTCCGACTGGTCAACAAGTTCCGTCCGGAGAAGAGCCTGAAGGCCTACGCCTGGTACGGCTGGCTGTAG, 1311581, 1311659(+)" type="string" cy:type="String"/>
    <att name="coreproteins" value=", AWYGWL*, 1311581, 1311659(+)" type="string" cy:type="String"/>
    <att name="Phylum" value="Actinomycetota" type="string" cy:type="String"/>
    <graphics h="35.0" fill="#9699BC" w="35.0" type="TRIANGLE" x="-305.6722072099046" z="0.0" y="-253.41416818426956" outline="#D73027" width="0.0">
      <att name="NODE_BORDER_TRANSPARENCY" value="255" type="string" cy:type="String"/>
      <att name="NODE_CUSTOMGRAPHICS_SIZE_7" value="35.0" type="string" cy:type="String"/>
      <att name="NODE_TOOLTIP" value="AWYGWL" type="string" cy:type="String"/>
      <att name="NODE_NESTED_NETWORK_IMAGE_VISIBLE" value="true" type="string" cy:type="String"/>
      <att name="NODE_CUSTOMGRAPHICS_SIZE_6" value="35.0" type="string" cy:type="String"/>
      <att name="NODE_CUSTOMGRAPHICS_9" value="org.cytoscape.cg.model.NullCustomGraphics,0,[ Remove Graphics ]," type="string" cy:type="String"/>
      <att name="NODE_VISIBLE" value="true" type="string" cy:type="String"/>
      <att name="COMPOUND_NODE_SHAPE" value="ROUND_RECTANGLE" type="string" cy:type="String"/>
      <att name="NODE_LABEL_FONT_FACE" value="SansSerif.plain,plain,12" type="string" cy:type="String"/>
      <att name="NODE_CUSTOMGRAPHICS_5" value="org.cytoscape.cg.model.NullCustomGraphics,0,[ Remove Graphics ]," type="string" cy:type="String"/>
      <att name="NODE_CUSTOMGRAPHICS_SIZE_5" value="35.0" type="string" cy:type="String"/>
      <att name="NODE_LABEL_TRANSPARENCY" value="255" type="string" cy:type="String"/>
      <att name="NODE_LABEL_ROTATION" value="0.0" type="string" cy:type="String"/>
      <att name="NODE_CUSTOMGRAPHICS_8" value="org.cytoscape.cg.model.NullCustomGraphics,0,[ Remove Graphics ]," type="string" cy:type="String"/>
      <att name="NODE_LABEL" value="" type="string" cy:type="String"/>
      <att name="NODE_CUSTOMGRAPHICS_POSITION_2" value="C,C,c,0.00,0.00" type="string" cy:type="String"/>
      <att name="NODE_CUSTOMGRAPHICS_POSITION_4" value="C,C,c,0.00,0.00" type="string" cy:type="String"/>
      <att name="NODE_CUSTOMGRAPHICS_POSITION_6" value="C,C,c,0.00,0.00" type="string" cy:type="String"/>
      <att name="NODE_CUSTOMGRAPHICS_SIZE_2" value="35.0" type="string" cy:type="String"/>
      <att name="NODE_CUSTOMGRAPHICS_4" value="org.cytoscape.cg.model.NullCustomGraphics,0,[ Remove Graphics ]," type="string" cy:type="String"/>
      <att name="NODE_CUSTOMGRAPHICS_POSITION_7" value="C,C,c,0.00,0.00" type="string" cy:type="String"/>
      <att name="NODE_CUSTOMGRAPHICS_POSITION_9" value="C,C,c,0.00,0.00" type="string" cy:type="String"/>
      <att name="NODE_LABEL_WIDTH" value="200.0" type="string" cy:type="String"/>
      <att name="COMPOUND_NODE_PADDING" value="10.0" type="string" cy:type="String"/>
      <att name="NODE_BORDER_STROKE" value="SOLID" type="string" cy:type="String"/>
      <att name="NODE_DEPTH" value="0.0" type="string" cy:type="String"/>
      <att name="NODE_CUSTOMGRAPHICS_SIZE_4" value="35.0" type="string" cy:type="String"/>
      <att name="NODE_LABEL_BACKGROUND_SHAPE" value="NONE" type="string" cy:type="String"/>
      <att name="NODE_CUSTOMGRAPHICS_SIZE_8" value="35.0" type="string" cy:type="String"/>
      <att name="NODE_CUSTOMGRAPHICS_POSITION_5" value="C,C,c,0.00,0.00" type="string" cy:type="String"/>
      <att name="NODE_CUSTOMGRAPHICS_POSITION_1" value="C,C,c,0.00,0.00" type="string" cy:type="String"/>
      <att name="NODE_LABEL_POSITION" value="C,C,c,0.00,0.00" type="string" cy:type="String"/>
      <att name="NODE_CUSTOMGRAPHICS_SIZE_3" value="35.0" type="string" cy:type="String"/>
      <att name="NODE_LABEL_FONT_SIZE" value="17" type="string" cy:type="String"/>
      <att name="NODE_LABEL_COLOR" value="#000000" type="string" cy:type="String"/>
      <att name="NODE_CUSTOMGRAPHICS_POSITION_3" value="C,C,c,0.00,0.00" type="string" cy:type="String"/>
      <att name="NODE_LABEL_BACKGROUND_TRANSPARENCY" value="255" type="string" cy:type="String"/>
      <att name="NODE_CUSTOMGRAPHICS_3" value="org.cytoscape.cg.model.NullCustomGraphics,0,[ Remove Graphics ]," type="string" cy:type="String"/>
      <att name="NODE_LABEL_BACKGROUND_COLOR" value="#B6B6B6" type="string" cy:type="String"/>
      <att name="NODE_TRANSPARENCY" value="255" type="string" cy:type="String"/>
      <att name="NODE_CUSTOMGRAPHICS_2" value="org.cytoscape.cg.model.NullCustomGraphics,0,[ Remove Graphics ]," type="string" cy:type="String"/>
      <att name="NODE_SELECTED_PAINT" value="#FFFF00" type="string" cy:type="String"/>
      <att name="NODE_CUSTOMGRAPHICS_7" value="org.cytoscape.cg.model.NullCustomGraphics,0,[ Remove Graphics ]," type="string" cy:type="String"/>
      <att name="NODE_CUSTOMGRAPHICS_6" value="org.cytoscape.cg.model.NullCustomGraphics,0,[ Remove Graphics ]," type="string" cy:type="String"/>
      <att name="NODE_CUSTOMGRAPHICS_SIZE_1" value="35.0" type="string" cy:type="String"/>
      <att name="NODE_CUSTOMGRAPHICS_1" value="org.cytoscape.cg.model.NullCustomGraphics,0,[ Remove Graphics ]," type="string" cy:type="String"/>
      <att name="NODE_CUSTOMGRAPHICS_POSITION_8" value="C,C,c,0.00,0.00" type="string" cy:type="String"/>
      <att name="NODE_SELECTED" value="false" type="string" cy:type="String"/>
      <att name="NODE_CUSTOMGRAPHICS_SIZE_9" value="35.0" type="string" cy:type="String"/>
    </graphics>
  </node>
  <node id="1503" label="zzzzz99">
    <att name="shared name" value="zzzzz99" type="string" cy:type="String"/>
    <att name="name" value="zzzzz99" type="string" cy:type="String"/>
    <att name="selected" value="0" type="boolean" cy:type="Boolean"/>
    <att name="__mclCluster" value="3" type="integer" cy:type="Integer"/>
    <att name="Sequence Source" value="USER" type="string" cy:type="String"/>
    <att name="Sequence Length" value="26" type="integer" cy:type="Integer"/>
    <att name="Sequence" value="MKLLSSLKKKIAPEKSLKAYAWYIWY" type="string" cy:type="String"/>
    <att name="Description" type="list" cy:type="List" cy:elementType="String">
      <att name="Description" value="1769767377 &lt;unknown description&gt;" type="string" cy:type="String"/>
    </att>
    <att name="Precursor sequence" value="AWYIWY" type="string" cy:type="String"/>
    <att name="Precursor Length" value="6" type="integer" cy:type="Integer"/>
    <att name="Differences to AWYIWY" value="0" type="integer" cy:type="Integer"/>
    <att name="Species" value="1769767377" type="integer" cy:type="Long"/>
    <att name="Protein Reference" value="WP_077972207.1" type="string" cy:type="String"/>
    <att name="Definition" value="Streptomyces tsukubensis strain AT3 chromosome, complete genome" type="string" cy:type="String"/>
    <att name="gb_whole_genome_accession" value="1769767377" type="integer" cy:type="Long"/>
    <att name="gb_whole_genome_position" value="32598..40658" type="string" cy:type="String"/>
    <att name="p450 count" value="0" type="integer" cy:type="Integer"/>
    <att name="p450 position" value="" type="string" cy:type="String"/>
    <att name="seqencednafragment" value="ATGCCGACCCATGACGCGTCACGTGCACTGCTCATTTCGCGAGAGGCGCTGGCACTCGCCCACCTCAAGACGGCGGCAGAACCCGTGGATATCCGCGTCAGTGCGGAGGTGCTGGACAGGGTGGCCGCCTGTCACACCTTCGCACGACGCCACATCGATGCGGGAAACGCGGTGTACGGGGCGTCCACGGGCTTCGGGCCCCTCGTCGATTTCAGGGGGAGGGACGAGACCCAGCAGCAGGCCGAGAACGCTCTGGCGCATCTGGGTGCCGGTCAGGGGCCCAACCTCGATGCGCCCCTCGTACGGGCCACGATGCTGGCCCGCCTGTCGGTCCTGTGCCAGGGACGGTCGGGAGTGTCGACGGGCGTGGTTCAAGCATTGGCGGCGGCGCTCGGCAGCTCCTTCGCCCCGGCCGTGCCGTCCACCGGTTCGCTGGGAGCCAGCGGTGACCTGATTCCCCTCTCGTATGTCGCCCGCGCCCTCAAAGGTGACGGCGAAGCCTACGCGGACGGCACCTTGATGCCCGCGGCGCGAGCACTGGCACATTGCGGGCTCACTCCGCTCGAACTCGACGAGAGAGAGGCCCTGGCACTCGTCAACGGCACGTCACTGACGGCTGCCGCCGTGGGCCTCGCGACCTTGTCAGTCGCCCGTTCGCTCACCGTCTCCGTTCTCCTCACGGCGTTGCTGTGCGACACACTGGGATGCTCCACGGAGTTCGCCTCCCCCGCCCTGCTGAGGCTCTACGCCCACCCGGACGCCGAACGTGTGGGCGCGGGACTGCGCGGACAACTGGAAGGCATCAGGCCGGATGACGGCCGTTCCCTGCAGGAGCCGTACAGCGTTCGCTGCTCCCCTCAGCTGATCGGCGCCGTGGGGTCGACCATCGCCTACGCCGACCGCGTCACGCACGACAGCCTGAACAGCGTCACGGACAACCCGGTGTTCTTCGTCGAGGACGAATCGGTGATCCACGGCGGCAACTTCTTCGGGCAGTCCCTCGCCTTCGCAGGTGACCTGCTGTCGGTGGGCTCCGCTCAACTGGGCAATCTCGCCGAACGGCAGCTGGACGCGTTGGTGGACCCGCGGCGCAACGGTGGGCGGCCTCCCATGCTGTCGCCCGCCCCTGGCCAGCAGCACGCTCTGCAGGGGGTGCAGCTCGCCGCCACGGCGATGGTCGTGGAGATGCGGCGCGACACCGTGCCGGCCTCCGCGCAGAGCCTGCCGACCAACTGGCACAACCAGGATGTGGTACCGCTCGGGACCCACGCCGCCCTCACCGCCCTCCGGCAAGCCACGTCACTGCGCCTGCTGCACGGTTCCCTCGCCGTCGCGCTGCGGCAGGCCGTGCACGTCGGCGAACGCGAGCTCACGGCTCCGGCCTGCGTCCGGCTCTACGAGCGACTCGCTGATGTCGTGGACCAGGTCGACACCGACCGGCCGCTGGGCCATGACGTACGTATGGCGGCCGATCTCCTGGACCGGATCGTGGACGAGGACGACGGGCTCACCTCGCGATGACCCGTCGGCCCGGCACCCACTTCACCAACGATCGGGGGTGAAGGAGAAGCGAGATGGCAGCACGGACCCAGAGCGTACGGTGTCACCAAGTGGCCGCTGCCCCACGTACGGGACGGGTGGAGAATCTCCTCCTCACCCCGTCCGGGGAGAACGACCTGCGGTGCGGCTCACCTGCCGCCTGTGACCAGCCGGCTCGCGACGATCTCATCCTGCTCAGGCAGGCCGCCACCGGGACTCCTCCGGTTCGGCTGCTGGCGCCGGGTGAACCCGACGCGCGTATCCGTTACCGGTGGGCAGTCGGCCACCACGCGGCTTTCGGGGTATGGCGGCTGCTCGCCGCACGGTTGCGCACCATCGCCGATACGGCCAGCCCCGCCGGAAGCGCCATCACCGAGGCCGCGCGGCTGTACGACGTGTACTCCGTCCTCTTCCTCTACACGAGCAGTTGTTCACCCGAGCGGTACGACGCCACCGTCCGCGCCGACATGATCGCCTGCGACCCTGCGTTCAGCGGCACGTGGAGCCGCGACCACGAGGCCGTACCGGCGTTGATGCACAGGATGGACGAGGCGCACGACGCCGGTCTGACCAGAGAGATCAAGCGCGCCGCGCGGCTCAACGGCCAGATACACATGGCGGTGGCGAAGAAGCTTGTCCCCGAGGGGGTGTCACTGCTTCAGCAGGAGGGTGGTCCACCGCATCGGCCCGCATCGGCCGAGGGCGACCTGTATGACGAGTTCTTTCACGTGCGAAGGACCGCGACCTGTCGTTGCGCGTTCAGCGCTCAGATCCTCCGCCGTCTCACGCAGGTGGCGACCGACATGGCACACCACGGCCTGCACTCCTCCGACGATCCTCTGCCGGGGCTCGGCGTGAAGGCGGCCTCGGGTCTGCGGCGCATCGAGTCCAGTGCTCACCAGCAACTGCTTCACCTGGCCGCCCTGTTGGCTTCGGAGACCTGTCGGGCGGACACGGGACGCCGGGGCCACGCGGGGTCGTCCTTCTCCACCCACGTATGAGGATCCGTCCGCAAGCCGCCCACCGGCCCGGTCGAGGGAGCGGCGCCATGAACCCTCAGCCCAGGCACCGCCGGTGCGTCAGCCGCGCACGACCCGTACGCCGGTGGCTCCCATCAGTCCGGCCAGGGGCACCTTCGCCGAGGTCTGGCCGGGATCGACCGTGAGCCCGTCACGGCGGATCAGGTCGAGCAGCCGTTCGGCGAGGGGCATGACCATGTGCCGCCCCCAACAGCGTTCCCCGACGTGGCCGAAGGGCAGGTAGCCGGGGTGGGTGTCGGGGTCGGCCGTCGCCCACCGCTCGGGCCTGAAGACGTCCGGGTCCTCCCAGTGGCTCGGGTCCCGGTGACTCAGCAGCGGGAGCATGAGCACGTCGTCAGCGAGGCCGATCCGGTCGTCCAGGGCGGTGAACTCCGCGTCGGCGACCCGCAGCAGGTTCCAGGAGACGGGCAGCAGCCGCAGACTCTCCAGCAGGATGTGCTCGTTCGGGGTGTCGGTGGCGAAGGGTGCTCCCAGCCACAGCGCGTTGGTGACGAGCGCGGAGACGGTGAAGCACACGGGGGCGGCGGCCCGCCGGTACATGCCCATGGCGTGCCTGCGGCCCTCGTATCCGGTGGCCGAGGACACGAGACCGGCGAGCTCCGACAGAGGGGGCCGACCCGCGGGCGGTACGGGGAGGGTCGCGCCGGCCGCGATGACGCTCCAGGTGATTTTCGGCGTGAGTTCCAGGGTGCGGTCCACGAGCACGCGCAGCCGGTAGGGGTCGGCGCCGAAGACCAGGTCGCGAAGATAGCGATGGCCCACCTGTGGCCATTCCCCGGTGAGGTCCACCGGGGTGTCCGTCGGCGTTTTCAGGGCGGTCCGCACATCCTGCCCGACGGCGCGCATGACGGCGGAGGCCTCGGGGCGGCCTATTTTCCTCCCCTGAAGCGGTTTGAATGTCGGTCGCTCGAATTCATTCGCGGGCCGGGCGGCGAGTACCGCGTTCATGAGGTCGGCGCCTGCGATTCCCACGGTGCTTTCGTCCAGCCGGAAAGCTTCGGCGCCCCTGTAACTCCGCAAAAGGTGTTCGATACGCGGGGCGAACACCGTTTCCCGGCGGAGCCGCTCTGTACCGGTCGTGCTCATCAGCGCCTCCCAGGGCCCGAAGGATCGAAGTGGCGGGCGGTGGGCCGACGTACTGAAAGCACGTCGGCCCACCGCCCGGTTCACCGGCACGATTCGCCGGTGGCCCCGTCAGTACCAGATGTACCAGGCATACGCCTTGAGGCTTTTTTCGGGCGCGATCTTCTTCTTCAGGGAGCTGAGGAGCTTCATGGCCGTACCTCCGATGCGAATGAACCGCTGAATCCTTTTCGTGCGCAGCAGGGGTGCGTGATCTCAACCCCGGCCGCCGAAAGTGAATCCGGAGGCTCCCGCGAGTGTCAACATGACGCAACTCACCGAGAGTTCGGGATTAGGCGGGGCCGGATTGGTGAATCACGTCGAACCGCCCAAATGCCTCGTTCCTGCGGGCCGGTTGCCCATGGATCAGCCGAGGTACTCCGGTGACCACGGAATACTCCGGTAAAGCCTGCGTCGACAACACCCCAAGACGTATGGCGGCAGGACACGCCCTTCCGTCGCGGGTGGTTTCAGAGTTGGCCGACATACAGGAGCCGGTCGGGAGAGCCCGCGCCGGGTGAGACGACGGCGCCGGTGGTGGCCCTGTCGGTGAGAAGGCGGGTGATGGTCGCGGGAGTGGCGCCGGGGTCCTGCTCCAGAAGGAGAGCGGCGCCGCCTGCCGCGTGGGGGCTGGCCATGGAGGTGCCGCTGAGGGAGCGGGAGCCGCCGCCGAGCCCGGCGGAGACGATGTCGACACCCGGCGCGTACAGCTTCAGACACGGCCCGTAGTTGCTGAAGTCGGCCTGGCGGTCCTGCCGGTCGGTGGCCCCGACGGCCAGAGCCTTCTGCGCGCGGGCGGGAGAAGCGGTACAGGCGTCCACGGCGTCGTTGCCGGCCGCGACGACGGGGAGGGCCCCGGCGTCCGCGACGGCGTTGGTGGCGGTGTCCAGCGTGGCGGAAGCCGAATCGCCGATGGAGGCGTTCATGACGGCAGGCCGCTTGAGGTGGGTGGCGATCCAGTCGAGGCCGGCGAGGGTCTGGGCCGTGGTGCCGCTGCCGGTGCAGTCCAGTACGCGTACGGCGACGAGGGAGACACCCTTGGCCACACCGTAGGTCTTCCCGCCGACCGTTCCCGCGACATGAGTGCCGTGGGAGTGGCAGTCCTGGCCGTCGCGGCCGTCTCCGATCGCGTCGAATCCCACGGTGGCGCGGCCCTCGAACTCGGCGTGGCCGGTCTCGATCCCGGTGTCCAGGACGTACGCGGTCACACCACGTCCTGTCCCGGTCACGGCGAAACGGCCGTCGAGGGGGAGGCGGCGCTGGTCGATACGGTCCAGCCCCCAGCTCCCCGCGGCCACCTCACTAGCGGCCGTCGGTGTCCTTCCGCGCCCGCCGGCACCGTCCGCCGGTGCGCTGTTGAGGGTGACCCGGCCGTTCTCCTCGATGGCTGATACGGCGGGTTGAGTGCGGGCCAGTCGCAGCTGGAGTGGGGTGAGGGCGGCGGCGAACCCGTGCAGGGCCGTGCTGTAGGTGAACAGCGGTCTGATGTCCAGTTTCCGCATGAGCGCCTTCGGCGCGAACGAGGGCTTGACCGTGACGATGTACTCACCCGCCACCGCCTTCGCCGCGTGCTGCGTGACCACGGCGTCCGGGCCGGGAGCGGCCACCGCGCCCGATCCGCCCAACATCGGTAGCACCATCAGAAGAACAGACGCCGCCCCGCGCATACTTACCCGCATGCAGACTCCATCACAGAAGGGGAATGAACAACCGGAAGGCGCGGCTCACGACGAACCGCAGCCGTACCCTTCTTTTCGGCGGGCCGACGCCCCGGCTTGAGTGGCGCGGAGCCCGAGCCACGCCGGGCCTTCCCCTCGCGGTCTGTTGCCGTGCGGGCGGCGACGGTACGTGGGGGTCCTCGCGCCCCCGTGCGATTCCCGCTGAGCCCCGCCCCACGGCAACCGATGGCGATGAGCCTTGGGTTGACGAACAGGACCGCACGGGAAAAGATCATCAGGCTCGAAATTGACAACGTTGTCGTACGAGAGGATCGCGATGAGAGCGTTGAGACGCGCGTTCACCGCCTTGTTGGTCGCCACCACCGTGGCCACGGCTTCCGCCGCGTCCGGCGTGGCCAACGCCGCGGAGCGAGGGCCGAAGTTCGCCCATGACCCCACGACGCTCGTCGACACGTCGATCGGCAACAACGGGGACGGGACCACCTTCCCCGGCGCCGCCGCCCCGTTCGGCATGGTGCAGCTGAGCCCTGACACGCAGCTGAACAAGTACGCCTCCTACGACTACGCGCAGGACACCATCCTCGGCTTCAGCCACACCCACCTCTCGGGTGTCGGCTGTCAGACGATGGGCAACTTCCGGTTCATGCCGACCACCGGTGCGGTCACGTCGTCCGACCCTGCGCGGTACGCTGCGAAGTTCAGCCATGACAACGAGACCCGCGCGCCCGGTTACTACGGCGTGAAGTTCGACAACGGCATCCGGGCCGAACTCTCGGCGACGCGGCGCACCGGTCAGCACCGCTACACCTACCCCGCCGGGTCGGGCTCGCAGAACGTCCTCATCGAGACCGGTGAGAGCAACGGCAGCACGTACGCAGGGGACATCAAGGTGGTCGGCGACGACACCGTGGAGGGCTGGCTCCAAGGCGGCAACTTCTGTGGTGAGACCGGTAAGGAGCGTTACCGGATCTTCTTCAGCGCCACATTCGACCGGAAGTTCTCCCGGTTCGGCACCTGGTCCGACGACACCCTCACCCCGAACCAGCGCGAGGCGTCGCGCGGCACCAAGCGTGCGGGCGCCTGGCTGACCTTCGACTCCGCCAAGGGCGACCAGGTCGGTACTTCGGTGGGTCTCTCCTACACGTCCGTCGACGGCGCCCGCCTCAACCGCAAGGCCGAGCAGCCGAAGTCGTTCGACAAGGCCCGCGGTTCCGCGCACGACGCCTGGAAGGACGAGCTGAACCGCATGCGCGTGGCCGGCGGCACCACCGCCGACCAGCGCACCTACTACAGCGCGCTCTACCACTCGCTGCTGCACCCGTCGATCGGGTCGGACGTCGACAACCGCTACCGCGGCTTCGACGACAAGGTGCACCGCGCGGACTCCACGTACTACCAGATGTTCTCGCTCTGGGACACCTACCGCTCGCAGAACCAGTTGGTGGCCCTGCTCAACCCGGACGAGACGGCCGACATGGCCAAGTCCGTCCTGCACGTCTACCAGGACGGCGGCTGGCTGCCACGCTGGGGGCTCGGCAACGGCGAGACCAATGTGATGAGCGGTGACCCCGTCACCCCGTGGATCGTCGACATCTACAACCGGGGACTCCTCGACAAGCGCACCTCGCGTCAGCTCTTCGACGCACTGTGGAAGAACGCCAACGAGGTTCCCTCCGATCAGTCCCTCTTCCGCGGCCGTGACGGCAACCCGACCTATCTTGAGAACGGCTGGGTCGGCTATCAGAACCTGCCCGGTTACACGTACGGCGACAGCCGTCAGGCCGGCTCGGCCACGCTTGAGTACGCGCTCGCCGACTGTGCGCTGTCCACCATGGCCGACGGCCTCGGCCACCGGGGCAAGGCGTCGACGCTCGCCGCGCGCTGCGACAACTTCGCCAAGCTCTGGGACCCCGGCGTCACCTCACAGGGCTTCTCGGGTTTCCCCGTGACGAAGAACGCGGACGGCAGCGTCGCCGGCGACCCCGATCCCACCCAGGCGGGCGCGTTCCACGAGGGCACCGCCTGGCAGTACCAGTGGCTGGCCCAGCAGGACCCGAAGACCCTCTTCGGGCTGATGGGCGGCCGGGCCAGGGCCGAGCAGCGGCTCGACAAGTTCTTCGACATGCCGACCGTTCTCACCGACCCGGCGAAGGCGGCTTCGGAGTCGTGGGTGACCGGCGCGTACGACTACCACAACAATTTCGCCTTCAACCCCAACAACGAGCCCGACTTCCACACGCCGTGGATGTACGCGTGGACCGGCGCGCCGTGGAAGACCTCAGCCACGCTGCGGGCCATGCGGACACTCTTCACCGATGACGCGTACGGCATGCCCGGCAATGACGACCTCGGCGCCACCTCCTCGTTGCTGGTCTTCGCCATGGCCGGCGTGTTCGAGGCCCAGCCGGGGGCGGCCGACTACCTCGTCACCGCGCCCATGTTCGAGAAGGTCGAGATCAGGCCCGAGCACGGACGGAAGATCAGCGTCGAGGCTCCGGGCGCCAGGGCGTCGAAGCTCCAGTACGTGTCCTCCGTGCACACGGGCAAGGGTGAGCTGCGCCAGAGCTGGCTCTCCCACAAGGACCTGCTCCGCTCCGGCACGATCAAGATCAAGCTCTCCGCCAAGCCGTCGAAGTGGGGCGTCGGCTCCGCCCCGCCCGCCATGGGGGCCCGGAACTGA" type="string" cy:type="String"/>
    <att name="openreadingframes" value=", ATGAAGCTCCTCAGCTCCCTGAAGAAGAAGATCGCGCCCGAAAAAAGCCTCAAGGCGTATGCCTGGTACATCTGGTACTGA, 36371, 36452(-)" type="string" cy:type="String"/>
    <att name="coreproteins" value=", AWYIWY*, 36371, 36452(-)" type="string" cy:type="String"/>
    <att name="Phylum" value="Actinomycetota" type="string" cy:type="String"/>
    <graphics h="35.0" fill="#6982B5" w="35.0" type="TRIANGLE" x="-2019.7390788224939" z="0.0" y="-1157.2475421467523" outline="#D73027" width="0.0">
      <att name="NODE_BORDER_TRANSPARENCY" value="255" type="string" cy:type="String"/>
      <att name="NODE_CUSTOMGRAPHICS_SIZE_7" value="35.0" type="string" cy:type="String"/>
      <att name="NODE_TOOLTIP" value="AWYIWY" type="string" cy:type="String"/>
      <att name="NODE_NESTED_NETWORK_IMAGE_VISIBLE" value="true" type="string" cy:type="String"/>
      <att name="NODE_CUSTOMGRAPHICS_SIZE_6" value="35.0" type="string" cy:type="String"/>
      <att name="NODE_CUSTOMGRAPHICS_9" value="org.cytoscape.cg.model.NullCustomGraphics,0,[ Remove Graphics ]," type="string" cy:type="String"/>
      <att name="NODE_VISIBLE" value="true" type="string" cy:type="String"/>
      <att name="COMPOUND_NODE_SHAPE" value="ROUND_RECTANGLE" type="string" cy:type="String"/>
      <att name="NODE_LABEL_FONT_FACE" value="SansSerif.plain,plain,12" type="string" cy:type="String"/>
      <att name="NODE_CUSTOMGRAPHICS_5" value="org.cytoscape.cg.model.NullCustomGraphics,0,[ Remove Graphics ]," type="string" cy:type="String"/>
      <att name="NODE_CUSTOMGRAPHICS_SIZE_5" value="35.0" type="string" cy:type="String"/>
      <att name="NODE_LABEL_TRANSPARENCY" value="255" type="string" cy:type="String"/>
      <att name="NODE_LABEL_ROTATION" value="0.0" type="string" cy:type="String"/>
      <att name="NODE_CUSTOMGRAPHICS_8" value="org.cytoscape.cg.model.NullCustomGraphics,0,[ Remove Graphics ]," type="string" cy:type="String"/>
      <att name="NODE_LABEL" value="" type="string" cy:type="String"/>
      <att name="NODE_CUSTOMGRAPHICS_POSITION_2" value="C,C,c,0.00,0.00" type="string" cy:type="String"/>
      <att name="NODE_CUSTOMGRAPHICS_POSITION_4" value="C,C,c,0.00,0.00" type="string" cy:type="String"/>
      <att name="NODE_CUSTOMGRAPHICS_POSITION_6" value="C,C,c,0.00,0.00" type="string" cy:type="String"/>
      <att name="NODE_CUSTOMGRAPHICS_SIZE_2" value="35.0" type="string" cy:type="String"/>
      <att name="NODE_CUSTOMGRAPHICS_4" value="org.cytoscape.cg.model.NullCustomGraphics,0,[ Remove Graphics ]," type="string" cy:type="String"/>
      <att name="NODE_CUSTOMGRAPHICS_POSITION_7" value="C,C,c,0.00,0.00" type="string" cy:type="String"/>
      <att name="NODE_CUSTOMGRAPHICS_POSITION_9" value="C,C,c,0.00,0.00" type="string" cy:type="String"/>
      <att name="NODE_LABEL_WIDTH" value="200.0" type="string" cy:type="String"/>
      <att name="COMPOUND_NODE_PADDING" value="10.0" type="string" cy:type="String"/>
      <att name="NODE_BORDER_STROKE" value="SOLID" type="string" cy:type="String"/>
      <att name="NODE_DEPTH" value="0.0" type="string" cy:type="String"/>
      <att name="NODE_CUSTOMGRAPHICS_SIZE_4" value="35.0" type="string" cy:type="String"/>
      <att name="NODE_LABEL_BACKGROUND_SHAPE" value="NONE" type="string" cy:type="String"/>
      <att name="NODE_CUSTOMGRAPHICS_SIZE_8" value="35.0" type="string" cy:type="String"/>
      <att name="NODE_CUSTOMGRAPHICS_POSITION_5" value="C,C,c,0.00,0.00" type="string" cy:type="String"/>
      <att name="NODE_CUSTOMGRAPHICS_POSITION_1" value="C,C,c,0.00,0.00" type="string" cy:type="String"/>
      <att name="NODE_LABEL_POSITION" value="C,C,c,0.00,0.00" type="string" cy:type="String"/>
      <att name="NODE_CUSTOMGRAPHICS_SIZE_3" value="35.0" type="string" cy:type="String"/>
      <att name="NODE_LABEL_FONT_SIZE" value="17" type="string" cy:type="String"/>
      <att name="NODE_LABEL_COLOR" value="#000000" type="string" cy:type="String"/>
      <att name="NODE_CUSTOMGRAPHICS_POSITION_3" value="C,C,c,0.00,0.00" type="string" cy:type="String"/>
      <att name="NODE_LABEL_BACKGROUND_TRANSPARENCY" value="255" type="string" cy:type="String"/>
      <att name="NODE_CUSTOMGRAPHICS_3" value="org.cytoscape.cg.model.NullCustomGraphics,0,[ Remove Graphics ]," type="string" cy:type="String"/>
      <att name="NODE_LABEL_BACKGROUND_COLOR" value="#B6B6B6" type="string" cy:type="String"/>
      <att name="NODE_TRANSPARENCY" value="255" type="string" cy:type="String"/>
      <att name="NODE_CUSTOMGRAPHICS_2" value="org.cytoscape.cg.model.NullCustomGraphics,0,[ Remove Graphics ]," type="string" cy:type="String"/>
      <att name="NODE_SELECTED_PAINT" value="#FFFF00" type="string" cy:type="String"/>
      <att name="NODE_CUSTOMGRAPHICS_7" value="org.cytoscape.cg.model.NullCustomGraphics,0,[ Remove Graphics ]," type="string" cy:type="String"/>
      <att name="NODE_CUSTOMGRAPHICS_6" value="org.cytoscape.cg.model.NullCustomGraphics,0,[ Remove Graphics ]," type="string" cy:type="String"/>
      <att name="NODE_CUSTOMGRAPHICS_SIZE_1" value="35.0" type="string" cy:type="String"/>
      <att name="NODE_CUSTOMGRAPHICS_1" value="org.cytoscape.cg.model.NullCustomGraphics,0,[ Remove Graphics ]," type="string" cy:type="String"/>
      <att name="NODE_CUSTOMGRAPHICS_POSITION_8" value="C,C,c,0.00,0.00" type="string" cy:type="String"/>
      <att name="NODE_SELECTED" value="false" type="string" cy:type="String"/>
      <att name="NODE_CUSTOMGRAPHICS_SIZE_9" value="35.0" type="string" cy:type="String"/>
    </graphics>
  </node>
  <node id="1501" label="zzzzz98">
    <att name="shared name" value="zzzzz98" type="string" cy:type="String"/>
    <att name="name" value="zzzzz98" type="string" cy:type="String"/>
    <att name="selected" value="0" type="boolean" cy:type="Boolean"/>
    <att name="__mclCluster" type="integer" cy:type="Integer"/>
    <att name="Sequence Source" value="USER" type="string" cy:type="String"/>
    <att name="Sequence Length" value="19" type="integer" cy:type="Integer"/>
    <att name="Sequence" value="MRKFKPEKSLKAYAWYIWW" type="string" cy:type="String"/>
    <att name="Description" type="list" cy:type="List" cy:elementType="String">
      <att name="Description" value="1223261780 &lt;unknown description&gt;" type="string" cy:type="String"/>
    </att>
    <att name="Precursor sequence" value="AWYIWW" type="string" cy:type="String"/>
    <att name="Precursor Length" value="6" type="integer" cy:type="Integer"/>
    <att name="Differences to AWYIWY" value="1" type="integer" cy:type="Integer"/>
    <att name="Species" value="1223261780" type="integer" cy:type="Long"/>
    <att name="Protein Reference" value="WP_091293054.1" type="string" cy:type="String"/>
    <att name="Definition" value="Amycolatopsis xylanica strain CPCC 202699, whole genome shotgun sequence" type="string" cy:type="String"/>
    <att name="gb_whole_genome_accession" value="1223261780" type="integer" cy:type="Long"/>
    <att name="gb_whole_genome_position" value="778011..785570" type="string" cy:type="String"/>
    <att name="p450 count" value="0" type="integer" cy:type="Integer"/>
    <att name="p450 position" value="" type="string" cy:type="String"/>
    <att name="seqencednafragment" value="TCATGAGGTGCCTCCGCAGGGGGTTCCGGCGAGCGCGCAGTTGGACGGCAGGCCGCGCCCGGCGGCGTTGAAGCCGAACGTGGTGGTGCCACCGGGTTTGATCTTGCCGTTGGTCGAGGTGTTCGTGAACTTGTAGTGCTGCCCGGTCTTGGTCAGCACCGAGCTCCACGAGTTGCTGACCGTGGTGCCCGAAGGCAGGTCGAACTCGACCGCCCAGGACGTGGTCGCGGTGGCGCAGGTGTTGGCGATGGTGAAGGAGCCGCCGTACCCGCTGTCCCACACCGACTTCTGGGTGAACGTCGCCTTCACACAGCCCGATGGCGGCTGGCTGGTCGTCGTGGTCGGACTCGTCGGGGTCGTGGGTGTCGTGGTGGTGCTCGTCGGGGTTGTCGTGGTGCTGGTCGGGGTCGTGCTGGTCGGTGGCTGGGTGCCGTCGACAGACTTCAGGAACAGCGAGGCCGCCGCGTCGGTCTTGGTGGCGTCGACGCCGTGGCCGCCGGTGTAGTCCTTCTGCTCGTTCTTCGCCCAGTCGGCGATCGGGGTGCCGCCGATGTCGAGGTGCTTGAACGCGGCGCCGTCCCAGCCGAACTGGTACACGCGGTGGTGATCGGCGTAGAAGTCGCCGAACGCGCCGCCCTCGGCGAGCTGCTTGGTCATGGTGTTGTTGAAGAAGACGTTGCGCGGGCCGGACGACCCCGACCACTTGATCGCCTTCTGCCCGGCGGCCCACCAGATCGGGAACCAGTTGGAGTCGTCGGGCCCGCCGCCGCCCTCTTCACCGCAGTTCGCCCGGCAGTTGCCGGACCGGTGCGCGTAGGGGACCTTGACGGTGTTGAGCTCGAACAGGTTGTTGCGTTCGTAGCCGCCGTGCAGGTTGAGGTCGGAGTCGAAGGAGTTGCCGATCACCACGTTGCCCGAGGCGCCCCACTGGAAGGTGAAGTGCCGCAACAGGGTCGAGGTGTTGCCCGCGTAGAGCGAGTCCCACACCCGCGAGCCGCGGAAGTAGCCGTTGCCGCCCTTGCCCTTGTTCCACGAACCGTTGAGCTCGTTGTTCACGATCTGCAGGTTCTTGGCCTCTTCGGTGACGATCGGGTGCGAGCCGGTCATGTCCGTGCGTACGCCGCGGACCCAGGAATTGGCCGCCCACTTGAACACGATGCCGTGCATCTCGGCGGCGGGCGCCATGTTGCCGTAGTTGTGCGTGGCCTCGGCGGGGTCCAGGCCCGGCATCTCCTGGGTGAAGCCGAGATCCTCGAAGCCGACGCCGAGCACCGGGTCGACCAGCGGGGCGGCCTTGGAGTCGTAGGCAGCGCCGTCGATCGGGGCCGAACCGTCCGAAATGGACGTCACGGGGACGTCGTACTCCAGCGGCTTGTCCAAGGTGATCGTGCGCGCCGAGGTGTCGAGCGCGGCGATGGTGAAGATCTGCTGGCGCATGTGCATGTTCAGCAGCGGATACGCCGTTCCGGTCGCGTTCTGCTGCTGGTAGAACTTGGTGCTGTTGGCCGCGCGGATGTTCACCAGGTTGCCCGCGGCGAGGTTGGTCAGCGCGCCGCTGCTCGCCAGATAGACGACCTTGTCGCCGGTCTTGGCGGCGTAGGCGGTGTCACCCGGCTTGCCGCGCAGCTTGAGGCCCGCCTTCCAGTGCACGTTGACCGTGCCCTCGAAGATGTCCTTGCGGTTGGCGGGCGCCGCGGCGTAGTCGCTCGCGTAGGACGGGTCGACGCCCCGTGACTGCACCCGGAACAGGCCGCGGCCCGGCCACAGCCAGCCGCCCTTGCCGGCGCCCGAGGTCATCCCGTCCTCGTCCCAGTCGGACCCGTCGGGGGTGAGCGCGTCGTAGAGCGTGTTCGCGTCGGGCTTGTAGACGAACTTGGTCGCGTCCTTGCCCGCGCCGCGCAGGATCAGATAGTCGGCGTCCACATGCAACTCGTGGGACACGTCCAGCCTGCCGGCCGGGAAGTTGATCAGGCTGAGCTTCGAGTAGCTCGCGCTGGGGGAGCAGGCCGACTTGATCGCGTCGATCGCGGCCTGGATGCCGTTGGTGTCGTCGACACCGTCATCTGGTCTGACGTTGTACTGGCCCGCCAGCTCGGCCGGGGTGATCTGACAGGCAGCGCTGGGGTTGACCTCGTTGGCGCCGGGTAGCGCGGAACCCCCGCGGAAACCGGCTTTACTCCAGTCGTAGAGCCCGGCGACCGGCGCGCGGCGATTGGCGGAACCGAGGTCCAGGCCGGTGAGCGCGCCTGGTCCTGGCGCCGCCTCGGCTGGTTCCTTGACCACTTCGACGGCGGCCACCGCGGCCAGAATCGTGAGCGATACCAACAAAAGGGCATGACGAGGGGTTTTCCGGGACACCCGAAACCTCCGGTACAGCAATGGCGGAAAGGTGTTGCGGCGTGTACACCTGGACCCTGTCTTTATAGGTCACCATGCTGGCGTGCGTCAACGAATGTGAATGGCGTCCATATATGTGAACAAACCTAGGCGGGATTACGCCTCGGTTTGAGCCGTCCGCCCGGCAACTTCGGGGCGGGCAAACGATCACCCGGATAGCCGTCGACACGGCCGAAACGAGCTGACCCGGCTTCCCATTCCTCGCGGAACCGCGCGATCTCGTCATGATCGCGGCCGACGAAGTTCCACCACATGACCAGCTCTTCGGCGAACGGCTCACCGCCGAGCACGATCACCCGGCTCGTTTCGTCGCCAGGATTGGCAAGGTAAAGGGAATTCGCCCCGATGCCCGCGTAGCCGAGTTCGGCGTGCGCGAGCGGTGTGCCTTCGAGTTCGACGGCGCCGGCGTCAACGAGAACACCGTGTTCGAACGCCGGGTCGACCTCGAGCGCCAGCTTCGCGCCTGGCTCCAGCACGAGTTCCGCGCCCAGCAACGGCGTGAAGGTCGGCACGGGAGAAGTGGCCCCGGCAAGCGATCCGAGAAAAACGCGCGCGGTCGCCCCCGCCAACTCGACCGGTTCAGGGACGAAATGCTGAAAGTCGCGAGGCGCGTCCCGGTGCGCGTCCGGCAGCGCGACCCACAGTTGCACGCCGTGCAACGTCGTGCTCGCGTCGGTCGACACCTCGGAGTGGCAGATCCCGTGCCCGCCGGTCATCAGGTTCAGCTCACCCGGCCGCACCATCGCGTGCACACCCAGGCTGTCGCGATGCTCGATCTCGCCGGTGAACAGCCAGCTCACCGTCTGCAACCCGGTATGCGGATGCGGCGCGACATCCATCCGCGCGTCCTCGGGCCCGTAATGGTCGGCGAAGCACCACGCGCCGATGAGCGACCGGTCGCGCTGCGGCAGCGTCCGCCGGACCTGCATCGCCCGCGGGCCCCCGAGCGGCACGTCGCGCGGGGTGAGCACCTCGACGGCCCGCCCCGGCTCGCTGCGGCAGGTCAACTCGGCGGGGCTGGTTTCGACGTTGCTCACCCGCCGATCATAAGGCCCTACCTGGTCACTTTCACTTTGGTGACACCGAACAGCCCCGCGAGCGGGACCTTCGCTTCGGCTTGCGCCGGGTCGACGCGGTAGCCGCCCTCGCGGACCAGGTCGAGCAGGCGCTCGGCCAGCGGCAGCACCATGTGGCGGCCCCAGCAGCGTTCGCTGAGGTGGCCGAACGGCAAGTAGCCGAGCTGGTGGTCGGGGTCGAGCGTGGCCCAGCGCTCCGGCCGGAACTCGTCGGGGTCGTCCCAGAGCGCGGGGTCGCGGTGGCTGAGCAACGGGAACATCAGGACGTCGTCCTTCGGCCCGATCCGGGCGTCGAGCGCGGGGAATTCCGGTGACGCGACCCGCAGCAGGTTCCACGAGACGGGCAGCAGCCGCAGCGTCTCGTGGATGATGTCGCGGTTCGACCACTGGTCGTCGAAGGGGGCGCCGAGCCAGATCGCGCTCGCGACCAGCTGCGAAACCGTGAAGCACACGGGAGCGGAAGCGCGCCGATAGAGCCCCATGGCGCGAAACTTGGCGTGGTAGCCCCGCGCCTCGGCGGCGATCTTCCCCAGGTTCGAGATCGGCGCGTCCGGCGAGGGCCATCCGGGCAGTGCCGAGCCCGCGGTCACGACGGCCCTGGTCAGCGCGGTGGTCCATTCCAGCCGCCGATCCATCAGCGCGAGCAGTCGCATCGGATCGCCGGGAAAGATGAGATCACGTAAATAGACATGTCCGACATGCGGCCATTCCCCGGACAGGTCGACCGGCCGTTCGTCGGTTTTCTTCAAGGCGATCCGCACATCCTGCCCGACCGCCCGCATGAGCCCGGTCGATTCCGGCCGGCTGATCGATTTGCCCTGCAGCGGCTTGAACGTCGGCCGCTCGAAATCATTGGCAGGCCTGCTGGCCATGATCGCGTCGATCAGGTGCGGATCGCCGATCCCCACCGTGTCGTGATCCAGCCGGAAAAGACCATCGCCGCGATGTTTTCGCAGCAATTCGTCAATTCTCGGTGCGAAGACGATGGTGCGGGCGATGCCGCCCGTGGTGGAAACCTGCATTTCAGGGCACTCCCAGCCGTGACCGGACCCCAGGTCGGCGGCGGCCTCGCGGGAGGTCGCCGCCGACCTGGGGTTTCTTAAGGAATTACCAGGTCAGCGCCTGTTCACCACCAGATGTACCAAGCGTAGGCCTTGAGGCTCTTCTCGGGCTTGAACTTCCGCATGAGTGCCTTCATAGCAATACCTCCGGGTGTATCTGGATGTTTTTCAAGGTCAGGCGACTCCGGGACGGTGGATCACACCAATGCGAGTGAAGCAATTGCATTCCCCCCGAATTTGCGCCTTGAAAAAAGTCAATCCCAGCCCGAGTTGAACGTCAATGTGACGTAGCTCACTTATCAATAAAATAGATTCCATGTATTTGGCGAACTCACCCGATGTTCCGCTGAAAGAGATTGCTGACAACTTCCTGACATATTCCTTACTGAATTTCCACCGGGTGATGATTTGTCAAGATGCTTGCGCGAGTGGTACCTCTGCTCCGTTAGATGCAGCGGAGTTCCCACTCGCGCGGGCACGGTCTCCTGATTCGAGCTGCGTTATTCGACCTGCCCGTCGCGCTCCGACGTCCGTTACGGGTGGTCGTGAGTGTTCCGGCCGGTTCTAACCGGCCTAAACACTCACGACCCCAACGGCTAGGCGGGTACGGGCTCGGGGGTGACCGGGGTCCGGTTGAGCAGCACCCGGAACTGGGCGATCACCACGAGCCCGGCCACGCCGTACAGGAGCGCGATGCCCCACGGCGGGACCAGGGCGCCCAGGGTGATGCAGCCGGCCGCGAGCATCTGGGCGACCCGGATGTTCAGGTTGTACACCGCCATATAGCGGGTACGGGCCTGGTCCGGGACCATGTTCGCCAGCATCGCCTGCTTGACCGGGACGTTCATCAGCTCGCCGACCGTGAACACCGCGCCCGCGATCAGCAGCACCCAGCCCGTGTTCGACACCGCCAGCACCATGTACCCGGCCGTGAACAGCCCGACGCCCGCGAACAGCCGGAACCTGTCCGAGAGCCGCCGGAACAGCAGGTGCGAGAACAGCGCGAGCACCACGACCAAGGCCGTGTTCTCCGCGCGCAGGACGCCCAAGATCTCGACGCCATTGGGCATGTCGTGCGCCAGCCGGACACCGACGTAGTTGACCAGCTGGAACTCGATCGCCATGATCAGCGTCGCCGCGACCATGAACCGGATGAACATCCCGTCACGCAGCACGAGCCGATAGCCTGCCGAGAACTCACGCAGGACCGAAGCGCGCGGCGCGGCCGGGTCACCGTCCGGTTTGGACTCCGCGATGAGGAAGTACGTCACCGCGAACACGCCCGCCGTGCACGCGGCCGCGCCGCCGAGCAGCAGCGTGAAGTGTCCATTGTAGAGGAATCCGCCGAGCAGGCCGCCGATGGCGAGCGCGAGGTTCGTCGCCCAGTAGTTCATCGTGTAGACCTGCTTGCGGTCCTCCGGCGTGGTGACGTCGACGATCATCGCGTCGTTCGCGGGCAGCGCGAGGCTGGCCGCGAACTTGTTGACCAAATAGCCCGCGTACACCAGCAGGGTCACGTTCGACGCGTCGGCGACGGCCATCACCGCGAAGCTGGCGAAGCCGCCGAATTCGGCCAGCAGCAAGGTGTTGCGGCGGCCACGGGTGTCGGAGATGTGGCCGCCGACGAGCATGCCGATCACGCCGAGCGAGACGACCGCGAACATCAGCACGCCCGCCACCGCGATGCCGAAGCGGAACGCCAGATAGATCGCCATGAACGAGGTGATCATCGAGTCGAGCAGCCGGTTGACGAACCCGACGCCGATGCGGATCCGCAACGTCGGATGCAGGCTCAGGAAGTTCATTCCGTCACCACCGTCACGAGTGACTTGATCAGTTCGAGTCGCGTCTCGGTCTCGGCTTCGTCCTTTCCGGACAACGTGACGTAGCCGTGGCGCGTCTTCGAGTCGACCGTCTCCGGGATGACGTCGCCCGGCGAGAACGGGAAGCTCAGTTCGGCCACGAAATCCAGGTCGCGGACCGCGTCGAGACCGTCGACCGACCGCAGAACGCCGGGCTTGAAGGAGAAGTAGTGCACGCGGGCCACGTCCGACCGGGTCTTCGGGTCCAGTGCCTCGCCCTTCAACGCCCTGAAGATGGCGCGCTCGATGTCGAAGCCGGTGGCCATCTCCACGAGCTGGGGAATGCGGTCACCGCCGAGCCGCGCCTGCGATTCGACGATTTTCGGGCCGCGCTTGGTCCAGATGACCTCGGTGTGGGCGGGGCCGTTCTGGTAGCCGGTGACGCGCAGCAGGTGCCTGGTCAGCGTGGCGATCGCCTTGGTCTGGGACGACTCGGCGACCGGGTGGACGTGACCAGCCTCGACCACCGACGGCGGCGGGCCGAGTATCTTGCGGGTGATGCCGATGATGTGGTGCTCACCGCGCACCGAGATGCTCTCGACGCTGAACTCGGGTCCGTCGAGGAACTCCTCGATCAGCACCGGGCCGGTGTAGTCGTAGGACTCCAGCAGCCTGCCCCAGTCCGCGAGCTGCGCGCGGTCGGTCAGCTTGAGCACGCCCCGGCTGCCCGCCAGGTCCGTCGGCTTGACGATGGCGGGCAGGCGGAAGTCGCCGATCATCGACTCGACGTCCTGCCAGCGCTGGGCGTAGGCGTACTGGACGCTGGAAAGTCCATGCGCGGTAAGGAGTTTCCGCATCTCGGCCTTGTCGTTGAGCAGGCGGATCGAGCGCGGCGGGTTGACCGCCTTGCCCAGCTCGTCCGCGATCTCGTACGCGGCGAGCATGCTGGTCTCCTGGCCGACGTGGTAGATCTGCTGGGCGCCGGAGTTCGCCGCGGCCTTCTCGATGGTCTCGGCGAACTCCTCCGCGTCCGTGAAGTCGGCGAGGATGAAGTCTTCGGCGAGGCCTTCGACTTCTTTGAGGTAGGCGGGGAAACCGGCAGGCCCGGTCGGCATGACCGAGGCCAGCGAGGGGTCCCAGATGGCACTGACGGCGAACCCCTCTTGCGTGGCCTTCTTCACGAAAGCCTTGTAGGGCATCACCATCACAAGTGGGGTGACCAT" type="string" cy:type="String"/>
    <att name="openreadingframes" value=", ATGCGGAAGTTCAAGCCCGAGAAGAGCCTCAAGGCCTACGCTTGGTACATCTGGTGGTGA, 782610, 782670(-)" type="string" cy:type="String"/>
    <att name="coreproteins" value=", AWYIWW*, 782610, 782670(-)" type="string" cy:type="String"/>
    <att name="Phylum" value="Actinomycetota" type="string" cy:type="String"/>
    <graphics h="35.0" fill="#808DB8" w="35.0" type="TRIANGLE" x="-617.9042582225641" z="0.0" y="1788.4035295786314" outline="#D73027" width="0.0">
      <att name="NODE_BORDER_TRANSPARENCY" value="255" type="string" cy:type="String"/>
      <att name="NODE_CUSTOMGRAPHICS_SIZE_7" value="35.0" type="string" cy:type="String"/>
      <att name="NODE_TOOLTIP" value="AWYIWW" type="string" cy:type="String"/>
      <att name="NODE_NESTED_NETWORK_IMAGE_VISIBLE" value="true" type="string" cy:type="String"/>
      <att name="NODE_CUSTOMGRAPHICS_SIZE_6" value="35.0" type="string" cy:type="String"/>
      <att name="NODE_CUSTOMGRAPHICS_9" value="org.cytoscape.cg.model.NullCustomGraphics,0,[ Remove Graphics ]," type="string" cy:type="String"/>
      <att name="NODE_VISIBLE" value="true" type="string" cy:type="String"/>
      <att name="COMPOUND_NODE_SHAPE" value="ROUND_RECTANGLE" type="string" cy:type="String"/>
      <att name="NODE_LABEL_FONT_FACE" value="SansSerif.plain,plain,12" type="string" cy:type="String"/>
      <att name="NODE_CUSTOMGRAPHICS_5" value="org.cytoscape.cg.model.NullCustomGraphics,0,[ Remove Graphics ]," type="string" cy:type="String"/>
      <att name="NODE_CUSTOMGRAPHICS_SIZE_5" value="35.0" type="string" cy:type="String"/>
      <att name="NODE_LABEL_TRANSPARENCY" value="255" type="string" cy:type="String"/>
      <att name="NODE_LABEL_ROTATION" value="0.0" type="string" cy:type="String"/>
      <att name="NODE_CUSTOMGRAPHICS_8" value="org.cytoscape.cg.model.NullCustomGraphics,0,[ Remove Graphics ]," type="string" cy:type="String"/>
      <att name="NODE_LABEL" value="" type="string" cy:type="String"/>
      <att name="NODE_CUSTOMGRAPHICS_POSITION_2" value="C,C,c,0.00,0.00" type="string" cy:type="String"/>
      <att name="NODE_CUSTOMGRAPHICS_POSITION_4" value="C,C,c,0.00,0.00" type="string" cy:type="String"/>
      <att name="NODE_CUSTOMGRAPHICS_POSITION_6" value="C,C,c,0.00,0.00" type="string" cy:type="String"/>
      <att name="NODE_CUSTOMGRAPHICS_SIZE_2" value="35.0" type="string" cy:type="String"/>
      <att name="NODE_CUSTOMGRAPHICS_4" value="org.cytoscape.cg.model.NullCustomGraphics,0,[ Remove Graphics ]," type="string" cy:type="String"/>
      <att name="NODE_CUSTOMGRAPHICS_POSITION_7" value="C,C,c,0.00,0.00" type="string" cy:type="String"/>
      <att name="NODE_CUSTOMGRAPHICS_POSITION_9" value="C,C,c,0.00,0.00" type="string" cy:type="String"/>
      <att name="NODE_LABEL_WIDTH" value="200.0" type="string" cy:type="String"/>
      <att name="COMPOUND_NODE_PADDING" value="10.0" type="string" cy:type="String"/>
      <att name="NODE_BORDER_STROKE" value="SOLID" type="string" cy:type="String"/>
      <att name="NODE_DEPTH" value="0.0" type="string" cy:type="String"/>
      <att name="NODE_CUSTOMGRAPHICS_SIZE_4" value="35.0" type="string" cy:type="String"/>
      <att name="NODE_LABEL_BACKGROUND_SHAPE" value="NONE" type="string" cy:type="String"/>
      <att name="NODE_CUSTOMGRAPHICS_SIZE_8" value="35.0" type="string" cy:type="String"/>
      <att name="NODE_CUSTOMGRAPHICS_POSITION_5" value="C,C,c,0.00,0.00" type="string" cy:type="String"/>
      <att name="NODE_CUSTOMGRAPHICS_POSITION_1" value="C,C,c,0.00,0.00" type="string" cy:type="String"/>
      <att name="NODE_LABEL_POSITION" value="C,C,c,0.00,0.00" type="string" cy:type="String"/>
      <att name="NODE_CUSTOMGRAPHICS_SIZE_3" value="35.0" type="string" cy:type="String"/>
      <att name="NODE_LABEL_FONT_SIZE" value="17" type="string" cy:type="String"/>
      <att name="NODE_LABEL_COLOR" value="#000000" type="string" cy:type="String"/>
      <att name="NODE_CUSTOMGRAPHICS_POSITION_3" value="C,C,c,0.00,0.00" type="string" cy:type="String"/>
      <att name="NODE_LABEL_BACKGROUND_TRANSPARENCY" value="255" type="string" cy:type="String"/>
      <att name="NODE_CUSTOMGRAPHICS_3" value="org.cytoscape.cg.model.NullCustomGraphics,0,[ Remove Graphics ]," type="string" cy:type="String"/>
      <att name="NODE_LABEL_BACKGROUND_COLOR" value="#B6B6B6" type="string" cy:type="String"/>
      <att name="NODE_TRANSPARENCY" value="255" type="string" cy:type="String"/>
      <att name="NODE_CUSTOMGRAPHICS_2" value="org.cytoscape.cg.model.NullCustomGraphics,0,[ Remove Graphics ]," type="string" cy:type="String"/>
      <att name="NODE_SELECTED_PAINT" value="#FFFF00" type="string" cy:type="String"/>
      <att name="NODE_CUSTOMGRAPHICS_7" value="org.cytoscape.cg.model.NullCustomGraphics,0,[ Remove Graphics ]," type="string" cy:type="String"/>
      <att name="NODE_CUSTOMGRAPHICS_6" value="org.cytoscape.cg.model.NullCustomGraphics,0,[ Remove Graphics ]," type="string" cy:type="String"/>
      <att name="NODE_CUSTOMGRAPHICS_SIZE_1" value="35.0" type="string" cy:type="String"/>
      <att name="NODE_CUSTOMGRAPHICS_1" value="org.cytoscape.cg.model.NullCustomGraphics,0,[ Remove Graphics ]," type="string" cy:type="String"/>
      <att name="NODE_CUSTOMGRAPHICS_POSITION_8" value="C,C,c,0.00,0.00" type="string" cy:type="String"/>
      <att name="NODE_SELECTED" value="false" type="string" cy:type="String"/>
      <att name="NODE_CUSTOMGRAPHICS_SIZE_9" value="35.0" type="string" cy:type="String"/>
    </graphics>
  </node>
  <node id="1499" label="zzzzz97">
    <att name="shared name" value="zzzzz97" type="string" cy:type="String"/>
    <att name="name" value="zzzzz97" type="string" cy:type="String"/>
    <att name="selected" value="0" type="boolean" cy:type="Boolean"/>
    <att name="__mclCluster" value="3" type="integer" cy:type="Integer"/>
    <att name="Sequence Source" value="USER" type="string" cy:type="String"/>
    <att name="Sequence Length" value="24" type="integer" cy:type="Integer"/>
    <att name="Sequence" value="VFAGIKNAVRREKSLKAYAWYIWY" type="string" cy:type="String"/>
    <att name="Description" type="list" cy:type="List" cy:elementType="String">
      <att name="Description" value="2046199270 &lt;unknown description&gt;" type="string" cy:type="String"/>
    </att>
    <att name="Precursor sequence" value="AWYIWY" type="string" cy:type="String"/>
    <att name="Precursor Length" value="6" type="integer" cy:type="Integer"/>
    <att name="Differences to AWYIWY" value="0" type="integer" cy:type="Integer"/>
    <att name="Species" value="2046199270" type="integer" cy:type="Long"/>
    <att name="Protein Reference" value="WP_214243450.1" type="string" cy:type="String"/>
    <att name="Definition" value="Williamsia sp. CHRR-6 contig00002, whole genome shotgun sequence" type="string" cy:type="String"/>
    <att name="gb_whole_genome_accession" value="2046199270" type="integer" cy:type="Long"/>
    <att name="gb_whole_genome_position" value="190946..198448" type="string" cy:type="String"/>
    <att name="p450 count" value="0" type="integer" cy:type="Integer"/>
    <att name="p450 position" value="" type="string" cy:type="String"/>
    <att name="seqencednafragment" value="ATGGTCCAAGACCTCTGTTGCTTTCTGCGACAACTCGGGGTGCGGATCGAGGGTGTCGGTACCACCACTCTGACGGTGCATGGGCTGGCCACGATCGATGCCGATGTCGACTACCAGCCCTCGGAGGACCCCATCGAGGCGATGAGCCTGCTGACCGCAGGCGTGGTCACCCACTCGACTCTCACCGTCACCCGAATTCCCATGGAGTTCATGGAGATCGAGCTGGCCATCCTCGAGCAGATGGGGCTGCAGATGGACGTCTCGACCGAGTATCGCTCGGCCAACGGTGTCACCCGGCTGGCCGACGTCACGGTGCACCCGGGTCCACTTGCTGCTCCGTTCGACAAGATCCACCCGATGCCGTTTCCCGGGTTGAACATAGACAACCTCCCGTTCTTTGCCCTGATCGCCGCGATTGCCCAGGGCCGCACCCTGATCCATGACTGGGTGTACGAGAATCGGGCGATCTACCTGGTGGAACTCACCCGTCTGGGTGCGGCAGTGCAGCTACTCGATCCGCATCGGGTCTCCATCGAGGGCCCCACGTCGTGGTCGCCCGCGGAGGTGATGTGTCCGCCTGCGCTACGTCCGGCCGTGGTGATCCTGCTGGCGATGTTGGCCACGAAAGGAACATCGGTGTTGCGCAACATCTATGTGATCAACCGGGGTCACCAACAGCTCGCCGAACGCCTCGGGGAGATCGGTGCCACCGTCGAGACCTTTCACGACCAGACGTGAGTCGTTTTCCGCGTCGCCACAGCGGATCTGCGCTAGTCTCCGGATTCCTACGTTGTATCGGCAAGTCGGGGGTGTCGACACGCGTGCGCCACGCGGTGGCGTCTTCGGGTGTCGTGGTCGTGCGTGTGGGGGCACCCCGGAAAGGCGCATTGCATGTCTGGTCCCTCTCGTCGGCTCCTCGTTGGAGCCATTGGTCTTCTCACCCCGCTGGTCGTCGCGGTGCTCCCGGCCCCGGCCACTGCCGCACCGGCATCCACCGAACCCGACACGATGAAGTTGGCAGGCACGTTGTCCAAGCAGAAGGTGGTGTGGGGCGAGTGTTTTGACATCCCGCCCGGAACGCCTCTGCCGCCCAGCCTGGCCAACATCAAGTGCGCCACGGTGCAGGTGCCCCGGGACTGGAAGAAGCCGACCAACGGCAAGATCTGGAACATCAAGATCTCGTACGCGTTCAACATCAGCACAGACAACCCGCGCCACAAGGGCACGATCTTCACCAACCCCGGCGGTCCGGGGAGTGGGGGAATCGACCTGCCGATCTCACTGCAGGAGGGGACCCCAGATCTCAAGCCCTACTACAACTATCTGGGCTTTGATCCGCGCGGGGTGGGGCAGTCCGATCCCGCCACGTGCCGGGTGACCACCACCGAGCCCGGCTCGTTGAAGGAGCTGTACCGGATCGTGGCACCGATCTGTGCGGCCAACGAGGACGTCAAGACCATCAACTCCCAGCAGACGGCCTACGACATGGACTTCATCCGCGGCCTGCTCAAGGAGCCGAAGATGGACTACATCGGGTACTCCTACGGGACGTGGCTGGGCACCACCTACGCAAGTCTGTTCCCCAGCAAGGTCAACCACATGTACCTCGATTCGGCGGCCGACGTGACCAAGCCGACGCTGCAGAGCACCCAGGAGTTCCAGTACCTGGCCCGCGATCGTTCGTTCGCGCTGCATCTGGCCAACTACATCTCGCGTCACGACGACCTCTACAAGCTCGGCACCATTCGCGAGGACATCGTCAAGCGGTACTTCGCCGCTACCGCCAAGCTCGATCGAGGCGTGGTGAAGACGATGTGGGCTTTCGACAACGGGCTCGCCGGGCTGGCCAACAACAAGTTCTTTCAGTCTGCGGCAAACGTTTTCACCACGTTGGTGCAGATGGGCGAGCAGCCGATTGCCGCGCCTTCGGCCACCGGGGGGACCGCTGCGGCGCTGATCAGTTCCTTGGATGCGGTGAAGGTCGACCCCGACGCACCGGCGGTGGCCAAGGAAACCGCCGCCACGGTGAGTGCGGCCGCGGCACCATTGGTGGGGCAGAATCCCGACGAGCCGCAGACATTCGACTTCACCGATTCGCAGAACTTCATCCGCTGCGGAGACGGGCAATGGACCCAGGGCACCGCCTACTACGAGTCGCTGGCCGCCCGGCTGACGACCACCGCCCCCTTCGACACCCAGGTCGACCTGGTGGAGAATCCGCCGTTCTGTGCGTTCTTCCCCACTTCGAACCTCAATCCTGTTGCCCCGAAGAACTTTCCCAAGGTGCTCTTCGGGCAGTCGGAGTTCGATGCGCAGGTGGGTTACGAGTCGGGTCTGGCCAGTGTCAAGGGCCTACCGGGCGCAAAACTCCTCGCCATCGACAACGAGGGCACGCATGGGTTGTTCCCTTATGGAACCGAGTGTTTCGACCGTCCGATCATCGACTTCTTCCTCACCGGCAAGCTGCCGAGCAAGAAGGTGACGGTGTGTCAGGCCAAGCCACTGCCGGGCGAGACCACCACCTACGAATCGGGTAACCAGCTCGATGCGCGGGGACGGGGCTCGGTGACCCTGATCCCGCGTACCCCGCGGCAAGAGCGGGCGGTGGCCGACCTGCACAAGCAGCTCGATCGGGTCACCTTCGACAACACCGTGGCACCGCAGCTTCGGGAGTTGTACGGCGACAGGGGCGTCGAGATCGCGCGCAAGAACGCCGGGTAGCCGGTGACGACGACACCCGGCCGATCACCCGAGCCCTGGGGCAACCCCCGGGCCGGGCACACCACCCAGCGGATCGGTCGGGTGTTCGTTCTTCTTCGACGACCGGAAGGTCAGGTTCGGGTCACCTCGACCCGGGTGACGCCGAGCATCCCGGCGAGCGGCACGGAAGCGCTGTGCTGTTCCTCGGCAATGCGCAGACCTTGTTCACGCACCACGTCGAGGATGCGGGAAGCCAAGGGCAACACCATGTGTCGACCCCAGCATCGTTCTGAGAGGTGCCCGAAGGGCAGATAGCCCGGATGTGTGTCGACGTCGAGATCGTTCCAGCGTTGCGGCTGCCACTGGTCGGGATCGGCGAAGTTCTGGCTGCTGCGATGGCTGAGGAACGGCAGCAGCAAGACGTCGTCGTCAGATCTGATGCTGGGATCGACGGCGGTGAACCCGGCTGAGGCCAGTCGCAGGATGTTCCATGAAACCGGGAGCAGCCGTAGGGATTCGGCGATGATGTGCGAGTTCGGCACCGAGTCGTCGAACGGCGATCCCAACCACACGGCGTTGGTGACCACGGCGGCCACAGTGAAACAGACCGGTGCGGCCAGGCGACGGTAGAGGCCTAGCGCGTGGCGTCGCCCCGCATACGTGGAGCCGTGGGTGGAGACGGCTGTGGCCAGCGCGGACAGTTCGCGGTCACCGCTGGGCAGCCGCGGTGTGGCCGCGGCCGCGATGGTCAGCCAGGTGAGCACCGGTGTGCGTTCGAGCTCGCGGTTGACCATCACGGTCATCCGCTGCGGGTCGTGGCCGAACACGGTGTTGCGGAGGTGCTCGTGCACGACGTCTGGCCAGCGGCCGGTGAGATCGACCCCGTCGATCGGGGTGTCGAGCGCGGCACGAACGTCTTTGCCCACCTCCCGCATGAGGAAAGTGGCTTCGTGCCGAGGGATGGATCGGCCGCGCAGCGGTCGAAAGGTGGGCCGCTCGATGTCGGTGGCCGTGCGCGAGGTGAGGATGGCGTCCATCAGCGTCGGATCGGTGACACCGACCGTCGCCGGTTCCAAGCGGAACACCGGGTCGTCACGGTGGTCGGCGAGGAGTCGTCGGAGGCGAGCAGGCAGTTGTGTCGTTCGCGCGCGGTGGACACCGGTCATGTCCGACATGCGATCTCCTGCACTGTGCGTGTTCGGGTCAGATGCGCCGGTGGCGCTGAGGGTTGTTCTACCGAAACACCCTTGGCCCCAAATGGTGGGGCCAAGGGTGCACGCGGTCAGTACCAGATGTACCAGGCGTAGGCCTTCAGGCTCTTCTCGCGACGAACGGCGTTCTTGATGCCGGCAAACACCTTCATGGGAACTCCTCAATCTCTGTCGAGTGGCCGAACCCGGTTGTCGTGAGGGGACTTACGTGTGGGGGGTAGGCAACCGGGGCCGTGTCGCCACTGTTCACCGGGGGGCGAACAGGTTGTACTTTAGTACCGCTAAGAACCTGGCGCGACCGGAAACATGATTGTGGCCGAACAGATCTGGATGATCTGCGTGGTTTGTCTGATCTGATCGAATTGCCCTGGTGCGCAACGCACGAGCGCGGCCGACCGCGTAATGCAGGTCGGTCGCGGTCAGCAGCTCGTGGCCGGGCTGGTCAGGCCGAGCATCGAGTACTTGCCCTGGTAGCTCGGCGAGGGTGAGGTATGGAAGAACCACGGCACATAGACCTCGTCCTCGAGCTTCCAGGTGGTGGAACCGACGACCTGGGTGTAGGTCGAGGTGTACACCGGGTCGCCCACCTCGAGGTTGGTCAGGCACCCGTATCCGGCCACTGAACTACCCGGCACCACGTTGTATTGGGTGCCGCCGACGAACGGGTCCATCGCCCACTCGGCGACCTCGTGCGAAAACGCCTGCAGGTTGGTGTTGTTGGCTTCGATGTTGGCGTAGCCGAACGTGTAGTTGCCGCGCTGATCGTGGTACCCGCCGAAACCGCTTCCCTGGAAGGTGCCGTCGTCGCCGTAGACGTTCGGCGCGACGAACATCGTCAGCCCGGTGGCCGAGTAGGCCCCGCTGATGCCGTTGGTGGTGACGGCATTTTGGATGGTGGTGTCGAGGACCCCGTACTCGCTGCCGACAGTGCTCCACTGCCCGTAGGGAACCGTCACCGTCACAGGCGCTTTCACCACCGGGTTGAGCAGCAGGTGATAGTTCGAGCCCACCTTGCCCGCGTTGGCCCGGACGTAGGCGTCGAGGTACTGGGTGACCTCGCCGGCGGGCTTGGTGGCGGTGTTGGTGAACATGGGGCTGCCCGCGGTTGCGGTGGCTGCTGCGCTGGCGTTGATGGTGGTCGACGTGCCGTTGGCGTTCTGCAGCACGAAGTTCATCGGCACCAGGTTGACGGTGATGGTGGTGGTGGCGTTGGCGGAGGGGCTACCGCCGACAAAGCGTGCGGGGTAGGACTTTCCGGTGTTGGCGTCGATGTTGGTCGTCGAGTAGGACGCCACGGTGGAGGTGAGCGCAGCCGGGGCCGATCGGGCTGACTTGCGCGACTGGATCTTCTGCGTGCCGTCGATCAGATGAAGCTTGATGTGTTTTGCGTCGGTGGGACCGGCGGTGGGGCCGGTGCTGCCCTCGGGCGGGGCGGCAGCCGCCATCCCGGACCCGATGACGCTCAGTACGGCACCGACGGCAGCGGCGATGCTCAGGACGCGAACACTGGTGGACCTGTTGGTCATGTAGGACGAACCTCTCGTGAAGGGATGTTTGCCGTAAGTAACGGCTTGGGAAGCCTATGCAGATGAACGCATTCGTGAATGTCTGAGAGAATTAACACTCCCGAAATACTTTAGGGAGGCAAACTACTCAAAGACGACAAGAACTACGCAGTTCGGACAGGTTCGGGTCATTGTGGGCGCAAGGCGGCTCGACCGGCGGCGGCTGAGGTGGGTCGTGGTGTCCGGATGGTCCGGTACGAGCCAATTCCCATGTGCGACAGAGTCGGAAGCGTCATGATCGGCGACCGATTCGATCGGCGGTGGACCCCGATCCTGGGTAGCTTGAGCTCCCATGCGCATGGTCGGTCGTATCTTGGTCCCCGCTCGACTCCGGTTGCGGCGCTCCGGCTCGGGTCTGGTGGCGATGTCGGCGCTCGCGGTGCTGCTCGCCAGTGGGGCGGTGGGGTGGGCTCCCGCCGCGATCGCCGACCCTGCTCCGGCGCCGTCGGGCTACATCGAGAGCGGCAGTGACGATCCCGTCACGCCCGCACCCGATACCACGCGTCCAACGAGTGCATCGTGCTCAGTCACGTTGGCGCACAACTTCTTGTCCAACGCGCCCGACGGCAGCAACCAGCGGTACCGCGGGACCTTCACGCCGCCTGCCGCATGCCCGGGCCCATGGGCCAAGGTGATCCTCGACAGTTCCACGACGGTCTCGGGTCGCCAGTTCGACCGGGTGGGTGACCTGAAGGTGGCAGGTGTGACCATTTGGTTCGGCACCACCCAGGAGCCCGCAGGCGCGGTACCGACCACCTTCCGTTTCAGCAAAGACGTCACCCGCTACTCGGCGTTGTTCCGATCGGCGCAGTCCTACGAGGGTGGGATCGAAAACTACACCACCGACGTCTACACCGGAAACTATTCGCAGACAGTCACTCTCACGTTCTTCCGGGCCGATGCCGCGAACCCGGCACCGTCGGTTCCCGACGTCGTGAAACCGTTGACCTTTGCCGATCTGACGCCTGCGGCATCGTCGGCGACCGCGTCGGTGGCCCTGCCCCGCAACCTCACCTCGGCGTCGGTAGAGACAACGCTGAAGGGCAATGGCTGCGATGAACAGTGGTTCAGCGCGGTGCCCGACGCGGTGGTCTCGGCGTTCCCCAAGGCTGGTCTCTGTGGTGCCACGTCGTATCGGGAGGCGATCCTGTCGATCGACAACACCCCGGCGGCAGCGGTGAACACGTTCCCGCACATCTACTCTGGCGGAATCGTTCCCACCCTGTGGCGACCGGTGCTCGCCATCAACACCCTGGATCTGCGGCCGGAGACCGTCGACATCACACCGTTCGTCGGCCGGCTGGTCGACGGCGCGCAACACACTGTGTCGGTGCGACTTCCACAACTCAACGATCGATGGCAGGTGGTGGCGACGCTGTTCGGAACCGTCGATGCCTCATCGACCCAGACGTCGGGATCGCTGGTGTCGAGTTCGGTGCCTGATGCCGCCCCGCGTGTGACGACGCGACCGGCGGCCGGTGCAGCGGTGAGATATCAAGTGGCCGTTGGGCGTAACTGGCAGACCGTCGGCTGGGTGCGGTCCTCGGCAGGAACCGTCTACACCACCGTCGCTGAGTCCCGGGATTGGCGGCAGGTCGGCACCATCTCGGGCAACGGTGCCAGCCAACAACTCGAACAGCGTGACGTGACCCGTTACCGGTCGCGCTCGACCAGCGGCGCGCGGGTGGTGGCCGAGCAGACCCTGCGGGAAACCTATCCGCTGACGGTGGATGTGAACACCGCCGACTACACCGATGACCAGAACTTCTCGCTGACCGCGACCGTGTCGATGGGCCTGGACTACGCAAGCGACGCGGTGACGCTCGGCGGTCCGCGGGCACGCAGAGCGGGCGAGCTGACCCTCGACTCGCGCGGGGTGTTGGCCCGCGCGGCGGGCAAGACCAGCGCCTCGGACGGGTCGTCGAGGACAACCTGGCGCGGAGTCGACGACCGCGGCCGATACAGCGCTCGCACCATCACCACCGAGCATGGGCGGGTGCTCACCGACACGGCCACACCGCGCTGA" type="string" cy:type="String"/>
    <att name="openreadingframes" value=", GTGTTTGCCGGCATCAAGAACGCCGTTCGTCGCGAGAAGAGCCTGAAGGCCTACGCCTGGTACATCTGGTACTGA, 194928, 195003(-)" type="string" cy:type="String"/>
    <att name="coreproteins" value=", AWYIWY*, 194928, 195003(-)" type="string" cy:type="String"/>
    <att name="Phylum" value="Actinomycetota" type="string" cy:type="String"/>
    <graphics h="35.0" fill="#6982B5" w="35.0" type="TRIANGLE" x="-2269.2002151643082" z="0.0" y="-961.6116450973258" outline="#D73027" width="0.0">
      <att name="NODE_BORDER_TRANSPARENCY" value="255" type="string" cy:type="String"/>
      <att name="NODE_CUSTOMGRAPHICS_SIZE_7" value="35.0" type="string" cy:type="String"/>
      <att name="NODE_TOOLTIP" value="AWYIWY" type="string" cy:type="String"/>
      <att name="NODE_NESTED_NETWORK_IMAGE_VISIBLE" value="true" type="string" cy:type="String"/>
      <att name="NODE_CUSTOMGRAPHICS_SIZE_6" value="35.0" type="string" cy:type="String"/>
      <att name="NODE_CUSTOMGRAPHICS_9" value="org.cytoscape.cg.model.NullCustomGraphics,0,[ Remove Graphics ]," type="string" cy:type="String"/>
      <att name="NODE_VISIBLE" value="true" type="string" cy:type="String"/>
      <att name="COMPOUND_NODE_SHAPE" value="ROUND_RECTANGLE" type="string" cy:type="String"/>
      <att name="NODE_LABEL_FONT_FACE" value="SansSerif.plain,plain,12" type="string" cy:type="String"/>
      <att name="NODE_CUSTOMGRAPHICS_5" value="org.cytoscape.cg.model.NullCustomGraphics,0,[ Remove Graphics ]," type="string" cy:type="String"/>
      <att name="NODE_CUSTOMGRAPHICS_SIZE_5" value="35.0" type="string" cy:type="String"/>
      <att name="NODE_LABEL_TRANSPARENCY" value="255" type="string" cy:type="String"/>
      <att name="NODE_LABEL_ROTATION" value="0.0" type="string" cy:type="String"/>
      <att name="NODE_CUSTOMGRAPHICS_8" value="org.cytoscape.cg.model.NullCustomGraphics,0,[ Remove Graphics ]," type="string" cy:type="String"/>
      <att name="NODE_LABEL" value="" type="string" cy:type="String"/>
      <att name="NODE_CUSTOMGRAPHICS_POSITION_2" value="C,C,c,0.00,0.00" type="string" cy:type="String"/>
      <att name="NODE_CUSTOMGRAPHICS_POSITION_4" value="C,C,c,0.00,0.00" type="string" cy:type="String"/>
      <att name="NODE_CUSTOMGRAPHICS_POSITION_6" value="C,C,c,0.00,0.00" type="string" cy:type="String"/>
      <att name="NODE_CUSTOMGRAPHICS_SIZE_2" value="35.0" type="string" cy:type="String"/>
      <att name="NODE_CUSTOMGRAPHICS_4" value="org.cytoscape.cg.model.NullCustomGraphics,0,[ Remove Graphics ]," type="string" cy:type="String"/>
      <att name="NODE_CUSTOMGRAPHICS_POSITION_7" value="C,C,c,0.00,0.00" type="string" cy:type="String"/>
      <att name="NODE_CUSTOMGRAPHICS_POSITION_9" value="C,C,c,0.00,0.00" type="string" cy:type="String"/>
      <att name="NODE_LABEL_WIDTH" value="200.0" type="string" cy:type="String"/>
      <att name="COMPOUND_NODE_PADDING" value="10.0" type="string" cy:type="String"/>
      <att name="NODE_BORDER_STROKE" value="SOLID" type="string" cy:type="String"/>
      <att name="NODE_DEPTH" value="0.0" type="string" cy:type="String"/>
      <att name="NODE_CUSTOMGRAPHICS_SIZE_4" value="35.0" type="string" cy:type="String"/>
      <att name="NODE_LABEL_BACKGROUND_SHAPE" value="NONE" type="string" cy:type="String"/>
      <att name="NODE_CUSTOMGRAPHICS_SIZE_8" value="35.0" type="string" cy:type="String"/>
      <att name="NODE_CUSTOMGRAPHICS_POSITION_5" value="C,C,c,0.00,0.00" type="string" cy:type="String"/>
      <att name="NODE_CUSTOMGRAPHICS_POSITION_1" value="C,C,c,0.00,0.00" type="string" cy:type="String"/>
      <att name="NODE_LABEL_POSITION" value="C,C,c,0.00,0.00" type="string" cy:type="String"/>
      <att name="NODE_CUSTOMGRAPHICS_SIZE_3" value="35.0" type="string" cy:type="String"/>
      <att name="NODE_LABEL_FONT_SIZE" value="17" type="string" cy:type="String"/>
      <att name="NODE_LABEL_COLOR" value="#000000" type="string" cy:type="String"/>
      <att name="NODE_CUSTOMGRAPHICS_POSITION_3" value="C,C,c,0.00,0.00" type="string" cy:type="String"/>
      <att name="NODE_LABEL_BACKGROUND_TRANSPARENCY" value="255" type="string" cy:type="String"/>
      <att name="NODE_CUSTOMGRAPHICS_3" value="org.cytoscape.cg.model.NullCustomGraphics,0,[ Remove Graphics ]," type="string" cy:type="String"/>
      <att name="NODE_LABEL_BACKGROUND_COLOR" value="#B6B6B6" type="string" cy:type="String"/>
      <att name="NODE_TRANSPARENCY" value="255" type="string" cy:type="String"/>
      <att name="NODE_CUSTOMGRAPHICS_2" value="org.cytoscape.cg.model.NullCustomGraphics,0,[ Remove Graphics ]," type="string" cy:type="String"/>
      <att name="NODE_SELECTED_PAINT" value="#FFFF00" type="string" cy:type="String"/>
      <att name="NODE_CUSTOMGRAPHICS_7" value="org.cytoscape.cg.model.NullCustomGraphics,0,[ Remove Graphics ]," type="string" cy:type="String"/>
      <att name="NODE_CUSTOMGRAPHICS_6" value="org.cytoscape.cg.model.NullCustomGraphics,0,[ Remove Graphics ]," type="string" cy:type="String"/>
      <att name="NODE_CUSTOMGRAPHICS_SIZE_1" value="35.0" type="string" cy:type="String"/>
      <att name="NODE_CUSTOMGRAPHICS_1" value="org.cytoscape.cg.model.NullCustomGraphics,0,[ Remove Graphics ]," type="string" cy:type="String"/>
      <att name="NODE_CUSTOMGRAPHICS_POSITION_8" value="C,C,c,0.00,0.00" type="string" cy:type="String"/>
      <att name="NODE_SELECTED" value="false" type="string" cy:type="String"/>
      <att name="NODE_CUSTOMGRAPHICS_SIZE_9" value="35.0" type="string" cy:type="String"/>
    </graphics>
  </node>
  <node id="1497" label="zzzzz96">
    <att name="shared name" value="zzzzz96" type="string" cy:type="String"/>
    <att name="name" value="zzzzz96" type="string" cy:type="String"/>
    <att name="selected" value="0" type="boolean" cy:type="Boolean"/>
    <att name="__mclCluster" value="3" type="integer" cy:type="Integer"/>
    <att name="Sequence Source" value="USER" type="string" cy:type="String"/>
    <att name="Sequence Length" value="26" type="integer" cy:type="Integer"/>
    <att name="Sequence" value="MKLIHSLKNKIRPEKSLKSYAWYIWY" type="string" cy:type="String"/>
    <att name="Description" type="list" cy:type="List" cy:elementType="String">
      <att name="Description" value="1817608769 &lt;unknown description&gt;" type="string" cy:type="String"/>
    </att>
    <att name="Precursor sequence" value="AWYIWY" type="string" cy:type="String"/>
    <att name="Precursor Length" value="6" type="integer" cy:type="Integer"/>
    <att name="Differences to AWYIWY" value="0" type="integer" cy:type="Integer"/>
    <att name="Species" value="1817608769" type="integer" cy:type="Long"/>
    <att name="Protein Reference" value="WP_164267151.1" type="string" cy:type="String"/>
    <att name="Definition" value="Streptomyces sp. SID10853 NODE_271_length_8818_cov_23.245541/0, whole genome shotgun sequence" type="string" cy:type="String"/>
    <att name="gb_whole_genome_accession" value="1817608769" type="integer" cy:type="Long"/>
    <att name="gb_whole_genome_position" value="126..8818" type="string" cy:type="String"/>
    <att name="p450 count" value="0" type="integer" cy:type="Integer"/>
    <att name="p450 position" value="" type="string" cy:type="String"/>
    <att name="seqencednafragment" value="TCAGCTCAGCGACCAGCCGCTGAAGTCGACGGTCCCGCGCACCCCGTTCCCGCCGTTCGTCGCACTCATGAAGATCCCCACGTCCTGGCTGCCCGCGGCGCTCGGCACGGAGACGGTGGCGACGGTGCGCCAGCTGGCCCCGCCGTCCGTCGAGCAGGAACCGGTGTACGCCGTCCCCGCCCGGGAGAGCCGCAGCACGACCGGTGCCTTGATCCCGGTGACGCGCTTGTAGGTGTCCAGCGCGCCGTCGCCGTTCGTGTCGTACGAGAGCACGACGCCCTGGCCCGGTGTCGCCGCCAGATTCAGGAAGCCGGCCGAGCCCGGGGTCGCCAGGCTGTTGCGTACGACAAGACCGCACCGGGCCCAGCTCCCGGTGTTCTCCTGGGAGTCCACCCGTACGGTCACGGTCGTGCCGTCGGCCATGGCCCCCGCGCGGAACGCGGTGCCGAACTGCGTGGTGCCCTTCCACAGGTCCTGACCGCCGCCGTTGATCGCCAGCCGCGTGCCCAGCTGCCCGAACACGGCGTCGTTGCCGGTGTACGTCCGCCACCCGGAGTCGAGCGGTGCCGCCACGTACACCGCGCTCCGCTCCCGAACGTCCACCTGCTGACCGCCCTGCGGCCCGAAGCGGGTCAGCAGGGTGTAGGGCATCGGGCGCAGCGGGGTGGTCAGCGGCTCGGACGGGGCGGTGACCTGCCAGGAGACCGAGCCGGACGCACCGGGTCCGACCCCGGGCAGGGAGGCGCCGCCCTTCGCCGTCGCGTCCAGGCCGGTCAGGGTGAAGTCGACCGGGCCGGTCGCACGCAGCCCGTTGAGGTTGCGGAAGCCGGCCGTGACCGTGCCGGTGCTGCCCGGTGTGAAGGCGACGGGCTGGGCGGAGACGGTGGCGGTGCCCTGGTACGGGGCCGTGGCCAGGGTGTCGTACACACGCCGCGCGGTGCGGTACGCGTCGCCGGTCGCCTTGACGGGATACGCGTCCGTCCGATGGGTCCAGGACTCCTCGTCCGGATACCAGTCGAACGTCTTGGCGTCCCGGCCGTCGGCGAGCGCGGCCGCCAGTTCGTCCAGGAACTTCTGCCACTGCGGGAGGTGGACGTCGCTGAGCAGCCCGTGCCAGTCGCGGTTCGCGTAGTTGCTCAGGTGGTCGGCGGCGGTGCGGTCGGCCCAGGTGGTGAGGAGCGTGCGGGCGGTCCACTCCAGCTGCACCACCTCGGCCGGGCCGGTGGCGAAGCGCTTGGCCTCCTCAAGCCAGGGCCCGAGCAGGAACGCCTGGTGGCAGCCCGCCAGAGTGTCGGCGAGCCGCATCAGCTTCAGCCAGAGCGCCGACAGCGTACGGAGGGTGGCGGCGTCCTTGCCCTCGTAGGCGGCGCGCAGCTGTGGCAGCAGGATCCGGCCCCGGTCGGCGAGCGCCTGCCGGGCGAGGTCGACGAGGTCGTAGCGGTAGGCGTCGGAGCCGCGCAGCGGGGCGCCGACGTCGAGCAGGGCGGCGAACGCCTTGTCGAACCCGGCGGTGTCGAAGGCGGACTTGACGGATCCGGTGAGGCTGGGCCGGCGCGCGAAGAGCGAGTCGACGGGGCGGCCGTCGGTGGTGGTCAGCTGGTACGCGGTCGTGGTGAGCGCGGCGAACGCGGAGCGTGCGGCGCGGTCGTCGCCGCCGTAGCGCACCCCGGCGTACCGGGTGAACCACGCGGCACGGTCGATCTTCTCGGTGCGCCAGGCCAGTTCGCTGAAGAGCTCGAAGGCGGCCGGGTCGCGCTCGGCGGCCTCCGGCATGTACGCGGTGCCGGCCAGCGCACTGCCCTGCTTGTCGCGCCAGGCGGTGAACTTCTCCGTCCAGCGGTCGGTGTCGGCGCCGATCGTCGTACGGCCGCCGAAGTCGGGGATGGAGCCGAAGGCGTACGGGGTGCCGTTCCAGTCCTTCTCGCGGTCGGTGACGGTGTCGATGTCGGAGAGCCCGTCGACGATCAGCACCCGGTCGGTGTCGACGGCCCGCAGCAATTCGGCGCGCGGGTTGGCGCCCCAGCCGAGGATGACCCAGGTGGCGTCCGGGTGGGCGGTGCGCAGGGAGGTCTCGACGGCCCGCGCGGCGTCGGCGACCGGGACGTCACCCGGTGTGCCGCCCTCGTGCAGCAGGTCCATCTTGAAGTGCTCGGCCGGACCCAGGAGTTCGGACTGGTGCCGGTAGAAGGCGGCGGCGACCCGGTCGAACACCTCGGACCTGGGGTCGAGCCAGTCGGGGCGCCGCAGACCGTTCCAGGTGCCCTGCGGGACGACGTCGGCACCGGGGTTGCGGTCGGGGAATCCGTCCGGGACGGTCCCGAAGTAGCCGGGGAACACCGGGTGCATGCCCAGCTCGCGCAGCCGGTCGGCGATGCGCCGGCCCAGCGCCGCGCGCCGGTCGATCAGCGCGGTGGAGAGCGGGCCGCCGTATCCGCTCATGTTCTGCAGCAGCCACCACGGCTGGTGGGACGGGGCGGGCAGCCAGGTGCGGGCCTCGGTGTCGGAGTATCCGAAGTCCTGCAGCAGCCGGTGGTAGACGGCTTCCTGACCGGTCGTGATGAGGACTTCGTTGCAGCCGTGCAGCGCCAGGACGTCGATGGTCCGCTCCCAGTGCGGCCAGTCCGCGTACGGGGCGGTGTAGCCGTCGTGGGTGTCGTTGAGGGCGAAGCGGTGCGGGACGGTCGCCGACTGCTGGACGGCGGTGCCGGGCGCGGGCAGCCGCCGGGGGAGGTCGAGCTGCGAGGTGTTCCACGAGATGTGCGCCCGGCAGACGTACTTGAGGTACCAGTGGACGCCGGTCAGCGCCACGGCCGGGCCGGTGGCCGCGACCTGGATCCGGCCCGCCGAGCCGGTGACCCGGAAGCGTTCCGCCCCGGTCAGGGACGTGAGGGTGAACTGGTCGGCGTGGAGCGGCAGCAGACGCTTCAGCGCCGCCCTGGCCGGGCCGGAGTCGAGCGGCTCGGGCGCGGCGGCGGAGAGACTCCGGGGGGCGGCGGCCGGTTCGGCTGCGGCTGCGGGGGTCTGCGCGCCGATCGCCGCGCCGGCGCCGAGCGCGCCCGCGGTGCTCAGCAGCGTACGTCTGGACAGCTGGTGCATCGGCACTCCTCGTATTGCGTCACTGCTGCTGACGGTCCGTGCGATGACATGCGATGACAGATGCATGCGCACGGTAATGACGAGGAGGAGGCGGAGCAATGGGGCGCACGGTATGAAGGCGTAAAAGCGCCCCGGTTCCACCTTTCGGCCCGCCCGACCACAGGATTGACGGGCCGGGAATCTGGGTATTACGCGCATCCGGCACCTGGCATTTTTGTTCTGTTAGTCGCTGTTCCGGGGTGCGCCGCGGATGAAACATGTAAAGTGCCGGACCTCCGGGTGATCTGCGTTACATTGACGTAACTATTCTGCCGGGTTTCACTTTTGCGGTCGGGTTCCTATATCCGGCTCGGTCAGTTCGCCGTCAATCGGAGGTGCTGTCATGAAGCTCATTCATTCGCTCAAGAACAAGATCAGGCCCGAGAAGAGCCTGAAGTCGTACGCCTGGTACATCTGGTACTGACCCGAGAAATCGTTCGTCCTGTGCCCGGCGGTCCCGCAATGGTCCCGCCGGGCAACGGCCTCTTGCTCCTGGAGATCCCCGATGAACATTTCCGGTACGGACAGGCGTGCCAGGACCACGGTCTTCACGCCGAGAATCGATGATCTCCTGCGCAGGTACCGGAGTGCGGACGCATTCCGTCTCGACCCGGGGACCGTGGGTGTCGCAGGGCCGGAACTGATTGATGAAATTCTCCGCAGCAGACCGGCCAACGAATTCGAACGGCCGACCTTCAAGCCGCTCAAAGGAAGGTCCATAACACGGCCTGAATCGTCCGCGCTCATGCGGGCGATCTCTCAGGACGTCAAAAACGCGCTGAAAAAACCGGACCACGAAGGCGTCGATCTCTCCGGTGAATGGCCACAGGCGGGCCATAACTATCTCCGGGATCTGGTTTTCGGCGCCGATCCCTTCCGCTACCGCGTGCTCGTGGACCGCAGGCTGGAATGGACGACCGCACTCACCTGGACCGTCATCGGGACCGGCGCCGGGCTGCCGGGCGGCCCGGGGCCCGACGCGCCGGTGTCCCGTCTGGCGGCGCTCACCGCGGCGGCCGGGACCTATGCGGAGCGGCGCCACGCCATGGGCATGTACCGGCGGGCGGCGGCGCCCATCTGCTTCACGGTGTCCACACTGGTCGCCAACGCGCTCTGGCTCGGCTCGCCCTTCGACGACGCCATGTCCAACCGGGACATCCTGCTGGAGACGCTCAGGCTGCTGCCGCCGTCCTGGAACCTGCTGCGGGTGGCCTCCCCGGAGTTCGCGGCGCTCGACGACCGGATCGGCGAGCGGGACGACGTGCTCATGCTTCCCCTGCTGACCCATCGCTCTCCCGAGATCTGGGAGGACCCCGACACGTTCCGCCCGGAGCGGTGGGCCGGCGCCGACCCCGACAACCACCCCGGATATCTGCCCTTCGGCCACGCCAACGAGCGTTGCTGGGGGCGGCACATGGTCATGCCGCTGGCGGAGCGGCTGCTGGATCTGCTGCGCGCTGACCAGCTGGCGGTGGCCCCGGAGCAGACCACGGCACGGGTCCCGCTGGCCGGACTGCTGGGAGTCACCGGCGTACGGGTCACCCGGCAGTAGACGCACCGGCTTGTCTTGGCTCGGCCGGGCCGGGCCCGGCGGTACGGACAAGCCGGGCCGGGCCGGGCGGTGCGGGCGGGCCCGGCCGACCAGGGCGAGTTGGGCCGGGGCAAGCCGAGCGGGCGGGCCGGGCTCGGCGGTCGCTACCCCCGGTCCAGATAGGCGAGCACCGCGAGGACCCGCCGGTTGTCGTCGTCCGACACCGGCAGGCTCAGCTTGCCGAAGATGTTCGACGTGTGCTTCGCCACCGCCCGCTCGGTCACCACGAGCTGGCCCGCGATGGCGGCGTTGGAACGCCCCTGCGCCATCAGCTCCATGACCTCCAGCTCCCGCGGGGTCAGGCTGCCCACCGGTTTGTCCTGGGAGCGCCGCGACAGCAGCTGCTGGATCACCTGCGGGTCCATCGCGGTCCCGCCCGCGGCCACCCGGCGTACGGCGTCGATGAACTGGTCGGCGTCGAACACCCGGTCCTTGAGCAGATACCCCACCCCGCCCGTGCCGTCCGCCAGCAGCTCGCGCGCGTACAGCTGCTCCACATGCTGGGACAGGACAAGCACGGGCAGCCCGGGCCTGGCCCGGCGGGCGGCCAGTGCGCACTGCAGGCCCTCGTCCGTGTGGGACGGCGGCAGCCGGACGTCGACCACGGCGACGTCCGGCTGCAATTCGGCGAAGGCTTTGGTCAGTTCGGGCCCGGTCTCGACCGCCGCCGCGATCTCGAAGTCGTACGCCTCCAACATCCGGACCAGGCCGTCTCTCAGCAGGAAGAGGTCTTCGGCGAGGACAACACGCACGGAATCTCCATCGTCACCATGGTCGGGCCGCCCACCGGGCTGTTGACGGCCAGTACGCCGTCGAATGTACCCAGTCGGCGTTCGATTCCGCTCAGTCCCGAACCGGCTCCCACCGACGCACCCCCGCGACCGTCGTCCGTGACCGATATCCGCAGCATCCCGTCGGCGTCATGGATGTCGACCCAGATCCGGTCCGCCTGCGCGTGCTTGACGGCGTTCGTCAGGACCTCGCTGACCGCGAAGTACGCCGCGGACTCGACCGGGGCCTCGGCGCGGCCCGGCATGTCCACATCGACCTCGGCCGCTACGGGCAGCCGCAGCGCCAGGGCCCTGACCGCGTCACCGAGTCCACGCTCGGCCAGCACCGGCGGGTGGATACCCCGCACCAGGTCCCGCAGTTCCGTGAGGGCTTCGGCCGACGAAGCGCGGGCCATCGACAGCATCTTCTTCGCCTGCGCCGGGTCCTTCTCGATGAGCGCCTCGATGGTGGAGAGGTTCATGCCCATGGCCACCAGCCTGGCCTGTGCGCCGTCGTGCAGATCCCGCTCGATCCGGCGCAGTTCGGCCGCCGAGGTGTCCACGGCGTCGTGCCGGGTCTCGGTGAGCCGGTCGATGCGCTCGCCCAGCTCGGCCTCCCGGGTGGGGGCCAGCGCCCACCGGGTGACGGCGAAGTGGGCGCGGACCAGCTGCGGCGCGAAACGCAGCCCGACCGCGAGCCAGCAGATGCCCACCAGGGCCGCGAACGCCGCGGTGGTCCAGCTGTCGACCCGGACGAACTCGTACCAGTACCCGCCGCCCGCCCTGACGACCGGCTTCCACAGGCCGAGCAGCAGCAGAATGCCGAAGACCCCCTCGCTGAACAGCGAAACCGGCAGCAGCGCCGTGATCGCGCCCGCCGTCATATCGACCAGCAGCCAGCGCAGATCGCGCCAGGTCGCCGGGGACTTCACCAGCAGCGTGCAGTGCTCCACCTGACCGGCTATGCCGGACCGGGAGTGCTGCGGCAGCGGCCGGCGCACCACCGGGATCCGAGTGTCGGCCCAGGTGGCCGCCAGCAGCCGGCGCCGGTCGGCGTGCGAGCGGACCAGCCCCAGGAGCGCGGGTGTGGTGAAGACACCGACACCGACCGGGATCAGCGCGATCGATGTGACGGCCAGCGCGAAGAGCGTGATCGAGCCGACGAGTGACATCAGGGCCAGCGCCAGGCCCCGTACGGCCGCCACCCCCGCGTCGCGGGCCTTCGTCGTCACCATGGATGTCCCTCTCGTTCCTGGCCGGGAGATCGCCGGCCTGGACACCAGTGTGGTCGCAACGGGGCGCCGGGTCATTGGGTTCCGCACCCGGAACCGGGGTGTAGCTGGCACCACCCCCCCCGGCCTTCGCCCACGGTTCCGCACCGGGGGCTCCGGCACGGTGACCATGTCCGACTCCGAGAACGGCCCGGGCGAGTCCGCCCGGGCCACCCGGAGCCTGACCGAGCGCGGGATACGGGGGTGCCGGGTACGGGGCGCGGGATACGGGGCGCCGGATCAGGGCGCGTACTTGTACCCGACGCGGCGCACCGTACGAATCGTGTGCCGGTGCTCGGCGCCCAGCTTGCGGCGCAGCCGGGCCACATGGACATCGACTGTCCGGCCGTCGCCCACATGCCCGTAGCCCCACACGGTGGTCACCAACTGGTCGCGGCTGTGCACCCGGTGGGGGTGCGCGACGAGATGCGCGAGCAGCTCGAACTCCAGATACGTCAGATCCAGCGCCCGCCCGTCCACCGATGCGGTGCGCTCGGCGCTGTCGATCCGCACCGCGCCCTCGGGGGCCGAGGTGTGCGGGGCCGGGGCCGGCCCTGTGGGACCCGGCTGGTGGTCGGCGGGCACGAGCACCAGATAGCCGACCATCGGCGGCTGGCCCGGCACGGTGGGCAGGGTGTGCTGTGGCGCGGGCAGCCAGGTGGCGCCCGGCGGCAGGAAGTCAGCGACGGGGACCACCTCGTCACGGTCGACGGACCGCAGCCGGTGCCGGTGGGTGGGAAGAGGCGTGGCGGGTGCGGCCGTCGCGGTGGTGGCAGCGGAGAAGGAACGGGTGTCAGCCATGAGTGGTCAGCTCTTTCGCGCGGAGAGGTCGTCGATGGACGTACGTCGTGCGCGCCGGCCGAAGGCTTCGAATCGGAAGAGGCGTTAGAGGGCCGGCGCCTGGGTCGCACGGCAACACACTCGGTCGAAGTCGTGGTGCTGACGGGACGGCCAGAACGGTTCGAGGTCGAAGCGACCTGTCGAGGTGTTCTGATAGCGGGCCATGTGCCCATTGAACCAGATGCGGCGGGGCAGCAGCAGGGCTCCCGGCAAGGAAGGCGGTTCCGCCGCCCGGTACGGCCCGATACCGGACAGCGTCCGACGACCGGCGCCCCATGGCCTGCACTGCCCCATGGCCGACACTGTCCGGTATGACGAAGCCATCCCGCACGGGAGCGAGTACGAGTACGGGTACGGGTACGGGTACGGGTACGGGTAGTGCGAGTGTGAGGCCGCGCATCGGTCTGCTCGGTACCGGCCCCTGGGCGCGGTCCACCCACGCACCGGCGCTCGCCGCCCATCCGGAGATCGAGTTCAGCGGGGTCTGGGGCAGGCGCCCCGATGCGGCGGCCGCGCTCGCCGCCGAACACGGGACGACCGCGTATCACGACGCCGACGCGCTGTTCGCGGCGAGCGACGCGGTCGCGGTGGCTCTGCCGCCGGACGTCCAGGCCCCGCTCGCGGCCCGCGCCGCGGCGGCCGGATGCCATCTGCTGCTCGACAAACCGGTCGCCACGACGCCCGGCGGGGCACGCGAGGTCGTCGCGGCGGCCGAACGCTCCGGTGTCGCGTCGGTGGTCTTCTGCACCCTGCGCTTCACCCCGGGCGTGGCCGAGTGGATCGCCGGACAGGCCGCCGTCGACGGCTGGTTCACCGGCCGCGCGCAGTGGCTGGGGGCGCTCTTCTCGCCCGGGGCCGACAGCCCGTACGCGGCCTCGCCGTGGCGCAGGGAGAAGGGCGGGCTCTGGGATGTCGGCCCGCACGCGCTCTCGGTCCTGCTGCCGGTCCTCGGGGACGCGACGGAGGTCACCGCGGCCGGCGGCGCCGAGGACACGGTCCACCTCGCGCTGCGCCACACCTCGGGTGCGTCGAGTTCGGCGACGCTCAGTCTGAGCGCCCCCGCAGCCGCGGCGGGCGTGACCGTC" type="string" cy:type="String"/>
    <att name="openreadingframes" value=", ATGAAGCTCATTCATTCGCTCAAGAACAAGATCAGGCCCGAGAAGAGCCTGAAGTCGTACGCCTGGTACATCTGGTACTGA, 3604, 3685(+)" type="string" cy:type="String"/>
    <att name="coreproteins" value=", AWYIWY*, 3604, 3685(+)" type="string" cy:type="String"/>
    <att name="Phylum" value="Actinomycetota" type="string" cy:type="String"/>
    <graphics h="35.0" fill="#6982B5" w="35.0" type="TRIANGLE" x="-2020.7505534318689" z="0.0" y="-1309.47056460769" outline="#D73027" width="0.0">
      <att name="NODE_BORDER_TRANSPARENCY" value="255" type="string" cy:type="String"/>
      <att name="NODE_CUSTOMGRAPHICS_SIZE_7" value="35.0" type="string" cy:type="String"/>
      <att name="NODE_TOOLTIP" value="AWYIWY" type="string" cy:type="String"/>
      <att name="NODE_NESTED_NETWORK_IMAGE_VISIBLE" value="true" type="string" cy:type="String"/>
      <att name="NODE_CUSTOMGRAPHICS_SIZE_6" value="35.0" type="string" cy:type="String"/>
      <att name="NODE_CUSTOMGRAPHICS_9" value="org.cytoscape.cg.model.NullCustomGraphics,0,[ Remove Graphics ]," type="string" cy:type="String"/>
      <att name="NODE_VISIBLE" value="true" type="string" cy:type="String"/>
      <att name="COMPOUND_NODE_SHAPE" value="ROUND_RECTANGLE" type="string" cy:type="String"/>
      <att name="NODE_LABEL_FONT_FACE" value="SansSerif.plain,plain,12" type="string" cy:type="String"/>
      <att name="NODE_CUSTOMGRAPHICS_5" value="org.cytoscape.cg.model.NullCustomGraphics,0,[ Remove Graphics ]," type="string" cy:type="String"/>
      <att name="NODE_CUSTOMGRAPHICS_SIZE_5" value="35.0" type="string" cy:type="String"/>
      <att name="NODE_LABEL_TRANSPARENCY" value="255" type="string" cy:type="String"/>
      <att name="NODE_LABEL_ROTATION" value="0.0" type="string" cy:type="String"/>
      <att name="NODE_CUSTOMGRAPHICS_8" value="org.cytoscape.cg.model.NullCustomGraphics,0,[ Remove Graphics ]," type="string" cy:type="String"/>
      <att name="NODE_LABEL" value="" type="string" cy:type="String"/>
      <att name="NODE_CUSTOMGRAPHICS_POSITION_2" value="C,C,c,0.00,0.00" type="string" cy:type="String"/>
      <att name="NODE_CUSTOMGRAPHICS_POSITION_4" value="C,C,c,0.00,0.00" type="string" cy:type="String"/>
      <att name="NODE_CUSTOMGRAPHICS_POSITION_6" value="C,C,c,0.00,0.00" type="string" cy:type="String"/>
      <att name="NODE_CUSTOMGRAPHICS_SIZE_2" value="35.0" type="string" cy:type="String"/>
      <att name="NODE_CUSTOMGRAPHICS_4" value="org.cytoscape.cg.model.NullCustomGraphics,0,[ Remove Graphics ]," type="string" cy:type="String"/>
      <att name="NODE_CUSTOMGRAPHICS_POSITION_7" value="C,C,c,0.00,0.00" type="string" cy:type="String"/>
      <att name="NODE_CUSTOMGRAPHICS_POSITION_9" value="C,C,c,0.00,0.00" type="string" cy:type="String"/>
      <att name="NODE_LABEL_WIDTH" value="200.0" type="string" cy:type="String"/>
      <att name="COMPOUND_NODE_PADDING" value="10.0" type="string" cy:type="String"/>
      <att name="NODE_BORDER_STROKE" value="SOLID" type="string" cy:type="String"/>
      <att name="NODE_DEPTH" value="0.0" type="string" cy:type="String"/>
      <att name="NODE_CUSTOMGRAPHICS_SIZE_4" value="35.0" type="string" cy:type="String"/>
      <att name="NODE_LABEL_BACKGROUND_SHAPE" value="NONE" type="string" cy:type="String"/>
      <att name="NODE_CUSTOMGRAPHICS_SIZE_8" value="35.0" type="string" cy:type="String"/>
      <att name="NODE_CUSTOMGRAPHICS_POSITION_5" value="C,C,c,0.00,0.00" type="string" cy:type="String"/>
      <att name="NODE_CUSTOMGRAPHICS_POSITION_1" value="C,C,c,0.00,0.00" type="string" cy:type="String"/>
      <att name="NODE_LABEL_POSITION" value="C,C,c,0.00,0.00" type="string" cy:type="String"/>
      <att name="NODE_CUSTOMGRAPHICS_SIZE_3" value="35.0" type="string" cy:type="String"/>
      <att name="NODE_LABEL_FONT_SIZE" value="17" type="string" cy:type="String"/>
      <att name="NODE_LABEL_COLOR" value="#000000" type="string" cy:type="String"/>
      <att name="NODE_CUSTOMGRAPHICS_POSITION_3" value="C,C,c,0.00,0.00" type="string" cy:type="String"/>
      <att name="NODE_LABEL_BACKGROUND_TRANSPARENCY" value="255" type="string" cy:type="String"/>
      <att name="NODE_CUSTOMGRAPHICS_3" value="org.cytoscape.cg.model.NullCustomGraphics,0,[ Remove Graphics ]," type="string" cy:type="String"/>
      <att name="NODE_LABEL_BACKGROUND_COLOR" value="#B6B6B6" type="string" cy:type="String"/>
      <att name="NODE_TRANSPARENCY" value="255" type="string" cy:type="String"/>
      <att name="NODE_CUSTOMGRAPHICS_2" value="org.cytoscape.cg.model.NullCustomGraphics,0,[ Remove Graphics ]," type="string" cy:type="String"/>
      <att name="NODE_SELECTED_PAINT" value="#FFFF00" type="string" cy:type="String"/>
      <att name="NODE_CUSTOMGRAPHICS_7" value="org.cytoscape.cg.model.NullCustomGraphics,0,[ Remove Graphics ]," type="string" cy:type="String"/>
      <att name="NODE_CUSTOMGRAPHICS_6" value="org.cytoscape.cg.model.NullCustomGraphics,0,[ Remove Graphics ]," type="string" cy:type="String"/>
      <att name="NODE_CUSTOMGRAPHICS_SIZE_1" value="35.0" type="string" cy:type="String"/>
      <att name="NODE_CUSTOMGRAPHICS_1" value="org.cytoscape.cg.model.NullCustomGraphics,0,[ Remove Graphics ]," type="string" cy:type="String"/>
      <att name="NODE_CUSTOMGRAPHICS_POSITION_8" value="C,C,c,0.00,0.00" type="string" cy:type="String"/>
      <att name="NODE_SELECTED" value="false" type="string" cy:type="String"/>
      <att name="NODE_CUSTOMGRAPHICS_SIZE_9" value="35.0" type="string" cy:type="String"/>
    </graphics>
  </node>
  <node id="1495" label="zzzzz95">
    <att name="shared name" value="zzzzz95" type="string" cy:type="String"/>
    <att name="name" value="zzzzz95" type="string" cy:type="String"/>
    <att name="selected" value="0" type="boolean" cy:type="Boolean"/>
    <att name="__mclCluster" value="3" type="integer" cy:type="Integer"/>
    <att name="Sequence Source" value="USER" type="string" cy:type="String"/>
    <att name="Sequence Length" value="26" type="integer" cy:type="Integer"/>
    <att name="Sequence" value="MKLINSLKKKLKAEKSLKSYAWYIWY" type="string" cy:type="String"/>
    <att name="Description" type="list" cy:type="List" cy:elementType="String">
      <att name="Description" value="664062388 &lt;unknown description&gt;" type="string" cy:type="String"/>
    </att>
    <att name="Precursor sequence" value="AWYIWY" type="string" cy:type="String"/>
    <att name="Precursor Length" value="6" type="integer" cy:type="Integer"/>
    <att name="Differences to AWYIWY" value="0" type="integer" cy:type="Integer"/>
    <att name="Species" value="664062388" type="integer" cy:type="Long"/>
    <att name="Protein Reference" value="WP_030601128.1" type="string" cy:type="String"/>
    <att name="Definition" value="Streptomyces rimosus subsp. rimosus strain NRRL B-2660 contig67.1, whole genome shotgun sequence" type="string" cy:type="String"/>
    <att name="gb_whole_genome_accession" value="664062388" type="integer" cy:type="Long"/>
    <att name="gb_whole_genome_position" value="11000..16644" type="string" cy:type="String"/>
    <att name="p450 count" value="0" type="integer" cy:type="Integer"/>
    <att name="p450 position" value="" type="string" cy:type="String"/>
    <att name="seqencednafragment" value="TCACCCGGCCCGCCGCTCTTCCTCCGCCGGCTCGCCGGACACGTCCGAGCGGGCGAAGTTGGTCAGCTCGTACAGCAGCTGCTTCATCTCCACGAGCAGTTCGCCGCCTGCCGCGGTGGCCGCGGGGTCGTCCAGCCGCCGGAACTCGTCCGCCAGCTCGTCGTACAGCTCCTGGGACCGGTGGCGGGCCGCGTGGTAGCGCTTCTCCGCGTCCTCCCGCTCGTGGCCGGCCAGCAGGTCCGCCTCGGCCTCGCAGAGCGCCGCCGCCTCGTCCGCGAGGTCGGCGTAGCGCCGCAGGAACTCGGCGCCGGGCGTGGTCAGCCGGGCCCGTTCCCCGAAGGCGCCCGACAGGGTGCGGGTGATGGCCCCGAGGTGGTCGGCGGCGCGTTCCCACACGGTGTCGGCCTTCTCGGGCGGCGGCGGGGGCGGTCCGGTACGGCGCAGCCGGAAGCCGGGGTTGAAGCGGGAGCTCTCGGCGGTCCACTGCCGGGCGCTGGCCAGCGCTTGCAGCACCTGGCCGAGGCGGCGCGCGCGGTCGTGCCAGCCGGCCGCGTCCGTCGCGCTCCACTCCTCGTCGCGCAGGCCCGCGGCCATCGTCCGCAGCAGTTCGGCGGACTCCCGGGGCAGCCGCCGGAGCTGGTCGTGCACGTTGCGCAGGTGCACCGGCGGCAGGACGAGGGCGTTGACGGCGACGCCGATGACCGCGCCGATCATGGTCTCGACGAGCCGGTGGCCGACCTCGGTCAGGGAGTAGGCGCCGTAGGTGATGACGAACAGGGCGGTGGTCGCCCCGTAGATGCCCTGGGCGCCCAGTCTGTGGTGGGTGCCGACCAGCGTCATCACCGGCAGCACCAGAAGCATGGCGCCCAGCGTGCTGCCGTCGGTCGCGGCCATCGCGGCGGACGCGAGCAGCGCGCCGAGCACGATCACCACGAGCTGCTGGAGACCGGAGCGCAGCGAGCGGTAGACGGTGGCGTCGACCAGTGCCAGCGCCGTCCAGGGCGCCATCAGGGCCAGCGGCGCGTTCAGCCACCAGCCGTCAGCGCCCAGGCGACGGTCGCCGCGCCGGCCGCCTTCAGCGACTGGACGACGGTGTCCCGCTCCGGCCCGGAGTGCCGTACCGCGGCCCGCACCGTACGGCCGACCGCCGTCGCCTCCCACCACAGCCGCCGCCACGCGGCCAGGGCCCGCACCTTCGCCAACTCCGCCTCCCGGGCCGCTCCCGCGCTGGTCAGGACCGGGCGGTGCCCGGTGGTACGGCGCGCTGGGTACCCATGATCGACGGGAGTAGTCGCACGGCGGGCGGGCACCGCCCTCGAACACGCTCGCCGCCCTCTCGGCCGCCCGGGTGATCCCCGGCCCCCGTAAGAGTGGTCACGCGGGCCGGGGCGCTTCGCAAGCACATCCGTCCGCATTGACTTGGGTGCACCCCGCGTGCCCTCCCCCGTCCCCGACCCCCGTGGAAGTCACGTTCTGATGCGTATTCGTTCCGCCGTCATCACCGCGGTCGCCGCGGCCGGCGCCGCCGCCCTGGTCCCGCAGCCCGCCGCCGCCTCCTCGGGGTCGAGCCCGGTGGTCTCCTCCCTCACCGACTCCCAGGCCGTGCGGCTGCTGCGCGTCCCGTTGAGCGAGCGCAACGTCGAACTGGCCCTGGACGCCGTCGAGACGGTCGCCCGGCCGCTGAACATGGAGAAGGGCGCCTCGTTCACCGGCCGGTGACACCCGGCGCCCGCAGGGCGCACACACGTACGAGTCACCGCGCGTGTGCGCCCCCGTCTGCGCCTGTCCGCCCCCTCGTCCCGGCGGGACGGTGGTGTCCGAGACCGGTACACCGGCCCGCGGACGAGGAGAGCGAAGTGATCCACATCAGTGAGACGCTCATGCTGCAGACGGTCGAGGAGTTCCTGACCGAGGAGGAGATCTCCCGGCTGGTCAAGATCATGGACAGCGAGGCGGCCGGCTGGCGGCCCCGCCACCAGGCCGAGGTGCTCCCGGCCCCGGCGACCGCACAAGAGGTGCTGGGCGAGGCCACCCTGCGGGCGCTGCCCGCGATCCGGCGCAGCATGCCGTCGATCGCCGGGTCCGGACACTGGGGCTACACCGAACTGGCCGTGGGCCAGGGCGTCCCGACCCACCTCGACGGGATCAGCAGCCCGCGCACCCCGCCCCGGCGCATCGGCCGGATCGGTGTGACGATCGCGGACGCGATCGAAGGCGGCCGCTTCTACATCGAGACCACGTCGGACAGCGCGCCCTGGACCGACACCCTGCTGGGCGCGGCCGACGGGTACGAGCCGGGCACCCCGATGAGCCGCAGCCTGCCGCACGGCCCCGCGGCCCACGAGCGGACGCCGCAGTGGCTGAGCGCGCCGCGCAAGAGCCGGTGGCTGACCGACGCCGGGCCGGGAGTGGCCGTCGCGTACGGCGCCCAGGTCATCCACGGGGTGACGCCGGTGCTCCGCGGCCGGGTGCGCAAGTTCGTCACCGACCTCGTGGACACGGCGGCGGCCTGACGGCGCACGGCCGGGTGCGTGCGGGCTCGTGGAGCCCGCACGGGGCCGCTCGCCCATCAGGCTGCCCGGCGGCTCAGCGCCGTACGACCGACACCCGCGACACCCCGAGCAGACCGGCCAGCGGCACCTCGGCGGACTTCTGCTCCGGGCTCACCGCCAGGCCCTGTTCCCGCACCAGGTCCAGCAGCCGTTCGGCCAGCGGCATGACCATGTGCCGCCCCCAGCACCGCTCGTTCGCGTGCCCGAAGGGCAGATAGCCGGGCTGGTCGTCGGCGTCGAGGGCCGCCCAGCGCTCGGGCCGGAACTCGTCCGGCGCGTCCCACAGCCGCGGATCGCGGTGGCTGAGCAGCGGCAGCAGCAGGACGTCGTCGCCCGCGCCGATCCGGTCGTCGAGGGCCGCGAACTCCGGTGACGCCACGCGCAGCAGGTTCCACGAAGGCGGCAGCAGCCGCATCGACTCGTACAGGATGTGACGGTTCGGTATGTGGTCCTCGAAGGGCGATCCGAGCCAGAGCGCGTTGGCGACGAGCGTGGACACGGTGAAGCACACCGGCGCCGCCGCCCGCCGGTACAGACCCATCGCGTACCGCCGGTCCCCGTAACCGGCCGCGGCGGCGGCGAGACCCGCCAGCCGGGACACCGGCGCACCGGCCCCCGGGCAGCCCGGCAATGCCGCGCCCGCCGCGATCACCGTCCAGGTCAGTTTGGGCGTCCATTCCAGCTTGCGGTCCACGAGGACCCGCAGCCGCATCGGATCGGACCCGAAAACCAGGTCCCGCAGATAAAGGTGCGCCGCCCGCGGCCATTCCCCCGACAGGTCGGCCGCCGCGCCGCCTTTCCCGTCGGGCCCGGCCGGCTTTTCCAGTGCCGCGCGCACATCCAGGGAAACGGCCCGCATGACCGCGGAGGATTCCGGGCGGCTGATGGGCCGGCCCTGGAGGGGTTTGAAGGTGGGCCGTTCGGCCGCGTTGGCCGGTCTGCTGCGCAGCACGGCGTCGATCAGCGCGGGCCCGGCGACGCCGACCGTGTCGGCCTCCAGCCGGAAGACGTCCGCGCCGCGGTGCTCACTGAGGAGCCGGCCGAGCCGCGGCGTGAAGACCGTGACCCGGTCGCTCCGTTCCGTACCGTACGTACGCATCGGCGGCCTCCGAGAGCCTGGAAGAGGGAACTACCGGGTCACGTGCCGATCAGTACCAGATGTACCAGGCGTAGGACTTCAGGCTCTTCTCCGCCTTCAGCTTCTTCTTGAGGGAGTTGATGAGCTTCATGACAGCACCTCCGGGACAGTGGACCGACTGAACCGAACACTGACTCCTGCGGGCCGGAACGCGGAATACCCATGCTCCGCCACTGAATCCGGCTTTCCGCTTTTCGTCAGGGGAAAGTGAAGCCCAGCGGCGAAAGGTACGTCAATGTGGTCAAGGTCACCGTAAATTCGGGGTATTGGGGGTTTCGTCGGCGAACGGGGCCGAAGGGCCGGGGTGTACGGAACGTGCGCCCCGGCGTGGGAAATCGCCGCCGCGACCGTCCCGGGAGGCGGATAACACCACTTCCCCGGCGGTGACTGCCACCTCCGGGTGCCGCCTTCCACGCTGGTCCGCGACCGGCCCCGGGCCCTCCGCCCGGGGCCGAGGCGTCGACAACGGTGGAGGGGATTTCCGATGACCGCTGAGCGTGTGCTCGCGCCGCCCGGGGCGGCGTACCGATGGCGGTGGTGGGCGCTCGCCGCCCTGCTGCTCGCCGAGGCGATGAACCTGCTGGACGCGACCATCGTGCAGGTCGCGGCGCCGGCCGTACACGCCGATCTGGGCGGTCCGGTGTCCGGCGTCCAGTGGTTCACGACGGCCTACACCCTGCCGTTCGCGGTGCTGCTGATCACCGGCGGGCGCCTGGGCGACATCGCCGGGCGGCGGCGGTTGTTCGTCGTCGGCGTCACCGGCTTCCTGCTCGCGTCCGTCGCCTGCGCCCTGGCGCCCGGCGCCGGACCGCTGATCGCCTTCCGCACGGTGCAGGGGGCCGCGGCGGCCCTGGTCATTCCGCAGACCATCGGCCTGATCAAAGCGATGTTCGCCGGTGCGGAGCTGGCCCGCGCCCTGGGCGCCATCGGCCCGGTGATGGGACTCGCCGCCGTCTGCGGGCCGGTGCTCGGCGGATTCCTCACCCACGCCGACCTGTTCGGCTCATCCTGGCGGGCGGCGTTCCTGGTGAACGTCCCCCTGTCGCTGCTCGTCCTCGCCCTGGCGCCCAAGCTGGTGGACCACCGCGCCCCGCGGCGCCCCACTCTCGATCTGACGGGCACCCTGCTGGCCATGGCGGGCGTCGGGCTCGTCGTCCATCCGCTGATCGGGGCCGACCTCGCCGCGCTGTCCGGGTGGAACTGGGCCTCCATCGGGGCCGGGCTGATGCTGATGGCCGTCTTCGTCCGGCACCAGCGCGGTGCCGTCGCCGCCGGGCGCAGCCCGCTGGTGGAGCCGAGCTGGGGGCACCCCCAGCGGTAGCTGGGGGACTTTGCGCACTGCGGTTTTCCGGCCGCGCTGGTGGCCTCGGCCTCGTTCTTCGCGGTGACCAACGGCCTGATGATGGTGATCGTGCTTCAGCTTCAACTGGGCTTGCACACCGGTGTATTGGCGGCAGGGCTCACGCTGGCACCGTGGTCGGCCGGTCTGGCCGTGGCGTCATGGGCGGCCGGTGCCCGCCTCGTCCCGCGCTTCGGACACCGGACGATGCCGCTCGGGCTCGCCGTGCTCCTGACCGGCGCGCTGGCCGCCATCGCCGCGTACCGCACCGCGGACCCGACGGCCTACCCCGCACCACTGCTTCCGGCGCTCGCGGTCGTCGGCCTGGGGGCCGGCCTCTTCACCCCGGCGTTCTTCACCGTCGCGCTACGGCCGTTGCGGCCGCAGGAAATCGGCTCGGCCGCCGGGCTGCTGAACGCGGTCCAGCAGCTGGGCGCGACCCTCGGCGTCGCGGTCCTCGGCAGCGTCTACCTCCACGCCGCCGGGCCCGGCGGCGCCGCGGCCTCCCTGCACGCCGTGCAGCTCGCGTTCCGGTCCGCCGTGGCGCTGACGGTGATCAGCCTGGTGGCGGCCAGGATGATGACCGGCGGGCCGGAGGCGGGAACGGTTCGCTGA" type="string" cy:type="String"/>
    <att name="openreadingframes" value=", ATGAAGCTCATCAACTCCCTCAAGAAGAAGCTGAAGGCGGAGAAGAGCCTGAAGTCCTACGCCTGGTACATCTGGTACTGA, 14700, 14781(-)" type="string" cy:type="String"/>
    <att name="coreproteins" value=", AWYIWY*, 14700, 14781(-)" type="string" cy:type="String"/>
    <att name="Phylum" value="Actinomycetota" type="string" cy:type="String"/>
    <graphics h="35.0" fill="#6982B5" w="35.0" type="TRIANGLE" x="-1846.219806971908" z="0.0" y="-1176.7205340901116" outline="#D73027" width="0.0">
      <att name="NODE_BORDER_TRANSPARENCY" value="255" type="string" cy:type="String"/>
      <att name="NODE_CUSTOMGRAPHICS_SIZE_7" value="35.0" type="string" cy:type="String"/>
      <att name="NODE_TOOLTIP" value="AWYIWY" type="string" cy:type="String"/>
      <att name="NODE_NESTED_NETWORK_IMAGE_VISIBLE" value="true" type="string" cy:type="String"/>
      <att name="NODE_CUSTOMGRAPHICS_SIZE_6" value="35.0" type="string" cy:type="String"/>
      <att name="NODE_CUSTOMGRAPHICS_9" value="org.cytoscape.cg.model.NullCustomGraphics,0,[ Remove Graphics ]," type="string" cy:type="String"/>
      <att name="NODE_VISIBLE" value="true" type="string" cy:type="String"/>
      <att name="COMPOUND_NODE_SHAPE" value="ROUND_RECTANGLE" type="string" cy:type="String"/>
      <att name="NODE_LABEL_FONT_FACE" value="SansSerif.plain,plain,12" type="string" cy:type="String"/>
      <att name="NODE_CUSTOMGRAPHICS_5" value="org.cytoscape.cg.model.NullCustomGraphics,0,[ Remove Graphics ]," type="string" cy:type="String"/>
      <att name="NODE_CUSTOMGRAPHICS_SIZE_5" value="35.0" type="string" cy:type="String"/>
      <att name="NODE_LABEL_TRANSPARENCY" value="255" type="string" cy:type="String"/>
      <att name="NODE_LABEL_ROTATION" value="0.0" type="string" cy:type="String"/>
      <att name="NODE_CUSTOMGRAPHICS_8" value="org.cytoscape.cg.model.NullCustomGraphics,0,[ Remove Graphics ]," type="string" cy:type="String"/>
      <att name="NODE_LABEL" value="" type="string" cy:type="String"/>
      <att name="NODE_CUSTOMGRAPHICS_POSITION_2" value="C,C,c,0.00,0.00" type="string" cy:type="String"/>
      <att name="NODE_CUSTOMGRAPHICS_POSITION_4" value="C,C,c,0.00,0.00" type="string" cy:type="String"/>
      <att name="NODE_CUSTOMGRAPHICS_POSITION_6" value="C,C,c,0.00,0.00" type="string" cy:type="String"/>
      <att name="NODE_CUSTOMGRAPHICS_SIZE_2" value="35.0" type="string" cy:type="String"/>
      <att name="NODE_CUSTOMGRAPHICS_4" value="org.cytoscape.cg.model.NullCustomGraphics,0,[ Remove Graphics ]," type="string" cy:type="String"/>
      <att name="NODE_CUSTOMGRAPHICS_POSITION_7" value="C,C,c,0.00,0.00" type="string" cy:type="String"/>
      <att name="NODE_CUSTOMGRAPHICS_POSITION_9" value="C,C,c,0.00,0.00" type="string" cy:type="String"/>
      <att name="NODE_LABEL_WIDTH" value="200.0" type="string" cy:type="String"/>
      <att name="COMPOUND_NODE_PADDING" value="10.0" type="string" cy:type="String"/>
      <att name="NODE_BORDER_STROKE" value="SOLID" type="string" cy:type="String"/>
      <att name="NODE_DEPTH" value="0.0" type="string" cy:type="String"/>
      <att name="NODE_CUSTOMGRAPHICS_SIZE_4" value="35.0" type="string" cy:type="String"/>
      <att name="NODE_LABEL_BACKGROUND_SHAPE" value="NONE" type="string" cy:type="String"/>
      <att name="NODE_CUSTOMGRAPHICS_SIZE_8" value="35.0" type="string" cy:type="String"/>
      <att name="NODE_CUSTOMGRAPHICS_POSITION_5" value="C,C,c,0.00,0.00" type="string" cy:type="String"/>
      <att name="NODE_CUSTOMGRAPHICS_POSITION_1" value="C,C,c,0.00,0.00" type="string" cy:type="String"/>
      <att name="NODE_LABEL_POSITION" value="C,C,c,0.00,0.00" type="string" cy:type="String"/>
      <att name="NODE_CUSTOMGRAPHICS_SIZE_3" value="35.0" type="string" cy:type="String"/>
      <att name="NODE_LABEL_FONT_SIZE" value="17" type="string" cy:type="String"/>
      <att name="NODE_LABEL_COLOR" value="#000000" type="string" cy:type="String"/>
      <att name="NODE_CUSTOMGRAPHICS_POSITION_3" value="C,C,c,0.00,0.00" type="string" cy:type="String"/>
      <att name="NODE_LABEL_BACKGROUND_TRANSPARENCY" value="255" type="string" cy:type="String"/>
      <att name="NODE_CUSTOMGRAPHICS_3" value="org.cytoscape.cg.model.NullCustomGraphics,0,[ Remove Graphics ]," type="string" cy:type="String"/>
      <att name="NODE_LABEL_BACKGROUND_COLOR" value="#B6B6B6" type="string" cy:type="String"/>
      <att name="NODE_TRANSPARENCY" value="255" type="string" cy:type="String"/>
      <att name="NODE_CUSTOMGRAPHICS_2" value="org.cytoscape.cg.model.NullCustomGraphics,0,[ Remove Graphics ]," type="string" cy:type="String"/>
      <att name="NODE_SELECTED_PAINT" value="#FFFF00" type="string" cy:type="String"/>
      <att name="NODE_CUSTOMGRAPHICS_7" value="org.cytoscape.cg.model.NullCustomGraphics,0,[ Remove Graphics ]," type="string" cy:type="String"/>
      <att name="NODE_CUSTOMGRAPHICS_6" value="org.cytoscape.cg.model.NullCustomGraphics,0,[ Remove Graphics ]," type="string" cy:type="String"/>
      <att name="NODE_CUSTOMGRAPHICS_SIZE_1" value="35.0" type="string" cy:type="String"/>
      <att name="NODE_CUSTOMGRAPHICS_1" value="org.cytoscape.cg.model.NullCustomGraphics,0,[ Remove Graphics ]," type="string" cy:type="String"/>
      <att name="NODE_CUSTOMGRAPHICS_POSITION_8" value="C,C,c,0.00,0.00" type="string" cy:type="String"/>
      <att name="NODE_SELECTED" value="false" type="string" cy:type="String"/>
      <att name="NODE_CUSTOMGRAPHICS_SIZE_9" value="35.0" type="string" cy:type="String"/>
    </graphics>
  </node>
  <node id="1493" label="zzzzz94">
    <att name="shared name" value="zzzzz94" type="string" cy:type="String"/>
    <att name="name" value="zzzzz94" type="string" cy:type="String"/>
    <att name="selected" value="0" type="boolean" cy:type="Boolean"/>
    <att name="__mclCluster" value="3" type="integer" cy:type="Integer"/>
    <att name="Sequence Source" value="USER" type="string" cy:type="String"/>
    <att name="Sequence Length" value="26" type="integer" cy:type="Integer"/>
    <att name="Sequence" value="MKLINSLKKKLKAEKSLKSYAWYIWY" type="string" cy:type="String"/>
    <att name="Description" type="list" cy:type="List" cy:elementType="String">
      <att name="Description" value="664498937 &lt;unknown description&gt;" type="string" cy:type="String"/>
    </att>
    <att name="Precursor sequence" value="AWYIWY" type="string" cy:type="String"/>
    <att name="Precursor Length" value="6" type="integer" cy:type="Integer"/>
    <att name="Differences to AWYIWY" value="0" type="integer" cy:type="Integer"/>
    <att name="Species" value="664498937" type="integer" cy:type="Long"/>
    <att name="Protein Reference" value="WP_030601128.1" type="string" cy:type="String"/>
    <att name="Definition" value="Streptomyces rimosus subsp. rimosus strain NRRL WC-3560 contig63.1, whole genome shotgun sequence" type="string" cy:type="String"/>
    <att name="gb_whole_genome_accession" value="664498937" type="integer" cy:type="Long"/>
    <att name="gb_whole_genome_position" value="11012..16656" type="string" cy:type="String"/>
    <att name="p450 count" value="0" type="integer" cy:type="Integer"/>
    <att name="p450 position" value="" type="string" cy:type="String"/>
    <att name="seqencednafragment" value="TCACCCGGCCCGCCGCTCTTCCTCCGCCGGCTCGCCGGACACGTCCGAGCGGGCGAAGTTGGTCAGCTCGTACAGCAGCTGCTTCATCTCCACGAGCAGTTCGCCGCCTGCCGCGGTGGCCGCGGGGTCGTCCAGCCGCCGGAACTCGTCCGCCAGCTCGTCGTACAGCTCCTGGGACCGGTGGCGGGCCGCGTGGTAGCGCTTCTCCGCGTCCTCCCGCTCGTGGCCGGCCAGCAGGTCCGCCTCGGCCTCGCAGAGCGCCGCCGCCTCGTCCGCGAGGTCGGCGTAGCGCCGCAGGAACTCGGCGCCGGGCGTGGTCAGCCGGGCCCGTTCCCCGAAGGCGCCCGACAGGGTGCGGGTGATGGCCCCGAGGTGGTCGGCGGCGCGTTCCCACACGGTGTCGGCCTTCTCGGGCGGCGGCGGGGGCGGTCCGGTACGGCGCAGCCGGAAGCCGGGGTTGAAGCGGGAGCTCTCGGCGGTCCACTGCCGGGCGCTGGCCAGCGCTTGCAGCACCTGGCCGAGGCGGCGCGCGCGGTCGTGCCAGCCGGCCGCGTCCGTCGCGCTCCACTCCTCGTCGCGCAGGCCCGCGGCCATCGTCCGCAGCAGTTCGGCGGACTCCCGGGGCAGCCGCCGGAGCTGGTCGTGCACGTTGCGCAGGTGCACCGGCGGCAGGACGAGGGCGTTGACGGCGACGCCGATGACCGCGCCGATCATGGTCTCGACGAGCCGGTGGCCGACCTCGGTCAGGGAGTAGGCGCCGTAGGTGATGACGAACAGGGCGGTGGTCGCCCCGTAGATGCCCTGGGCGCCCAGTCTGTGGTGGGTGCCGACCAGCGTCATCACCGGCAGCACCAGAAGCATGGCGCCCAGCGTGCTGCCGTCGGTCGCGGCCATCGCGGCGGACGCGAGCAGCGCGCCGAGCACGATCACCACGAGCTGCTGGAGACCGGAGCGCAGCGAGCGGTAGACGGTGGCGTCGACCAGTGCCAGCGCCGTCCAGGGCGCCATCAGGGCCAGCGGCGCGTTCAGCCACCAGCCGTCAGCGCCCAGGCGACGGTCGCCGCGCCGGCCGCCTTCAGCGACTGGACGACGGTGTCCCGCTCCGGCCCGGAGTGCCGTACCGCGGCCCGCACCGTACGGCCGACCGCCGTCGCCTCCCACCACAGCCGCCGCCACGCGGCCAGGGCCCGCACCTTCGCCAACTCCGCCTCCCGGGCCGCTCCCGCGCTGGTCAGGACCGGGCGGTGCCCGGTGGTACGGCGCGCTGGGTACCCATGATCGACGGGAGTAGTCGCACGGCGGGCGGGCACCGCCCTCGAACACGCTCGCCGCCCTCTCGGCCGCCCGGGTGATCCCCGGCCCCCGTAAGAGTGGTCACGCGGGCCGGGGCGCTTCGCAAGCACATCCGTCCGCATTGACTTGGGTGCACCCCGCGTGCCCTCCCCCGTCCCCGACCCCCGTGGAAGTCACGTTCTGATGCGTATTCGTTCCGCCGTCATCACCGCGGTCGCCGCGGCCGGCGCCGCCGCCCTGGTCCCGCAGCCCGCCGCCGCCTCCTCGGGGTCGAGCCCGGTGGTCTCCTCCCTCACCGACTCCCAGGCCGTGCGGCTGCTGCGCGTCCCGTTGAGCGAGCGCAACGTCGAACTGGCCCTGGACGCCGTCGAGACGGTCGCCCGGCCGCTGAACATGGAGAAGGGCGCCTCGTTCACCGGCCGGTGACACCCGGCGCCCGCAGGGCGCACACACGTACGAGTCACCGCGCGTGTGCGCCCCCGTCTGCGCCTGTCCGCCCCCTCGTCCCGGCGGGACGGTGGTGTCCGAGACCGGTACACCGGCCCGCGGACGAGGAGAGCGAAGTGATCCACATCAGTGAGACGCTCATGCTGCAGACGGTCGAGGAGTTCCTGACCGAGGAGGAGATCTCCCGGCTGGTCAAGATCATGGACAGCGAGGCGGCCGGCTGGCGGCCCCGCCACCAGGCCGAGGTGCTCCCGGCCCCGGCGACCGCACAAGAGGTGCTGGGCGAGGCCACCCTGCGGGCGCTGCCCGCGATCCGGCGCAGCATGCCGTCGATCGCCGGGTCCGGACACTGGGGCTACACCGAACTGGCCGTGGGCCAGGGCGTCCCGACCCACCTCGACGGGATCAGCAGCCCGCGCACCCCGCCCCGGCGCATCGGCCGGATCGGTGTGACGATCGCGGACGCGATCGAAGGCGGCCGCTTCTACATCGAGACCACGTCGGACAGCGCGCCCTGGACCGACACCCTGCTGGGCGCGGCCGACGGGTACGAGCCGGGCACCCCGATGAGCCGCAGCCTGCCGCACGGCCCCGCGGCCCACGAGCGGACGCCGCAGTGGCTGAGCGCGCCGCGCAAGAGCCGGTGGCTGACCGACGCCGGGCCGGGAGTGGCCGTCGCGTACGGCGCCCAGGTCATCCACGGGGTGACGCCGGTGCTCCGCGGCCGGGTGCGCAAGTTCGTCACCGACCTCGTGGACACGGCGGCGGCCTGACGGCGCACGGCCGGGTGCGTGCGGGCTCGTGGAGCCCGCACGGGGCCGCTCGCCCATCAGGCTGCCCGGCGGCTCAGCGCCGTACGACCGACACCCGCGACACCCCGAGCAGACCGGCCAGCGGCACCTCGGCGGACTTCTGCTCCGGGCTCACCGCCAGGCCCTGTTCCCGCACCAGGTCCAGCAGCCGTTCGGCCAGCGGCATGACCATGTGCCGCCCCCAGCACCGCTCGTTCGCGTGCCCGAAGGGCAGATAGCCGGGCTGGTCGTCGGCGTCGAGGGCCGCCCAGCGCTCGGGCCGGAACTCGTCCGGCGCGTCCCACAGCCGCGGATCGCGGTGGCTGAGCAGCGGCAGCAGCAGGACGTCGTCGCCCGCGCCGATCCGGTCGTCGAGGGCCGCGAACTCCGGTGACGCCACGCGCAGCAGGTTCCACGAAGGCGGCAGCAGCCGCATCGACTCGTACAGGATGTGACGGTTCGGTATGTGGTCCTCGAAGGGCGATCCGAGCCAGAGCGCGTTGGCGACGAGCGTGGACACGGTGAAGCACACCGGCGCCGCCGCCCGCCGGTACAGACCCATCGCGTACCGCCGGTCCCCGTAACCGGCCGCGGCGGCGGCGAGACCCGCCAGCCGGGACACCGGCGCACCGGCCCCCGGGCAGCCCGGCAATGCCGCGCCCGCCGCGATCACCGTCCAGGTCAGTTTGGGCGTCCATTCCAGCTTGCGGTCCACGAGGACCCGCAGCCGCATCGGATCGGACCCGAAAACCAGGTCCCGCAGATAAAGGTGCGCCGCCCGCGGCCATTCCCCCGACAGGTCGGCCGCCGCGCCGCCTTTCCCGTCGGGCCCGGCCGGCTTTTCCAGTGCCGCGCGCACATCCAGGGAAACGGCCCGCATGACCGCGGAGGATTCCGGGCGGCTGATGGGCCGGCCCTGGAGGGGTTTGAAGGTGGGCCGTTCGGCCGCGTTGGCCGGTCTGCTGCGCAGCACGGCGTCGATCAGCGCGGGCCCGGCGACGCCGACCGTGTCGGCCTCCAGCCGGAAGACGTCCGCGCCGCGGTGCTCACTGAGGAGCCGGCCGAGCCGCGGCGTGAAGACCGTGACCCGGTCGCTCCGTTCCGTACCGTACGTACGCATCGGCGGCCTCCGAGAGCCTGGAAGAGGGAACTACCGGGTCACGTGCCGATCAGTACCAGATGTACCAGGCGTAGGACTTCAGGCTCTTCTCCGCCTTCAGCTTCTTCTTGAGGGAGTTGATGAGCTTCATGACAGCACCTCCGGGACAGTGGACCGACTGAACCGAACACTGACTCCTGCGGGCCGGAACGCGGAATACCCATGCTCCGCCACTGAATCCGGCTTTCCGCTTTTCGTCAGGGGAAAGTGAAGCCCAGCGGCGAAAGGTACGTCAATGTGGTCAAGGTCACCGTAAATTCGGGGTATTGGGGGTTTCGTCGGCGAACGGGGCCGAAGGGCCGGGGTGTACGGAACGTGCGCCCCGGCGTGGGAAATCGCCGCCGCGACCGTCCCGGGAGGCGGATAACACCACTTCCCCGGCGGTGACTGCCACCTCCGGGTGCCGCCTTCCACGCTGGTCCGCGACCGGCCCCGGGCCCTCCGCCCGGGGCCGAGGCGTCGACAACGGTGGAGGGGATTTCCGATGACCGCTGAGCGTGTGCTCGCGCCGCCCGGGGCGGCGTACCGATGGCGGTGGTGGGCGCTCGCCGCCCTGCTGCTCGCCGAGGCGATGAACCTGCTGGACGCGACCATCGTGCAGGTCGCGGCGCCGGCCGTACACGCCGATCTGGGCGGTCCGGTGTCCGGCGTCCAGTGGTTCACGACGGCCTACACCCTGCCGTTCGCGGTGCTGCTGATCACCGGCGGGCGCCTGGGCGACATCGCCGGGCGGCGGCGGTTGTTCGTCGTCGGCGTCACCGGCTTCCTGCTCGCGTCCGTCGCCTGCGCCCTGGCGCCCGGCGCCGGACCGCTGATCGCCTTCCGCACGGTGCAGGGGGCCGCGGCGGCCCTGGTCATTCCGCAGACCATCGGCCTGATCAAAGCGATGTTCGCCGGTGCGGAGCTGGCCCGCGCCCTGGGCGCCATCGGCCCGGTGATGGGACTCGCCGCCGTCTGCGGGCCGGTGCTCGGCGGATTCCTCACCCACGCCGACCTGTTCGGCTCATCCTGGCGGGCGGCGTTCCTGGTGAACGTCCCCCTGTCGCTGCTCGTCCTCGCCCTGGCGCCCAAGCTGGTGGACCACCGCGCCCCGCGGCGCCCCACTCTCGATCTGACGGGCACCCTGCTGGCCATGGCGGGCGTCGGGCTCGTCGTCCATCCGCTGATCGGGGCCGACCTCGCCGCGCTGTCCGGGTGGAACTGGGCCTCCATCGGGGCCGGGCTGATGCTGATGGCCGTCTTCGTCCGGCACCAGCGCGGTGCCGTCGCCGCCGGGCGCAGCCCGCTGGTGGAGCCGAGCTGGGGGCACCCCCAGCGGTAGCTGGGGGACTTTGCGCACTGCGGTTTTCCGGCCGCGCTGGTGGCCTCGGCCTCGTTCTTCGCGGTGACCAACGGCCTGATGATGGTGATCGTGCTTCAGCTTCAACTGGGCTTGCACACCGGTGTATTGGCGGCAGGGCTCACGCTGGCACCGTGGTCGGCCGGTCTGGCCGTGGCGTCATGGGCGGCCGGTGCCCGCCTCGTCCCGCGCTTCGGACACCGGACGATGCCGCTCGGGCTCGCCGTGCTCCTGACCGGCGCGCTGGCCGCCATCGCCGCGTACCGCACCGCGGACCCGACGGCCTACCCCGCACCACTGCTTCCGGCGCTCGCGGTCGTCGGCCTGGGGGCCGGCCTCTTCACCCCGGCGTTCTTCACCGTCGCGCTACGGCCGTTGCGGCCGCAGGAAATCGGCTCGGCCGCCGGGCTGCTGAACGCGGTCCAGCAGCTGGGCGCGACCCTCGGCGTCGCGGTCCTCGGCAGCGTCTACCTCCACGCCGCCGGGCCCGGCGGCGCCGCGGCCTCCCTGCACGCCGTGCAGCTCGCGTTCCGGTCCGCCGTGGCGCTGACGGTGATCAGCCTGGTGGCGGCCAGGATGATGACCGGCGGGCCGGAGGCGGGAACGGTTCGCTGA" type="string" cy:type="String"/>
    <att name="openreadingframes" value=", ATGAAGCTCATCAACTCCCTCAAGAAGAAGCTGAAGGCGGAGAAGAGCCTGAAGTCCTACGCCTGGTACATCTGGTACTGA, 14712, 14793(-)" type="string" cy:type="String"/>
    <att name="coreproteins" value=", AWYIWY*, 14712, 14793(-)" type="string" cy:type="String"/>
    <att name="Phylum" value="Actinomycetota" type="string" cy:type="String"/>
    <graphics h="35.0" fill="#6982B5" w="35.0" type="TRIANGLE" x="-1878.9379313615564" z="0.0" y="-1202.0763995686275" outline="#D73027" width="0.0">
      <att name="NODE_BORDER_TRANSPARENCY" value="255" type="string" cy:type="String"/>
      <att name="NODE_CUSTOMGRAPHICS_SIZE_7" value="35.0" type="string" cy:type="String"/>
      <att name="NODE_TOOLTIP" value="AWYIWY" type="string" cy:type="String"/>
      <att name="NODE_NESTED_NETWORK_IMAGE_VISIBLE" value="true" type="string" cy:type="String"/>
      <att name="NODE_CUSTOMGRAPHICS_SIZE_6" value="35.0" type="string" cy:type="String"/>
      <att name="NODE_CUSTOMGRAPHICS_9" value="org.cytoscape.cg.model.NullCustomGraphics,0,[ Remove Graphics ]," type="string" cy:type="String"/>
      <att name="NODE_VISIBLE" value="true" type="string" cy:type="String"/>
      <att name="COMPOUND_NODE_SHAPE" value="ROUND_RECTANGLE" type="string" cy:type="String"/>
      <att name="NODE_LABEL_FONT_FACE" value="SansSerif.plain,plain,12" type="string" cy:type="String"/>
      <att name="NODE_CUSTOMGRAPHICS_5" value="org.cytoscape.cg.model.NullCustomGraphics,0,[ Remove Graphics ]," type="string" cy:type="String"/>
      <att name="NODE_CUSTOMGRAPHICS_SIZE_5" value="35.0" type="string" cy:type="String"/>
      <att name="NODE_LABEL_TRANSPARENCY" value="255" type="string" cy:type="String"/>
      <att name="NODE_LABEL_ROTATION" value="0.0" type="string" cy:type="String"/>
      <att name="NODE_CUSTOMGRAPHICS_8" value="org.cytoscape.cg.model.NullCustomGraphics,0,[ Remove Graphics ]," type="string" cy:type="String"/>
      <att name="NODE_LABEL" value="" type="string" cy:type="String"/>
      <att name="NODE_CUSTOMGRAPHICS_POSITION_2" value="C,C,c,0.00,0.00" type="string" cy:type="String"/>
      <att name="NODE_CUSTOMGRAPHICS_POSITION_4" value="C,C,c,0.00,0.00" type="string" cy:type="String"/>
      <att name="NODE_CUSTOMGRAPHICS_POSITION_6" value="C,C,c,0.00,0.00" type="string" cy:type="String"/>
      <att name="NODE_CUSTOMGRAPHICS_SIZE_2" value="35.0" type="string" cy:type="String"/>
      <att name="NODE_CUSTOMGRAPHICS_4" value="org.cytoscape.cg.model.NullCustomGraphics,0,[ Remove Graphics ]," type="string" cy:type="String"/>
      <att name="NODE_CUSTOMGRAPHICS_POSITION_7" value="C,C,c,0.00,0.00" type="string" cy:type="String"/>
      <att name="NODE_CUSTOMGRAPHICS_POSITION_9" value="C,C,c,0.00,0.00" type="string" cy:type="String"/>
      <att name="NODE_LABEL_WIDTH" value="200.0" type="string" cy:type="String"/>
      <att name="COMPOUND_NODE_PADDING" value="10.0" type="string" cy:type="String"/>
      <att name="NODE_BORDER_STROKE" value="SOLID" type="string" cy:type="String"/>
      <att name="NODE_DEPTH" value="0.0" type="string" cy:type="String"/>
      <att name="NODE_CUSTOMGRAPHICS_SIZE_4" value="35.0" type="string" cy:type="String"/>
      <att name="NODE_LABEL_BACKGROUND_SHAPE" value="NONE" type="string" cy:type="String"/>
      <att name="NODE_CUSTOMGRAPHICS_SIZE_8" value="35.0" type="string" cy:type="String"/>
      <att name="NODE_CUSTOMGRAPHICS_POSITION_5" value="C,C,c,0.00,0.00" type="string" cy:type="String"/>
      <att name="NODE_CUSTOMGRAPHICS_POSITION_1" value="C,C,c,0.00,0.00" type="string" cy:type="String"/>
      <att name="NODE_LABEL_POSITION" value="C,C,c,0.00,0.00" type="string" cy:type="String"/>
      <att name="NODE_CUSTOMGRAPHICS_SIZE_3" value="35.0" type="string" cy:type="String"/>
      <att name="NODE_LABEL_FONT_SIZE" value="17" type="string" cy:type="String"/>
      <att name="NODE_LABEL_COLOR" value="#000000" type="string" cy:type="String"/>
      <att name="NODE_CUSTOMGRAPHICS_POSITION_3" value="C,C,c,0.00,0.00" type="string" cy:type="String"/>
      <att name="NODE_LABEL_BACKGROUND_TRANSPARENCY" value="255" type="string" cy:type="String"/>
      <att name="NODE_CUSTOMGRAPHICS_3" value="org.cytoscape.cg.model.NullCustomGraphics,0,[ Remove Graphics ]," type="string" cy:type="String"/>
      <att name="NODE_LABEL_BACKGROUND_COLOR" value="#B6B6B6" type="string" cy:type="String"/>
      <att name="NODE_TRANSPARENCY" value="255" type="string" cy:type="String"/>
      <att name="NODE_CUSTOMGRAPHICS_2" value="org.cytoscape.cg.model.NullCustomGraphics,0,[ Remove Graphics ]," type="string" cy:type="String"/>
      <att name="NODE_SELECTED_PAINT" value="#FFFF00" type="string" cy:type="String"/>
      <att name="NODE_CUSTOMGRAPHICS_7" value="org.cytoscape.cg.model.NullCustomGraphics,0,[ Remove Graphics ]," type="string" cy:type="String"/>
      <att name="NODE_CUSTOMGRAPHICS_6" value="org.cytoscape.cg.model.NullCustomGraphics,0,[ Remove Graphics ]," type="string" cy:type="String"/>
      <att name="NODE_CUSTOMGRAPHICS_SIZE_1" value="35.0" type="string" cy:type="String"/>
      <att name="NODE_CUSTOMGRAPHICS_1" value="org.cytoscape.cg.model.NullCustomGraphics,0,[ Remove Graphics ]," type="string" cy:type="String"/>
      <att name="NODE_CUSTOMGRAPHICS_POSITION_8" value="C,C,c,0.00,0.00" type="string" cy:type="String"/>
      <att name="NODE_SELECTED" value="false" type="string" cy:type="String"/>
      <att name="NODE_CUSTOMGRAPHICS_SIZE_9" value="35.0" type="string" cy:type="String"/>
    </graphics>
  </node>
  <node id="1491" label="zzzzz93">
    <att name="shared name" value="zzzzz93" type="string" cy:type="String"/>
    <att name="name" value="zzzzz93" type="string" cy:type="String"/>
    <att name="selected" value="0" type="boolean" cy:type="Boolean"/>
    <att name="__mclCluster" value="3" type="integer" cy:type="Integer"/>
    <att name="Sequence Source" value="USER" type="string" cy:type="String"/>
    <att name="Sequence Length" value="26" type="integer" cy:type="Integer"/>
    <att name="Sequence" value="MKLINSLKKKLKAEKSLKSYAWYIWY" type="string" cy:type="String"/>
    <att name="Description" type="list" cy:type="List" cy:elementType="String">
      <att name="Description" value="921259630 &lt;unknown description&gt;" type="string" cy:type="String"/>
    </att>
    <att name="Precursor sequence" value="AWYIWY" type="string" cy:type="String"/>
    <att name="Precursor Length" value="6" type="integer" cy:type="Integer"/>
    <att name="Differences to AWYIWY" value="0" type="integer" cy:type="Integer"/>
    <att name="Species" value="921259630" type="integer" cy:type="Long"/>
    <att name="Protein Reference" value="WP_030601128.1" type="string" cy:type="String"/>
    <att name="Definition" value="Streptomyces griseoflavus strain NRRL B-1830 P092contig62.1, whole genome shotgun sequence" type="string" cy:type="String"/>
    <att name="gb_whole_genome_accession" value="921259630" type="integer" cy:type="Long"/>
    <att name="gb_whole_genome_position" value="11003..16647" type="string" cy:type="String"/>
    <att name="p450 count" value="0" type="integer" cy:type="Integer"/>
    <att name="p450 position" value="" type="string" cy:type="String"/>
    <att name="seqencednafragment" value="TCACCCGGCCCGCCGCTCTTCCTCCGCCGGCTCGCCGGACACGTCCGAGCGGGCGAAGTTGGTCAGCTCGTACAGCAGCTGCTTCATCTCCACGAGCAGTTCGCCGCCTGCCGCGGTGGCCGCGGGGTCGTCCAGCCGCCGGAACTCGTCCGCCAGCTCGTCGTACAGCTCCTGGGACCGGTGGCGGGCCGCGTGGTAGCGCTTCTCCGCGTCCTCCCGCTCGTGGCCGGCCAGCAGGTCCGCCTCGGCCTCGCAGAGCGCCGCCGCCTCGTCCGCGAGGTCGGCGTAGCGCCGCAGGAACTCGGCGCCGGGCGTGGTCAGCCGGGCCCGTTCCCCGAAGGCGCCCGACAGGGTGCGGGTGATGGCCCCGAGGTGGTCGGCGGCGCGTTCCCACACGGTGTCGGCCTTCTCGGGCGGCGGCGGGGGCGGTCCGGTACGGCGCAGCCGGAAGCCGGGGTTGAAGCGGGAGCTCTCGGCGGTCCACTGCCGGGCGCTGGCCAGCGCTTGCAGCACCTGGCCGAGGCGGCGCGCGCGGTCGTGCCAGCCGGCCGCGTCCGTCGCGCTCCACTCCTCGTCGCGCAGGCCCGCGGCCATCGTCCGCAGCAGTTCGGCGGACTCCCGGGGCAGCCGCCGGAGCTGGTCGTGCACGTTGCGCAGGTGCACCGGCGGCAGGACGAGGGCGTTGACGGCGACGCCGATGACCGCGCCGATCATGGTCTCGACGAGCCGGTGGCCGACCTCGGTCAGGGAGTAGGCGCCGTAGGTGATGACGAACAGGGCGGTGGTCGCCCCGTAGATGCCCTGGGCGCCCAGTCTGTGGTGGGTGCCGACCAGCGTCATCACCGGCAGCACCAGAAGCATGGCGCCCAGCGTGCTGCCGTCGGTCGCGGCCATCGCGGCGGACGCGAGCAGCGCGCCGAGCACGATCACCACGAGCTGCTGGAGACCGGAGCGCAGCGAGCGGTAGACGGTGGCGTCGACCAGTGCCAGCGCCGTCCAGGGCGCCATCAGGGCCAGCGGCGCGTTCAGCCACCAGCCGTCAGCGCCCAGGCGACGGTCGCCGCGCCGGCCGCCTTCAGCGACTGGACGACGGTGTCCCGCTCCGGCCCGGAGTGCCGTACCGCGGCCCGCACCGTACGGCCGACCGCCGTCGCCTCCCACCACAGCCGCCGCCACGCGGCCAGGGCCCGCACCTTCGCCAACTCCGCCTCCCGGGCCGCTCCCGCGCTGGTCAGGACCGGGCGGTGCCCGGTGGTACGGCGCGCTGGGTACCCATGATCGACGGGAGTAGTCGCACGGCGGGCGGGCACCGCCCTCGAACACGCTCGCCGCCCTCTCGGCCGCCCGGGTGATCCCCGGCCCCCGTAAGAGTGGTCACGCGGGCCGGGGCGCTTCGCAAGCACATCCGTCCGCATTGACTTGGGTGCACCCCGCGTGCCCTCCCCCGTCCCCGACCCCCGTGGAAGTCACGTTCTGATGCGTATTCGTTCCGCCGTCATCACCGCGGTCGCCGCGGCCGGCGCCGCCGCCCTGGTCCCGCAGCCCGCCGCCGCCTCCTCGGGGTCGAGCCCGGTGGTCTCCTCCCTCACCGACTCCCAGGCCGTGCGGCTGCTGCGCGTCCCGTTGAGCGAGCGCAACGTCGAACTGGCCCTGGACGCCGTCGAGACGGTCGCCCGGCCGCTGAACATGGAGAAGGGCGCCTCGTTCACCGGCCGGTGACACCCGGCGCCCGCAGGGCGCACACACGTACGAGTCACCGCGCGTGTGCGCCCCCGTCTGCGCCTGTCCGCCCCCTCGTCCCGGCGGGACGGTGGTGTCCGAGACCGGTACACCGGCCCGCGGACGAGGAGAGCGAAGTGATCCACATCAGTGAGACGCTCATGCTGCAGACGGTCGAGGAGTTCCTGACCGAGGAGGAGATCTCCCGGCTGGTCAAGATCATGGACAGCGAGGCGGCCGGCTGGCGGCCCCGCCACCAGGCCGAGGTGCTCCCGGCCCCGGCGACCGCACAAGAGGTGCTGGGCGAGGCCACCCTGCGGGCGCTGCCCGCGATCCGGCGCAGCATGCCGTCGATCGCCGGGTCCGGACACTGGGGCTACACCGAACTGGCCGTGGGCCAGGGCGTCCCGACCCACCTCGACGGGATCAGCAGCCCGCGCACCCCGCCCCGGCGCATCGGCCGGATCGGTGTGACGATCGCGGACGCGATCGAAGGCGGCCGCTTCTACATCGAGACCACGTCGGACAGCGCGCCCTGGACCGACACCCTGCTGGGCGCGGCCGACGGGTACGAGCCGGGCACCCCGATGAGCCGCAGCCTGCCGCACGGCCCCGCGGCCCACGAGCGGACGCCGCAGTGGCTGAGCGCGCCGCGCAAGAGCCGGTGGCTGACCGACGCCGGGCCGGGAGTGGCCGTCGCGTACGGCGCCCAGGTCATCCACGGGGTGACGCCGGTGCTCCGCGGCCGGGTGCGCAAGTTCGTCACCGACCTCGTGGACACGGCGGCGGCCTGACGGCGCACGGCCGGGTGCGTGCGGGCTCGTGGAGCCCGCACGGGGCCGCTCGCCCATCAGGCTGCCCGGCGGCTCAGCGCCGTACGACCGACACCCGCGACACCCCGAGCAGACCGGCCAGCGGCACCTCGGCGGACTTCTGCTCCGGGCTCACCGCCAGGCCCTGTTCCCGCACCAGGTCCAGCAGCCGTTCGGCCAGCGGCATGACCATGTGCCGCCCCCAGCACCGCTCGTTCGCGTGCCCGAAGGGCAGATAGCCGGGCTGGTCGTCGGCGTCGAGGGCCGCCCAGCGCTCGGGCCGGAACTCGTCCGGCGCGTCCCACAGCCGCGGATCGCGGTGGCTGAGCAGCGGCAGCAGCAGGACGTCGTCGCCCGCGCCGATCCGGTCGTCGAGGGCCGCGAACTCCGGTGACGCCACGCGCAGCAGGTTCCACGAAGGCGGCAGCAGCCGCATCGACTCGTACAGGATGTGACGGTTCGGTATGTGGTCCTCGAAGGGCGATCCGAGCCAGAGCGCGTTGGCGACGAGCGTGGACACGGTGAAGCACACCGGCGCCGCCGCCCGCCGGTACAGACCCATCGCGTACCGCCGGTCCCCGTAACCGGCCGCGGCGGCGGCGAGACCCGCCAGCCGGGACACCGGCGCACCGGCCCCCGGGCAGCCCGGCAATGCCGCGCCCGCCGCGATCACCGTCCAGGTCAGTTTGGGCGTCCATTCCAGCTTGCGGTCCACGAGGACCCGCAGCCGCATCGGATCGGACCCGAAAACCAGGTCCCGCAGATAAAGGTGCGCCGCCCGCGGCCATTCCCCCGACAGGTCGGCCGCCGCGCCGCCTTTCCCGTCGGGCCCGGCCGGCTTTTCCAGTGCCGCGCGCACATCCAGGGAAACGGCCCGCATGACCGCGGAGGATTCCGGGCGGCTGATGGGCCGGCCCTGGAGGGGTTTGAAGGTGGGCCGTTCGGCCGCGTTGGCCGGTCTGCTGCGCAGCACGGCGTCGATCAGCGCGGGCCCGGCGACGCCGACCGTGTCGGCCTCCAGCCGGAAGACGTCCGCGCCGCGGTGCTCACTGAGGAGCCGGCCGAGCCGCGGCGTGAAGACCGTGACCCGGTCGCTCCGTTCCGTACCGTACGTACGCATCGGCGGCCTCCGAGAGCCTGGAAGAGGGAACTACCGGGTCACGTGCCGATCAGTACCAGATGTACCAGGCGTAGGACTTCAGGCTCTTCTCCGCCTTCAGCTTCTTCTTGAGGGAGTTGATGAGCTTCATGACAGCACCTCCGGGACAGTGGACCGACTGAACCGAACACTGACTCCTGCGGGCCGGAACGCGGAATACCCATGCTCCGCCACTGAATCCGGCTTTCCGCTTTTCGTCAGGGGAAAGTGAAGCCCAGCGGCGAAAGGTACGTCAATGTGGTCAAGGTCACCGTAAATTCGGGGTATTGGGGGTTTCGTCGGCGAACGGGGCCGAAGGGCCGGGGTGTACGGAACGTGCGCCCCGGCGTGGGAAATCGCCGCCGCGACCGTCCCGGGAGGCGGATAACACCACTTCCCCGGCGGTGACTGCCACCTCCGGGTGCCGCCTTCCACGCTGGTCCGCGACCGGCCCCGGGCCCTCCGCCCGGGGCCGAGGCGTCGACAACGGTGGAGGGGATTTCCGATGACCGCTGAGCGTGTGCTCGCGCCGCCCGGGGCGGCGTACCGATGGCGGTGGTGGGCGCTCGCCGCCCTGCTGCTCGCCGAGGCGATGAACCTGCTGGACGCGACCATCGTGCAGGTCGCGGCGCCGGCCGTACACGCCGATCTGGGCGGTCCGGTGTCCGGCGTCCAGTGGTTCACGACGGCCTACACCCTGCCGTTCGCGGTGCTGCTGATCACCGGCGGGCGCCTGGGCGACATCGCCGGGCGGCGGCGGTTGTTCGTCGTCGGCGTCACCGGCTTCCTGCTCGCGTCCGTCGCCTGCGCCCTGGCGCCCGGCGCCGGACCGCTGATCGCCTTCCGCACGGTGCAGGGGGCCGCGGCGGCCCTGGTCATTCCGCAGACCATCGGCCTGATCAAAGCGATGTTCGCCGGTGCGGAGCTGGCCCGCGCCCTGGGCGCCATCGGCCCGGTGATGGGACTCGCCGCCGTCTGCGGGCCGGTGCTCGGCGGATTCCTCACCCACGCCGACCTGTTCGGCTCATCCTGGCGGGCGGCGTTCCTGGTGAACGTCCCCCTGTCGCTGCTCGTCCTCGCCCTGGCGCCCAAGCTGGTGGACCACCGCGCCCCGCGGCGCCCCACTCTCGATCTGACGGGCACCCTGCTGGCCATGGCGGGCGTCGGGCTCGTCGTCCATCCGCTGATCGGGGCCGACCTCGCCGCGCTGTCCGGGTGGAACTGGGCCTCCATCGGGGCCGGGCTGATGCTGATGGCCGTCTTCGTCCGGCACCAGCGCGGTGCCGTCGCCGCCGGGCGCAGCCCGCTGGTGGAGCCGAGCTGGGGGCACCCCCAGCGGTAGCTGGGGGACTTTGCGCACTGCGGTTTTCCGGCCGCGCTGGTGGCCTCGGCCTCGTTCTTCGCGGTGACCAACGGCCTGATGATGGTGATCGTGCTTCAGCTTCAACTGGGCTTGCACACCGGTGTATTGGCGGCAGGGCTCACGCTGGCACCGTGGTCGGCCGGTCTGGCCGTGGCGTCATGGGCGGCCGGTGCCCGCCTCGTCCCGCGCTTCGGACACCGGACGATGCCGCTCGGGCTCGCCGTGCTCCTGACCGGCGCGCTGGCCGCCATCGCCGCGTACCGCACCGCGGACCCGACGGCCTACCCCGCACCACTGCTTCCGGCGCTCGCGGTCGTCGGCCTGGGGGCCGGCCTCTTCACCCCGGCGTTCTTCACCGTCGCGCTACGGCCGTTGCGGCCGCAGGAAATCGGCTCGGCCGCCGGGCTGCTGAACGCGGTCCAGCAGCTGGGCGCGACCCTCGGCGTCGCGGTCCTCGGCAGCGTCTACCTCCACGCCGCCGGGCCCGGCGGCGCCGCGGCCTCCCTGCACGCCGTGCAGCTCGCGTTCCGGTCCGCCGTGGCGCTGACGGTGATCAGCCTGGTGGCGGCCAGGATGATGACCGGCGGGCCGGAGGCGGGAACGGTTCGCTGA" type="string" cy:type="String"/>
    <att name="openreadingframes" value=", ATGAAGCTCATCAACTCCCTCAAGAAGAAGCTGAAGGCGGAGAAGAGCCTGAAGTCCTACGCCTGGTACATCTGGTACTGA, 14703, 14784(-)" type="string" cy:type="String"/>
    <att name="coreproteins" value=", AWYIWY*, 14703, 14784(-)" type="string" cy:type="String"/>
    <att name="Phylum" value="Actinomycetota" type="string" cy:type="String"/>
    <graphics h="35.0" fill="#6982B5" w="35.0" type="TRIANGLE" x="-1884.0749247697595" z="0.0" y="-1184.7499530354244" outline="#D73027" width="0.0">
      <att name="NODE_BORDER_TRANSPARENCY" value="255" type="string" cy:type="String"/>
      <att name="NODE_CUSTOMGRAPHICS_SIZE_7" value="35.0" type="string" cy:type="String"/>
      <att name="NODE_TOOLTIP" value="AWYIWY" type="string" cy:type="String"/>
      <att name="NODE_NESTED_NETWORK_IMAGE_VISIBLE" value="true" type="string" cy:type="String"/>
      <att name="NODE_CUSTOMGRAPHICS_SIZE_6" value="35.0" type="string" cy:type="String"/>
      <att name="NODE_CUSTOMGRAPHICS_9" value="org.cytoscape.cg.model.NullCustomGraphics,0,[ Remove Graphics ]," type="string" cy:type="String"/>
      <att name="NODE_VISIBLE" value="true" type="string" cy:type="String"/>
      <att name="COMPOUND_NODE_SHAPE" value="ROUND_RECTANGLE" type="string" cy:type="String"/>
      <att name="NODE_LABEL_FONT_FACE" value="SansSerif.plain,plain,12" type="string" cy:type="String"/>
      <att name="NODE_CUSTOMGRAPHICS_5" value="org.cytoscape.cg.model.NullCustomGraphics,0,[ Remove Graphics ]," type="string" cy:type="String"/>
      <att name="NODE_CUSTOMGRAPHICS_SIZE_5" value="35.0" type="string" cy:type="String"/>
      <att name="NODE_LABEL_TRANSPARENCY" value="255" type="string" cy:type="String"/>
      <att name="NODE_LABEL_ROTATION" value="0.0" type="string" cy:type="String"/>
      <att name="NODE_CUSTOMGRAPHICS_8" value="org.cytoscape.cg.model.NullCustomGraphics,0,[ Remove Graphics ]," type="string" cy:type="String"/>
      <att name="NODE_LABEL" value="" type="string" cy:type="String"/>
      <att name="NODE_CUSTOMGRAPHICS_POSITION_2" value="C,C,c,0.00,0.00" type="string" cy:type="String"/>
      <att name="NODE_CUSTOMGRAPHICS_POSITION_4" value="C,C,c,0.00,0.00" type="string" cy:type="String"/>
      <att name="NODE_CUSTOMGRAPHICS_POSITION_6" value="C,C,c,0.00,0.00" type="string" cy:type="String"/>
      <att name="NODE_CUSTOMGRAPHICS_SIZE_2" value="35.0" type="string" cy:type="String"/>
      <att name="NODE_CUSTOMGRAPHICS_4" value="org.cytoscape.cg.model.NullCustomGraphics,0,[ Remove Graphics ]," type="string" cy:type="String"/>
      <att name="NODE_CUSTOMGRAPHICS_POSITION_7" value="C,C,c,0.00,0.00" type="string" cy:type="String"/>
      <att name="NODE_CUSTOMGRAPHICS_POSITION_9" value="C,C,c,0.00,0.00" type="string" cy:type="String"/>
      <att name="NODE_LABEL_WIDTH" value="200.0" type="string" cy:type="String"/>
      <att name="COMPOUND_NODE_PADDING" value="10.0" type="string" cy:type="String"/>
      <att name="NODE_BORDER_STROKE" value="SOLID" type="string" cy:type="String"/>
      <att name="NODE_DEPTH" value="0.0" type="string" cy:type="String"/>
      <att name="NODE_CUSTOMGRAPHICS_SIZE_4" value="35.0" type="string" cy:type="String"/>
      <att name="NODE_LABEL_BACKGROUND_SHAPE" value="NONE" type="string" cy:type="String"/>
      <att name="NODE_CUSTOMGRAPHICS_SIZE_8" value="35.0" type="string" cy:type="String"/>
      <att name="NODE_CUSTOMGRAPHICS_POSITION_5" value="C,C,c,0.00,0.00" type="string" cy:type="String"/>
      <att name="NODE_CUSTOMGRAPHICS_POSITION_1" value="C,C,c,0.00,0.00" type="string" cy:type="String"/>
      <att name="NODE_LABEL_POSITION" value="C,C,c,0.00,0.00" type="string" cy:type="String"/>
      <att name="NODE_CUSTOMGRAPHICS_SIZE_3" value="35.0" type="string" cy:type="String"/>
      <att name="NODE_LABEL_FONT_SIZE" value="17" type="string" cy:type="String"/>
      <att name="NODE_LABEL_COLOR" value="#000000" type="string" cy:type="String"/>
      <att name="NODE_CUSTOMGRAPHICS_POSITION_3" value="C,C,c,0.00,0.00" type="string" cy:type="String"/>
      <att name="NODE_LABEL_BACKGROUND_TRANSPARENCY" value="255" type="string" cy:type="String"/>
      <att name="NODE_CUSTOMGRAPHICS_3" value="org.cytoscape.cg.model.NullCustomGraphics,0,[ Remove Graphics ]," type="string" cy:type="String"/>
      <att name="NODE_LABEL_BACKGROUND_COLOR" value="#B6B6B6" type="string" cy:type="String"/>
      <att name="NODE_TRANSPARENCY" value="255" type="string" cy:type="String"/>
      <att name="NODE_CUSTOMGRAPHICS_2" value="org.cytoscape.cg.model.NullCustomGraphics,0,[ Remove Graphics ]," type="string" cy:type="String"/>
      <att name="NODE_SELECTED_PAINT" value="#FFFF00" type="string" cy:type="String"/>
      <att name="NODE_CUSTOMGRAPHICS_7" value="org.cytoscape.cg.model.NullCustomGraphics,0,[ Remove Graphics ]," type="string" cy:type="String"/>
      <att name="NODE_CUSTOMGRAPHICS_6" value="org.cytoscape.cg.model.NullCustomGraphics,0,[ Remove Graphics ]," type="string" cy:type="String"/>
      <att name="NODE_CUSTOMGRAPHICS_SIZE_1" value="35.0" type="string" cy:type="String"/>
      <att name="NODE_CUSTOMGRAPHICS_1" value="org.cytoscape.cg.model.NullCustomGraphics,0,[ Remove Graphics ]," type="string" cy:type="String"/>
      <att name="NODE_CUSTOMGRAPHICS_POSITION_8" value="C,C,c,0.00,0.00" type="string" cy:type="String"/>
      <att name="NODE_SELECTED" value="false" type="string" cy:type="String"/>
      <att name="NODE_CUSTOMGRAPHICS_SIZE_9" value="35.0" type="string" cy:type="String"/>
    </graphics>
  </node>
  <node id="1489" label="zzzzz92">
    <att name="shared name" value="zzzzz92" type="string" cy:type="String"/>
    <att name="name" value="zzzzz92" type="string" cy:type="String"/>
    <att name="selected" value="0" type="boolean" cy:type="Boolean"/>
    <att name="__mclCluster" value="3" type="integer" cy:type="Integer"/>
    <att name="Sequence Source" value="USER" type="string" cy:type="String"/>
    <att name="Sequence Length" value="26" type="integer" cy:type="Integer"/>
    <att name="Sequence" value="MKLINSLKKKLKAEKSLKSYAWYIWY" type="string" cy:type="String"/>
    <att name="Description" type="list" cy:type="List" cy:elementType="String">
      <att name="Description" value="983583391 &lt;unknown description&gt;" type="string" cy:type="String"/>
    </att>
    <att name="Precursor sequence" value="AWYIWY" type="string" cy:type="String"/>
    <att name="Precursor Length" value="6" type="integer" cy:type="Integer"/>
    <att name="Differences to AWYIWY" value="0" type="integer" cy:type="Integer"/>
    <att name="Species" value="983583391" type="integer" cy:type="Long"/>
    <att name="Protein Reference" value="WP_030601128.1" type="string" cy:type="String"/>
    <att name="Definition" value="Streptomyces albus subsp. albus strain NRRL F-4371 P384contig40.1, whole genome shotgun sequence" type="string" cy:type="String"/>
    <att name="gb_whole_genome_accession" value="983583391" type="integer" cy:type="Long"/>
    <att name="gb_whole_genome_position" value="46275..54985" type="string" cy:type="String"/>
    <att name="p450 count" value="0" type="integer" cy:type="Integer"/>
    <att name="p450 position" value="" type="string" cy:type="String"/>
    <att name="seqencednafragment" value="TCACCCCCGCTGGTATCGGGCGGGCGGATACCGGTCGTAGAGTTCCGGCGACCAGTACGTGGTCATACGGGGACGGCCGTGCTGCATCCGCGCCGACGCGTACGTGTGGATGCCGCGGCCGCCCGCCAGCGGGCGCCGCGCCACCTGGCTCAGCAGCGCCCGGTAACGTCCGGCGGGCAGGCCCATGCGGGCCATGACGGAGCTGATGCGGTCCCGTATGGTCCGGTCGCTCTCCGCGTGCACCCACAGCGGGACGTACAGCGTGGCGGACACCGGTGTGTGTTCGCCGACCGCCGTGAACGTCAGATTGCTGACGAGCGGCTGGGGCCGCGCCTCACCGCCGTTTCCGGTCAGTGCCTGGCAGAAATCCTCCAGGAATCCGGGCTCGTGCTGGAGCGATATCCGCATGCGGGCGTCCAGTTCGGCCGGGGGGATGTCGTAATGGCGGAAGTACACCTTCACGCGCGACTGGGGGCCGTCCACCAGATCGAGGCCCAGGTAGACGATCCTGTCGAGGTCGAATCCCCGGCGGGCGTATTCGCTGACCGCGTCCCACGCCTTGCCGAATCCCAGGCGGCCCAGCGCCTCGCGCGTCCGCTCAACGGCGGTCATGCGCCGGTCGGCGTCCGGATTGAGATAGACCTTGAACTCGGGGTCGCTGTCCGGCGAGAAGACGACGGCGTGCATCATCGCGAATCCGGCCGGGCCGCCGTCCGGCAGGAACAGGTCGTGGACCGCCGCGAGACGGTCGTCGACGGCGCCGAATTCCTCGGTGAGCCCGCGGGTGAGGCCGAGTGCCGATTTCTGTGCGGCCGATGTGCTCAGCCGGTCCGGTATGGCCTCCACGAGCACCCGTATCTGGGTGCGCTCGCGCGAAAAGGCGGCGGAGAACTCGATCGGCGAACCGTCGGCGCAGACATCGGAACGCCAGTCCGGATGTGTTCCTATCCGCCGCTCTCCCCACGGTGAGAGCATCCTGCGCAGAACCCTCGCACCCTGTTCGACGTTCAGGCCCGCGCTGCCGAGCAGCCGCCTGAGGGTGGAAACTCCGTAGTCCATGAACGTCACGCCGCCGCATACTGGTGGAACCGTGCCTGGAGACGACATGGAACCCCTTTCCCTGTCCCGGGTACGTGGTCTCGCCAAACTGCGCGCGTTCCTCGCCGGCCGGTCGGCCAGTACCAATAGGGCAGGACGCTTCCGACGCTGCGTCCACAAGGGAATCGACGAAAGGAGGAGTCGTTCCCGCGCTCCCGGTCCCCATAAGCGTCATGCAACGGGCCGCCCGAATACTGTCCTTATCCTCGCGAGCTGCGGCCGTTTCTCAGAACCGGGTTGCTTTTACCATCAACGAAGCTTGCCCCGGCCGCCACCGGCGCACAAGGGGCGTGCGCGGCGTTCGCCGAGGAAGTGCGCACGCTACCGTCTGACAGACGTGCGCGCGGGCGCCCGGACCAGTCCGTACGGGGCTCCGGCCGGGCCCCGCGGCCCGGGCGCGGAGCCCGGGGCGCGCGGCCCGGTGTCGGAGGAGCGGCCGGATCAGGTGCCCGGCTTCTTGATGTAGCCCTTGCGCACCAGCGCGTCGCAGGTCGCCTTCGGGTCCTTCTTGCCCTTGTACTGCTTCTTCACCACCTTGACGCAGTCGGCGTACGGGAACGGCGGACCGCTCGGCTGCGCCTGCGTGCGGGCGGTGGCGGCGGCCTCGGCGGTCGCTCCCGTGAACAGCATGCCGCTCAGCGCGACGGCCGCGGCCAGGGCGTAGCTCATCTTTCGCACAGGTCGTCCTCTCTCTGGCGCCGGAGCCCAGCGCCCCGGACGCGAGAGCCTTCCCGCGGCCCGGCGGAGGCCGGTTTGCCGGACAAGGCTCGTCCACGCCCAACGAGCCGATACGTCCCGGGAAACGCCGTTCCGTACGCCGATCGGCCGCGTGCGGCGAAAGGTTCACGCGTACCGGTCGGGTCGGGGGAGTGCCGTACGGGCGGATCAGCGAACCGTTCCCGCCTCCGGCCCGCCGGTCATCATCCTGGCCGCCGCCAGGCTGATCACCGTCAGCGCCACGGCGGACCAGAACGCGAGCTGCACGGCGTGCAGGGAGGCCGCGGCGCCGCCGGGCCCGGCGGCGTGGAGGTAGACGCTGCCGAGGACCGCGACGCCGAGGGTCGCGCCCAGCTGCTGGACCGCGTTCAGCAGCCCGGCGGCCGAGCCGATGTCCTGCGGCCGCAACGGCCGTAGCGCGACGGTGAAGAACGCCGGGGTGAAGAGGCCGGCCCCCAGGCCGACGACCGCGAGCGCCGGAAGCAGTGGTGCGGGGTAGGCCGTCGGGTCCGCGGTGCGGTACGCGGCGATGGCGGCCAGCGCGCCGGCCAGGAGCACGGCGAGCCCGAGCGGCATCGTCCGGTGCCCGAAGCGCGGGACGAGGCGGGCACCGGCCGCCCATGACGCCACGGCCAGACCGGCCGACCACGGTGCCAGCGTGAGCCCTGCCGCCAATACGGTCACGTGCAGCCCCAGTTGAAGCTGGAGCACGATCACCATCATCAGGCCGTTGGTCACCGCGAAGAACGAGGCCGAGGCCACCAGGGCGGCCGGAAACCTGCGGTGTGCAAAGAGCCTCGGCTCCACCAGCGGGCTGCGCCCGGCGGCGACGGCACCGCGCTGGTGCCGGACGAAGACGGCCATCAGCAGCAGTCCGGCCCCGACGGAGGCCCAGTTCCACCCGGACAACGCGGCAAGGTCTGCCCCGATCAGCGGATGGACGACGAGCCCGACACCCGCCATGGCCAGCAGGGTGCCCGTCAGGTCGAGGGCCGGGCGCCGCGGGGCGCGGTGGTCCACCAGCTTGGGCGCCAGGGCGAGGACGAGCAGTGACAGGGGGACGTTCACCAGGAACGCCGCCCGCCAGGACGAGCCGAACAGGTCGGCGTGGGTGAGGAATCCGCCGAGCACCGGCCCGCAGACGGTGGCGAGTCCCATCACCGGGCCGATGGCGCCCAGGGCGCGGGCCAGCTCCGCACCGGCGAACATCGCTTTGATCAGGCCGATGGTCTGCGGAATGACCAGGGCCGCCGCGGCCCCCTGCACCGCGCGGAAGGCGATCAGCGGTCCGGCGCCGGGCGCCAGGGCGCAGGCGACGGACGCGAGCAGGAAGCCGGTGACGCCGACGACGAACACCCGCCGCCGCCCGGCGATGTCGCCCAGGCGCCCGCCGGTGATCAGCAGCACCGCGAACGGCAGGGTGTAGGCCGTCGTGAACCACTGGACATCGGACACCGGACCGTCCAGATCGGCGTGTACGGCCGGCGCCGCGACCTGCACGATGGTCGCGTCCAGCAGGTTCATCGCCTCGGCGAGCAGCAGGGCGGCGAGCGCCCGCCACCGCCATCGGTACGCCGCCCCGGGCGGCGCGAGCACACGCTCAGCGGTCATCGGAAATCCCCTCCACCGTTGTCGACGCCTCGGCCCCGGGCGGAGGGCCCGGGGCCGGTCGCGGACCAGCGTGGAAGGCGGCACCCGGAGGTGGCAGTCACCGCCGGGGAGGTGGCGTTATCCGCCTTCGGTGGCGGGCGCGGCGGCGATTTCCCACGCCGGGGCGCACGTTCCGTACACCCCGGCCCTTCGGCCCCGTTCGCCGACGAAACCCCCAATACCCCGAATTTACGGTGACCTTGACCACATTGACGTACCTTTCGCCGCTGGGCTTCACTTTGCCCTGACGAAAAGCGGAAAGCCGGATTCAGTGGCGGAGCATGGGTATTCCGCGTTCCGGCCCGCAGGAGTCAGTGTTCGGTTCAGTCGGTCCACTGTCCCGGAGGTGCTGTCATGAAGCTCATCAACTCCCTCAAGAAGAAGCTGAAGGCGGAGAAGAGCCTGAAGTCCTACGCCTGGTACATCTGGTACTGATCGGCACGTGACCCGGTAGTTCCCTCATCCAGGCTCTCGGAGGCCGCCGATGCGTACGTACGGTACGGAACGGAGCGACCGGGTCACGGTCTTCACGCCGCGGCTCGGCCGGCTCCTCAGTGAGCACCGCGGCGCGGACGTCTTCCGGCTGGAGGCCGACACGGTCGGCGTCGCCGGGCCCGCGCTGATCGACGCCGTGCTGCGCAGCAGACCGGCCAACGCGGCCGAACGGCCCACCTTCAAACCCCTCCAGGGCCGGCCCATCAGCCGCCCGGAATCCTCCGCGGTCATGCGGGCCGTTTCCCTGGACGTGCGCGCCGCACTGGAAAAGCCGGCCGGGCCCGACGGGAAAGGCGGCGCGGCGGCCGACCTGTCGGGGGAATGGCCGCGGGCGGCGCACCTTTATCTGCGGGACCTGGTTTTCGGGTCCGATCCGATGCGGCTGCGGGTCCTCGTGGATCGCAAGCTGGAATGGACGCCCAAACTGACCTGGACGGTGATCGCGGCGGGCGCGGCATTGCCGGGCTGCCCGGGGGCCGGTGCGCCGGTGTCCCGGCTGGCGGGTCTCGCCGCCGCCGCGGCCGGTTACGGGGACCGGCGGTACGCGATGGGTCTGTACCGGCGGGCGGCGGCACCAGTGTGCTTCACCGTGTCCACGCTCGTCGCCAACGCGCTCTGGCTCGGGTCGCCCTTCGAGGACCACATACCGAACCGTCACATCCTGTACGAGTCGATGCGGCTGCTGCCGCCTTCGTGGAACCTGCTGCGCGTGGCGTCACCGGAGTTCGCGGCCCTCGACGACCGGATCGGCGCGGGCGACGACGTCCTGCTGCTGCCGCTGCTCAGCCACCGCGATCCGCGGCTGTGGGACGCGCCGGACGAGTTCCGGCCCGAGCGCTGGGCGGCCCTCGACGCCGACGACCAGCCCGGCTATCTGCCCTTCGGGCACGCGAACGAGCGGTGCTGGGGGCGGCACATGGTCATGCCGCTGGCCGAACGGCTGCTGGACCTGGTGCGGGAACAGGGTCTTGCGGTGAGCCCGGAGCAGAAGTCCGCCGAGGTGCCGTTGGCCGGTCTGCTCGGGGTGTCGCGGGTGTCGGTCGTACGGCGCTGAGCCGCCGGGCAGCCTGATGGGCGAGCGGCCCCGTGCGGGCTCCACGAGCCCGCACGCACCCGGCCGTGCGCCGTCAGGCCGCCGCCGTGTCCACGAGGTCGGTGACGAACTTGCGCACCCGGCCGCGGAGCACCGGCGTCACCCCGTGGATCACCTGGGCGCCGTACGCGACGGCCACTCCCGGCCCGGCGTCGGTCAGCCACCGGCTCTTGCGCGGCGCGCTCAGCCACTGCGGCGTCCGCTCGTGGGCCGCGGGGCCGTGCGGCAGGCTGCGGCTCATCGGGGTGCCCGGCTCGTACCCGTCGGCCGCGCCCAGCAGGGTGTCGGTCCAGGGCGCGCTGTCCGACGTGGTCTCGATGTAGAAGCGGCCGCCTTCGGTCGCGTCCGCGATCGTCACACCGATCCGGCCGATGCGCCGGGGCGGGGTGCGCGGGCTGCTGATCCCGTCGAGGTGGGTCGGGACGCCCTGGCCCACGGCCAGTTCGGTGTAGCCCCAGTGTCCGGACCCGGCGATCGACGGCATGCTGCGCCGGATCGCGGGCAGCGCCCGCAGGGTGGCCTCGCCCAGCACCTCTTGTGCGGTCGCCGGGGCCGGGAGCACCTCGGCCTGGTGGCGGGGCCGCCAGCCGGCCGCCTCGCTGTCCATGATCTTGACCAGCCGGGAGATCTCCTCCTCGGTCAGGAACTCCTCGACCGTCTGCAGCATGAGCGTCTCACTGATGTGGATCACTTCGCTCTCCTCGTCCGCGGGCCGGTGTACCGGTCTCGGACACCACCGTCCCGCCGGGACGAGGGGGCGGACAGGCGCAGACGGGGGCGCACACGCGCGGTGACTCGTACGTGTGTGCGCCCTGCGGGCACCGGGTGTCACCGGCCGGTGAACGAGGCGCCCTTCTCCATGTTCAGCGGCCGGGCGACCGTCTCGACGGCGTCCAGGGCCAGCTCGACATTGCGCTCGCTCAACGGGATGCGCAGCAGCTCCACGGCCTTGGAGTCGGTGAGGGAGGAGACCACCGGGCTCGACCCCGAGGCGGCGGCGGGCTGCGGGACCAGGGCGGCGGCACCGGCAGCGGCGACCGCGGTGATGACGGCGGAACGAATACGCATCAGAACGTGACTTCCACGGGGGTCGGGGACGGGGGAGGGCACGCGGGGTGCACCCAAGTCAATGCGGACGGACGTGCCGGCGAAGCGCCCCGGCCCGCGTGACCACCCTTACGGGGGCCGGGGATCACCCGGGCGGCCGAGAGGGCGGCGAGCGTGTTCGAGGGCGGCGCCCGCCCGCCGTACGACTACTCCCGCCGATCATGGGTACCCAGCGCGCCGTACCACCGGGCACCGCCCGGTCCTGACCAGCGCGGGAGCGGCCCGGGAGGCGGAGTTGGCGAAGGTGCGGGCCCTGGCCGCGTGGCGGCGGCTGTGGTGGGAGGCGACGGCGGTCGGCCGTACGGTGCGGACCGCGGTACGGCACTCCGGGCCGGAGCGGGACACCGTCGTCCAGTCGCTGAAGGCGGCCGGCGCGGCGACCGTCGCCTGGGCGCTGACGGGCTGGTGGCTGAACGCGCCGCTGGCCCTGATGGCGCCCTGGACGGCGCTGGCACTGGTCGACGCCACCGTCTACCGCTCGCTGCGCTCCGGTCTCCAGCAGCTCGTGGTGATCGTGCTCGGCGCGCTGCTCGCGTCCGCCGCGATGGCCGCGACCGACGGCAGCACGCTGGGCGCCATGCTTCTGGTGCTGCCGGTGATGACGCTGGTCGGCACCCACCACAGACTGGGCGCCCAGGGCATCTACGGGGCGACCACCGCCCTGTTCGTCATCACCTACGGCGCCTACTCCCTGACCGAGGTCGGCCACCGGCTCGTCGAGACCATGATCGGCGCGGTCATCGGCGTCGCCGTCAACGCCCTCGTCCTGCCGCCCGTGCACCTGCGCAACGTGCACGACCAGCTCCGGCGGCTGCCCCGGGAGTCCGCCGAACTGCTGCGGACGATGGCCGCGGGCCTGCGCGACGAGGAGTGGAGCGCGACGGACGCGGCCGGCTGGCACGACCGCGCGCGCCGCCTCGGCCAGGTGCTGCAAGCGCTGGCCAGCGCCCGGCAGTGGACCGCCGAGAGCTCCCGCTTCAACCCCGGCTTCCGGCTGCGCCGTACCGGACCGCCCCCGCCGCCGCCCGAGAAGGCCGACACCGTGTGGGAACGCGCCGCCGACCACCTCGGGGCCATCACCCGCACCCTGTCGGGCGCCTCCGGGGAACGGGCCCGGCTGACCACGCCCGGCGCCGAGTTCCTGCGGCGCTACGCCGACCTCGCGGACGAGGCGGCGGCGCTCTGCGAGGCCGAGGCGGACCTGCTGGCCGGCCACGAGCGGGAGGACGCGGAGAAGCGCTACCACGCGGCCCGCCACCGGTCCCAGGAGCTGTACGACGAGCTGGCGGACGAGTTCCGGCGGTTGGACGACCCCGCGGCCACCGCGGCAGGCGGCGAACTGCTCGTGGAGATGAAGCAGCTGCTGTACGAGCTGACCAACTTCGCCCGCTCGGACGTGTCCGGCGAGCCGGCGGAGGAAGAGCGGCGGGCCGGGTGACCACGGCCGGGCGTACGGGCAGGTCACCCGCCGTGCGCAGGGGCGGGCCGCCCGCGTTTTCCGCGGCACGCCCGGGGCACCCGTGAACCACACGGCACACCGTGCCCCGGTCGGGTGAAGGGAAGGACCGCGACGTGCGACGCCCCCCGGCACGCGGAGACCTGTCGGCGGCGGTCGTCTCCGCGCTGGAGCGGCCGCCCGGCACCGTACGGCTGCCGGACGCCCGTACGGTGGCCGCCGCCGACCCGTACGGCGACGATCTCCACCTCGCCCTGGCCCTCTGCTACGAACTGCACTACCGCGGCTTCGACGCCGTGCCCGACACCTGGGAGTGGGACCCGGAGCTGCTGCGCTTCCGGGCGTCGCTGGAGAAGGGCTTCCTCGACGCGCTGCGCGCGGACCTCCCACGGCCGGGCGAGGTGACCGCGCTGCTCGACGGCCTGCTCGTGGAGCCCGCCGACGGCACCGGCGTGTCGTACTTCCTGCGCGACGAGGGCGAACTGTGGCACCTGCGCGAGTACGCGGCCCAGCGGTCCCTGTACCACCTCAAGGAGGCCGACCCCCACCTGTGGGTCGTGCCGCGCCTGTGGGGCCAGGCCAAGGCCGGGATGATGGCGGTGGAGTACGACGAGTTCGGGGCGGGGCGCGCGGAGCGGGTGCACGCGCGGCTCTTCGCCGACCTCCTGGCCGACCTCGGCCTGGACCCCGCCTACGGCCACTACCTGGGCGTCTGTCCACGGCAGATGCTCGCCGTCAACAACCTCATGTCGCTCTTCGGGCTGCACCGCGCGCACCGGGGCGCCCTGGTCGGCCACTTCGCCTGGGTGGAGGTCACCTCGTCACCCGGCTCGCGCCGCCTCGCACAGGCGCTGGAGCGGGTGGACGCCGGACCGGCCGCCGTGCACTTCTACGCCGAGCACGTCGAGGCCGACGCCGTGCACGAACAGCTGGTGCGCCACCAGGTCGTACGGGGACTGCTGCGCGAGGAGCCCGCCCTCGCGCCGGACGTGGCCTTCGGCATCGCCGCCACCGACCTGCTGGAGGAGCGGCTGGGCGCGCATCTGCTCGACGCGTGGCAGGCGGGCCGGACTTCGCTGTTCGCCCCGCTCTGA" type="string" cy:type="String"/>
    <att name="openreadingframes" value=", ATGAAGCTCATCAACTCCCTCAAGAAGAAGCTGAAGGCGGAGAAGAGCCTGAAGTCCTACGCCTGGTACATCTGGTACTGA, 50094, 50175(+)" type="string" cy:type="String"/>
    <att name="coreproteins" value=", AWYIWY*, 50094, 50175(+)" type="string" cy:type="String"/>
    <att name="Phylum" value="Actinomycetota" type="string" cy:type="String"/>
    <graphics h="35.0" fill="#6982B5" w="35.0" type="TRIANGLE" x="-1908.9445841935876" z="0.0" y="-1197.871016267846" outline="#D73027" width="0.0">
      <att name="NODE_BORDER_TRANSPARENCY" value="255" type="string" cy:type="String"/>
      <att name="NODE_CUSTOMGRAPHICS_SIZE_7" value="35.0" type="string" cy:type="String"/>
      <att name="NODE_TOOLTIP" value="AWYIWY" type="string" cy:type="String"/>
      <att name="NODE_NESTED_NETWORK_IMAGE_VISIBLE" value="true" type="string" cy:type="String"/>
      <att name="NODE_CUSTOMGRAPHICS_SIZE_6" value="35.0" type="string" cy:type="String"/>
      <att name="NODE_CUSTOMGRAPHICS_9" value="org.cytoscape.cg.model.NullCustomGraphics,0,[ Remove Graphics ]," type="string" cy:type="String"/>
      <att name="NODE_VISIBLE" value="true" type="string" cy:type="String"/>
      <att name="COMPOUND_NODE_SHAPE" value="ROUND_RECTANGLE" type="string" cy:type="String"/>
      <att name="NODE_LABEL_FONT_FACE" value="SansSerif.plain,plain,12" type="string" cy:type="String"/>
      <att name="NODE_CUSTOMGRAPHICS_5" value="org.cytoscape.cg.model.NullCustomGraphics,0,[ Remove Graphics ]," type="string" cy:type="String"/>
      <att name="NODE_CUSTOMGRAPHICS_SIZE_5" value="35.0" type="string" cy:type="String"/>
      <att name="NODE_LABEL_TRANSPARENCY" value="255" type="string" cy:type="String"/>
      <att name="NODE_LABEL_ROTATION" value="0.0" type="string" cy:type="String"/>
      <att name="NODE_CUSTOMGRAPHICS_8" value="org.cytoscape.cg.model.NullCustomGraphics,0,[ Remove Graphics ]," type="string" cy:type="String"/>
      <att name="NODE_LABEL" value="" type="string" cy:type="String"/>
      <att name="NODE_CUSTOMGRAPHICS_POSITION_2" value="C,C,c,0.00,0.00" type="string" cy:type="String"/>
      <att name="NODE_CUSTOMGRAPHICS_POSITION_4" value="C,C,c,0.00,0.00" type="string" cy:type="String"/>
      <att name="NODE_CUSTOMGRAPHICS_POSITION_6" value="C,C,c,0.00,0.00" type="string" cy:type="String"/>
      <att name="NODE_CUSTOMGRAPHICS_SIZE_2" value="35.0" type="string" cy:type="String"/>
      <att name="NODE_CUSTOMGRAPHICS_4" value="org.cytoscape.cg.model.NullCustomGraphics,0,[ Remove Graphics ]," type="string" cy:type="String"/>
      <att name="NODE_CUSTOMGRAPHICS_POSITION_7" value="C,C,c,0.00,0.00" type="string" cy:type="String"/>
      <att name="NODE_CUSTOMGRAPHICS_POSITION_9" value="C,C,c,0.00,0.00" type="string" cy:type="String"/>
      <att name="NODE_LABEL_WIDTH" value="200.0" type="string" cy:type="String"/>
      <att name="COMPOUND_NODE_PADDING" value="10.0" type="string" cy:type="String"/>
      <att name="NODE_BORDER_STROKE" value="SOLID" type="string" cy:type="String"/>
      <att name="NODE_DEPTH" value="0.0" type="string" cy:type="String"/>
      <att name="NODE_CUSTOMGRAPHICS_SIZE_4" value="35.0" type="string" cy:type="String"/>
      <att name="NODE_LABEL_BACKGROUND_SHAPE" value="NONE" type="string" cy:type="String"/>
      <att name="NODE_CUSTOMGRAPHICS_SIZE_8" value="35.0" type="string" cy:type="String"/>
      <att name="NODE_CUSTOMGRAPHICS_POSITION_5" value="C,C,c,0.00,0.00" type="string" cy:type="String"/>
      <att name="NODE_CUSTOMGRAPHICS_POSITION_1" value="C,C,c,0.00,0.00" type="string" cy:type="String"/>
      <att name="NODE_LABEL_POSITION" value="C,C,c,0.00,0.00" type="string" cy:type="String"/>
      <att name="NODE_CUSTOMGRAPHICS_SIZE_3" value="35.0" type="string" cy:type="String"/>
      <att name="NODE_LABEL_FONT_SIZE" value="17" type="string" cy:type="String"/>
      <att name="NODE_LABEL_COLOR" value="#000000" type="string" cy:type="String"/>
      <att name="NODE_CUSTOMGRAPHICS_POSITION_3" value="C,C,c,0.00,0.00" type="string" cy:type="String"/>
      <att name="NODE_LABEL_BACKGROUND_TRANSPARENCY" value="255" type="string" cy:type="String"/>
      <att name="NODE_CUSTOMGRAPHICS_3" value="org.cytoscape.cg.model.NullCustomGraphics,0,[ Remove Graphics ]," type="string" cy:type="String"/>
      <att name="NODE_LABEL_BACKGROUND_COLOR" value="#B6B6B6" type="string" cy:type="String"/>
      <att name="NODE_TRANSPARENCY" value="255" type="string" cy:type="String"/>
      <att name="NODE_CUSTOMGRAPHICS_2" value="org.cytoscape.cg.model.NullCustomGraphics,0,[ Remove Graphics ]," type="string" cy:type="String"/>
      <att name="NODE_SELECTED_PAINT" value="#FFFF00" type="string" cy:type="String"/>
      <att name="NODE_CUSTOMGRAPHICS_7" value="org.cytoscape.cg.model.NullCustomGraphics,0,[ Remove Graphics ]," type="string" cy:type="String"/>
      <att name="NODE_CUSTOMGRAPHICS_6" value="org.cytoscape.cg.model.NullCustomGraphics,0,[ Remove Graphics ]," type="string" cy:type="String"/>
      <att name="NODE_CUSTOMGRAPHICS_SIZE_1" value="35.0" type="string" cy:type="String"/>
      <att name="NODE_CUSTOMGRAPHICS_1" value="org.cytoscape.cg.model.NullCustomGraphics,0,[ Remove Graphics ]," type="string" cy:type="String"/>
      <att name="NODE_CUSTOMGRAPHICS_POSITION_8" value="C,C,c,0.00,0.00" type="string" cy:type="String"/>
      <att name="NODE_SELECTED" value="false" type="string" cy:type="String"/>
      <att name="NODE_CUSTOMGRAPHICS_SIZE_9" value="35.0" type="string" cy:type="String"/>
    </graphics>
  </node>
  <node id="1487" label="zzzzz91">
    <att name="shared name" value="zzzzz91" type="string" cy:type="String"/>
    <att name="name" value="zzzzz91" type="string" cy:type="String"/>
    <att name="selected" value="0" type="boolean" cy:type="Boolean"/>
    <att name="__mclCluster" value="3" type="integer" cy:type="Integer"/>
    <att name="Sequence Source" value="USER" type="string" cy:type="String"/>
    <att name="Sequence Length" value="26" type="integer" cy:type="Integer"/>
    <att name="Sequence" value="MKLINSLKKKLKAEKSLKSYAWYIWY" type="string" cy:type="String"/>
    <att name="Description" type="list" cy:type="List" cy:elementType="String">
      <att name="Description" value="926371545 &lt;unknown description&gt;" type="string" cy:type="String"/>
    </att>
    <att name="Precursor sequence" value="AWYIWY" type="string" cy:type="String"/>
    <att name="Precursor Length" value="6" type="integer" cy:type="Integer"/>
    <att name="Differences to AWYIWY" value="0" type="integer" cy:type="Integer"/>
    <att name="Species" value="926371545" type="integer" cy:type="Long"/>
    <att name="Protein Reference" value="WP_053699972.1" type="string" cy:type="String"/>
    <att name="Definition" value="Streptomyces sp. NRRL F-5755 P309contig73.1, whole genome shotgun sequence" type="string" cy:type="String"/>
    <att name="gb_whole_genome_accession" value="926371545" type="integer" cy:type="Long"/>
    <att name="gb_whole_genome_position" value="11022..16637" type="string" cy:type="String"/>
    <att name="p450 count" value="0" type="integer" cy:type="Integer"/>
    <att name="p450 position" value="" type="string" cy:type="String"/>
    <att name="seqencednafragment" value="TCACCCGGCCCGCCGCTCTTCCGCCGCCGGCTCGCCGGACACGTCCGAGCGGGCGAAGTTGGTCAGTTCGTACAGCAGCTGCTTCATCTCCACGAGCAGTTCGCCGCCTGCCGCGGTGGCCGCGGGGTCGTCCAGCCGCCGGAACTCGTCCGCCAGCTCGTCGTACAGCTCCTGGGACCGGTGGCGGGCCGCGTGGTAGCGCTTCTCCGCGTCCTCCCGCTCGTGGCCGGCCAGCAGGTCCGCCTCGGCCTCGCAGAGCGCCGCCGCCTCGTCCGCGAGGTCGGCGTAGCGCCGCAGGAACTCGGCGCCGGGCGTGGTCAGGCGGGCCCGTTCCCCGGAGGCGCCCGACAGGGTGCGGGTGATGGCCCCGAGGTGGTCGGCGGCGCGTTCCCACACGGTGTCGGCCTTCTCGGGCGGCGGCGGGGGCGGTCCGGTACGGCGCAGCCGGAAGCCGGGGTTGAAGCGGGAGCTCTCGGCGGTCCACTGCCGGGCGCTGGCCAGCGCTTGCAGCACCTGGCCGAGGCGGCGCGCGCGGTCATGCCAGCCGGCCGCATCCGTCGCGCTCCACTCCTCGTCGCGCAGGCCCGCGGCCATCGTCCGCAGCAGTTCGGCGGACTCCCGGGGCAGCCGCCGGAGCTGGTCGTGCACGTTGCGCAGGTGCACCGGCGGCAGGACGAGGGCGTTGACGGCGACGCCGATGACCGCGCCGATCATGGTCTCGACGAGCCGGTGGCCGACCTCGGTCAGGGAGTAGGCGCCGTAGGTGATGACGAACAGGGCGGTGGTCGCCCCGTAGATGCCCTGGGCGCCCAGTCTGCGGTGGGTGCCGACCAGCGTCATCACCGGCAGCACCAGAAGCATGGCGCCCAGCGTGCTGCCTTCGGTCGCGGCCATCGCGGCGGACGCGAGCAGCGCGCCGAGCACGATCACCACGAGCTGCTGGAGTCCGGAGCGCAGCGAGCGGTAAACGGTGGCGTCGACCAGTGCCAGCGCCGTCCAGGGCGCCATCAGGGCCAGCGGCGCGTTCAGCCACCAGCCCGTCAGCGCCCAGGCGACGGTCGCCGCGCCGGCCGCCTTCAGCGACTGGACGACGGTGTCCCGCTCCGGCCCGGAGTGCCGTACCGCGGTCCGCACCGTACGGCCGACCGCCGTCGCCTCCCACCACAGCCGCCGCCACGCGGCCAGGGCCCGCACCTTCGCCAACTCCGCCTCCCGGGCCGCTCCCGCGCTGGTCAGGACCGGGCGGTGCCCGGTGGTACGGCGCGCTGGGTACCCATGATCGGCGGGAGTAGTCGTACGGCGGGCGGGCGCCGCCCTCGAACACGCTCGCCGCCCTCTCGGCCGCCCGGGTGATCCCCGGCCCCCGTAAGGGTGGTCACGCGGGCCGGGGCGCTTCGCCGGCACGTCCGTCCGCATTGACTTGGGTGCACCCCGCGCGCCCTCCCCCCGTCCCCGACCCCCGTGGAAGTCACGTTCTGATGCGTATTCGTTCCGCCGTCATCACCGCGGTCGCCGCTGCCGGTGCCGCCGCCCTGGTCCCGCAGCCCGCCGCCGCCTCGGGGTCGAGCCCGGTGGTCTCCTCCCTCACCGATTCCAAGGCCGTGGAGTTGCTGCGCATCCCGTTGAGTGAGCGCAATGTCGAGCTGGCCCTGGACGCCGTCGAGACGGTCGCCCGGCCGCTGAACATGGAGAAGGGCGCCTCGTTCACCGGCCGGTGACACCCGGCGCCCGCAGGGCGCACACACGTACGAGTCACCGCGCGTGTGCGCCCCCGTCTGCGCCTGTCCGCCCCCTTGTCCCGGCGGGACGGTGGTGTCCGAGACCGGTACACCGGACCGCGGACGAGGAGAGCGAAGTGATCCACATCAGTGAGACGCTCATGCTGCAGACGGTCGAGGAGTTCCTGACCGAGGAGGAGATCTCCCGGCTGCTCAAGATCATGGACAGCGAGGCGGCCGGCTGGCGGCCCCGCCACCAGGCCGAGGTGCTCCCGGCCCCGGCGACCGCACACGAGGTGCTGGGCGAGGCCACCCTGCGGGCACTGCCCGCGATCCGGCGCAGCATGCCGTCGATCGCCGGGTCCGGACACTGGGGCTACACCGAACTGGCCGTGGGCCAGGGCGTGCCGACCCACCTCGACGGGATCAGCAGCCCGCGCACCCCGCCCCGGCGCATCGGCCGGATCGGTGTGACGATCGCGGACGCGACCGAAGGCGGCCGCTTCTACATCGAGACCACGTCGGACAGCGCGCCCTGGACCGACACCCTGCTGGGCGCGGCCGACGGGTACGAGCCGGGCACCCCGATGAGCCGCAGCCTGCCGCACGGCCCCGCGGCCCACGAGCGGACGCCGCAGTGGCTGAGCGCGCCGCGCAAGAGCCGGTGGCTGACCGACGCCGGGCCGGGAGTGGCCGTCGCGTACGGCGCCCAGGTCATCCACGGGGTGACGCCGGTGCTCCGCGGCCGGGTGCGCAAGTTCGTCACCGACCTCGTGGACACAGCGGCGGCCTGACGGCGCACGGCCGGGTGCGTGCGGGCTCGTGGAGCCCGCACGGGGCCGCTCCCCCATCAGGCTGCCGGCTGCTCAGCGCCGTACGACCGACACCCTCGACACCCCGAGCAGACCGGCCAGCGGCACTTCGGCGGACTTCTGCTCCGGGCTCACCGCCAGGCCCTGTTCCCGCACCAGGTCCAGCAGCCGTTCGGCCAGCGGCATGACCATGTGCCGTCCCCAGCACCGCTCGTTCGCGTGCCCGAAGGGCAGATAGCCGGGCTGGTCGTCGGCGTCGAGGGCCGCCCAGCGCTCGGGCCGGAACTCGTCCGGCGCGTCCCACAGCCGCGGATCGCGGTGGCTGAGCAGCGGCAGCAGCAGGACGTCGTCGCCCGCGCCGATCCGGTCGTCGAGGGCCGCGAACTCCGGTGACGCCACGCGCAGCAGGTTCCACGAAGGCGGCAGCAGCCGCATCGACTCGTACAGGATGTGACGGTTCGGTATGTGGTCCTCGAAGGGCGACCCGAGCCAGAGCGCGTTGGCGACGAGCGTGGACACGGTGAAACACACCGGTGCCGCTGCCCGCCGGTACAGGCCCATCGCGTACCGCCGGTCCCCGTAACCGGCCGCGGCGGCGGCGAGACCCGCCAGCCGGGACACCGGCGCACCGGCTCCCGGGCAGCCCGGCAATGCCGCGCCCGCCGCGATCACCGTCCAGGTCAGTTTGGGCGTCCATTCCAGCTTGCGGTCCACGAGCACCCGCAGCCGCATCGGGTCGGACCCGAAAACCAGGTCCCGGAGATAAAGGTGCGCCGCCCGCGGCCATTCCCCCGACAGGTCGGCCGCCGCGCCGCCTTTGCTGTCGGGCCCGGCCGGCCTTTCCAGTGCGGCGCGCACATCCAGGGAAACGGCCCGCATGACCGCGGAGGATTCGGGGCGGCTGATGGGCCGGCCCTGGAGGGGTTTGAAGGTGGGCCGTTCGGCCGCGTTGGCCGGTCTGCTGCGCAGCACGGCGTCGATCAGCGCGGGCCCGGCGACGCCGACCGTGTCGGCCTCCAGCCGGAAGACGTCCGCGCCGCGGTGCTCGCTGAGGAGCCGGCCGAGCCGCGGCGTGAAGACCGTGACCCGGTCGCTCCGTTCCGTACCGTACGTACGCATCGGCGGCCTCCGAGAGCCTGGATGAGGGAACTACCGGGTCACGTGCCGATCAGTACCAGATGTACCAGGCGTAGGACTTCAGGCTCTTCTCCGCCTTCAGCTTCTTCTTGAGGGAGTTGATGAGCTTCATGACAGCACCTCCGGGACAGTGGACCGACTGAACCGAACACTGACTCCTGCGGGCCGGAACGCGGAATACCCATGCTCCGCCACTGAATCCGGCTTTCCGCTTTTCGTCAGGGGAAAGTGAAGCCCAGCGGCGAAAGGTACGTCAATGTGGTCAAGGTCACCGCAAATTCGGGGTATTGGGGGTTTCGTCGGCGAACGGGGCCGAAGGGACGGGCTGTACGGAACGTGCGCCCCGGCGTGGGAAATCGCCGCCGCGCCCGCCCCCGGAGGCGGATAACGCCACTTCCCCGGCGGTGACTGCCACCTCCGGGTGCCGCCTTCCACGCTGGTCCGCGACCGGCCCCGGGCTGCCCGCCCGGGGCCGAGGCGTCGACAACGCTGGAGGGGATTTCCGATGACCGCTGAGCGCGTGCTCGCGCCGCCCGGTGCGGCGTACCGATGGCGGTGGTGGGCGCTCGCCGCCCTGCTGCTCGCCGAGGCGATGAACCTGCTGGACGCGACCATCGTGCAGGTCGCGGCGCCGGCCGTGCACGCCGATCTGGGCGGTCCGGTGTCCGACGTCCAGTGGTTCACGACGGCCTACACCCTGCCGTTCGCGGTACTGCTGATCACCGGCGGGCGCCTGGGCGACATCGCCGGGCGGCGGCGGATGTTCGTGCTGGGCGTCACGGGCTTCCTGCTCGCGTCCGTCGCCTGCGCCCTGGCGCCCGGCGCCGGCTCGCTGATCGCCTTCCGTGTGGTGCAGGGGGCCGCGGCGGCCGTGGTCATTCCGCAGACCATCGGCCTGATCAAAGCGATGTTCGCGGGTGCGGAGCTGGCCCGCGCCCTGGGCACCATCGGCCCGGTGATGGGGCTCGCCGCCGTCTGCGGACCGGTGCTCGGCGGCTTCCTCACCCACGCCGACCTGTTCGGCTCGTCCTGGCGGGCGGCGTTCCTGGTGAACGTCCCCCTGTCGCTGCTCGTCCTCGCCCTGTCGCCCAAGCTGGTGGACCACCGCGCCCCGCGGCGCCCGGCCCTCGACCTGACGGGCACACTGCTGGCCATGGCGGGCGTCGGGCTCGTCGTCCATCCGCTGATCGGGGCAGACCTCGCCGCGCTGTCCGGGTGGAACTGGGCCTCCGTCGGGGCCGGACTGCTGCTGATGGCCGTCTTCGTCCGGCATCAGCGCGGTGCCGTCGCCGCCGGGCGCAGCCCGCTGGTGGAGCCGAGGCTCTTTGCACACCGCAGGTTTCCGGCCGCGCTGGTGGCCTCGGCCTCGTTCTTCGCGGTGACCAACGGCCTGATGATGGTGATCGTGCTCCAGCTTCAACTGGGCCTGCACGTGACCGTATTGGCGGCAGGGCTCACGCTGGCACCGTGGTCGGCCGGTCTGGCCGTGGCGTCCTGGGCGGCCGGTGCCCGCCTCGTCCCGCGCTTCGGGCACCGGACGATGCCGCTCGGACTCGCTGTGCTCCTGGCCGGCGCGCTGGCCGCCATCGCCGTGTACCGCACCGCGGACCCGACGGCCTACCCCGCACCACTGCTTCCGGCGCTCGCGGTCGTCGGCCTGGGGGCCGGCCTCTTCACCCCGGCGTTCTTCACCGTCGCGCTACGGCCGTTGCAGCCGCAGGAGATCGGCTCGGCCGCCGGGCTGCTGAACGCGGTCCAGCAGCTGGGCGCGACCCTCGGCGTCGCGGTCCTCGGCAGCGTCTACCTCCACGCCGCCGGGCCCGGCGGCGCCGCGGCCTCCCTGCACGCCGTGCAGGTCGCGTTCTGGTCCGCCGTGGCGCTGACGGTGATCAGCCTGGTGGCGGCCAGGATGATGACCGGCGGGCCGGAGGCGGGAACGGTTCACTGA" type="string" cy:type="String"/>
    <att name="openreadingframes" value=", ATGAAGCTCATCAACTCCCTCAAGAAGAAGCTGAAGGCGGAGAAGAGCCTGAAGTCCTACGCCTGGTACATCTGGTACTGA, 14720, 14801(-)" type="string" cy:type="String"/>
    <att name="coreproteins" value=", AWYIWY*, 14720, 14801(-)" type="string" cy:type="String"/>
    <att name="Phylum" value="Actinomycetota" type="string" cy:type="String"/>
    <graphics h="35.0" fill="#6982B5" w="35.0" type="TRIANGLE" x="-1880.4579356340173" z="0.0" y="-1204.5218951740962" outline="#D73027" width="0.0">
      <att name="NODE_BORDER_TRANSPARENCY" value="255" type="string" cy:type="String"/>
      <att name="NODE_CUSTOMGRAPHICS_SIZE_7" value="35.0" type="string" cy:type="String"/>
      <att name="NODE_TOOLTIP" value="AWYIWY" type="string" cy:type="String"/>
      <att name="NODE_NESTED_NETWORK_IMAGE_VISIBLE" value="true" type="string" cy:type="String"/>
      <att name="NODE_CUSTOMGRAPHICS_SIZE_6" value="35.0" type="string" cy:type="String"/>
      <att name="NODE_CUSTOMGRAPHICS_9" value="org.cytoscape.cg.model.NullCustomGraphics,0,[ Remove Graphics ]," type="string" cy:type="String"/>
      <att name="NODE_VISIBLE" value="true" type="string" cy:type="String"/>
      <att name="COMPOUND_NODE_SHAPE" value="ROUND_RECTANGLE" type="string" cy:type="String"/>
      <att name="NODE_LABEL_FONT_FACE" value="SansSerif.plain,plain,12" type="string" cy:type="String"/>
      <att name="NODE_CUSTOMGRAPHICS_5" value="org.cytoscape.cg.model.NullCustomGraphics,0,[ Remove Graphics ]," type="string" cy:type="String"/>
      <att name="NODE_CUSTOMGRAPHICS_SIZE_5" value="35.0" type="string" cy:type="String"/>
      <att name="NODE_LABEL_TRANSPARENCY" value="255" type="string" cy:type="String"/>
      <att name="NODE_LABEL_ROTATION" value="0.0" type="string" cy:type="String"/>
      <att name="NODE_CUSTOMGRAPHICS_8" value="org.cytoscape.cg.model.NullCustomGraphics,0,[ Remove Graphics ]," type="string" cy:type="String"/>
      <att name="NODE_LABEL" value="" type="string" cy:type="String"/>
      <att name="NODE_CUSTOMGRAPHICS_POSITION_2" value="C,C,c,0.00,0.00" type="string" cy:type="String"/>
      <att name="NODE_CUSTOMGRAPHICS_POSITION_4" value="C,C,c,0.00,0.00" type="string" cy:type="String"/>
      <att name="NODE_CUSTOMGRAPHICS_POSITION_6" value="C,C,c,0.00,0.00" type="string" cy:type="String"/>
      <att name="NODE_CUSTOMGRAPHICS_SIZE_2" value="35.0" type="string" cy:type="String"/>
      <att name="NODE_CUSTOMGRAPHICS_4" value="org.cytoscape.cg.model.NullCustomGraphics,0,[ Remove Graphics ]," type="string" cy:type="String"/>
      <att name="NODE_CUSTOMGRAPHICS_POSITION_7" value="C,C,c,0.00,0.00" type="string" cy:type="String"/>
      <att name="NODE_CUSTOMGRAPHICS_POSITION_9" value="C,C,c,0.00,0.00" type="string" cy:type="String"/>
      <att name="NODE_LABEL_WIDTH" value="200.0" type="string" cy:type="String"/>
      <att name="COMPOUND_NODE_PADDING" value="10.0" type="string" cy:type="String"/>
      <att name="NODE_BORDER_STROKE" value="SOLID" type="string" cy:type="String"/>
      <att name="NODE_DEPTH" value="0.0" type="string" cy:type="String"/>
      <att name="NODE_CUSTOMGRAPHICS_SIZE_4" value="35.0" type="string" cy:type="String"/>
      <att name="NODE_LABEL_BACKGROUND_SHAPE" value="NONE" type="string" cy:type="String"/>
      <att name="NODE_CUSTOMGRAPHICS_SIZE_8" value="35.0" type="string" cy:type="String"/>
      <att name="NODE_CUSTOMGRAPHICS_POSITION_5" value="C,C,c,0.00,0.00" type="string" cy:type="String"/>
      <att name="NODE_CUSTOMGRAPHICS_POSITION_1" value="C,C,c,0.00,0.00" type="string" cy:type="String"/>
      <att name="NODE_LABEL_POSITION" value="C,C,c,0.00,0.00" type="string" cy:type="String"/>
      <att name="NODE_CUSTOMGRAPHICS_SIZE_3" value="35.0" type="string" cy:type="String"/>
      <att name="NODE_LABEL_FONT_SIZE" value="17" type="string" cy:type="String"/>
      <att name="NODE_LABEL_COLOR" value="#000000" type="string" cy:type="String"/>
      <att name="NODE_CUSTOMGRAPHICS_POSITION_3" value="C,C,c,0.00,0.00" type="string" cy:type="String"/>
      <att name="NODE_LABEL_BACKGROUND_TRANSPARENCY" value="255" type="string" cy:type="String"/>
      <att name="NODE_CUSTOMGRAPHICS_3" value="org.cytoscape.cg.model.NullCustomGraphics,0,[ Remove Graphics ]," type="string" cy:type="String"/>
      <att name="NODE_LABEL_BACKGROUND_COLOR" value="#B6B6B6" type="string" cy:type="String"/>
      <att name="NODE_TRANSPARENCY" value="255" type="string" cy:type="String"/>
      <att name="NODE_CUSTOMGRAPHICS_2" value="org.cytoscape.cg.model.NullCustomGraphics,0,[ Remove Graphics ]," type="string" cy:type="String"/>
      <att name="NODE_SELECTED_PAINT" value="#FFFF00" type="string" cy:type="String"/>
      <att name="NODE_CUSTOMGRAPHICS_7" value="org.cytoscape.cg.model.NullCustomGraphics,0,[ Remove Graphics ]," type="string" cy:type="String"/>
      <att name="NODE_CUSTOMGRAPHICS_6" value="org.cytoscape.cg.model.NullCustomGraphics,0,[ Remove Graphics ]," type="string" cy:type="String"/>
      <att name="NODE_CUSTOMGRAPHICS_SIZE_1" value="35.0" type="string" cy:type="String"/>
      <att name="NODE_CUSTOMGRAPHICS_1" value="org.cytoscape.cg.model.NullCustomGraphics,0,[ Remove Graphics ]," type="string" cy:type="String"/>
      <att name="NODE_CUSTOMGRAPHICS_POSITION_8" value="C,C,c,0.00,0.00" type="string" cy:type="String"/>
      <att name="NODE_SELECTED" value="false" type="string" cy:type="String"/>
      <att name="NODE_CUSTOMGRAPHICS_SIZE_9" value="35.0" type="string" cy:type="String"/>
    </graphics>
  </node>
  <node id="1485" label="zzzzz90">
    <att name="shared name" value="zzzzz90" type="string" cy:type="String"/>
    <att name="name" value="zzzzz90" type="string" cy:type="String"/>
    <att name="selected" value="0" type="boolean" cy:type="Boolean"/>
    <att name="__mclCluster" type="integer" cy:type="Integer"/>
    <att name="Sequence Source" value="USER" type="string" cy:type="String"/>
    <att name="Sequence Length" value="16" type="integer" cy:type="Integer"/>
    <att name="Sequence" value="MKAEKSLKAYAWYIWY" type="string" cy:type="String"/>
    <att name="Description" type="list" cy:type="List" cy:elementType="String">
      <att name="Description" value="664129033 &lt;unknown description&gt;" type="string" cy:type="String"/>
    </att>
    <att name="Precursor sequence" value="AWYIWY" type="string" cy:type="String"/>
    <att name="Precursor Length" value="6" type="integer" cy:type="Integer"/>
    <att name="Differences to AWYIWY" value="0" type="integer" cy:type="Integer"/>
    <att name="Species" value="664129033" type="integer" cy:type="Long"/>
    <att name="Protein Reference" value="WP_030665649.1" type="string" cy:type="String"/>
    <att name="Definition" value="Streptomyces rimosus subsp. rimosus strain NRRL WC-3904 contig17.1, whole genome shotgun sequence" type="string" cy:type="String"/>
    <att name="gb_whole_genome_accession" value="664129033" type="integer" cy:type="Long"/>
    <att name="gb_whole_genome_position" value="11426..17114" type="string" cy:type="String"/>
    <att name="p450 count" value="0" type="integer" cy:type="Integer"/>
    <att name="p450 position" value="" type="string" cy:type="String"/>
    <att name="seqencednafragment" value="TCACCCGGCCCGCCGCTTCTCCTCCTCCAGTTCCCCGGACACGTCCGTCCGGGCGAAGTTGGTCAGCTCGTACAGCAGCTGCTTCATCTCCACGAGCAGTTCGCCGCCGGCCGCGGCGGCCGCGGGGTCGCCCAGCCGCCGGAACTCGTCCGCCAGCTCGTCGTACAGCTCCTGGGAGCGGCGGCGGGCCGCGCGGTAGCGCTTCACCGCTTCCGCCCGCTCGTGGTCGGCGAGCAGGTCCGCCTCGGCCTCGCAGAGCGTCGCCGCCTCGTCCGCGAGGTCGGCGTAGCGCCGCAGGAACACGGCGCCGGGCGTGGTCAGACGGGCCCGTTCCCCGGAGGTGCCCGACAGGGTGCGGGTGATGGCCGCGAGGTGGTCGGTGGCGCGTTCCCACACGGTGTCGGCCTTCTCGGGCGGCGGCGGGGGCGGTCCGGTACGGCGCAGCCGGAAGCCGGGGTTGAAGCGGGAACTCTCGGCGTTCCACTGCCGCGCGCTGGCCAGCGCTTGCAGCACCTGGCCGAGGCGGCGCGCGCGGTCGTGCCAGCCGGCCGCGTCCGTCGCGGTCCACTCCCCGTCGCGCAGGCCCCCGGCCATCGTCCGCAGCAGCGCGGCGGACTCCCGGGGCAGGCGCCGGAGCTGGTCGTGCACGTTGCGCAGGTGCACCGGCGGCAGGACCAGGGCGTTGACGGCGACGCCGATGACCGCGCCGATCATGGTCTCGACGAGCCGGTGGCCGACCTCGGTCAGGGAATAGGCGCCGTAGGTGATGACGAACAGGGCGGTGGTCGCCCCGTAGATGCCCTGGGCGCCCAGTCTGCGGTGGGTGCCGGCCAGCGTCATCACCGGCAGCGCGAGGAGCATGGCGCCCAGCGTGCTGCCGTCCGTCGCGGCCATCGCGGCGGACGCGAGCAGCGCGCCGAGCACGATCATCACGAGCTGCTGGAGGCCGGACCGCAGCGAGCGGTAGACGGTCGCGTCGACCAGCGCCAGCGCCGTCCAGGGGGCCATCAGGGCCAGCGGCGCGTTCAGCCACCAGCCCGTCAGCGCCCAGGCGACGGTCGCCGCGCCGGCTGCCTTCAGCGACTGGACGACGGTGTCCCGCTCCGGCCCGGAGTGCCGTACCGCGGCCCGCACCGTCCGGCCGACCGCCGTCACCTCCCACCACAGCCACTGCCACGCGGCCGCGCCCCGCACCTTCGCCAACTCCGCCTCCCGGGCCACTCCCGCGCTGGTCAGGGCCGGGCGGCGCCCGGCGGTACGGCGCGCTGGGTACCCATGATCGGCGGGAGTAGTCGTGCGGCGGCGCCGCGCGGACGCGCCGCCTTCGAACACGTCCGCCGCCCTCTCGGCCGCCCGGGTGATCCCCCGCCCCCGTAAGGGTGGTCACACGGACCGGAGCGCTTCGCGAGCGCGTCCGTCCGCATTGACTTGGGTGCGCACCCACCGCGCTCCCGTTTGCCCGCCTCCCGCCTCCCGCCTCCCGCCTCCGTCTCCGTCACCCGTCTCCGACCCTCGTGGAAGTCTCGTTCTGATGCGTATTCGTTCCGCCGTCATCACCGCGGTCGCCGCGGCCGGTGCCGCCGCCCTGGTTCCGCAGCCCGCCGTCGCCTCCTCGGCTTCGAGCCCGGCGGTCTCCTCGCTGACCGACTCCAAGGCCGTGCAGCTGCTGCGCATCCCGTTGAGCGAGCGCAACGTCGAGCTGGCCCTGGACAGCGTCGAGACGCTCGCCCGGCCGCTGAACATGGAGAAGGGCGCTTCGTTCACCGGGCGGTGACGTCCGGCGCCCGCAGGGCGCACACACGTACGAGTCGCCGCGCGCGTGTGCGCCCCCGTCTGCGCCTGTCCGCCCCCTCGCCCCGGCGGGACCGTGGTGGACGAGACCGGTTCACCGGCCCGTCGACGAGGAGAGCGAAGTGATCCACATCAGTGAGACGCTCATGCTGCAGACGGTCGAGGAGTTCTTGACCACGGAGGAGATCTCCCGGCTGGTCAAGATCATGGACAGCGAGGCGGCCGGCTGGCGGCCCCGCCACCAGGCCGAGGTGCTCGTGGCCCCGGCGACCGCGCACGAGGTGCTGGCCGAGGCCACCCTGCGGGCGCTGCCCGCGATCCGGCGCAGCATGCCGTCGATCGCCGGGTCCGGGCACTGGGGATACACCGAACTCGCCGTGGGCCAGGGCGTGCCGACCCACCTCGACGGGATCAGCAGCCCGCGGACCCCGCCCCGGCGCATCGGCCGGATCGGTGTGACGATCGCGGACGCGACGGAAGGCGGCCGGTTCTACATCGAGACGACGTCGGACAGCGCGCCCTGGACCGACACGCTGCTGGGCACGGCCGACGGGTACGAGCCGGGCACGCCGCTGAGCCGCAGCCTGCCGCACGGCCCCGCGGCCCACGAGGGGACGCCGCAGTGGCTGAGCGCGCCGCGCAAGAGCCGGTGGCTGACCGACGCCGGGCCGGGGGTGGCCGTCGCGTACGGGGCCCAGGTCATCCACGGCGTGACGCCGGTGCTCCGCGGCCGGGTGCGCAAGTTCGTCACCGATCTGGTGGACACGGCGGCGGCCTGACGGCACACGGTCCGGGTGCGTGCGGGTTCGCGGAGCCCGCACGGGGCCGCTCCAACGACCGGTGCGGGGCCCGCCGTTCGCCGGTTCAGCGGCGTACGACCGATACCCGCGACACCCCGAGCAGGCCGGCCAGCGGCACCTCCGCGGACTTCTGCTCCGGGCTCACCGCCAGCCCCTGCTCGCGCACCATGTCCAGCAGCCGTTCGGCCAGCGGCATGACCATGTGCCGTCCCCAGCACCGCTCGTTGGCGTGCCCGAATGGCAGGTAGCCGGGCTGGTCGTCGGCGTCGAGGGCCGCCCAGCGCTCGGGGCGGAACTCGTCCGGCGCGTCCCACAGGCGCGGATCGCGGTGGCTGAGCAGCGGGAGCAGCAGTACGTCGTCGCTCGCGCCGATCCGGTCGTCGAGGGCCGCGAACTCCGGTGACGCCACGCGCAGCAGGTTCCACGACGGCGGCAGCAGCCGCATGGACTCGTACAAAATGTGGCGGTTCGGTATGTGGTCCTCGAAAGGCGAGCCGAGCCAGAGCGCGTTGGCGACGAGCGTGGAGACGGTGAAGCACACCGGTGCCGCCGCACGCCGGTACAGGCCCATCGCGTACCGGCGGTCCCCGTAACCGGCCGCGGCGGCCGCGAGCCCGGCCAGCCGGGACACCGGCGCGCCGGCCCCCGGGCAGCCCGGCAGCGCCGCGCCCGCGGCGATCACGGTCCAGGTCAGTTTGGGCGTCCATTCCAGCTTGCGGTCCACGAGCACCCGCAGCCGCATGGGATCGGACCCGAAAACCAGGTCCCGCAGATAAAGGTGCGCCGTCCGCGGCCATTCCCCCGACAAGTCGGCGGCTGTGCCGCCTTTCCCGTCGGGCCCGGCCGGCTTTTCCAGTGCCGCGCGCACGTCCAGGGAAACGGCGCGCATGACCGCGGAGGATTCGGGGCGGCTGATGGGCCGGCCCTGGAGGGGTTTGAAGGTGGGCCGCTCGGCGGCGTTGGCCGGTCTGCTGCGCAGCACGGCGTCGATCAGCGCGGGTCCGGCGACGCCGACCGTGTCGGCCTCCAGCCGGAAGACGTCCGCGCCGCGGTGCTCACTGAGGAGCCGGCCGAGCCGCGGTGTGAAGACCGTGACCCGGTCGCTCCGTTCCGTACCGTACGTACGCATCGGCGGCCTCCGAGAGCCTGGATGAGGGAACTACCGGGTCACGTGCCGATCAGTACCAGATGTACCAGGCGTAGGCCTTCAGGCTCTTCTCCGCCTTCATCTTCTTCTTGAGGGAGTTGATGAGCTTCATGACAGCACCTCCGGGACGGGCGAACCGACGGAACCGAACACTGACTCCTGCGGACCGGCATGCGGAAAAACACTGCTCCACCGCTGAATCCGGCTTTCCGCTTTTCGTCAGGGGAAAGTGAAGCCCAGCGGCGAAAGGTACGTCAATGTGGTCAAGGTCACCGTAAATTCGGGGTATTGGGGGTTTCGTCGGCGATCGGTGCGGAAGGGCCGGGGCGTACGGAACGTGCGCCCGCGCGTGGGAATTCGCCGCCGCGACCGCCTCCGGAGGCGGATAGCGCCACTTCACCGGCGATGACTGTCACCTCCGGGCGCCGCCTTCCACGCTGATCCGCGACCGGCCCCGGGCTGTCCGCCCAGGGGCCGGGGTGTCGACAACGGTGGAGGGGATGTCCGATGACCGCTGAGCGTGTGCTCGTGCCGCCCGTGACGGCGTACCGATGGCGGTGGTGGGGGCTCGCCGCCCTGCTGCTCGCCGAGGCGATGAATCTGCTGGACGCGACCATCGTGCAGGTCGTCGCGCCGGCCGTACACGCCGGCCTGGGCGGGCCGGTGTCCGACGTCCAGTGGTTCACGACGGCCTACACCCTGCCGTTCGCGGTGCTGCTGATCACCGGGGGGCGCCTGGGTGACATCGCCGGGCGGCGGCGGGTGTTCGTGCTGGGCGTCACGGGCTTCCTGCTCGCGTCCGTCGCCTGTGCCCTGGCGCCCGGCACCGGTCTGCTGATCGCCTTCCGCGCGGTGCAGGGGGCAGCGGCGGCCGTGGTCGTTCCGCAGACCATCGGCCTGATCAAGGCCATGTTCGCCGGGCCCGAGCTGGCGCGCGCCCTGGGCAGCGTCGGCCCGGTGATGGGGCTGGCCGCCGTCTGCGGGCCGGTGCTCGGCGGATTCCTCATCCACGCCGATCTGTTCGGCTCGTCCTGGCGGGCGGCGTTCCTGGTGAACGTCCCCCTGTCGCTGCTGGTCCTCGCGCTCGCGCCCAAGCTGACGGAGAACCGCGCCCCGCGCCGCCCCGCCCTCGACGTGACCGGCACGCTGCTGGCCATGGCGGGCGTCGGGCTCGTCGTCCATCCGCTGATCGGGGCCGGCCGCGCCGCACTGTCCGCGGGGAACTGGGCCTCCGTCGGTGCCGGGCTGTTGCTGATGGCCGTTTTCGTACGGCACCAGCGCGGCGCCGTCGCCGCCGGGCGCAGCCCGCTGGTGGAGCCGAGTCTCTTCGCGCGCCGTGGCTTCCCGGCCGCACTGGTGGCCTCGGCCTCGTTCTTCGCGGTGACCAACGGCCTGCTGATGGTGATCGTCCTCCAGCTCCAACTCGGGTTGCACATCGACGCGTTGCACGCCGGTCTCACGCTCGCTCCGTGGTCGGCCGGTCTGGCCGTGGCGTCCTGGGCGGCCGGTGCCCGCCTCGTCCGGCGCTTCGGGCACCGGACGATGCCTCTCGGGCTCACCGTGCTCCTGGCCGGTGCGCTGGCCTCCATCGCCGTGTACCGCACCGCGGACCCCGCGGCGTACCCCACCCTGCTGCTTCCGGCGCTCGCGGTGGTCGGCCTGGGGGCCGGCCTCTTCACCCCCGCGTTCTTCACCACCGCACTGCAGCCGTTGCGGCCGCAGGAGACCGGCTCGGCCGCCGGGCTGCTGAACGCGGTCCAGCAGCTGGGCGCGACCCTCGGGGTGGCGGTCCTCGGCAGCGTCTACCTCCACGCCGCCGGGCCCGGTGGCGCCGCGGCCTCGCTGCACGCCGTGCAGATCGCGTTCTGGGCCGCCTTGGCGCCGGCGGTGGTCAGCCTGGTGGCGGCCGGGCTGATGACCGGCGGGCCGGGGGACGGGACGGTGCGCTGA" type="string" cy:type="String"/>
    <att name="openreadingframes" value=", ATGAAGGCGGAGAAGAGCCTGAAGGCCTACGCCTGGTACATCTGGTACTGA, 15195, 15246(-)" type="string" cy:type="String"/>
    <att name="coreproteins" value=", AWYIWY*, 15195, 15246(-)" type="string" cy:type="String"/>
    <att name="Phylum" value="Actinomycetota" type="string" cy:type="String"/>
    <graphics h="35.0" fill="#6982B5" w="35.0" type="TRIANGLE" x="-717.9042582225641" z="0.0" y="1788.4035295786314" outline="#D73027" width="0.0">
      <att name="NODE_BORDER_TRANSPARENCY" value="255" type="string" cy:type="String"/>
      <att name="NODE_CUSTOMGRAPHICS_SIZE_7" value="35.0" type="string" cy:type="String"/>
      <att name="NODE_TOOLTIP" value="AWYIWY" type="string" cy:type="String"/>
      <att name="NODE_NESTED_NETWORK_IMAGE_VISIBLE" value="true" type="string" cy:type="String"/>
      <att name="NODE_CUSTOMGRAPHICS_SIZE_6" value="35.0" type="string" cy:type="String"/>
      <att name="NODE_CUSTOMGRAPHICS_9" value="org.cytoscape.cg.model.NullCustomGraphics,0,[ Remove Graphics ]," type="string" cy:type="String"/>
      <att name="NODE_VISIBLE" value="true" type="string" cy:type="String"/>
      <att name="COMPOUND_NODE_SHAPE" value="ROUND_RECTANGLE" type="string" cy:type="String"/>
      <att name="NODE_LABEL_FONT_FACE" value="SansSerif.plain,plain,12" type="string" cy:type="String"/>
      <att name="NODE_CUSTOMGRAPHICS_5" value="org.cytoscape.cg.model.NullCustomGraphics,0,[ Remove Graphics ]," type="string" cy:type="String"/>
      <att name="NODE_CUSTOMGRAPHICS_SIZE_5" value="35.0" type="string" cy:type="String"/>
      <att name="NODE_LABEL_TRANSPARENCY" value="255" type="string" cy:type="String"/>
      <att name="NODE_LABEL_ROTATION" value="0.0" type="string" cy:type="String"/>
      <att name="NODE_CUSTOMGRAPHICS_8" value="org.cytoscape.cg.model.NullCustomGraphics,0,[ Remove Graphics ]," type="string" cy:type="String"/>
      <att name="NODE_LABEL" value="" type="string" cy:type="String"/>
      <att name="NODE_CUSTOMGRAPHICS_POSITION_2" value="C,C,c,0.00,0.00" type="string" cy:type="String"/>
      <att name="NODE_CUSTOMGRAPHICS_POSITION_4" value="C,C,c,0.00,0.00" type="string" cy:type="String"/>
      <att name="NODE_CUSTOMGRAPHICS_POSITION_6" value="C,C,c,0.00,0.00" type="string" cy:type="String"/>
      <att name="NODE_CUSTOMGRAPHICS_SIZE_2" value="35.0" type="string" cy:type="String"/>
      <att name="NODE_CUSTOMGRAPHICS_4" value="org.cytoscape.cg.model.NullCustomGraphics,0,[ Remove Graphics ]," type="string" cy:type="String"/>
      <att name="NODE_CUSTOMGRAPHICS_POSITION_7" value="C,C,c,0.00,0.00" type="string" cy:type="String"/>
      <att name="NODE_CUSTOMGRAPHICS_POSITION_9" value="C,C,c,0.00,0.00" type="string" cy:type="String"/>
      <att name="NODE_LABEL_WIDTH" value="200.0" type="string" cy:type="String"/>
      <att name="COMPOUND_NODE_PADDING" value="10.0" type="string" cy:type="String"/>
      <att name="NODE_BORDER_STROKE" value="SOLID" type="string" cy:type="String"/>
      <att name="NODE_DEPTH" value="0.0" type="string" cy:type="String"/>
      <att name="NODE_CUSTOMGRAPHICS_SIZE_4" value="35.0" type="string" cy:type="String"/>
      <att name="NODE_LABEL_BACKGROUND_SHAPE" value="NONE" type="string" cy:type="String"/>
      <att name="NODE_CUSTOMGRAPHICS_SIZE_8" value="35.0" type="string" cy:type="String"/>
      <att name="NODE_CUSTOMGRAPHICS_POSITION_5" value="C,C,c,0.00,0.00" type="string" cy:type="String"/>
      <att name="NODE_CUSTOMGRAPHICS_POSITION_1" value="C,C,c,0.00,0.00" type="string" cy:type="String"/>
      <att name="NODE_LABEL_POSITION" value="C,C,c,0.00,0.00" type="string" cy:type="String"/>
      <att name="NODE_CUSTOMGRAPHICS_SIZE_3" value="35.0" type="string" cy:type="String"/>
      <att name="NODE_LABEL_FONT_SIZE" value="17" type="string" cy:type="String"/>
      <att name="NODE_LABEL_COLOR" value="#000000" type="string" cy:type="String"/>
      <att name="NODE_CUSTOMGRAPHICS_POSITION_3" value="C,C,c,0.00,0.00" type="string" cy:type="String"/>
      <att name="NODE_LABEL_BACKGROUND_TRANSPARENCY" value="255" type="string" cy:type="String"/>
      <att name="NODE_CUSTOMGRAPHICS_3" value="org.cytoscape.cg.model.NullCustomGraphics,0,[ Remove Graphics ]," type="string" cy:type="String"/>
      <att name="NODE_LABEL_BACKGROUND_COLOR" value="#B6B6B6" type="string" cy:type="String"/>
      <att name="NODE_TRANSPARENCY" value="255" type="string" cy:type="String"/>
      <att name="NODE_CUSTOMGRAPHICS_2" value="org.cytoscape.cg.model.NullCustomGraphics,0,[ Remove Graphics ]," type="string" cy:type="String"/>
      <att name="NODE_SELECTED_PAINT" value="#FFFF00" type="string" cy:type="String"/>
      <att name="NODE_CUSTOMGRAPHICS_7" value="org.cytoscape.cg.model.NullCustomGraphics,0,[ Remove Graphics ]," type="string" cy:type="String"/>
      <att name="NODE_CUSTOMGRAPHICS_6" value="org.cytoscape.cg.model.NullCustomGraphics,0,[ Remove Graphics ]," type="string" cy:type="String"/>
      <att name="NODE_CUSTOMGRAPHICS_SIZE_1" value="35.0" type="string" cy:type="String"/>
      <att name="NODE_CUSTOMGRAPHICS_1" value="org.cytoscape.cg.model.NullCustomGraphics,0,[ Remove Graphics ]," type="string" cy:type="String"/>
      <att name="NODE_CUSTOMGRAPHICS_POSITION_8" value="C,C,c,0.00,0.00" type="string" cy:type="String"/>
      <att name="NODE_SELECTED" value="false" type="string" cy:type="String"/>
      <att name="NODE_CUSTOMGRAPHICS_SIZE_9" value="35.0" type="string" cy:type="String"/>
    </graphics>
  </node>
  <node id="1483" label="zzzzz89">
    <att name="shared name" value="zzzzz89" type="string" cy:type="String"/>
    <att name="name" value="zzzzz89" type="string" cy:type="String"/>
    <att name="selected" value="0" type="boolean" cy:type="Boolean"/>
    <att name="__mclCluster" type="integer" cy:type="Integer"/>
    <att name="Sequence Source" value="USER" type="string" cy:type="String"/>
    <att name="Sequence Length" value="16" type="integer" cy:type="Integer"/>
    <att name="Sequence" value="MKAEKSLKAYAWYIWY" type="string" cy:type="String"/>
    <att name="Description" type="list" cy:type="List" cy:elementType="String">
      <att name="Description" value="664109450 &lt;unknown description&gt;" type="string" cy:type="String"/>
    </att>
    <att name="Precursor sequence" value="AWYIWY" type="string" cy:type="String"/>
    <att name="Precursor Length" value="6" type="integer" cy:type="Integer"/>
    <att name="Differences to AWYIWY" value="0" type="integer" cy:type="Integer"/>
    <att name="Species" value="664109450" type="integer" cy:type="Long"/>
    <att name="Protein Reference" value="WP_030646754.1" type="string" cy:type="String"/>
    <att name="Definition" value="Streptomyces rimosus subsp. rimosus strain NRRL WC-3929 contig19.1, whole genome shotgun sequence" type="string" cy:type="String"/>
    <att name="gb_whole_genome_accession" value="664109450" type="integer" cy:type="Long"/>
    <att name="gb_whole_genome_position" value="52071..57689" type="string" cy:type="String"/>
    <att name="p450 count" value="0" type="integer" cy:type="Integer"/>
    <att name="p450 position" value="" type="string" cy:type="String"/>
    <att name="seqencednafragment" value="TCACCCGGCCCGCCGCTCTTCCTCCTCCGGTTCGCCGGTCATGTCCGAGCGGGCGAAGTTGGTCAGCTCGTACAGCAGCTGCTTCATCTCCACGAGCAGTTCGCCGCCTGCCGCGGCGGCCGAGGGGTCGCCCAGCTGCCGGAACTCGTCCGCCAGCTCGTCGTACAGCTCCTGGGACCGGCGGCGTGCCGCGCGGTAGCGCTCTTCCGCTTCCGCCCGCTCGTGGTCGGCCAGCAGGTCCGCCTCGGCCTCGCAGAGCATCGCCGCCTCGTCCGCGAGATCGGCGTAGCGCCGCAGGAACCCGGCGCCGGGCGTGGTCAGGCGGGCCCGTTCCCCGGAAGTGCCGGACAGGGTGCGGGTGATGGCCGCGAGGTGGTCGGCGGCGCGTTCCCACACGGCGTCGGCCTTCTCGGGCGGCGGCGGGGGCGGTCCGGTACGGCGCAGCCGGAAGCCGGGGTTGAAGCGGGAGCTCTCGGCGGTCCACTGCCGGGCGCTGGCCAGCGCTTGCAGCACCTGGCCGAGGCGGCGCGCGCGGTCGTGCCAGCCGGCCGCGTCCGTCGCGCTCCACTCCTCGTCGCGCAGGCCCCCGGCCATCGTCCGCAGCAGTTCGGCGGACTCCCGGGGCAGCCGCCGGAGCTGGTCGTGCACGTTGCGCAGGTGCACCGGCGGCAGGACGAGGGCGTTGACGGCGACGCCGATGACCGCGCCGATCGCGGTCTCGACGAGCCGGTGGCCGACCTCGGTCAGGGAGTAGGCGCCGTAGGTGATGACGAACAGGGCGGTGGTCGCCCCGTAGATGCCCTGGGCGCCCAGTCTGCGGTGGGTGCCGGCCAGCGTCATCACCGGCAGCACCAGAAGCATGGCGCCCAGCGTGCTGCCGTCGGTCGCGGCCATCGCGGCGGACGCGAGCAGCGCGCCGAGCACGATCACCACGAGCTGCTGGAGTCCGGAGCGCAGCGAGCGGTAGACGGTGGCGTCGACCAGCGCCAGCGCCGTCCAGGGCGCCATCAGGGCCAGCGGCGCGTTCAGCCACCAGCCCGTCAGCGCCCACGCGATGGTCGCCGCGCCGGCCGCCTTCAGCGACTGGACGACGGTGTCCCGCTCAGGGCCTGAGTGCCGTACCGCGGTCCGCACCGTACGGCCGACCGCCGTCGCCTCCCACCACAGCCGCCGCCACCCGGTCATGGCCCGCACCTTCGCCAACTCCGCCTCCCGGGCCGCTCCCGCGCTGGTCAGGACCGGGCGGTGCCCGGTGGTCCGGCGCGCTGGGTACCCATGATCGGCGGGAGTAGTCGTACGGCGGGCGCGCGCCGCCCTCGAACACGTTCGCCGCCCTCTCGGCCGCCCGGGTGATCCCCGGCCCCCGTAAGGGTGGTCACGCGGGCCGGGGCGCTTCGCCGGCGCGTCCGTCCGCATTGACTGGGGGGCACCCCGCGTGCCCTCCCCCGTCCCCGACCCCCGTGGAAGTCACGTTCTGATGCGTATTCGCTCCGCCGTCATCACCGCGGTCGCCGCTGCCGGTGCCGCCGCCCTGGTCCCGCAGCCCGCCGCCGCCTCCTCGGGATCGAGCCCGGTGGTCTCCTCCCTCACCGACTCCAAGGCCGTGCGGCTGCTGCGCATCCCGTTGAGCGAGCGCAACGTCGAACTGGCCCTGGACACCGTGGAGACGCTCGCCCGGCCGCTGAACATGGAGAAGGGCGCCTCGTTCACCGGCCGGTGACACCCGGCGCCCGCAGGGCGCACACACGTACGAGTCACCGCGCGTGTGCGCCCCCGTCTGCGCCTGTCCGCCCCCTCGCCCCGGCGGGACGGTGGTGTCCGAGACCGGTACACCGGCCCGCGGACGAGGAGAGCGAAGTGATCCACATCAGTGAGACGCTCATGCTGCAGACGGTCGAGGAGTTCCTGACGGAGGAGGAGATCTCCCGGCTGGTCAAGATCATGGACAGCGAGGCGGCCGGCTGGCGGCCCCGCCACCAGGCCGAGGTGCTCCCGGCCCCGGCGACCGCACAGGAGGTACTGGGCGAGGCCACGCTGCGGGCACTGCCCGCCATCCGGCGCAGCATGCCGTCCATCGCCGGGCCCGGGCACTGGGGCTACACCGAACTGGCCGTGGGCCAGGGCGTACCGACCCACCTCGACGGGATCAGCAGCCCGCGCACCCCGCCCCGGCGCATCGGCCGGATCGGTGTGACGATCGCGGACGCGGCCGAAGGCGGCCGCTTCTACATCGAGACCACGTCGGACAGCGCGCCCTGGACCGACACACTGCTGGGCGCGGCCGACGGGTACGAGCCGGGCACCCCGATGAGCCGCAGCCTGCCGCACGGCCCCGCGGCCCACGAGCAGACGCCGCAGTGGCTGAGCGCTCCGCGCAAGAGCCGGTGGCTGACCGACGCCGGTCCGGGCGTGGCCGTCGCGTACGGCGCCCAGGTCATCCACGGGGTGACGCCGGTGCTCCGCGGCCGGGTGCGCAAGTTCGTGACCGACCTCGTGGACACGGCGGCGGCCTGACGGCGCACGGCCGGGTGCGTGCGGGCTCGCGGAGCCCGCACGGGGCCGCTCCCTGTCGGGCTGTCCGGCGGCTCAGCGCCGTACGACCGACACCCGCGACACCCCGAGCAGGCCGGCCAGCGGCACTTCGGCGGACTTCTGCTCCGGGCTCACCGCCAGGCCCTGTTCCCGCACCAGGTCCAGCAGCCGTTCGGCCAGCGGCATGACCATGTGCCGCCCCCAGCACCGCTCGTTCGCGTGCCCAAAGGGCAGGTAGCCGGGCTGGTCGTCGGCGTCGAGGGCCGCCCAGCGCTCCGGCCGGAACTCGTCCGGCGCGTCCCACAGCCGCGGATCGCGGTGGCTGAGCAGTGGCAGCAGCAGGACGTCGTCGCCCGCGCCGATCCGGTCGTCGAGGGCCGCGAACTCCGGTGACGCCACGCGCAGCAGGTTCCACGAAGGCGGCAGCAGCCGCATCGACTCGTACAGGATGTGGCGGTTCGGTATGTGGTCCTCGAAGGGCGAGCCGAGCCAGAGGGCGTTGGCGACCAGCGTGGACACGGTGAAGCACACCGGTGCCGCCGCCCGCCGGTACAGGCCCATCGCGTACCGCCGGTCCCCGTAACCGGCCGCGGCGGCGGCGAGACCCGCCAGCCGGGACACCGGCGCACCGGCCCCCGGACAGCCCGGCAGCGCCGCGCCCGCCGCGATCACGGTCCACGTCAGTTTGGGCGTCCATTCCAGCTTGCGGTCCACGAGTACGCGCAGCCGCATCGGATCGGACCCGAAAACCAGGTCCCGCAGATAAAGGTGTGCCACCCGCGGCCATTCCCCCGACAGATCGGCCGCCGGGCCGCCTTTCCCGTCGGGCCCGGCCGGCTTTTCCAGTGCCGCGCGCACGTCCAGGGAAACCGCCCGCATGACCGCGGAGGATTCGGGGCGGCTGATGGGCCGGCCCTGGAGGGGTTTGAAGGTGGGCCGTTCGGCCGCGTTGGCCGGTCTGCTGCGCAGCACCGCGTCGATCAGCCCGGGTCCGGCGACGCCGACCGTGTCGGCCTCCAGCCGGAAGACGTCCGCGCCGCGGTGCTCACTGAGGAGCCGGCCGAGCCGCGGCGTGAAGACCGTGACCCGGTCGCCCCGTTCCGTACCGTACGTACGCATCGGCGGCCTCCGAGAGCCTGGATGAGGGAACTACCGGGTCACGTGCCGATCAGTACCAGATGTACCAGGCGTAGGCCTTCAGGCTCTTCTCCGCCTTCATCTTCTTCTTGAGGGAGTTGATGAGCTTCATGACAGCACCTCCGGGACAGGCGAACCGACTGAACCGAACACTGACTCCGGCGGACCGGGACGCGGAAAAACACTGCTCCGCCACTGAATCCGGCTTTCCGCTTTTCGTCAGGGCAAAGTGAAGCCCAGCGGCGAAAGGTACGTCAATGTGGTCAAGGTCACCGTAAATTCGGGGTATTGGGTGTTTCGTCGCCGAACGGGGGCGAAGGGCCGGGGTGTACGGAACGCGCGCCCCGGCGTGGGAATTCGCCGCCGCGACCGCCCCCGGAGGCGGATAACGCCACTTCCCCGGCGGTGACTGCCACCTCCGGGTGCTGCCTTCCACGCTGGTCCGCGACCGGCCCCGGGCCCTTCGCCCGGGGCCGAGGCGTCGACACCGGTGGAGGGGATTTCCGATGACCGCTGAGCGCGTGCTCGCGCCGCCCGGGGCGGCGTACCGATGGCGGTGGTGGGCGCTCGCCGCCCTGCTGCTCGCCGAGGCGATGAACCTGCTGGACGCGACCATCGTGCAGGTCGCGGCGCCGGCCGTACACGCCGATCTGGGCGGTCCGGTGTCCGACGTCCAGTGGTACACGACGGCCTACACCCTGCCGTTCGCGGTGCTGCTGATCACCGGCGGGCGCCTGGGCGACATCGCGGGGCGGCGGCGGGTGTTCGTGCTGGGCGTCACGGGCTTCCTGCTCGCGTCCGTCGTCTGTGCCCTGGCGCCCGGCGCCGGACCACTGATCGCCTTCCGTGTGGTGCAGGGGGCCGCGGCGGCCCTGGTCATTCCGCAGACCATCGGCCTGATCAAAGCGATGTTCGCGGGTGCGGAGCTGGCCCGCGCCCTGGGCGCCATCGGCCCGGTGATGGGGCTCGCCGCTGTCTGCGGGCCGGTGCTCGGCGGATTCCTCACCCACGCCGACCTGTTCGGCTCGTCCTGGCGGGCGGCGTTCCTGGTGAACGTCCCCCTGTCCCTGCTCGTCCTCGCCCTGGCGCCCAAGCTGGTGGACCACCGCGCCCCGCGGCGCCCCACCCTCGACCTGACGGGCACACTGCTGGCCATGGCGGGCGTCGGGCTCGTCGTCCATCCGCTGATCGGGGCCGACCTCGCCGCGCTGTCCGGGTGGAACTGGGCCTCCATCGGGTCCGGGCTGCTGCTGATGGCCGTCTTCGTACGGCATCAGCGCAGCGCCGTCGCCGCCGGGCGCAGCCCGCTGGTGGAGCCGAGCCTGTTCGCGCACCGCGGTTTCCCGGCCGCGCTGGTGGCCTCGGCCTCGTTCTTCGCGGTGACCAACGGTCTGATGATGGTGATCGTGCTCCAGCTTCAACTGGGCTTGCACGTGGGAGTGCTGGCGGCAGGACTCACGCTGGCACCATGGTCGGCCGGTCTGGCCGTGGCGTCCTGGGCGGCCGGCGCCCGCCTCGTCCCGCGCCTCGGGCACCGGACGATGCCGCTCGGGCTCGCCGTGCTCCTGGCCGGCGCGCTGGCCGCCGTCGCCGTGTACCGCACCGCGGACCCGACGGCCTACCCCGCACCACTGCTTCCTGCGCTCGCGGTCGTCGGCCTGGGGGTCGGCCTCTTCACCCCGGCGTTCTTCACCGTCGCGCTACGGCCGTTGCGGCCGCAGGAAATCGGCTCGGCCGCCGGGTTGCTCAACGCAGTCCAGCAGCTGGGCGCGACCCTCGGCGTGGCGGTCCTCGGCAGCGTCTACCTCCACGCCGCCGGGCCCGGCGGCGCCGCGGCCTCGCTGCACGCCGTGCAGATCGCGTTCTGGGCCGCCGTGGCGCTGACGGTGGTCAGCCTGGTGGCGGCCAGGATGATGACCGGCGGGCCGGAGGTGGGAACGGTTCGCTGA" type="string" cy:type="String"/>
    <att name="openreadingframes" value=", ATGAAGGCGGAGAAGAGCCTGAAGGCCTACGCCTGGTACATCTGGTACTGA, 55771, 55822(-)" type="string" cy:type="String"/>
    <att name="coreproteins" value=", AWYIWY*, 55771, 55822(-)" type="string" cy:type="String"/>
    <att name="Phylum" value="Actinomycetota" type="string" cy:type="String"/>
    <graphics h="35.0" fill="#6982B5" w="35.0" type="TRIANGLE" x="-817.9042582225641" z="0.0" y="1788.4035295786314" outline="#D73027" width="0.0">
      <att name="NODE_BORDER_TRANSPARENCY" value="255" type="string" cy:type="String"/>
      <att name="NODE_CUSTOMGRAPHICS_SIZE_7" value="35.0" type="string" cy:type="String"/>
      <att name="NODE_TOOLTIP" value="AWYIWY" type="string" cy:type="String"/>
      <att name="NODE_NESTED_NETWORK_IMAGE_VISIBLE" value="true" type="string" cy:type="String"/>
      <att name="NODE_CUSTOMGRAPHICS_SIZE_6" value="35.0" type="string" cy:type="String"/>
      <att name="NODE_CUSTOMGRAPHICS_9" value="org.cytoscape.cg.model.NullCustomGraphics,0,[ Remove Graphics ]," type="string" cy:type="String"/>
      <att name="NODE_VISIBLE" value="true" type="string" cy:type="String"/>
      <att name="COMPOUND_NODE_SHAPE" value="ROUND_RECTANGLE" type="string" cy:type="String"/>
      <att name="NODE_LABEL_FONT_FACE" value="SansSerif.plain,plain,12" type="string" cy:type="String"/>
      <att name="NODE_CUSTOMGRAPHICS_5" value="org.cytoscape.cg.model.NullCustomGraphics,0,[ Remove Graphics ]," type="string" cy:type="String"/>
      <att name="NODE_CUSTOMGRAPHICS_SIZE_5" value="35.0" type="string" cy:type="String"/>
      <att name="NODE_LABEL_TRANSPARENCY" value="255" type="string" cy:type="String"/>
      <att name="NODE_LABEL_ROTATION" value="0.0" type="string" cy:type="String"/>
      <att name="NODE_CUSTOMGRAPHICS_8" value="org.cytoscape.cg.model.NullCustomGraphics,0,[ Remove Graphics ]," type="string" cy:type="String"/>
      <att name="NODE_LABEL" value="" type="string" cy:type="String"/>
      <att name="NODE_CUSTOMGRAPHICS_POSITION_2" value="C,C,c,0.00,0.00" type="string" cy:type="String"/>
      <att name="NODE_CUSTOMGRAPHICS_POSITION_4" value="C,C,c,0.00,0.00" type="string" cy:type="String"/>
      <att name="NODE_CUSTOMGRAPHICS_POSITION_6" value="C,C,c,0.00,0.00" type="string" cy:type="String"/>
      <att name="NODE_CUSTOMGRAPHICS_SIZE_2" value="35.0" type="string" cy:type="String"/>
      <att name="NODE_CUSTOMGRAPHICS_4" value="org.cytoscape.cg.model.NullCustomGraphics,0,[ Remove Graphics ]," type="string" cy:type="String"/>
      <att name="NODE_CUSTOMGRAPHICS_POSITION_7" value="C,C,c,0.00,0.00" type="string" cy:type="String"/>
      <att name="NODE_CUSTOMGRAPHICS_POSITION_9" value="C,C,c,0.00,0.00" type="string" cy:type="String"/>
      <att name="NODE_LABEL_WIDTH" value="200.0" type="string" cy:type="String"/>
      <att name="COMPOUND_NODE_PADDING" value="10.0" type="string" cy:type="String"/>
      <att name="NODE_BORDER_STROKE" value="SOLID" type="string" cy:type="String"/>
      <att name="NODE_DEPTH" value="0.0" type="string" cy:type="String"/>
      <att name="NODE_CUSTOMGRAPHICS_SIZE_4" value="35.0" type="string" cy:type="String"/>
      <att name="NODE_LABEL_BACKGROUND_SHAPE" value="NONE" type="string" cy:type="String"/>
      <att name="NODE_CUSTOMGRAPHICS_SIZE_8" value="35.0" type="string" cy:type="String"/>
      <att name="NODE_CUSTOMGRAPHICS_POSITION_5" value="C,C,c,0.00,0.00" type="string" cy:type="String"/>
      <att name="NODE_CUSTOMGRAPHICS_POSITION_1" value="C,C,c,0.00,0.00" type="string" cy:type="String"/>
      <att name="NODE_LABEL_POSITION" value="C,C,c,0.00,0.00" type="string" cy:type="String"/>
      <att name="NODE_CUSTOMGRAPHICS_SIZE_3" value="35.0" type="string" cy:type="String"/>
      <att name="NODE_LABEL_FONT_SIZE" value="17" type="string" cy:type="String"/>
      <att name="NODE_LABEL_COLOR" value="#000000" type="string" cy:type="String"/>
      <att name="NODE_CUSTOMGRAPHICS_POSITION_3" value="C,C,c,0.00,0.00" type="string" cy:type="String"/>
      <att name="NODE_LABEL_BACKGROUND_TRANSPARENCY" value="255" type="string" cy:type="String"/>
      <att name="NODE_CUSTOMGRAPHICS_3" value="org.cytoscape.cg.model.NullCustomGraphics,0,[ Remove Graphics ]," type="string" cy:type="String"/>
      <att name="NODE_LABEL_BACKGROUND_COLOR" value="#B6B6B6" type="string" cy:type="String"/>
      <att name="NODE_TRANSPARENCY" value="255" type="string" cy:type="String"/>
      <att name="NODE_CUSTOMGRAPHICS_2" value="org.cytoscape.cg.model.NullCustomGraphics,0,[ Remove Graphics ]," type="string" cy:type="String"/>
      <att name="NODE_SELECTED_PAINT" value="#FFFF00" type="string" cy:type="String"/>
      <att name="NODE_CUSTOMGRAPHICS_7" value="org.cytoscape.cg.model.NullCustomGraphics,0,[ Remove Graphics ]," type="string" cy:type="String"/>
      <att name="NODE_CUSTOMGRAPHICS_6" value="org.cytoscape.cg.model.NullCustomGraphics,0,[ Remove Graphics ]," type="string" cy:type="String"/>
      <att name="NODE_CUSTOMGRAPHICS_SIZE_1" value="35.0" type="string" cy:type="String"/>
      <att name="NODE_CUSTOMGRAPHICS_1" value="org.cytoscape.cg.model.NullCustomGraphics,0,[ Remove Graphics ]," type="string" cy:type="String"/>
      <att name="NODE_CUSTOMGRAPHICS_POSITION_8" value="C,C,c,0.00,0.00" type="string" cy:type="String"/>
      <att name="NODE_SELECTED" value="false" type="string" cy:type="String"/>
      <att name="NODE_CUSTOMGRAPHICS_SIZE_9" value="35.0" type="string" cy:type="String"/>
    </graphics>
  </node>
  <node id="1481" label="zzzzz88">
    <att name="shared name" value="zzzzz88" type="string" cy:type="String"/>
    <att name="name" value="zzzzz88" type="string" cy:type="String"/>
    <att name="selected" value="0" type="boolean" cy:type="Boolean"/>
    <att name="__mclCluster" type="integer" cy:type="Integer"/>
    <att name="Sequence Source" value="USER" type="string" cy:type="String"/>
    <att name="Sequence Length" value="16" type="integer" cy:type="Integer"/>
    <att name="Sequence" value="MKAEKSLKAYAWYIWY" type="string" cy:type="String"/>
    <att name="Description" type="list" cy:type="List" cy:elementType="String">
      <att name="Description" value="664503799 &lt;unknown description&gt;" type="string" cy:type="String"/>
    </att>
    <att name="Precursor sequence" value="AWYIWY" type="string" cy:type="String"/>
    <att name="Precursor Length" value="6" type="integer" cy:type="Integer"/>
    <att name="Differences to AWYIWY" value="0" type="integer" cy:type="Integer"/>
    <att name="Species" value="664503799" type="integer" cy:type="Long"/>
    <att name="Protein Reference" value="WP_030646754.1" type="string" cy:type="String"/>
    <att name="Definition" value="Streptomyces rimosus subsp. rimosus strain NRRL WC-3930 contig16.1, whole genome shotgun sequence" type="string" cy:type="String"/>
    <att name="gb_whole_genome_accession" value="664503799" type="integer" cy:type="Long"/>
    <att name="gb_whole_genome_position" value="51981..57599" type="string" cy:type="String"/>
    <att name="p450 count" value="0" type="integer" cy:type="Integer"/>
    <att name="p450 position" value="" type="string" cy:type="String"/>
    <att name="seqencednafragment" value="TCACCCGGCCCGCCGCTCTTCCTCCTCCGGTTCGCCGGTCATGTCCGAGCGGGCGAAGTTGGTCAGCTCGTACAGCAGCTGCTTCATCTCCACGAGCAGTTCGCCGCCTGCCGCGGCGGCCGAGGGGTCGCCCAGCTGCCGGAACTCGTCCGCCAGCTCGTCGTACAGCTCCTGGGACCGGCGGCGTGCCGCGCGGTAGCGCTCTTCCGCTTCCGCCCGCTCGTGGTCGGCCAGCAGGTCCGCCTCGGCCTCGCAGAGCATCGCCGCCTCGTCCGCGAGATCGGCGTAGCGCCGCAGGAACCCGGCGCCGGGCGTGGTCAGGCGGGCCCGTTCCCCGGAAGTGCCGGACAGGGTGCGGGTGATGGCCGCGAGGTGGTCGGCGGCGCGTTCCCACACGGCGTCGGCCTTCTCGGGCGGCGGCGGGGGCGGTCCGGTACGGCGCAGCCGGAAGCCGGGGTTGAAGCGGGAGCTCTCGGCGGTCCACTGCCGGGCGCTGGCCAGCGCTTGCAGCACCTGGCCGAGGCGGCGCGCGCGGTCGTGCCAGCCGGCCGCGTCCGTCGCGCTCCACTCCTCGTCGCGCAGGCCCCCGGCCATCGTCCGCAGCAGTTCGGCGGACTCCCGGGGCAGCCGCCGGAGCTGGTCGTGCACGTTGCGCAGGTGCACCGGCGGCAGGACGAGGGCGTTGACGGCGACGCCGATGACCGCGCCGATCGCGGTCTCGACGAGCCGGTGGCCGACCTCGGTCAGGGAGTAGGCGCCGTAGGTGATGACGAACAGGGCGGTGGTCGCCCCGTAGATGCCCTGGGCGCCCAGTCTGCGGTGGGTGCCGGCCAGCGTCATCACCGGCAGCACCAGAAGCATGGCGCCCAGCGTGCTGCCGTCGGTCGCGGCCATCGCGGCGGACGCGAGCAGCGCGCCGAGCACGATCACCACGAGCTGCTGGAGTCCGGAGCGCAGCGAGCGGTAGACGGTGGCGTCGACCAGCGCCAGCGCCGTCCAGGGCGCCATCAGGGCCAGCGGCGCGTTCAGCCACCAGCCCGTCAGCGCCCACGCGATGGTCGCCGCGCCGGCCGCCTTCAGCGACTGGACGACGGTGTCCCGCTCAGGGCCTGAGTGCCGTACCGCGGTCCGCACCGTACGGCCGACCGCCGTCGCCTCCCACCACAGCCGCCGCCACCCGGTCATGGCCCGCACCTTCGCCAACTCCGCCTCCCGGGCCGCTCCCGCGCTGGTCAGGACCGGGCGGTGCCCGGTGGTCCGGCGCGCTGGGTACCCATGATCGGCGGGAGTAGTCGTACGGCGGGCGCGCGCCGCCCTCGAACACGTTCGCCGCCCTCTCGGCCGCCCGGGTGATCCCCGGCCCCCGTAAGGGTGGTCACGCGGGCCGGGGCGCTTCGCCGGCGCGTCCGTCCGCATTGACTGGGGGGCACCCCGCGTGCCCTCCCCCGTCCCCGACCCCCGTGGAAGTCACGTTCTGATGCGTATTCGCTCCGCCGTCATCACCGCGGTCGCCGCTGCCGGTGCCGCCGCCCTGGTCCCGCAGCCCGCCGCCGCCTCCTCGGGATCGAGCCCGGTGGTCTCCTCCCTCACCGACTCCAAGGCCGTGCGGCTGCTGCGCATCCCGTTGAGCGAGCGCAACGTCGAACTGGCCCTGGACACCGTGGAGACGCTCGCCCGGCCGCTGAACATGGAGAAGGGCGCCTCGTTCACCGGCCGGTGACACCCGGCGCCCGCAGGGCGCACACACGTACGAGTCACCGCGCGTGTGCGCCCCCGTCTGCGCCTGTCCGCCCCCTCGCCCCGGCGGGACGGTGGTGTCCGAGACCGGTACACCGGCCCGCGGACGAGGAGAGCGAAGTGATCCACATCAGTGAGACGCTCATGCTGCAGACGGTCGAGGAGTTCCTGACGGAGGAGGAGATCTCCCGGCTGGTCAAGATCATGGACAGCGAGGCGGCCGGCTGGCGGCCCCGCCACCAGGCCGAGGTGCTCCCGGCCCCGGCGACCGCACAGGAGGTACTGGGCGAGGCCACGCTGCGGGCACTGCCCGCCATCCGGCGCAGCATGCCGTCCATCGCCGGGCCCGGGCACTGGGGCTACACCGAACTGGCCGTGGGCCAGGGCGTACCGACCCACCTCGACGGGATCAGCAGCCCGCGCACCCCGCCCCGGCGCATCGGCCGGATCGGTGTGACGATCGCGGACGCGGCCGAAGGCGGCCGCTTCTACATCGAGACCACGTCGGACAGCGCGCCCTGGACCGACACACTGCTGGGCGCGGCCGACGGGTACGAGCCGGGCACCCCGATGAGCCGCAGCCTGCCGCACGGCCCCGCGGCCCACGAGCAGACGCCGCAGTGGCTGAGCGCTCCGCGCAAGAGCCGGTGGCTGACCGACGCCGGTCCGGGCGTGGCCGTCGCGTACGGCGCCCAGGTCATCCACGGGGTGACGCCGGTGCTCCGCGGCCGGGTGCGCAAGTTCGTGACCGACCTCGTGGACACGGCGGCGGCCTGACGGCGCACGGCCGGGTGCGTGCGGGCTCGCGGAGCCCGCACGGGGCCGCTCCCTGTCGGGCTGTCCGGCGGCTCAGCGCCGTACGACCGACACCCGCGACACCCCGAGCAGGCCGGCCAGCGGCACTTCGGCGGACTTCTGCTCCGGGCTCACCGCCAGGCCCTGTTCCCGCACCAGGTCCAGCAGCCGTTCGGCCAGCGGCATGACCATGTGCCGCCCCCAGCACCGCTCGTTCGCGTGCCCAAAGGGCAGGTAGCCGGGCTGGTCGTCGGCGTCGAGGGCCGCCCAGCGCTCCGGCCGGAACTCGTCCGGCGCGTCCCACAGCCGCGGATCGCGGTGGCTGAGCAGTGGCAGCAGCAGGACGTCGTCGCCCGCGCCGATCCGGTCGTCGAGGGCCGCGAACTCCGGTGACGCCACGCGCAGCAGGTTCCACGAAGGCGGCAGCAGCCGCATCGACTCGTACAGGATGTGGCGGTTCGGTATGTGGTCCTCGAAGGGCGAGCCGAGCCAGAGGGCGTTGGCGACCAGCGTGGACACGGTGAAGCACACCGGTGCCGCCGCCCGCCGGTACAGGCCCATCGCGTACCGCCGGTCCCCGTAACCGGCCGCGGCGGCGGCGAGACCCGCCAGCCGGGACACCGGCGCACCGGCCCCCGGACAGCCCGGCAGCGCCGCGCCCGCCGCGATCACGGTCCACGTCAGTTTGGGCGTCCATTCCAGCTTGCGGTCCACGAGTACGCGCAGCCGCATCGGATCGGACCCGAAAACCAGGTCCCGCAGATAAAGGTGTGCCACCCGCGGCCATTCCCCCGACAGATCGGCCGCCGGGCCGCCTTTCCCGTCGGGCCCGGCCGGCTTTTCCAGTGCCGCGCGCACGTCCAGGGAAACCGCCCGCATGACCGCGGAGGATTCGGGGCGGCTGATGGGCCGGCCCTGGAGGGGTTTGAAGGTGGGCCGTTCGGCCGCGTTGGCCGGTCTGCTGCGCAGCACCGCGTCGATCAGCCCGGGTCCGGCGACGCCGACCGTGTCGGCCTCCAGCCGGAAGACGTCCGCGCCGCGGTGCTCACTGAGGAGCCGGCCGAGCCGCGGCGTGAAGACCGTGACCCGGTCGCCCCGTTCCGTACCGTACGTACGCATCGGCGGCCTCCGAGAGCCTGGATGAGGGAACTACCGGGTCACGTGCCGATCAGTACCAGATGTACCAGGCGTAGGCCTTCAGGCTCTTCTCCGCCTTCATCTTCTTCTTGAGGGAGTTGATGAGCTTCATGACAGCACCTCCGGGACAGGCGAACCGACTGAACCGAACACTGACTCCGGCGGACCGGGACGCGGAAAAACACTGCTCCGCCACTGAATCCGGCTTTCCGCTTTTCGTCAGGGCAAAGTGAAGCCCAGCGGCGAAAGGTACGTCAATGTGGTCAAGGTCACCGTAAATTCGGGGTATTGGGTGTTTCGTCGCCGAACGGGGGCGAAGGGCCGGGGTGTACGGAACGCGCGCCCCGGCGTGGGAATTCGCCGCCGCGACCGCCCCCGGAGGCGGATAACGCCACTTCCCCGGCGGTGACTGCCACCTCCGGGTGCTGCCTTCCACGCTGGTCCGCGACCGGCCCCGGGCCCTTCGCCCGGGGCCGAGGCGTCGACACCGGTGGAGGGGATTTCCGATGACCGCTGAGCGCGTGCTCGCGCCGCCCGGGGCGGCGTACCGATGGCGGTGGTGGGCGCTCGCCGCCCTGCTGCTCGCCGAGGCGATGAACCTGCTGGACGCGACCATCGTGCAGGTCGCGGCGCCGGCCGTACACGCCGATCTGGGCGGTCCGGTGTCCGACGTCCAGTGGTACACGACGGCCTACACCCTGCCGTTCGCGGTGCTGCTGATCACCGGCGGGCGCCTGGGCGACATCGCGGGGCGGCGGCGGGTGTTCGTGCTGGGCGTCACGGGCTTCCTGCTCGCGTCCGTCGTCTGTGCCCTGGCGCCCGGCGCCGGACCACTGATCGCCTTCCGTGTGGTGCAGGGGGCCGCGGCGGCCCTGGTCATTCCGCAGACCATCGGCCTGATCAAAGCGATGTTCGCGGGTGCGGAGCTGGCCCGCGCCCTGGGCGCCATCGGCCCGGTGATGGGGCTCGCCGCTGTCTGCGGGCCGGTGCTCGGCGGATTCCTCACCCACGCCGACCTGTTCGGCTCGTCCTGGCGGGCGGCGTTCCTGGTGAACGTCCCCCTGTCCCTGCTCGTCCTCGCCCTGGCGCCCAAGCTGGTGGACCACCGCGCCCCGCGGCGCCCCACCCTCGACCTGACGGGCACACTGCTGGCCATGGCGGGCGTCGGGCTCGTCGTCCATCCGCTGATCGGGGCCGACCTCGCCGCGCTGTCCGGGTGGAACTGGGCCTCCATCGGGTCCGGGCTGCTGCTGATGGCCGTCTTCGTACGGCATCAGCGCAGCGCCGTCGCCGCCGGGCGCAGCCCGCTGGTGGAGCCGAGCCTGTTCGCGCACCGCGGTTTCCCGGCCGCGCTGGTGGCCTCGGCCTCGTTCTTCGCGGTGACCAACGGTCTGATGATGGTGATCGTGCTCCAGCTTCAACTGGGCTTGCACGTGGGAGTGCTGGCGGCAGGACTCACGCTGGCACCATGGTCGGCCGGTCTGGCCGTGGCGTCCTGGGCGGCCGGCGCCCGCCTCGTCCCGCGCCTCGGGCACCGGACGATGCCGCTCGGGCTCGCCGTGCTCCTGGCCGGCGCGCTGGCCGCCGTCGCCGTGTACCGCACCGCGGACCCGACGGCCTACCCCGCACCACTGCTTCCTGCGCTCGCGGTCGTCGGCCTGGGGGTCGGCCTCTTCACCCCGGCGTTCTTCACCGTCGCGCTACGGCCGTTGCGGCCGCAGGAAATCGGCTCGGCCGCCGGGTTGCTCAACGCAGTCCAGCAGCTGGGCGCGACCCTCGGCGTGGCGGTCCTCGGCAGCGTCTACCTCCACGCCGCCGGGCCCGGCGGCGCCGCGGCCTCGCTGCACGCCGTGCAGATCGCGTTCTGGGCCGCCGTGGCGCTGACGGTGGTCAGCCTGGTGGCGGCCAGGATGATGACCGGCGGGCCGGAGGTGGGAACGGTTCGCTGA" type="string" cy:type="String"/>
    <att name="openreadingframes" value=", ATGAAGGCGGAGAAGAGCCTGAAGGCCTACGCCTGGTACATCTGGTACTGA, 55681, 55732(-)" type="string" cy:type="String"/>
    <att name="coreproteins" value=", AWYIWY*, 55681, 55732(-)" type="string" cy:type="String"/>
    <att name="Phylum" value="Actinomycetota" type="string" cy:type="String"/>
    <graphics h="35.0" fill="#6982B5" w="35.0" type="TRIANGLE" x="-917.9042582225641" z="0.0" y="1788.4035295786314" outline="#D73027" width="0.0">
      <att name="NODE_BORDER_TRANSPARENCY" value="255" type="string" cy:type="String"/>
      <att name="NODE_CUSTOMGRAPHICS_SIZE_7" value="35.0" type="string" cy:type="String"/>
      <att name="NODE_TOOLTIP" value="AWYIWY" type="string" cy:type="String"/>
      <att name="NODE_NESTED_NETWORK_IMAGE_VISIBLE" value="true" type="string" cy:type="String"/>
      <att name="NODE_CUSTOMGRAPHICS_SIZE_6" value="35.0" type="string" cy:type="String"/>
      <att name="NODE_CUSTOMGRAPHICS_9" value="org.cytoscape.cg.model.NullCustomGraphics,0,[ Remove Graphics ]," type="string" cy:type="String"/>
      <att name="NODE_VISIBLE" value="true" type="string" cy:type="String"/>
      <att name="COMPOUND_NODE_SHAPE" value="ROUND_RECTANGLE" type="string" cy:type="String"/>
      <att name="NODE_LABEL_FONT_FACE" value="SansSerif.plain,plain,12" type="string" cy:type="String"/>
      <att name="NODE_CUSTOMGRAPHICS_5" value="org.cytoscape.cg.model.NullCustomGraphics,0,[ Remove Graphics ]," type="string" cy:type="String"/>
      <att name="NODE_CUSTOMGRAPHICS_SIZE_5" value="35.0" type="string" cy:type="String"/>
      <att name="NODE_LABEL_TRANSPARENCY" value="255" type="string" cy:type="String"/>
      <att name="NODE_LABEL_ROTATION" value="0.0" type="string" cy:type="String"/>
      <att name="NODE_CUSTOMGRAPHICS_8" value="org.cytoscape.cg.model.NullCustomGraphics,0,[ Remove Graphics ]," type="string" cy:type="String"/>
      <att name="NODE_LABEL" value="" type="string" cy:type="String"/>
      <att name="NODE_CUSTOMGRAPHICS_POSITION_2" value="C,C,c,0.00,0.00" type="string" cy:type="String"/>
      <att name="NODE_CUSTOMGRAPHICS_POSITION_4" value="C,C,c,0.00,0.00" type="string" cy:type="String"/>
      <att name="NODE_CUSTOMGRAPHICS_POSITION_6" value="C,C,c,0.00,0.00" type="string" cy:type="String"/>
      <att name="NODE_CUSTOMGRAPHICS_SIZE_2" value="35.0" type="string" cy:type="String"/>
      <att name="NODE_CUSTOMGRAPHICS_4" value="org.cytoscape.cg.model.NullCustomGraphics,0,[ Remove Graphics ]," type="string" cy:type="String"/>
      <att name="NODE_CUSTOMGRAPHICS_POSITION_7" value="C,C,c,0.00,0.00" type="string" cy:type="String"/>
      <att name="NODE_CUSTOMGRAPHICS_POSITION_9" value="C,C,c,0.00,0.00" type="string" cy:type="String"/>
      <att name="NODE_LABEL_WIDTH" value="200.0" type="string" cy:type="String"/>
      <att name="COMPOUND_NODE_PADDING" value="10.0" type="string" cy:type="String"/>
      <att name="NODE_BORDER_STROKE" value="SOLID" type="string" cy:type="String"/>
      <att name="NODE_DEPTH" value="0.0" type="string" cy:type="String"/>
      <att name="NODE_CUSTOMGRAPHICS_SIZE_4" value="35.0" type="string" cy:type="String"/>
      <att name="NODE_LABEL_BACKGROUND_SHAPE" value="NONE" type="string" cy:type="String"/>
      <att name="NODE_CUSTOMGRAPHICS_SIZE_8" value="35.0" type="string" cy:type="String"/>
      <att name="NODE_CUSTOMGRAPHICS_POSITION_5" value="C,C,c,0.00,0.00" type="string" cy:type="String"/>
      <att name="NODE_CUSTOMGRAPHICS_POSITION_1" value="C,C,c,0.00,0.00" type="string" cy:type="String"/>
      <att name="NODE_LABEL_POSITION" value="C,C,c,0.00,0.00" type="string" cy:type="String"/>
      <att name="NODE_CUSTOMGRAPHICS_SIZE_3" value="35.0" type="string" cy:type="String"/>
      <att name="NODE_LABEL_FONT_SIZE" value="17" type="string" cy:type="String"/>
      <att name="NODE_LABEL_COLOR" value="#000000" type="string" cy:type="String"/>
      <att name="NODE_CUSTOMGRAPHICS_POSITION_3" value="C,C,c,0.00,0.00" type="string" cy:type="String"/>
      <att name="NODE_LABEL_BACKGROUND_TRANSPARENCY" value="255" type="string" cy:type="String"/>
      <att name="NODE_CUSTOMGRAPHICS_3" value="org.cytoscape.cg.model.NullCustomGraphics,0,[ Remove Graphics ]," type="string" cy:type="String"/>
      <att name="NODE_LABEL_BACKGROUND_COLOR" value="#B6B6B6" type="string" cy:type="String"/>
      <att name="NODE_TRANSPARENCY" value="255" type="string" cy:type="String"/>
      <att name="NODE_CUSTOMGRAPHICS_2" value="org.cytoscape.cg.model.NullCustomGraphics,0,[ Remove Graphics ]," type="string" cy:type="String"/>
      <att name="NODE_SELECTED_PAINT" value="#FFFF00" type="string" cy:type="String"/>
      <att name="NODE_CUSTOMGRAPHICS_7" value="org.cytoscape.cg.model.NullCustomGraphics,0,[ Remove Graphics ]," type="string" cy:type="String"/>
      <att name="NODE_CUSTOMGRAPHICS_6" value="org.cytoscape.cg.model.NullCustomGraphics,0,[ Remove Graphics ]," type="string" cy:type="String"/>
      <att name="NODE_CUSTOMGRAPHICS_SIZE_1" value="35.0" type="string" cy:type="String"/>
      <att name="NODE_CUSTOMGRAPHICS_1" value="org.cytoscape.cg.model.NullCustomGraphics,0,[ Remove Graphics ]," type="string" cy:type="String"/>
      <att name="NODE_CUSTOMGRAPHICS_POSITION_8" value="C,C,c,0.00,0.00" type="string" cy:type="String"/>
      <att name="NODE_SELECTED" value="false" type="string" cy:type="String"/>
      <att name="NODE_CUSTOMGRAPHICS_SIZE_9" value="35.0" type="string" cy:type="String"/>
    </graphics>
  </node>
  <node id="1479" label="zzzzz87">
    <att name="shared name" value="zzzzz87" type="string" cy:type="String"/>
    <att name="name" value="zzzzz87" type="string" cy:type="String"/>
    <att name="selected" value="0" type="boolean" cy:type="Boolean"/>
    <att name="__mclCluster" type="integer" cy:type="Integer"/>
    <att name="Sequence Source" value="USER" type="string" cy:type="String"/>
    <att name="Sequence Length" value="16" type="integer" cy:type="Integer"/>
    <att name="Sequence" value="MKAEKSLKAYAWYIWY" type="string" cy:type="String"/>
    <att name="Description" type="list" cy:type="List" cy:elementType="String">
      <att name="Description" value="664092981 &lt;unknown description&gt;" type="string" cy:type="String"/>
    </att>
    <att name="Precursor sequence" value="AWYIWY" type="string" cy:type="String"/>
    <att name="Precursor Length" value="6" type="integer" cy:type="Integer"/>
    <att name="Differences to AWYIWY" value="0" type="integer" cy:type="Integer"/>
    <att name="Species" value="664092981" type="integer" cy:type="Long"/>
    <att name="Protein Reference" value="WP_030630801.1" type="string" cy:type="String"/>
    <att name="Definition" value="Streptomyces rimosus subsp. rimosus strain NRRL WC-3927 contig8.1, whole genome shotgun sequence" type="string" cy:type="String"/>
    <att name="gb_whole_genome_accession" value="664092981" type="integer" cy:type="Long"/>
    <att name="gb_whole_genome_position" value="182016..190678" type="string" cy:type="String"/>
    <att name="p450 count" value="0" type="integer" cy:type="Integer"/>
    <att name="p450 position" value="" type="string" cy:type="String"/>
    <att name="seqencednafragment" value="TCACCCCCGCTGGTAACGGGCGGGCGGATACCGGTCGTAGAGTTCCGGGGACCAGTACGTGGTCATACGGGGGCGGCCGTGCTGCATCCGCGCCGACGCGTACGTGTGGATGCCGCGGCCACCTGCCAGCGGGCGCCGCGCCACCTGGCTCAGCAGCGCCCGGTAACGGCCGGCGGGCAGGCCCATGCGGGCCATGACGGAGCTGATGCGGTCCCGTATGGTCCGGTCGCTCTCCGCGTGCACCCACAGTGGGACGTACAGCGTGGCGGACACCGGTGTGTGCTCGCCGACCGCCGTGAAGGTCAGATTGCTGACGAGCGGCTGGGGCCGCGCCTCGCCGCCGTTTCCGGTCAGCGCCTGGCAGAAATCCTCCAGGAATCCGGGCTCGTGCTGGAGCGATATCCGCATGCGGGCGTCCAGTTCGGCCGGGGGAATGTCGTAATGGCGGAAGTACACCTTCACGCGCGACTGGGGGCCGTCCACCAGATCGAGGCCCAGGTAGACGATCCTGTCGAGGTCGAATCCCCGGCGGGCGTATTCGCTGATCGCGTTCCACGCCTTGCCGAATCCCAGGCGGTCCAGTGCCTCGCGGGTCCGTTCGACGGCGGTCATGCGCCGGTCGGCGTCCGGGTTCAGATAGACCTTGAACTCGGGGTCGCCGTCCGGCGAGAAGACGACGGCGTGCATCATCGCGAATCCGGCCGAGCCGCCGTCCGGCAGGAACAGGTCGTGGACCGCCGCGAGACGGTCGTCGACGGCGCCGAAATCCTCGGTCAGCCCGCGGGTGAGGCCGAGTGCCGATTTCTGTGCGGCCGATGTGCTCAGCCGGTCCGGTACGGCCTCCACGAGCACCCGTATCTGGGTGCGCTCGCGCGAAAAGGCGGCGGAGAACTCGATCGGCGAACCGTCGGCGCAGACATCGGAACGCCAGTTGGGCCGTGTCCCTATCCGCCGCTCTCCCCACGGTGAGAGCATCCTGCGCAAAACCCTCGCGCCCTGCTCGACGTTCAGGCCCGAGCTGCCGAGCAGGCGCCTGAGGGTGGAAACTCCGTAGTCCATGAACGTCACGCCGCCGCATACTGGTGGAACCGTGCCTGGAGACGACATGGAACCCCTTTCCCTGTCCCGGGTACGTGGTTTCGCCGTACTGCGCGCGTTCCTCGTCGGCCGGTCGGCCAGTACCAATAGGGCAGGACGCTTCTGACCATGCGTCCACAAGGGAATCGACGAAAGGAGGAGTCGTTCCCGCGCTCCCGGTCCCCGTAAGCGTCATGCAACAGACCGCCCGGATACTGCCCCTTATCCTCGCGAGCTGCGGCCGTTTCTCAGAACCGGGTTGCTTTCACCATCAACGAAGCTTGCCCCGGCCGCCACCGGCGCACAAGGGGCGTGCGCGGCGTTCGCCGTGAGAGTGCGCGCGCCACCGTCTGACAGACGTGCGCGCGGGCGCCCGGACCGGTCCCGTACGGGACTCCGGCCGGGCCCCGCGGTCCGGGCGCGGAGCCCGGGGCGCGGGGCCCGGTGTCGGAAGGAGCGGCCGGATCAGGTGCCCGGCTTCTTGATGTAGCCCTTGCGCACCAGCGCGTCGCAAGTCGCCTTCGGGTCCTTCTTGCCCTTGTACTGCCTCTTCACTTCCTTGACGCAGTCGGCGTACGGGAACGGCGGACCGCTCGGCTGCGCCTGCGGGCGGGCGGTGGCGGCGGCCTCGGCGGCCGCTCCCGTGAACAGCACGCCGCTCAGCGCGACGGCCGCGGCCAGGGCGTAGCTCATCTTTCGCACAGGTCGTCCTCTCTCTGGCGCCGGAGCCCAGCGCCCCGGACGCGAGAGCCTTCCCGCGGCCCGGCGGAGGCCGGTGTGCAGGACAAGGCTCGTCCACGCCCAACGAGCCGATACGTCCCGGGAAACGCCGTTCCGTACACCGATCAGCCGCGTGCGGCGAAAGGTTCACGCGTACCGGTCGGGTCGGGGGAGTGCCGTACGGGCCGGATCAGCGAACCGTTCCCGCCTCCGGCCCGCCGGTCATCATCCTGGCCGCCACCAGGCTGACCACCGTCAGCGCCACGGCGGCCCAGAACGCGAGCTGCACGGCGTGCAGCGAGGCCGCGGCGCCGCCGGGCCCGGCGGCGTGGAGGTAGACACTGCCGAGGACCGCCACGCCGAGGGTCGCGCCCAGCTGCTGGACCGCGTTCAGCAGCCCGGCGGCCGAGCCGATTTCCTGCGGCCGCAACGGCCGTAGGGCGACGGTGAAGAACGCCGGGGTGAAGAGGCCGACTCCCAGGCCGACGACCGCGAGCGCGGGAAGCAGCGGTGCGGGGTAGGCCGTCGGGTCCGCGGTGCGGTACATGGCGATGGCGGGCACCGGCCGCCCATGACGCCACGGCCAGACCGGCCGACCAAGGTGCCAGCGTGAGCCCTGCCGCCAATACGGTCACGTGCAGGCCCAGTTGAAGCTGGAGCACGATCACCATCATCAGACCGTTGGTCACCGCGAAGAACGAGGCCGAGGCCACCAGCGCGGCCGGGAAACCGCGGTGCGCAAAGTCCCCCAGCTACCGCTGGGGGTGCCCCCAGCTCGGCTCCACCAGCGGGCTGCGCCCGGCGGCGACGGCGCCACGCTGGTGGCGTACGAAGACGGCCATCAGCAGCGGCCCGGCCCCGATGGAGGCCCAGTTCCACTCGGACAGTGCGGCGAGGTCGGCCCCGATCAGCGGATGGACGACGAGCCCGACGCCCGCCATGGCCAGCAGCGTGCCCGTCAGGTCGAGGGCGGGGCGCCGCGGGGCGCGGTGGTCCACCAGCTTGGGCGCCAGGGCGAGGACGAGCAGCGACAGGGGGACGTTCACCAGGAACGCCGCCCGCCAGGACGAGCCGAACAGGTCGGCGTGAGTGAGGAATCCGCCGAGCACCGGCCCGCAGACGGCGGCGAGTCCCATCACCGGGCCGATGGCGCCCAGGGCGGGCCAGCTCCGCACCGGCGAACATCGCTTTGACCAGGCCGATGGTCTGCGGAATGACCAGGGCCGCCGCGGCCCCCTGCACCACACGGAAGGCGATCAGTGGTCCGGCGCCGGGCGCCAGGGCACAGGCGGCGGACGCGAGCAGGAAGCCCGTGACGCCCAGCACGAACACCCGCCGCCGCCCGGCGATGTCGCCCAGGCGCGCGCCGGTGATCAGCAGTACCGCGAACGGCAGGGTGTAGGCCGTCGTGTACCACTGGACGTCGGACACCGGGCCGCCCAGATCGGCGTGTACGGCCGGCGCCGCGACCTGCACGATGGTCGCGTCCAGCAGGTTCATCGCCTCGGCGAGCAGCAGGGCGGCGAGAGCCCACCACCGCCATCGGTACGCCGCCCCGGGCGGCGCGAGCACGCGCTCAGCGGTCATCGGAAATCCCCTCCACCGTTGTCGACGCCTCGGCCCCGGGCGGAGGGCCCGGGGCCGGTCGCGGACCAGCGTGGAAGGCGGGACCCGGAGGTGGCAGTCACCGCCGGGCAAGTGGCGTTATCCGCCTCCGGGGCGGTCGCGGCGGCGATTTCCCACGCGGGGGCGCGCGTTCCGTACACCCCGGCCCTTCGCCCCCGTTCGACGACGAAACCCCCAATACCCCGAATTTACGGTGACCTTGACCACATTGACGTACCTTTCGCCGCTGGGCTTCACTTTGCCCTGACGAAAAGCGGAAAGCCGGATTCAGTGGCGGAGCAGTGTTTTTCCGTGTCCCGGTCCGCCGGAGTCAGTGTTCGGTTCAGTCGGTTCGCCTGTCCCGGAGGTGCTGTCATGAAGCTCATCAACTCCCTCAAGAAGAAGATGAAGGCGGAGAAGAGCCTGAAGGCCTACGCCTGGTACATCTGGTACTGATCGGCACGTGACCCGGTAGTTCCCTCATCCAGGCTCTCGGAGGCCGCCGATGCGTACGTACGGTACGGAACGGAGCGACCGGGTCACGGTCTTCACGCCGCGGCTCGGCCGGCTCCTCAGTGAGCACCGCGGCGCGGACGTCTTCCGGCTGGAGGCCGACACGGTCGGCGTCGCCGGACCCGGGCTGATCGACGCCGTGCTGCGCAGCAGACCGGCCAACGCCGCCGAACGGCCCACTTTCAAACCCCTCCAGGGGCGGCCCATCAGCCGCCCGGAATCCTCCGCGGTCATGCGGGCCGTTTCCCTGGACGTGCGCGCGGCACTGGAAAAGCCCGACGGGAAAGGCGGCCCGGCGGCCGATCTGTCGGGGGAATGGCCGCGGGTGGCACACCTTTATCTGCGGGACCTGGTTTTCGGGTCCGATCCGATGCGGCTGCGCGTACTCGTGGACCGCAAGCTGGAATGGACGCCCAAACTGACCTGGACCGTGATCGCGGCGGGCGCGGCGCTGCCGGGCTGCCCGGGGGCCGGTGCGCCGGTGTCCCGGCTGGCGGGTCTCGCCGCCGCCGCGGCCGGTTACGGGGACCGGCGGTACGCGATGGGCCTGTACCGGCGGGCGGCGGCACCGGTGTGCTTCACCGTGTCCACGCTGGTCGCCAACGCCCTCTGGCTCGGGTCGCCCTTCGAGGACCACATACCGAACCGCCACATCCTGTACGAGTCGATGCGGCTGCTGCCGCCTTCGTGGAACCTCCTGCGCGTGGCGTCACCGGAGTTCGCGGCCCTCGACGACCGGATCGGCGCGGGCGACGACGTCCTGCTGCTGCCGCTGCTCAGCCACCGCGATCCGCGGCTGTGGGACGCGCCGGACGAGTTCCGGCCCGAGCGCTGGGCGGCCCTCGACGCCGACGACCAGCCCGGTTACCTGCCCTTCGGGCACGCGAACGAGCGGTGCTGGGGGCGGCACATGGTCATGCCGCTGGCCGAACGGCTGCTGGACCTGGTGCGGGAACAGGGCCTGGCGGTGAGCCCGGAGCAGAAGTCCGCCGAGGTGCCGCTGGCCGGTCTGCTCGGGGTGTCGCGGGTGTCGGTCGTACGGCGCTGAGCCGCCGGGCAGCCCGACAGGGGAGCGGCCCCGTGCGGGCTCCGCGAGCCCGCACGCACCCGGCCGTGCGCCGTCAGGCCGCCGCCGTGTCCACGAGGTCGGTGACGAACTTGCGCACCCGGCCGCGGAGCACCGGCGTCACCCCGTGGATGACCTGGGCGCCGTACGCGACGGCCACTCCCGGACCGGCGTCGGTCAGCCACCGGCTCTTGCGCGGCGCGCTCAGCCATTGCGGCGTCTGCTCGTGGGCCGCGGGGCCGTGCGGCAGGCTGCGGCTCATCGGGGTGCCCGGCTCGTACCCGTCGGCCGCGCCCAGCAGTGTGTCGGTCCAGGGCGCGCTGTCCGACGTGGTCTCGATGTAGAAGCGGCCGCCTTCGGTCGCGTCCGCGATCGTCACGCCGATCCGGCCGATGCGCCGGGGCGGGGTCCGCGGGCTGCTGATCCCGTCGAGGTGGGTCGGTACGCCCTGGCCCACGGCCAGTTCGGTGTAGCCCCAGTGCCCGGACCCGGCGATGGACGGCATGCTGCGCCGGATGGCGGGCAGTGCCCGCAGCGTGGCCTCGCCCAGCACCTCTTGTGCGGTCGCCGGGGCCGGGAGCACCTCGGCCTGGTGGCGGGGCCGCCAGCCGGCCGCCTCGCTGTCCATGATCTTGACCAGCCGGGAGATCTCCTCCTCCGTCAGGAACTCCTCGACCGTCTGCAGCATGAGCGTCTCACTGATGTGGATCACTTCGCTCTCCTCGTCCGCGGGCCGGTGTACCGGTCTCGGACACCACCGTCCCGCCGGGGCGAGGGGGCGGACAGGCGCAGACGGGGGCGCACACGCGCGGTGACTCGTACGTGTGTGCGCCCTGCGGGCGCCGGGTGTCACCGGCCGGTGAACGAGGCGCCCTTCTCCATGTTCAGCGGCCGGGCGAGCGTCTCCACGGTGTCCAGGGCCAGTTCGACGTTGCGCTCGCTCAACGGGATGCGCAGCAGCCGCACGGCCTTGGAGTCGGTGAGGGAGGAGACCACCGGGCTCGATCCCGAGGAGGCGGCGGCGGGCTGCGGGACCAGGGCGGCGGCACCGGCAGCGGCGACCGCGGTGATGACGGCGGAGCGAATACGCATCAGAACGTGACTTCCACGGAGGTCGGGGGCGGGGGAGGGCACGCGGGGTGCCCCCCAGTCAATGCGGACGGACGCGCCGACGAAGCGCCCCGGCCCGCGTGACCACCCTTACGGGGGCCGGGGATCACCCGGGCGGCCGAGAGGGCGGCGAACGTGTTCGAGGGCGGCGCGCGCCCGCCGTACGACTACTCCCGCCGATCATGGGTACCCAGCGCGCCGGACCACCGGGCACCGCCCGGCCCTGACCAGCGCGGGAGCGGCCCGGGAGGCGGAGTTGGCGAAGGTGCGGGCCATGACCGCGTGGCGGCGGCTGTGGTGGGAGGCGACGGCGGTCGGCCGTACGGTGCGGACCGCGGTACGGCACTCAGGCCCCGAGCGGGACACCGTCGTCCAGTCGCTGAAGGCGGCCGGCGCGGCGACCATCGCGTGGGCGCTGACGGGCTGGTGGCTGAACGCGCCGCTGGCCCTGATGGCGCCCTGGACGGCGCTGGCGCTGGTCGACGCCACCGTCTACCGCTCGCTGCGCTCCGGACTCCAGCAGCTCGTGGTGATCGTGCTCGGCGCGCTGCTCGCGTCCGCAGCGATGGCCGCGACCGACGGCAGCACGCTGGGCGCCATGCTTCTGGTGCTGCCGGTGATGACGCTGGTCGGCACCCACCGCAGACTGGGCGCCCAGGGCATCTACGGGGCGACCACCGCGCTGTTCGTCATCACCTACGGCGCCTACTCCCTGACCGAGGTCGGCCACCGGCTCGTCGAGACCACGATCGGCGCGGTCATCGGCGTCGCCGTCAACGCCCTCGTCCTGCCGCCGGTGCACCTGCGCAACGTGCACGACCAGCTCCGGCGGCTGCCCCGGGAGTCCGCCGAACTGCTGCGGACGATGGCCGGGGGCCTGCGCGACGAGGAGTGGAGCGCGACGGACGCGGCCGGCTGGCACGACCGCGCCCGCCGCCTCGGCCAGGTGCTGCAAGCGCTGGCCAGCGCCCGTCAGTGGACCGCCGAGAGCTCCCGCTTCAACCCCGGCTTCCGGCTGCGCCGTACCGGACCGCCCCCGCCGCCGCCCGAGAAGGCCGACGCCGTGTGGGAACGCGCCGCCGACCACCTCGCGGCCATCACCCGCACCCTGTCCGGCACTTCCGGGGACCGGGCCCGCCTGACGACGCCCGGCGCCGGGTTCCTGCGGCGCTACGCCGATCTCGCGGACGAGGCGGCGACGCTCTGCGAGGCCGAGGCGGACCTGCTGGCCGACCACGAGCGGGCGGAAGCGGAAGAGCGCTACCGCGCGGCCCGCCGCCGGTCCCAGGAGCTGTACGACGAGCTGGCGGACGAGTTCCGGCAGCTGGGCGACCCCTCGGCCGCCGCGGCCGGCGGCGAACTGCTCGTGGAGATGAAGCAGCTGCTGTACGAGCTGACCAACTTCGCCCGCTCGGACCTGACCGGCGAACCGGAGGAGGAAGAGCGGCGGGCCGGGTGACCCCGGCAGGGCGTACGGGCAGGTCACCCGCCGTGCGTACGGACGGGCCGCCCGCGTTTTCCCCGGCACGCCCGGGGCACCCGTGAGCCACACGGCACACCATGCCCCGGTCGGGTGAAGGGAAGGACCGCGACGTGCGACGCCCCCCGGCACGCGGAGACCTGTCGGCGGCGGTCGTCTCCGCGCTGGAGCGGCCGCCCGGCACCGTACGGCTACCGGACGCCCGTACGGTGGCCGCCGCCGACCCGTACGGCGACGACCTCCACCTCGCCCTGGCCCTCTGCTACGAACTGCACTACCGCGGCTTCGACGCCGTGCCCGACACCTGGGAGTGGGACCCGGAGCTGCTGCGCTTCCGGGCGTCCCTGGAGAAGGGCTTCCTCGACGCGCTGCGCGCGGACCTCCCACAGCCGGGCGAGGTGACCGAGCTGCTCGACGGCCTGCTGGTGGAGCCCGCCGACGGCACCGGCGTCTCGTACTTCCTGCGCGACGAGGGCGAACTGTGGCACCTACGCGAGTACGCGGCCCAGCGTTCCCTGTACCACCTCAAGGAGGCCGACCCCCACCTGTGGGTCGTGCCGCGCCTGTGGGGCCAGGCCAAGGCCGGGATGATGGCGGTGGAGTACGACGAGTTCGGGGCGGGGCGCGCGGAGCGGGTGCACGCACGGCTCTTCGCCGACCTCCTGGCCGACCTCGGCCTGGACCCCGCCTACGGCCACTACCTGGGCGTCTGCCCACGGCAGATGCTCGCCGTCAACAACCTCATGTCGCTCTTCGGGCTGCACCGCGCGCACCGGGGCGCCCTGGTCGGCCACTTCGCCTGGGTGGAGGTCACCTCGTCACCCGGATCGCGCCGCCTCGCGCAGGCGATGGAGCGGCTGGACGCCGGACCGGCCGCCGTGCACTTCTACGCCGAGCACGTCGAGGCCGACGCCGTGCACGAACAGCTGGTGCGCCACCAGGTCGTACGGGGACTGCTGCGCGAGGAACCGGCCCTCGCGCCGGACGTGGCCTTCGGCATCGCCGCCACCGATCTGCTGGAGGAGCGGCTGGGCGGGCACCTGCTCGACGCGTGGCAGACGGGGCGGACTTCGCTGTTCGCCCCGCTCTGA" type="string" cy:type="String"/>
    <att name="openreadingframes" value=", ATGAAGGCGGAGAAGAGCCTGAAGGCCTACGCCTGGTACATCTGGTACTGA, 185823, 185874(+)" type="string" cy:type="String"/>
    <att name="coreproteins" value=", AWYIWY*, 185823, 185874(+)" type="string" cy:type="String"/>
    <att name="Phylum" value="Actinomycetota" type="string" cy:type="String"/>
    <graphics h="35.0" fill="#6982B5" w="35.0" type="TRIANGLE" x="-1017.9042582225641" z="0.0" y="1788.4035295786314" outline="#D73027" width="0.0">
      <att name="NODE_BORDER_TRANSPARENCY" value="255" type="string" cy:type="String"/>
      <att name="NODE_CUSTOMGRAPHICS_SIZE_7" value="35.0" type="string" cy:type="String"/>
      <att name="NODE_TOOLTIP" value="AWYIWY" type="string" cy:type="String"/>
      <att name="NODE_NESTED_NETWORK_IMAGE_VISIBLE" value="true" type="string" cy:type="String"/>
      <att name="NODE_CUSTOMGRAPHICS_SIZE_6" value="35.0" type="string" cy:type="String"/>
      <att name="NODE_CUSTOMGRAPHICS_9" value="org.cytoscape.cg.model.NullCustomGraphics,0,[ Remove Graphics ]," type="string" cy:type="String"/>
      <att name="NODE_VISIBLE" value="true" type="string" cy:type="String"/>
      <att name="COMPOUND_NODE_SHAPE" value="ROUND_RECTANGLE" type="string" cy:type="String"/>
      <att name="NODE_LABEL_FONT_FACE" value="SansSerif.plain,plain,12" type="string" cy:type="String"/>
      <att name="NODE_CUSTOMGRAPHICS_5" value="org.cytoscape.cg.model.NullCustomGraphics,0,[ Remove Graphics ]," type="string" cy:type="String"/>
      <att name="NODE_CUSTOMGRAPHICS_SIZE_5" value="35.0" type="string" cy:type="String"/>
      <att name="NODE_LABEL_TRANSPARENCY" value="255" type="string" cy:type="String"/>
      <att name="NODE_LABEL_ROTATION" value="0.0" type="string" cy:type="String"/>
      <att name="NODE_CUSTOMGRAPHICS_8" value="org.cytoscape.cg.model.NullCustomGraphics,0,[ Remove Graphics ]," type="string" cy:type="String"/>
      <att name="NODE_LABEL" value="" type="string" cy:type="String"/>
      <att name="NODE_CUSTOMGRAPHICS_POSITION_2" value="C,C,c,0.00,0.00" type="string" cy:type="String"/>
      <att name="NODE_CUSTOMGRAPHICS_POSITION_4" value="C,C,c,0.00,0.00" type="string" cy:type="String"/>
      <att name="NODE_CUSTOMGRAPHICS_POSITION_6" value="C,C,c,0.00,0.00" type="string" cy:type="String"/>
      <att name="NODE_CUSTOMGRAPHICS_SIZE_2" value="35.0" type="string" cy:type="String"/>
      <att name="NODE_CUSTOMGRAPHICS_4" value="org.cytoscape.cg.model.NullCustomGraphics,0,[ Remove Graphics ]," type="string" cy:type="String"/>
      <att name="NODE_CUSTOMGRAPHICS_POSITION_7" value="C,C,c,0.00,0.00" type="string" cy:type="String"/>
      <att name="NODE_CUSTOMGRAPHICS_POSITION_9" value="C,C,c,0.00,0.00" type="string" cy:type="String"/>
      <att name="NODE_LABEL_WIDTH" value="200.0" type="string" cy:type="String"/>
      <att name="COMPOUND_NODE_PADDING" value="10.0" type="string" cy:type="String"/>
      <att name="NODE_BORDER_STROKE" value="SOLID" type="string" cy:type="String"/>
      <att name="NODE_DEPTH" value="0.0" type="string" cy:type="String"/>
      <att name="NODE_CUSTOMGRAPHICS_SIZE_4" value="35.0" type="string" cy:type="String"/>
      <att name="NODE_LABEL_BACKGROUND_SHAPE" value="NONE" type="string" cy:type="String"/>
      <att name="NODE_CUSTOMGRAPHICS_SIZE_8" value="35.0" type="string" cy:type="String"/>
      <att name="NODE_CUSTOMGRAPHICS_POSITION_5" value="C,C,c,0.00,0.00" type="string" cy:type="String"/>
      <att name="NODE_CUSTOMGRAPHICS_POSITION_1" value="C,C,c,0.00,0.00" type="string" cy:type="String"/>
      <att name="NODE_LABEL_POSITION" value="C,C,c,0.00,0.00" type="string" cy:type="String"/>
      <att name="NODE_CUSTOMGRAPHICS_SIZE_3" value="35.0" type="string" cy:type="String"/>
      <att name="NODE_LABEL_FONT_SIZE" value="17" type="string" cy:type="String"/>
      <att name="NODE_LABEL_COLOR" value="#000000" type="string" cy:type="String"/>
      <att name="NODE_CUSTOMGRAPHICS_POSITION_3" value="C,C,c,0.00,0.00" type="string" cy:type="String"/>
      <att name="NODE_LABEL_BACKGROUND_TRANSPARENCY" value="255" type="string" cy:type="String"/>
      <att name="NODE_CUSTOMGRAPHICS_3" value="org.cytoscape.cg.model.NullCustomGraphics,0,[ Remove Graphics ]," type="string" cy:type="String"/>
      <att name="NODE_LABEL_BACKGROUND_COLOR" value="#B6B6B6" type="string" cy:type="String"/>
      <att name="NODE_TRANSPARENCY" value="255" type="string" cy:type="String"/>
      <att name="NODE_CUSTOMGRAPHICS_2" value="org.cytoscape.cg.model.NullCustomGraphics,0,[ Remove Graphics ]," type="string" cy:type="String"/>
      <att name="NODE_SELECTED_PAINT" value="#FFFF00" type="string" cy:type="String"/>
      <att name="NODE_CUSTOMGRAPHICS_7" value="org.cytoscape.cg.model.NullCustomGraphics,0,[ Remove Graphics ]," type="string" cy:type="String"/>
      <att name="NODE_CUSTOMGRAPHICS_6" value="org.cytoscape.cg.model.NullCustomGraphics,0,[ Remove Graphics ]," type="string" cy:type="String"/>
      <att name="NODE_CUSTOMGRAPHICS_SIZE_1" value="35.0" type="string" cy:type="String"/>
      <att name="NODE_CUSTOMGRAPHICS_1" value="org.cytoscape.cg.model.NullCustomGraphics,0,[ Remove Graphics ]," type="string" cy:type="String"/>
      <att name="NODE_CUSTOMGRAPHICS_POSITION_8" value="C,C,c,0.00,0.00" type="string" cy:type="String"/>
      <att name="NODE_SELECTED" value="false" type="string" cy:type="String"/>
      <att name="NODE_CUSTOMGRAPHICS_SIZE_9" value="35.0" type="string" cy:type="String"/>
    </graphics>
  </node>
  <node id="1477" label="zzzzz86">
    <att name="shared name" value="zzzzz86" type="string" cy:type="String"/>
    <att name="name" value="zzzzz86" type="string" cy:type="String"/>
    <att name="selected" value="0" type="boolean" cy:type="Boolean"/>
    <att name="__mclCluster" type="integer" cy:type="Integer"/>
    <att name="Sequence Source" value="USER" type="string" cy:type="String"/>
    <att name="Sequence Length" value="16" type="integer" cy:type="Integer"/>
    <att name="Sequence" value="MKAEKSLKAYAWYIWY" type="string" cy:type="String"/>
    <att name="Description" type="list" cy:type="List" cy:elementType="String">
      <att name="Description" value="665669054 &lt;unknown description&gt;" type="string" cy:type="String"/>
    </att>
    <att name="Precursor sequence" value="AWYIWY" type="string" cy:type="String"/>
    <att name="Precursor Length" value="6" type="integer" cy:type="Integer"/>
    <att name="Differences to AWYIWY" value="0" type="integer" cy:type="Integer"/>
    <att name="Species" value="665669054" type="integer" cy:type="Long"/>
    <att name="Protein Reference" value="WP_031190357.1" type="string" cy:type="String"/>
    <att name="Definition" value="Streptomyces peucetius strain NRRL WC-3868 contig26.1, whole genome shotgun sequence" type="string" cy:type="String"/>
    <att name="gb_whole_genome_accession" value="665669054" type="integer" cy:type="Long"/>
    <att name="gb_whole_genome_position" value="11061..16671" type="string" cy:type="String"/>
    <att name="p450 count" value="0" type="integer" cy:type="Integer"/>
    <att name="p450 position" value="" type="string" cy:type="String"/>
    <att name="seqencednafragment" value="TCACCCGGCCCGCCGCTCTTCCTCCTCCGGTTCGCCGGTCAGGTCCGAGCGGGCGAAGTTGGTCAGCTCGTACAGCAGCTGCTTCATCTCCACGAGCAGTTCGCCACCGGCCGCGGCGGCCGAGGGGTCGCCCAGCTGTCGGAACTCGTCCGCCAGCTCGTCGTACAGCTCCTGGGACCGGCGGCGGGCCGCGCGGTAGCGCTCTTCCGCTTCCGCCCGCTCGTGGTCGGCCAGCAGGTCAGCCTCGGCCTCGCAGAGCGTCGCCGCCTCGTCCGCGAGATCGGCGTAGCGCCGCAGGAACCCGGCGCCGGGCGTGGTCAGGCGGGCCCGGTCCCCGGAAGTGCCGGACAGGGTGCGGGTGATGGCCGCGAGGTGGTCGGCGGCGCGTTCCCACACGGCGTCGGCCTTCTCGGGCGGCGGCGGGGGCGGTCCGGTACGGCGCAGCCGGAAGCCGGGGTTGAAGCGGGAGCTCTCGGCGGTCCACTGACGGGCGCTGGCCAGCGCTTGCAGCACCTGTCCGAGGCGGCGGGCGCGATCGTGCCAGCCGGCCGCGTCCCTCGCGCTCCACTCCTCGTCGCGCAGGCCCCCGGCCAACGTCCGCAGCAGTTCGGCGGACTCCCTGGGCAGCCGCCGGAGCTGGTCGTGCACGTTGCGCAGGTGCACCGGCGGCAGGACGAGGGCGTTGACGGCGACGCCGATGACCGCGCCGATCGTGGTCTCGACGAGCCGGTGGCCGACCTCGGTCAGGGAGTAGGCGCCGTAGGTGATGACGAACAGGGCGGTGGTCGCCCCGTAGATGCCCTGGGCGCCCAGTCTGCGGTGGGTGCCGACCAGCGTCATCATCGGCAGCACCAGAAGCATGGCGCCCAGCGTGCTGCCGTCGGTCGCGGCCATCGCGGCGGACGCGAGCAGCGCGCCGAGCACGATCACCACGAGCTGCTGGAGTCCGGAGCGCAGCGAGCGGTAGACGGTGGCGTCGACCAGCGCCAGCGCCGTCCAGGGCGCCATCAGGGCCAGCGGCGCGTTCAGCCACCAGCCCGTCAGCGCCCACGCGATGGTCGCCGCGCCGGCCGCCTTCAGCGACTGGACGACGGTGTCCCGCTCAGGGCCTGAGTGCCGTACCGCGGTCCGCACCGTACGGCCGACCGCCGTCGCCTCCCACCACAGCCGCCGCCACGCGGTCATGGCCCGCACCTTCGCCAACTCCGCCTCCCGGGCCGCTCCCGCGCTGGTCAGGGCCGGGCGGTGCCCGGTGGTCCGGCGCGCTGGGTACCCATGATCGGCGGGAGTAGTCGTACGGCGGGCGCGCGCCGCCCTCGAACACGTTCGCCGCCCTCTCGGCCGCCCGGGTGATCCCCGGCCCCCGTAAGGGTGGTCACGCGGGCCGGGGCGCTTCGTCGGCGCGTCCGTCCGCATTGACTGGGGGGCACCCCGCGTGCCCTCCCCCGCCCCCGACCTCCGTGGAAGTCACGTTCTGATGCGTATTCGCTCCGCCGTCATCACCGCGGTCGCCGCTGCCGGTGCCGCCGCCCTGGTCCCGCAGCCCGCCGCCGCCTCCTCGGGATCGAGCCCGGTGGTCTCCTCCCTCACCGACTCCAAGGCCGTGCGGCTGCTGCGTATCCCGTTGAGCGAGCGCAACGTCGAACTGGCCCTGGACACCGTGGAGACGCTCGCCCGGCCGCTGAACATGGAGAAGGGCGCCTCGTTCACCGGCCGGTGACACCCGGCGCCCGCAGGGCGCACACACGTACGAGTCACCGCGCGTGTGCGCCCCCGTCTGCGCCTGTCCGCCCCCTCGCCCCGGCGGGACGGTGGTGTCCGAGACCGGTACACCGGCCCGCGGACGAGGAGAGCGAAGTGATCCACATCAGTGAGACGCTCATGCTGCAGACGGTCGAGGAGTTCCTGACGGAGGAGGAGATCTCCCGGCTGGTCAAGATCATGGACAGCGAGGCGGCCGGCTGGCGGCCCCGCCACCAGGCCGAGGTGCTCCCGGCCCCGGCGACCGCACAAGAGGTGCTGGGCGAGGCCACGCTGCGGGCACTGCCCGCCATCCGGCGCAGCATGCCGTCCATCGCCGGGTCCGGGCACTGGGGCTACACCGAACTGGCCGTGGGCCAGGGCGTACCGACCCACCTCGACGGGATCAGCAGTCCGCGCACCCCGCCCCGGCGCATCGGCCGGATCGGCGTGACGATCGCGGACGCGACCGAAGGCGGCCGCTTCTACATCGAGACCACTTCGGACAGCGCGCCTTGGACCGACACGCTGCTGGGCGCGGCCGACGGGTACGAGCCGGGCACCCCGATGAGCCGCAGCCTGCCGCACGGCCCCGCGGCCCACGAGCAGACGCCGCAATGGCTGAGCGCGCCGCGCAAGAGCCGGTGGCTGACCGACGCCGGTCCGGGAGTGGCCGTCGCGTACGGCGCCCAGGTCATCCACGGGGTGACGCCGGTGCTCCGCGGCCGGGTGCGCAAGTTCGTCACCGACCTCGTGGACACGGCGGCGGCCTGACGGCGCACGGCCGGGTGCGTGCGGGCTCGCGGAGCCCGCACGGGGCCGCTCCCCTGTCGGGCTGCCCGGCGGCTCAGCGCCGTACGACCGACACCCGCGACACCCCGAGCAGGCCGGCCAGCGGCACCTCGGCGGACTTCTGCTCCGGGCTCACCGCCAGGCCCTGTTCCCGCACCAGGTCCAGCAGCCGTTCGGCCAGCGGCATGACCATGTGCCGCCCCCAGCACCGCTCGTTCGCGTGCCCGAAGGGCAGGTAGCCGGGCTGGTCATCGGCGTCGAGGGCCGCCCAGCGCTCGGGCCGGAACTCGTCCGGCGCGTCCCACAGCCGCGGATCGCGGTGGCTGAGCAGCGGCAGCAGCAGGACGTCGTCGCCCGCGCCGATCCGGTCGTCGAGGGCCGCGAACTCCGGTGACGCCACGCGCAGGAGGTTCCACGAAGGCGGCAGCAGCCGCATCGACTCGTACAGGATGTGGCGGTTCGGTATGTGGTCCTCGAAGGGCGACCCGAGCCAGAGGGCGTTGGCGACGAGCGTGGACACGGTGAAGCACACCGGTGCCGCCGCCCGCCGGTACAGGCCCATCGCGTACCGCCGGTCCCCGTAACCGGCCGCGGCGGCGGCGAGACCCGCCAGCCGGGACACCGGCGCACCGGCCCCCGGGCAGCCCGGCAGCGCCGCGCCCGCCGCGATCACGGTCCAGGTCAGTTTGGGCGTCCATTCCAGCTTGCGGTCCACGAGTACGCGCAGCCGCATCGGATCGGACCCGAAAACCAGGTCCCGCAGATAAAGGTGTGCCACCCGCGGCCATTCCCCCGACAGATCGGCCGCCGGGGCGCCTTTCCCGTCGGGCTTTTCCAGTGCCGCGCGCACGTCCAGGGAAACGGCCCGCATGACCGCGGAGGATTCGGGGCGGCTGATGGGCCGCCCCTGGAGGGGTTTGAAAGTGGGCCGTTCGGCGGCGTTGGCCGGTCTGCTGCGCAGCACGGCGTCGATCAGCCCGGGTCCGGCGACGCCGACCGTGTCGGCCTCCAGCCGGAAGACGTCCGCGCCGCGGTGCTCACTGAGGAGCCGGCCGAGTCGCGGCGTGAAGACCGTGACCCGGTCGCTCCGTTCCGTACCGTACGTACGCATCGGCGGCCTCCGAGAGCCTGGATGAGGGAACTACCGGGTCACGTGCCGATCAGTACCAGATGTACCAGGCGTAGGCCTTCAGGCTCTTCTCCGCCTTCATCTTCTTCTTGAGGGAGTTGATGAGCTTCATGACAGCACCTCCGGGACAGGCGAACCGACTGAACCGAACACTGACTCCGGCGGACCGGGACACGGAAAAACACTGCTCCGCCACTGAATCCGGCTTTCCGCTTTTCGTCAGGGCAAAGTGAAGCCCAGCGGCGAAAGGTACGTCAATGTGGTCAAGGTCACCGTAAATTCGGGGTATTGGGGGTTTCGTCGCCGAACGGGGGCGAAGGGCCGGAGCGTACGGAACGCGCGCCCCCGCGTGGGAAATCGCCGCCGCGACCGCCCCCGGAGGCGGATAACGCCACTTGCCCGGCCGTGACTGCCACCTCCGGGTGCCGCCTTCCACGCTGGTCCGCGACCGGCCCCGGGCCCTCCGCCCGGGGCCGAGGCGTCGACAACGGTGGAGGGGATTTCCGATGACCGCTGAGCGCGTGCTCGCGCCGCCCGGCCCGGCGTACCGATGGCGGTGGTGGGCTCTCGCCGCCCTGCTGCTCGCCGAGGCGATGAACCTGCTGGACGCGACCATCGTGCAGGTCGCGGCGCCGGCCGTACACGCCGATCTGGGCGGCCCGGTGTCCGACGTCCAGTGGTTCACGACGGCCTACACCCTGCCGTTCGCGGTGCTGCTGATCACCGGCGCGCGCCTGGGCGACATCGCCGGGCGGCGGCGGGTGTTCGTGCTGGGCGTCACCGGCTTCCTGCTCACGTCCGTCGCCTGCGCCCTGGCGCCCGGCGCCGGACCACTGATCGCCTTCCGTGTGGTGCAGGGGGCCGCGGCGGCCCTGGTCATTCCGCAGACCATCGGCCTGATCAAAGCGATGTTCGCCGGTGCGGAGCTGGCCCGCGCCCTGGGCGCCATCGGCCCGGTGATGGGGCTCGCCGCCGTCTGCGGGCCGGTGCTCGGCGGATTCCTCACCCACGCCGACCTGTTCGGCTCCTCCTGGCGGGCGGCGTTCCTGGTGAACGTCCCCCTGTCGCTGCTCGTCCTCGCCCTGGCGCCCAAGCTGGTGGACCACCGCGCCCCGCGGCGCCCCACCCTCGACCTGACGGGCACGCTGCTGGCCATGGCGGGCGTCGGGCTCGTCGTCCATCCGCTGATCGGGGCCGACCTCGCCGCACTGTCCGGGTGGAACTGGGCCTCCATCGGGGCCGGGCTGCTGCTGATGGCCGTCTTCGTACGTCACCAGCGCGGCGCCGTCGCCGCCGGGCGCAGCCCGCTGGTGGAGCCGAGCCTTTTTGCGCACCGCGGTTTCCCGGCCGCGCTGGTGGCCTCGGCCTCGTTCTTCGCGGTGACCAACGGTCTGATGATGGTGATCGTGCTCCAGCTTCAACTGGGCCTGCACGTGACCGTATTGACGGCAGGGCTCACACTGGCACCGTGGTCGGCCGGTCTGGCCGTGGCGTCCTGGGTGGCCGGTGCCCGCCTCGTCCCGCGCTTCGGACACCGGACGATGCCGCTCGGGCTCGCCGTGCTCCTGGCCGGCGCGCTGGCCGCCATCGCCGTGTACCGCACCGCGGACCCGACGGCCTACCCCGCACCGCTGCTTCCCGCACTCGCGGTCGTCGGCCTGGGAGTCGGCCTCTTCACCCCGGCGTTCTTCACCGTCGCGCTACGGCCGTTGCGGCCGCAGGAAATCGGCTCGGCCGCCGGGCTGCTGAACGCGGTCCAGCAGCTGGGCGCGACCCTCGGCGTGGCGGTCCTCGGCAGTGTCTACCTCCACGCCGCCGGGCCCGGCGGCGCCGCGGCCTCGATGCACGCCGTGCAGCTCGCGTTCTGGGCCGCCGTGGCGCTGACGGTGGTCAGCCTGGTGGCGGCCAGGATGATGACCGGCGGGCCGGAGGCGGGAACGGTTCGCTGA" type="string" cy:type="String"/>
    <att name="openreadingframes" value=", ATGAAGGCGGAGAAGAGCCTGAAGGCCTACGCCTGGTACATCTGGTACTGA, 14753, 14804(-)" type="string" cy:type="String"/>
    <att name="coreproteins" value=", AWYIWY*, 14753, 14804(-)" type="string" cy:type="String"/>
    <att name="Phylum" value="Actinomycetota" type="string" cy:type="String"/>
    <graphics h="35.0" fill="#6982B5" w="35.0" type="TRIANGLE" x="-1117.9042582225638" z="0.0" y="1788.4035295786318" outline="#D73027" width="0.0">
      <att name="NODE_BORDER_TRANSPARENCY" value="255" type="string" cy:type="String"/>
      <att name="NODE_CUSTOMGRAPHICS_SIZE_7" value="35.0" type="string" cy:type="String"/>
      <att name="NODE_TOOLTIP" value="AWYIWY" type="string" cy:type="String"/>
      <att name="NODE_NESTED_NETWORK_IMAGE_VISIBLE" value="true" type="string" cy:type="String"/>
      <att name="NODE_CUSTOMGRAPHICS_SIZE_6" value="35.0" type="string" cy:type="String"/>
      <att name="NODE_CUSTOMGRAPHICS_9" value="org.cytoscape.cg.model.NullCustomGraphics,0,[ Remove Graphics ]," type="string" cy:type="String"/>
      <att name="NODE_VISIBLE" value="true" type="string" cy:type="String"/>
      <att name="COMPOUND_NODE_SHAPE" value="ROUND_RECTANGLE" type="string" cy:type="String"/>
      <att name="NODE_LABEL_FONT_FACE" value="SansSerif.plain,plain,12" type="string" cy:type="String"/>
      <att name="NODE_CUSTOMGRAPHICS_5" value="org.cytoscape.cg.model.NullCustomGraphics,0,[ Remove Graphics ]," type="string" cy:type="String"/>
      <att name="NODE_CUSTOMGRAPHICS_SIZE_5" value="35.0" type="string" cy:type="String"/>
      <att name="NODE_LABEL_TRANSPARENCY" value="255" type="string" cy:type="String"/>
      <att name="NODE_LABEL_ROTATION" value="0.0" type="string" cy:type="String"/>
      <att name="NODE_CUSTOMGRAPHICS_8" value="org.cytoscape.cg.model.NullCustomGraphics,0,[ Remove Graphics ]," type="string" cy:type="String"/>
      <att name="NODE_LABEL" value="" type="string" cy:type="String"/>
      <att name="NODE_CUSTOMGRAPHICS_POSITION_2" value="C,C,c,0.00,0.00" type="string" cy:type="String"/>
      <att name="NODE_CUSTOMGRAPHICS_POSITION_4" value="C,C,c,0.00,0.00" type="string" cy:type="String"/>
      <att name="NODE_CUSTOMGRAPHICS_POSITION_6" value="C,C,c,0.00,0.00" type="string" cy:type="String"/>
      <att name="NODE_CUSTOMGRAPHICS_SIZE_2" value="35.0" type="string" cy:type="String"/>
      <att name="NODE_CUSTOMGRAPHICS_4" value="org.cytoscape.cg.model.NullCustomGraphics,0,[ Remove Graphics ]," type="string" cy:type="String"/>
      <att name="NODE_CUSTOMGRAPHICS_POSITION_7" value="C,C,c,0.00,0.00" type="string" cy:type="String"/>
      <att name="NODE_CUSTOMGRAPHICS_POSITION_9" value="C,C,c,0.00,0.00" type="string" cy:type="String"/>
      <att name="NODE_LABEL_WIDTH" value="200.0" type="string" cy:type="String"/>
      <att name="COMPOUND_NODE_PADDING" value="10.0" type="string" cy:type="String"/>
      <att name="NODE_BORDER_STROKE" value="SOLID" type="string" cy:type="String"/>
      <att name="NODE_DEPTH" value="0.0" type="string" cy:type="String"/>
      <att name="NODE_CUSTOMGRAPHICS_SIZE_4" value="35.0" type="string" cy:type="String"/>
      <att name="NODE_LABEL_BACKGROUND_SHAPE" value="NONE" type="string" cy:type="String"/>
      <att name="NODE_CUSTOMGRAPHICS_SIZE_8" value="35.0" type="string" cy:type="String"/>
      <att name="NODE_CUSTOMGRAPHICS_POSITION_5" value="C,C,c,0.00,0.00" type="string" cy:type="String"/>
      <att name="NODE_CUSTOMGRAPHICS_POSITION_1" value="C,C,c,0.00,0.00" type="string" cy:type="String"/>
      <att name="NODE_LABEL_POSITION" value="C,C,c,0.00,0.00" type="string" cy:type="String"/>
      <att name="NODE_CUSTOMGRAPHICS_SIZE_3" value="35.0" type="string" cy:type="String"/>
      <att name="NODE_LABEL_FONT_SIZE" value="17" type="string" cy:type="String"/>
      <att name="NODE_LABEL_COLOR" value="#000000" type="string" cy:type="String"/>
      <att name="NODE_CUSTOMGRAPHICS_POSITION_3" value="C,C,c,0.00,0.00" type="string" cy:type="String"/>
      <att name="NODE_LABEL_BACKGROUND_TRANSPARENCY" value="255" type="string" cy:type="String"/>
      <att name="NODE_CUSTOMGRAPHICS_3" value="org.cytoscape.cg.model.NullCustomGraphics,0,[ Remove Graphics ]," type="string" cy:type="String"/>
      <att name="NODE_LABEL_BACKGROUND_COLOR" value="#B6B6B6" type="string" cy:type="String"/>
      <att name="NODE_TRANSPARENCY" value="255" type="string" cy:type="String"/>
      <att name="NODE_CUSTOMGRAPHICS_2" value="org.cytoscape.cg.model.NullCustomGraphics,0,[ Remove Graphics ]," type="string" cy:type="String"/>
      <att name="NODE_SELECTED_PAINT" value="#FFFF00" type="string" cy:type="String"/>
      <att name="NODE_CUSTOMGRAPHICS_7" value="org.cytoscape.cg.model.NullCustomGraphics,0,[ Remove Graphics ]," type="string" cy:type="String"/>
      <att name="NODE_CUSTOMGRAPHICS_6" value="org.cytoscape.cg.model.NullCustomGraphics,0,[ Remove Graphics ]," type="string" cy:type="String"/>
      <att name="NODE_CUSTOMGRAPHICS_SIZE_1" value="35.0" type="string" cy:type="String"/>
      <att name="NODE_CUSTOMGRAPHICS_1" value="org.cytoscape.cg.model.NullCustomGraphics,0,[ Remove Graphics ]," type="string" cy:type="String"/>
      <att name="NODE_CUSTOMGRAPHICS_POSITION_8" value="C,C,c,0.00,0.00" type="string" cy:type="String"/>
      <att name="NODE_SELECTED" value="false" type="string" cy:type="String"/>
      <att name="NODE_CUSTOMGRAPHICS_SIZE_9" value="35.0" type="string" cy:type="String"/>
    </graphics>
  </node>
  <node id="1475" label="zzzzz85">
    <att name="shared name" value="zzzzz85" type="string" cy:type="String"/>
    <att name="name" value="zzzzz85" type="string" cy:type="String"/>
    <att name="selected" value="0" type="boolean" cy:type="Boolean"/>
    <att name="__mclCluster" type="integer" cy:type="Integer"/>
    <att name="Sequence Source" value="USER" type="string" cy:type="String"/>
    <att name="Sequence Length" value="16" type="integer" cy:type="Integer"/>
    <att name="Sequence" value="MKAEKSLKAYAWYIWY" type="string" cy:type="String"/>
    <att name="Description" type="list" cy:type="List" cy:elementType="String">
      <att name="Description" value="696340190 &lt;unknown description&gt;" type="string" cy:type="String"/>
    </att>
    <att name="Precursor sequence" value="AWYIWY" type="string" cy:type="String"/>
    <att name="Precursor Length" value="6" type="integer" cy:type="Integer"/>
    <att name="Differences to AWYIWY" value="0" type="integer" cy:type="Integer"/>
    <att name="Species" value="696340190" type="integer" cy:type="Long"/>
    <att name="Protein Reference" value="WP_031190357.1" type="string" cy:type="String"/>
    <att name="Definition" value="Streptomyces sp. NRRL B-11253 contig25.1, whole genome shotgun sequence" type="string" cy:type="String"/>
    <att name="gb_whole_genome_accession" value="696340190" type="integer" cy:type="Long"/>
    <att name="gb_whole_genome_position" value="11047..16657" type="string" cy:type="String"/>
    <att name="p450 count" value="0" type="integer" cy:type="Integer"/>
    <att name="p450 position" value="" type="string" cy:type="String"/>
    <att name="seqencednafragment" value="TCACCCGGCCCGCCGCTCTTCCTCCTCCGGTTCGCCGGTCAGGTCCGAGCGGGCGAAGTTGGTCAGCTCGTACAGCAGCTGCTTCATCTCCACGAGCAGTTCGCCACCGGCCGCGGCGGCCGAGGGGTCGCCCAGCTGTCGGAACTCGTCCGCCAGCTCGTCGTACAGCTCCTGGGACCGGCGGCGGGCCGCGCGGTAGCGCTCTTCCGCTTCCGCCCGCTCGTGGTCGGCCAGCAGGTCAGCCTCGGCCTCGCAGAGCGTCGCCGCCTCGTCCGCGAGATCGGCGTAGCGCCGCAGGAACCCGGCGCCGGGCGTGGTCAGGCGGGCCCGGTCCCCGGAAGTGCCGGACAGGGTGCGGGTGATGGCCGCGAGGTGGTCGGCGGCGCGTTCCCACACGGCGTCGGCCTTCTCGGGCGGCGGCGGGGGCGGTCCGGTACGGCGCAGCCGGAAGCCGGGGTTGAAGCGGGAGCTCTCGGCGGTCCACTGACGGGCGCTGGCCAGCGCTTGCAGCACCTGTCCGAGGCGGCGGGCGCGATCGTGCCAGCCGGCCGCGTCCCTCGCGCTCCACTCCTCGTCGCGCAGGCCCCCGGCCAACGTCCGCAGCAGTTCGGCGGACTCCCTGGGCAGCCGCCGGAGCTGGTCGTGCACGTTGCGCAGGTGCACCGGCGGCAGGACGAGGGCGTTGACGGCGACGCCGATGACCGCGCCGATCGTGGTCTCGACGAGCCGGTGGCCGACCTCGGTCAGGGAGTAGGCGCCGTAGGTGATGACGAACAGGGCGGTGGTCGCCCCGTAGATGCCCTGGGCGCCCAGTCTGCGGTGGGTGCCGACCAGCGTCATCATCGGCAGCACCAGAAGCATGGCGCCCAGCGTGCTGCCGTCGGTCGCGGCCATCGCGGCGGACGCGAGCAGCGCGCCGAGCACGATCACCACGAGCTGCTGGAGTCCGGAGCGCAGCGAGCGGTAGACGGTGGCGTCGACCAGCGCCAGCGCCGTCCAGGGCGCCATCAGGGCCAGCGGCGCGTTCAGCCACCAGCCCGTCAGCGCCCACGCGATGGTCGCCGCGCCGGCCGCCTTCAGCGACTGGACGACGGTGTCCCGCTCAGGGCCTGAGTGCCGTACCGCGGTCCGCACCGTACGGCCGACCGCCGTCGCCTCCCACCACAGCCGCCGCCACGCGGTCATGGCCCGCACCTTCGCCAACTCCGCCTCCCGGGCCGCTCCCGCGCTGGTCAGGGCCGGGCGGTGCCCGGTGGTCCGGCGCGCTGGGTACCCATGATCGGCGGGAGTAGTCGTACGGCGGGCGCGCGCCGCCCTCGAACACGTTCGCCGCCCTCTCGGCCGCCCGGGTGATCCCCGGCCCCCGTAAGGGTGGTCACGCGGGCCGGGGCGCTTCGTCGGCGCGTCCGTCCGCATTGACTGGGGGGCACCCCGCGTGCCCTCCCCCGCCCCCGACCTCCGTGGAAGTCACGTTCTGATGCGTATTCGCTCCGCCGTCATCACCGCGGTCGCCGCTGCCGGTGCCGCCGCCCTGGTCCCGCAGCCCGCCGCCGCCTCCTCGGGATCGAGCCCGGTGGTCTCCTCCCTCACCGACTCCAAGGCCGTGCGGCTGCTGCGTATCCCGTTGAGCGAGCGCAACGTCGAACTGGCCCTGGACACCGTGGAGACGCTCGCCCGGCCGCTGAACATGGAGAAGGGCGCCTCGTTCACCGGCCGGTGACACCCGGCGCCCGCAGGGCGCACACACGTACGAGTCACCGCGCGTGTGCGCCCCCGTCTGCGCCTGTCCGCCCCCTCGCCCCGGCGGGACGGTGGTGTCCGAGACCGGTACACCGGCCCGCGGACGAGGAGAGCGAAGTGATCCACATCAGTGAGACGCTCATGCTGCAGACGGTCGAGGAGTTCCTGACGGAGGAGGAGATCTCCCGGCTGGTCAAGATCATGGACAGCGAGGCGGCCGGCTGGCGGCCCCGCCACCAGGCCGAGGTGCTCCCGGCCCCGGCGACCGCACAAGAGGTGCTGGGCGAGGCCACGCTGCGGGCACTGCCCGCCATCCGGCGCAGCATGCCGTCCATCGCCGGGTCCGGGCACTGGGGCTACACCGAACTGGCCGTGGGCCAGGGCGTACCGACCCACCTCGACGGGATCAGCAGTCCGCGCACCCCGCCCCGGCGCATCGGCCGGATCGGCGTGACGATCGCGGACGCGACCGAAGGCGGCCGCTTCTACATCGAGACCACTTCGGACAGCGCGCCTTGGACCGACACGCTGCTGGGCGCGGCCGACGGGTACGAGCCGGGCACCCCGATGAGCCGCAGCCTGCCGCACGGCCCCGCGGCCCACGAGCAGACGCCGCAATGGCTGAGCGCGCCGCGCAAGAGCCGGTGGCTGACCGACGCCGGTCCGGGAGTGGCCGTCGCGTACGGCGCCCAGGTCATCCACGGGGTGACGCCGGTGCTCCGCGGCCGGGTGCGCAAGTTCGTCACCGACCTCGTGGACACGGCGGCGGCCTGACGGCGCACGGCCGGGTGCGTGCGGGCTCGCGGAGCCCGCACGGGGCCGCTCCCCTGTCGGGCTGCCCGGCGGCTCAGCGCCGTACGACCGACACCCGCGACACCCCGAGCAGGCCGGCCAGCGGCACCTCGGCGGACTTCTGCTCCGGGCTCACCGCCAGGCCCTGTTCCCGCACCAGGTCCAGCAGCCGTTCGGCCAGCGGCATGACCATGTGCCGCCCCCAGCACCGCTCGTTCGCGTGCCCGAAGGGCAGGTAGCCGGGCTGGTCATCGGCGTCGAGGGCCGCCCAGCGCTCGGGCCGGAACTCGTCCGGCGCGTCCCACAGCCGCGGATCGCGGTGGCTGAGCAGCGGCAGCAGCAGGACGTCGTCGCCCGCGCCGATCCGGTCGTCGAGGGCCGCGAACTCCGGTGACGCCACGCGCAGGAGGTTCCACGAAGGCGGCAGCAGCCGCATCGACTCGTACAGGATGTGGCGGTTCGGTATGTGGTCCTCGAAGGGCGACCCGAGCCAGAGGGCGTTGGCGACGAGCGTGGACACGGTGAAGCACACCGGTGCCGCCGCCCGCCGGTACAGGCCCATCGCGTACCGCCGGTCCCCGTAACCGGCCGCGGCGGCGGCGAGACCCGCCAGCCGGGACACCGGCGCACCGGCCCCCGGGCAGCCCGGCAGCGCCGCGCCCGCCGCGATCACGGTCCAGGTCAGTTTGGGCGTCCATTCCAGCTTGCGGTCCACGAGTACGCGCAGCCGCATCGGATCGGACCCGAAAACCAGGTCCCGCAGATAAAGGTGTGCCACCCGCGGCCATTCCCCCGACAGATCGGCCGCCGGGGCGCCTTTCCCGTCGGGCTTTTCCAGTGCCGCGCGCACGTCCAGGGAAACGGCCCGCATGACCGCGGAGGATTCGGGGCGGCTGATGGGCCGCCCCTGGAGGGGTTTGAAAGTGGGCCGTTCGGCGGCGTTGGCCGGTCTGCTGCGCAGCACGGCGTCGATCAGCCCGGGTCCGGCGACGCCGACCGTGTCGGCCTCCAGCCGGAAGACGTCCGCGCCGCGGTGCTCACTGAGGAGCCGGCCGAGTCGCGGCGTGAAGACCGTGACCCGGTCGCTCCGTTCCGTACCGTACGTACGCATCGGCGGCCTCCGAGAGCCTGGATGAGGGAACTACCGGGTCACGTGCCGATCAGTACCAGATGTACCAGGCGTAGGCCTTCAGGCTCTTCTCCGCCTTCATCTTCTTCTTGAGGGAGTTGATGAGCTTCATGACAGCACCTCCGGGACAGGCGAACCGACTGAACCGAACACTGACTCCGGCGGACCGGGACACGGAAAAACACTGCTCCGCCACTGAATCCGGCTTTCCGCTTTTCGTCAGGGCAAAGTGAAGCCCAGCGGCGAAAGGTACGTCAATGTGGTCAAGGTCACCGTAAATTCGGGGTATTGGGGGTTTCGTCGCCGAACGGGGGCGAAGGGCCGGAGCGTACGGAACGCGCGCCCCCGCGTGGGAAATCGCCGCCGCGACCGCCCCCGGAGGCGGATAACGCCACTTGCCCGGCCGTGACTGCCACCTCCGGGTGCCGCCTTCCACGCTGGTCCGCGACCGGCCCCGGGCCCTCCGCCCGGGGCCGAGGCGTCGACAACGGTGGAGGGGATTTCCGATGACCGCTGAGCGCGTGCTCGCGCCGCCCGGCCCGGCGTACCGATGGCGGTGGTGGGCTCTCGCCGCCCTGCTGCTCGCCGAGGCGATGAACCTGCTGGACGCGACCATCGTGCAGGTCGCGGCGCCGGCCGTACACGCCGATCTGGGCGGCCCGGTGTCCGACGTCCAGTGGTTCACGACGGCCTACACCCTGCCGTTCGCGGTGCTGCTGATCACCGGCGCGCGCCTGGGCGACATCGCCGGGCGGCGGCGGGTGTTCGTGCTGGGCGTCACCGGCTTCCTGCTCACGTCCGTCGCCTGCGCCCTGGCGCCCGGCGCCGGACCACTGATCGCCTTCCGTGTGGTGCAGGGGGCCGCGGCGGCCCTGGTCATTCCGCAGACCATCGGCCTGATCAAAGCGATGTTCGCCGGTGCGGAGCTGGCCCGCGCCCTGGGCGCCATCGGCCCGGTGATGGGGCTCGCCGCCGTCTGCGGGCCGGTGCTCGGCGGATTCCTCACCCACGCCGACCTGTTCGGCTCCTCCTGGCGGGCGGCGTTCCTGGTGAACGTCCCCCTGTCGCTGCTCGTCCTCGCCCTGGCGCCCAAGCTGGTGGACCACCGCGCCCCGCGGCGCCCCACCCTCGACCTGACGGGCACGCTGCTGGCCATGGCGGGCGTCGGGCTCGTCGTCCATCCGCTGATCGGGGCCGACCTCGCCGCACTGTCCGGGTGGAACTGGGCCTCCATCGGGGCCGGGCTGCTGCTGATGGCCGTCTTCGTACGTCACCAGCGCGGCGCCGTCGCCGCCGGGCGCAGCCCGCTGGTGGAGCCGAGCCTTTTTGCGCACCGCGGTTTCCCGGCCGCGCTGGTGGCCTCGGCCTCGTTCTTCGCGGTGACCAACGGTCTGATGATGGTGATCGTGCTCCAGCTTCAACTGGGCCTGCACGTGACCGTATTGACGGCAGGGCTCACACTGGCACCGTGGTCGGCCGGTCTGGCCGTGGCGTCCTGGGTGGCCGGTGCCCGCCTCGTCCCGCGCTTCGGACACCGGACGATGCCGCTCGGGCTCGCCGTGCTCCTGGCCGGCGCGCTGGCCGCCATCGCCGTGTACCGCACCGCGGACCCGACGGCCTACCCCGCACCGCTGCTTCCCGCACTCGCGGTCGTCGGCCTGGGAGTCGGCCTCTTCACCCCGGCGTTCTTCACCGTCGCGCTACGGCCGTTGCGGCCGCAGGAAATCGGCTCGGCCGCCGGGCTGCTGAACGCGGTCCAGCAGCTGGGCGCGACCCTCGGCGTGGCGGTCCTCGGCAGTGTCTACCTCCACGCCGCCGGGCCCGGCGGCGCCGCGGCCTCGATGCACGCCGTGCAGCTCGCGTTCTGGGCCGCCGTGGCGCTGACGGTGGTCAGCCTGGTGGCGGCCAGGATGATGACCGGCGGGCCGGAGGCGGGAACGGTTCGCTGA" type="string" cy:type="String"/>
    <att name="openreadingframes" value=", ATGAAGGCGGAGAAGAGCCTGAAGGCCTACGCCTGGTACATCTGGTACTGA, 14739, 14790(-)" type="string" cy:type="String"/>
    <att name="coreproteins" value=", AWYIWY*, 14739, 14790(-)" type="string" cy:type="String"/>
    <att name="Phylum" value="Actinomycetota" type="string" cy:type="String"/>
    <graphics h="35.0" fill="#6982B5" w="35.0" type="TRIANGLE" x="-1217.9042582225645" z="0.0" y="1788.4035295786314" outline="#D73027" width="0.0">
      <att name="NODE_BORDER_TRANSPARENCY" value="255" type="string" cy:type="String"/>
      <att name="NODE_CUSTOMGRAPHICS_SIZE_7" value="35.0" type="string" cy:type="String"/>
      <att name="NODE_TOOLTIP" value="AWYIWY" type="string" cy:type="String"/>
      <att name="NODE_NESTED_NETWORK_IMAGE_VISIBLE" value="true" type="string" cy:type="String"/>
      <att name="NODE_CUSTOMGRAPHICS_SIZE_6" value="35.0" type="string" cy:type="String"/>
      <att name="NODE_CUSTOMGRAPHICS_9" value="org.cytoscape.cg.model.NullCustomGraphics,0,[ Remove Graphics ]," type="string" cy:type="String"/>
      <att name="NODE_VISIBLE" value="true" type="string" cy:type="String"/>
      <att name="COMPOUND_NODE_SHAPE" value="ROUND_RECTANGLE" type="string" cy:type="String"/>
      <att name="NODE_LABEL_FONT_FACE" value="SansSerif.plain,plain,12" type="string" cy:type="String"/>
      <att name="NODE_CUSTOMGRAPHICS_5" value="org.cytoscape.cg.model.NullCustomGraphics,0,[ Remove Graphics ]," type="string" cy:type="String"/>
      <att name="NODE_CUSTOMGRAPHICS_SIZE_5" value="35.0" type="string" cy:type="String"/>
      <att name="NODE_LABEL_TRANSPARENCY" value="255" type="string" cy:type="String"/>
      <att name="NODE_LABEL_ROTATION" value="0.0" type="string" cy:type="String"/>
      <att name="NODE_CUSTOMGRAPHICS_8" value="org.cytoscape.cg.model.NullCustomGraphics,0,[ Remove Graphics ]," type="string" cy:type="String"/>
      <att name="NODE_LABEL" value="" type="string" cy:type="String"/>
      <att name="NODE_CUSTOMGRAPHICS_POSITION_2" value="C,C,c,0.00,0.00" type="string" cy:type="String"/>
      <att name="NODE_CUSTOMGRAPHICS_POSITION_4" value="C,C,c,0.00,0.00" type="string" cy:type="String"/>
      <att name="NODE_CUSTOMGRAPHICS_POSITION_6" value="C,C,c,0.00,0.00" type="string" cy:type="String"/>
      <att name="NODE_CUSTOMGRAPHICS_SIZE_2" value="35.0" type="string" cy:type="String"/>
      <att name="NODE_CUSTOMGRAPHICS_4" value="org.cytoscape.cg.model.NullCustomGraphics,0,[ Remove Graphics ]," type="string" cy:type="String"/>
      <att name="NODE_CUSTOMGRAPHICS_POSITION_7" value="C,C,c,0.00,0.00" type="string" cy:type="String"/>
      <att name="NODE_CUSTOMGRAPHICS_POSITION_9" value="C,C,c,0.00,0.00" type="string" cy:type="String"/>
      <att name="NODE_LABEL_WIDTH" value="200.0" type="string" cy:type="String"/>
      <att name="COMPOUND_NODE_PADDING" value="10.0" type="string" cy:type="String"/>
      <att name="NODE_BORDER_STROKE" value="SOLID" type="string" cy:type="String"/>
      <att name="NODE_DEPTH" value="0.0" type="string" cy:type="String"/>
      <att name="NODE_CUSTOMGRAPHICS_SIZE_4" value="35.0" type="string" cy:type="String"/>
      <att name="NODE_LABEL_BACKGROUND_SHAPE" value="NONE" type="string" cy:type="String"/>
      <att name="NODE_CUSTOMGRAPHICS_SIZE_8" value="35.0" type="string" cy:type="String"/>
      <att name="NODE_CUSTOMGRAPHICS_POSITION_5" value="C,C,c,0.00,0.00" type="string" cy:type="String"/>
      <att name="NODE_CUSTOMGRAPHICS_POSITION_1" value="C,C,c,0.00,0.00" type="string" cy:type="String"/>
      <att name="NODE_LABEL_POSITION" value="C,C,c,0.00,0.00" type="string" cy:type="String"/>
      <att name="NODE_CUSTOMGRAPHICS_SIZE_3" value="35.0" type="string" cy:type="String"/>
      <att name="NODE_LABEL_FONT_SIZE" value="17" type="string" cy:type="String"/>
      <att name="NODE_LABEL_COLOR" value="#000000" type="string" cy:type="String"/>
      <att name="NODE_CUSTOMGRAPHICS_POSITION_3" value="C,C,c,0.00,0.00" type="string" cy:type="String"/>
      <att name="NODE_LABEL_BACKGROUND_TRANSPARENCY" value="255" type="string" cy:type="String"/>
      <att name="NODE_CUSTOMGRAPHICS_3" value="org.cytoscape.cg.model.NullCustomGraphics,0,[ Remove Graphics ]," type="string" cy:type="String"/>
      <att name="NODE_LABEL_BACKGROUND_COLOR" value="#B6B6B6" type="string" cy:type="String"/>
      <att name="NODE_TRANSPARENCY" value="255" type="string" cy:type="String"/>
      <att name="NODE_CUSTOMGRAPHICS_2" value="org.cytoscape.cg.model.NullCustomGraphics,0,[ Remove Graphics ]," type="string" cy:type="String"/>
      <att name="NODE_SELECTED_PAINT" value="#FFFF00" type="string" cy:type="String"/>
      <att name="NODE_CUSTOMGRAPHICS_7" value="org.cytoscape.cg.model.NullCustomGraphics,0,[ Remove Graphics ]," type="string" cy:type="String"/>
      <att name="NODE_CUSTOMGRAPHICS_6" value="org.cytoscape.cg.model.NullCustomGraphics,0,[ Remove Graphics ]," type="string" cy:type="String"/>
      <att name="NODE_CUSTOMGRAPHICS_SIZE_1" value="35.0" type="string" cy:type="String"/>
      <att name="NODE_CUSTOMGRAPHICS_1" value="org.cytoscape.cg.model.NullCustomGraphics,0,[ Remove Graphics ]," type="string" cy:type="String"/>
      <att name="NODE_CUSTOMGRAPHICS_POSITION_8" value="C,C,c,0.00,0.00" type="string" cy:type="String"/>
      <att name="NODE_SELECTED" value="false" type="string" cy:type="String"/>
      <att name="NODE_CUSTOMGRAPHICS_SIZE_9" value="35.0" type="string" cy:type="String"/>
    </graphics>
  </node>
  <node id="1473" label="zzzzz84">
    <att name="shared name" value="zzzzz84" type="string" cy:type="String"/>
    <att name="name" value="zzzzz84" type="string" cy:type="String"/>
    <att name="selected" value="0" type="boolean" cy:type="Boolean"/>
    <att name="__mclCluster" type="integer" cy:type="Integer"/>
    <att name="Sequence Source" value="USER" type="string" cy:type="String"/>
    <att name="Sequence Length" value="16" type="integer" cy:type="Integer"/>
    <att name="Sequence" value="MKAEKSLKAYAWYIWY" type="string" cy:type="String"/>
    <att name="Description" type="list" cy:type="List" cy:elementType="String">
      <att name="Description" value="927317289 &lt;unknown description&gt;" type="string" cy:type="String"/>
    </att>
    <att name="Precursor sequence" value="AWYIWY" type="string" cy:type="String"/>
    <att name="Precursor Length" value="6" type="integer" cy:type="Integer"/>
    <att name="Differences to AWYIWY" value="0" type="integer" cy:type="Integer"/>
    <att name="Species" value="927317289" type="integer" cy:type="Long"/>
    <att name="Protein Reference" value="WP_031190357.1" type="string" cy:type="String"/>
    <att name="Definition" value="Streptomyces rimosus subsp. rimosus strain NRRL WC-3869 P248contig98.1, whole genome shotgun sequence" type="string" cy:type="String"/>
    <att name="gb_whole_genome_accession" value="927317289" type="integer" cy:type="Long"/>
    <att name="gb_whole_genome_position" value="11075..16685" type="string" cy:type="String"/>
    <att name="p450 count" value="0" type="integer" cy:type="Integer"/>
    <att name="p450 position" value="" type="string" cy:type="String"/>
    <att name="seqencednafragment" value="TCACCCGGCCCGCCGCTCTTCCTCCTCCGGTTCGCCGGTCAGGTCCGAGCGGGCGAAGTTGGTCAGCTCGTACAGCAGCTGCTTCATCTCCACGAGCAGTTCGCCACCGGCCGCGGCGGCCGAGGGGTCGCCCAGCTGTCGGAACTCGTCCGCCAGCTCGTCGTACAGCTCCTGGGACCGGCGGCGGGCCGCGCGGTAGCGCTCTTCCGCTTCCGCCCGCTCGTGGTCGGCCAGCAGGTCAGCCTCGGCCTCGCAGAGCGTCGCCGCCTCGTCCGCGAGATCGGCGTAGCGCCGCAGGAACCCGGCGCCGGGCGTGGTCAGGCGGGCCCGGTCCCCGGAAGTGCCGGACAGGGTGCGGGTGATGGCCGCGAGGTGGTCGGCGGCGCGTTCCCACACGGCGTCGGCCTTCTCGGGCGGCGGCGGGGGCGGTCCGGTACGGCGCAGCCGGAAGCCGGGGTTGAAGCGGGAGCTCTCGGCGGTCCACTGACGGGCGCTGGCCAGCGCTTGCAGCACCTGTCCGAGGCGGCGGGCGCGATCGTGCCAGCCGGCCGCGTCCCTCGCGCTCCACTCCTCGTCGCGCAGGCCCCCGGCCAACGTCCGCAGCAGTTCGGCGGACTCCCTGGGCAGCCGCCGGAGCTGGTCGTGCACGTTGCGCAGGTGCACCGGCGGCAGGACGAGGGCGTTGACGGCGACGCCGATGACCGCGCCGATCGTGGTCTCGACGAGCCGGTGGCCGACCTCGGTCAGGGAGTAGGCGCCGTAGGTGATGACGAACAGGGCGGTGGTCGCCCCGTAGATGCCCTGGGCGCCCAGTCTGCGGTGGGTGCCGACCAGCGTCATCATCGGCAGCACCAGAAGCATGGCGCCCAGCGTGCTGCCGTCGGTCGCGGCCATCGCGGCGGACGCGAGCAGCGCGCCGAGCACGATCACCACGAGCTGCTGGAGTCCGGAGCGCAGCGAGCGGTAGACGGTGGCGTCGACCAGCGCCAGCGCCGTCCAGGGCGCCATCAGGGCCAGCGGCGCGTTCAGCCACCAGCCCGTCAGCGCCCACGCGATGGTCGCCGCGCCGGCCGCCTTCAGCGACTGGACGACGGTGTCCCGCTCAGGGCCTGAGTGCCGTACCGCGGTCCGCACCGTACGGCCGACCGCCGTCGCCTCCCACCACAGCCGCCGCCACGCGGTCATGGCCCGCACCTTCGCCAACTCCGCCTCCCGGGCCGCTCCCGCGCTGGTCAGGGCCGGGCGGTGCCCGGTGGTCCGGCGCGCTGGGTACCCATGATCGGCGGGAGTAGTCGTACGGCGGGCGCGCGCCGCCCTCGAACACGTTCGCCGCCCTCTCGGCCGCCCGGGTGATCCCCGGCCCCCGTAAGGGTGGTCACGCGGGCCGGGGCGCTTCGTCGGCGCGTCCGTCCGCATTGACTGGGGGGCACCCCGCGTGCCCTCCCCCGCCCCCGACCTCCGTGGAAGTCACGTTCTGATGCGTATTCGCTCCGCCGTCATCACCGCGGTCGCCGCTGCCGGTGCCGCCGCCCTGGTCCCGCAGCCCGCCGCCGCCTCCTCGGGATCGAGCCCGGTGGTCTCCTCCCTCACCGACTCCAAGGCCGTGCGGCTGCTGCGTATCCCGTTGAGCGAGCGCAACGTCGAACTGGCCCTGGACACCGTGGAGACGCTCGCCCGGCCGCTGAACATGGAGAAGGGCGCCTCGTTCACCGGCCGGTGACACCCGGCGCCCGCAGGGCGCACACACGTACGAGTCACCGCGCGTGTGCGCCCCCGTCTGCGCCTGTCCGCCCCCTCGCCCCGGCGGGACGGTGGTGTCCGAGACCGGTACACCGGCCCGCGGACGAGGAGAGCGAAGTGATCCACATCAGTGAGACGCTCATGCTGCAGACGGTCGAGGAGTTCCTGACGGAGGAGGAGATCTCCCGGCTGGTCAAGATCATGGACAGCGAGGCGGCCGGCTGGCGGCCCCGCCACCAGGCCGAGGTGCTCCCGGCCCCGGCGACCGCACAAGAGGTGCTGGGCGAGGCCACGCTGCGGGCACTGCCCGCCATCCGGCGCAGCATGCCGTCCATCGCCGGGTCCGGGCACTGGGGCTACACCGAACTGGCCGTGGGCCAGGGCGTACCGACCCACCTCGACGGGATCAGCAGTCCGCGCACCCCGCCCCGGCGCATCGGCCGGATCGGCGTGACGATCGCGGACGCGACCGAAGGCGGCCGCTTCTACATCGAGACCACTTCGGACAGCGCGCCTTGGACCGACACGCTGCTGGGCGCGGCCGACGGGTACGAGCCGGGCACCCCGATGAGCCGCAGCCTGCCGCACGGCCCCGCGGCCCACGAGCAGACGCCGCAATGGCTGAGCGCGCCGCGCAAGAGCCGGTGGCTGACCGACGCCGGTCCGGGAGTGGCCGTCGCGTACGGCGCCCAGGTCATCCACGGGGTGACGCCGGTGCTCCGCGGCCGGGTGCGCAAGTTCGTCACCGACCTCGTGGACACGGCGGCGGCCTGACGGCGCACGGCCGGGTGCGTGCGGGCTCGCGGAGCCCGCACGGGGCCGCTCCCCTGTCGGGCTGCCCGGCGGCTCAGCGCCGTACGACCGACACCCGCGACACCCCGAGCAGGCCGGCCAGCGGCACCTCGGCGGACTTCTGCTCCGGGCTCACCGCCAGGCCCTGTTCCCGCACCAGGTCCAGCAGCCGTTCGGCCAGCGGCATGACCATGTGCCGCCCCCAGCACCGCTCGTTCGCGTGCCCGAAGGGCAGGTAGCCGGGCTGGTCATCGGCGTCGAGGGCCGCCCAGCGCTCGGGCCGGAACTCGTCCGGCGCGTCCCACAGCCGCGGATCGCGGTGGCTGAGCAGCGGCAGCAGCAGGACGTCGTCGCCCGCGCCGATCCGGTCGTCGAGGGCCGCGAACTCCGGTGACGCCACGCGCAGGAGGTTCCACGAAGGCGGCAGCAGCCGCATCGACTCGTACAGGATGTGGCGGTTCGGTATGTGGTCCTCGAAGGGCGACCCGAGCCAGAGGGCGTTGGCGACGAGCGTGGACACGGTGAAGCACACCGGTGCCGCCGCCCGCCGGTACAGGCCCATCGCGTACCGCCGGTCCCCGTAACCGGCCGCGGCGGCGGCGAGACCCGCCAGCCGGGACACCGGCGCACCGGCCCCCGGGCAGCCCGGCAGCGCCGCGCCCGCCGCGATCACGGTCCAGGTCAGTTTGGGCGTCCATTCCAGCTTGCGGTCCACGAGTACGCGCAGCCGCATCGGATCGGACCCGAAAACCAGGTCCCGCAGATAAAGGTGTGCCACCCGCGGCCATTCCCCCGACAGATCGGCCGCCGGGGCGCCTTTCCCGTCGGGCTTTTCCAGTGCCGCGCGCACGTCCAGGGAAACGGCCCGCATGACCGCGGAGGATTCGGGGCGGCTGATGGGCCGCCCCTGGAGGGGTTTGAAAGTGGGCCGTTCGGCGGCGTTGGCCGGTCTGCTGCGCAGCACGGCGTCGATCAGCCCGGGTCCGGCGACGCCGACCGTGTCGGCCTCCAGCCGGAAGACGTCCGCGCCGCGGTGCTCACTGAGGAGCCGGCCGAGTCGCGGCGTGAAGACCGTGACCCGGTCGCTCCGTTCCGTACCGTACGTACGCATCGGCGGCCTCCGAGAGCCTGGATGAGGGAACTACCGGGTCACGTGCCGATCAGTACCAGATGTACCAGGCGTAGGCCTTCAGGCTCTTCTCCGCCTTCATCTTCTTCTTGAGGGAGTTGATGAGCTTCATGACAGCACCTCCGGGACAGGCGAACCGACTGAACCGAACACTGACTCCGGCGGACCGGGACACGGAAAAACACTGCTCCGCCACTGAATCCGGCTTTCCGCTTTTCGTCAGGGCAAAGTGAAGCCCAGCGGCGAAAGGTACGTCAATGTGGTCAAGGTCACCGTAAATTCGGGGTATTGGGGGTTTCGTCGCCGAACGGGGGCGAAGGGCCGGAGCGTACGGAACGCGCGCCCCCGCGTGGGAAATCGCCGCCGCGACCGCCCCCGGAGGCGGATAACGCCACTTGCCCGGCCGTGACTGCCACCTCCGGGTGCCGCCTTCCACGCTGGTCCGCGACCGGCCCCGGGCCCTCCGCCCGGGGCCGAGGCGTCGACAACGGTGGAGGGGATTTCCGATGACCGCTGAGCGCGTGCTCGCGCCGCCCGGCCCGGCGTACCGATGGCGGTGGTGGGCTCTCGCCGCCCTGCTGCTCGCCGAGGCGATGAACCTGCTGGACGCGACCATCGTGCAGGTCGCGGCGCCGGCCGTACACGCCGATCTGGGCGGCCCGGTGTCCGACGTCCAGTGGTTCACGACGGCCTACACCCTGCCGTTCGCGGTGCTGCTGATCACCGGCGCGCGCCTGGGCGACATCGCCGGGCGGCGGCGGGTGTTCGTGCTGGGCGTCACCGGCTTCCTGCTCACGTCCGTCGCCTGCGCCCTGGCGCCCGGCGCCGGACCACTGATCGCCTTCCGTGTGGTGCAGGGGGCCGCGGCGGCCCTGGTCATTCCGCAGACCATCGGCCTGATCAAAGCGATGTTCGCCGGTGCGGAGCTGGCCCGCGCCCTGGGCGCCATCGGCCCGGTGATGGGGCTCGCCGCCGTCTGCGGGCCGGTGCTCGGCGGATTCCTCACCCACGCCGACCTGTTCGGCTCCTCCTGGCGGGCGGCGTTCCTGGTGAACGTCCCCCTGTCGCTGCTCGTCCTCGCCCTGGCGCCCAAGCTGGTGGACCACCGCGCCCCGCGGCGCCCCACCCTCGACCTGACGGGCACGCTGCTGGCCATGGCGGGCGTCGGGCTCGTCGTCCATCCGCTGATCGGGGCCGACCTCGCCGCACTGTCCGGGTGGAACTGGGCCTCCATCGGGGCCGGGCTGCTGCTGATGGCCGTCTTCGTACGTCACCAGCGCGGCGCCGTCGCCGCCGGGCGCAGCCCGCTGGTGGAGCCGAGCCTTTTTGCGCACCGCGGTTTCCCGGCCGCGCTGGTGGCCTCGGCCTCGTTCTTCGCGGTGACCAACGGTCTGATGATGGTGATCGTGCTCCAGCTTCAACTGGGCCTGCACGTGACCGTATTGACGGCAGGGCTCACACTGGCACCGTGGTCGGCCGGTCTGGCCGTGGCGTCCTGGGTGGCCGGTGCCCGCCTCGTCCCGCGCTTCGGACACCGGACGATGCCGCTCGGGCTCGCCGTGCTCCTGGCCGGCGCGCTGGCCGCCATCGCCGTGTACCGCACCGCGGACCCGACGGCCTACCCCGCACCGCTGCTTCCCGCACTCGCGGTCGTCGGCCTGGGAGTCGGCCTCTTCACCCCGGCGTTCTTCACCGTCGCGCTACGGCCGTTGCGGCCGCAGGAAATCGGCTCGGCCGCCGGGCTGCTGAACGCGGTCCAGCAGCTGGGCGCGACCCTCGGCGTGGCGGTCCTCGGCAGTGTCTACCTCCACGCCGCCGGGCCCGGCGGCGCCGCGGCCTCGATGCACGCCGTGCAGCTCGCGTTCTGGGCCGCCGTGGCGCTGACGGTGGTCAGCCTGGTGGCGGCCAGGATGATGACCGGCGGGCCGGAGGCGGGAACGGTTCGCTGA" type="string" cy:type="String"/>
    <att name="openreadingframes" value=", ATGAAGGCGGAGAAGAGCCTGAAGGCCTACGCCTGGTACATCTGGTACTGA, 14767, 14818(-)" type="string" cy:type="String"/>
    <att name="coreproteins" value=", AWYIWY*, 14767, 14818(-)" type="string" cy:type="String"/>
    <att name="Phylum" value="Actinomycetota" type="string" cy:type="String"/>
    <graphics h="35.0" fill="#6982B5" w="35.0" type="TRIANGLE" x="-1317.904258222565" z="0.0" y="1788.4035295786314" outline="#D73027" width="0.0">
      <att name="NODE_BORDER_TRANSPARENCY" value="255" type="string" cy:type="String"/>
      <att name="NODE_CUSTOMGRAPHICS_SIZE_7" value="35.0" type="string" cy:type="String"/>
      <att name="NODE_TOOLTIP" value="AWYIWY" type="string" cy:type="String"/>
      <att name="NODE_NESTED_NETWORK_IMAGE_VISIBLE" value="true" type="string" cy:type="String"/>
      <att name="NODE_CUSTOMGRAPHICS_SIZE_6" value="35.0" type="string" cy:type="String"/>
      <att name="NODE_CUSTOMGRAPHICS_9" value="org.cytoscape.cg.model.NullCustomGraphics,0,[ Remove Graphics ]," type="string" cy:type="String"/>
      <att name="NODE_VISIBLE" value="true" type="string" cy:type="String"/>
      <att name="COMPOUND_NODE_SHAPE" value="ROUND_RECTANGLE" type="string" cy:type="String"/>
      <att name="NODE_LABEL_FONT_FACE" value="SansSerif.plain,plain,12" type="string" cy:type="String"/>
      <att name="NODE_CUSTOMGRAPHICS_5" value="org.cytoscape.cg.model.NullCustomGraphics,0,[ Remove Graphics ]," type="string" cy:type="String"/>
      <att name="NODE_CUSTOMGRAPHICS_SIZE_5" value="35.0" type="string" cy:type="String"/>
      <att name="NODE_LABEL_TRANSPARENCY" value="255" type="string" cy:type="String"/>
      <att name="NODE_LABEL_ROTATION" value="0.0" type="string" cy:type="String"/>
      <att name="NODE_CUSTOMGRAPHICS_8" value="org.cytoscape.cg.model.NullCustomGraphics,0,[ Remove Graphics ]," type="string" cy:type="String"/>
      <att name="NODE_LABEL" value="" type="string" cy:type="String"/>
      <att name="NODE_CUSTOMGRAPHICS_POSITION_2" value="C,C,c,0.00,0.00" type="string" cy:type="String"/>
      <att name="NODE_CUSTOMGRAPHICS_POSITION_4" value="C,C,c,0.00,0.00" type="string" cy:type="String"/>
      <att name="NODE_CUSTOMGRAPHICS_POSITION_6" value="C,C,c,0.00,0.00" type="string" cy:type="String"/>
      <att name="NODE_CUSTOMGRAPHICS_SIZE_2" value="35.0" type="string" cy:type="String"/>
      <att name="NODE_CUSTOMGRAPHICS_4" value="org.cytoscape.cg.model.NullCustomGraphics,0,[ Remove Graphics ]," type="string" cy:type="String"/>
      <att name="NODE_CUSTOMGRAPHICS_POSITION_7" value="C,C,c,0.00,0.00" type="string" cy:type="String"/>
      <att name="NODE_CUSTOMGRAPHICS_POSITION_9" value="C,C,c,0.00,0.00" type="string" cy:type="String"/>
      <att name="NODE_LABEL_WIDTH" value="200.0" type="string" cy:type="String"/>
      <att name="COMPOUND_NODE_PADDING" value="10.0" type="string" cy:type="String"/>
      <att name="NODE_BORDER_STROKE" value="SOLID" type="string" cy:type="String"/>
      <att name="NODE_DEPTH" value="0.0" type="string" cy:type="String"/>
      <att name="NODE_CUSTOMGRAPHICS_SIZE_4" value="35.0" type="string" cy:type="String"/>
      <att name="NODE_LABEL_BACKGROUND_SHAPE" value="NONE" type="string" cy:type="String"/>
      <att name="NODE_CUSTOMGRAPHICS_SIZE_8" value="35.0" type="string" cy:type="String"/>
      <att name="NODE_CUSTOMGRAPHICS_POSITION_5" value="C,C,c,0.00,0.00" type="string" cy:type="String"/>
      <att name="NODE_CUSTOMGRAPHICS_POSITION_1" value="C,C,c,0.00,0.00" type="string" cy:type="String"/>
      <att name="NODE_LABEL_POSITION" value="C,C,c,0.00,0.00" type="string" cy:type="String"/>
      <att name="NODE_CUSTOMGRAPHICS_SIZE_3" value="35.0" type="string" cy:type="String"/>
      <att name="NODE_LABEL_FONT_SIZE" value="17" type="string" cy:type="String"/>
      <att name="NODE_LABEL_COLOR" value="#000000" type="string" cy:type="String"/>
      <att name="NODE_CUSTOMGRAPHICS_POSITION_3" value="C,C,c,0.00,0.00" type="string" cy:type="String"/>
      <att name="NODE_LABEL_BACKGROUND_TRANSPARENCY" value="255" type="string" cy:type="String"/>
      <att name="NODE_CUSTOMGRAPHICS_3" value="org.cytoscape.cg.model.NullCustomGraphics,0,[ Remove Graphics ]," type="string" cy:type="String"/>
      <att name="NODE_LABEL_BACKGROUND_COLOR" value="#B6B6B6" type="string" cy:type="String"/>
      <att name="NODE_TRANSPARENCY" value="255" type="string" cy:type="String"/>
      <att name="NODE_CUSTOMGRAPHICS_2" value="org.cytoscape.cg.model.NullCustomGraphics,0,[ Remove Graphics ]," type="string" cy:type="String"/>
      <att name="NODE_SELECTED_PAINT" value="#FFFF00" type="string" cy:type="String"/>
      <att name="NODE_CUSTOMGRAPHICS_7" value="org.cytoscape.cg.model.NullCustomGraphics,0,[ Remove Graphics ]," type="string" cy:type="String"/>
      <att name="NODE_CUSTOMGRAPHICS_6" value="org.cytoscape.cg.model.NullCustomGraphics,0,[ Remove Graphics ]," type="string" cy:type="String"/>
      <att name="NODE_CUSTOMGRAPHICS_SIZE_1" value="35.0" type="string" cy:type="String"/>
      <att name="NODE_CUSTOMGRAPHICS_1" value="org.cytoscape.cg.model.NullCustomGraphics,0,[ Remove Graphics ]," type="string" cy:type="String"/>
      <att name="NODE_CUSTOMGRAPHICS_POSITION_8" value="C,C,c,0.00,0.00" type="string" cy:type="String"/>
      <att name="NODE_SELECTED" value="false" type="string" cy:type="String"/>
      <att name="NODE_CUSTOMGRAPHICS_SIZE_9" value="35.0" type="string" cy:type="String"/>
    </graphics>
  </node>
  <node id="1471" label="zzzzz83">
    <att name="shared name" value="zzzzz83" type="string" cy:type="String"/>
    <att name="name" value="zzzzz83" type="string" cy:type="String"/>
    <att name="selected" value="0" type="boolean" cy:type="Boolean"/>
    <att name="__mclCluster" type="integer" cy:type="Integer"/>
    <att name="Sequence Source" value="USER" type="string" cy:type="String"/>
    <att name="Sequence Length" value="16" type="integer" cy:type="Integer"/>
    <att name="Sequence" value="MKAEKSLKAYAWYIWY" type="string" cy:type="String"/>
    <att name="Description" type="list" cy:type="List" cy:elementType="String">
      <att name="Description" value="663376890 &lt;unknown description&gt;" type="string" cy:type="String"/>
    </att>
    <att name="Precursor sequence" value="AWYIWY" type="string" cy:type="String"/>
    <att name="Precursor Length" value="6" type="integer" cy:type="Integer"/>
    <att name="Differences to AWYIWY" value="0" type="integer" cy:type="Integer"/>
    <att name="Species" value="663376890" type="integer" cy:type="Long"/>
    <att name="Protein Reference" value="WP_030373216.1" type="string" cy:type="String"/>
    <att name="Definition" value="Streptomyces rimosus subsp. rimosus strain NRRL WC-3924 contig24.1, whole genome shotgun sequence" type="string" cy:type="String"/>
    <att name="gb_whole_genome_accession" value="663376890" type="integer" cy:type="Long"/>
    <att name="gb_whole_genome_position" value="11002..16612" type="string" cy:type="String"/>
    <att name="p450 count" value="0" type="integer" cy:type="Integer"/>
    <att name="p450 position" value="" type="string" cy:type="String"/>
    <att name="seqencednafragment" value="TCACCCCGCCCGCCGCCTTTCCTCCTCCGGTTCGCCGGTCAGGTCCGAGCGGGCGAAGTTGGTCAGCTCGTACAGCAGCTGCTTCATCTCCACGAGCAGTTCGCCGCCGGCCGCGGCGGCCGAGGGGTCGCCCAGCTGCCGGAACTCGTCCGCCAGCTCGTCGTACAGCTCCTGGGACCGGCGGCGGGCCGCGCGGTAGCGCTCTTCCGCTTCCGCCCGCTCGTGGTCGGCCAGCAGGTCCGCCTCGGCCTCGCAGAGCGTCGCCGCCTCGTCCGCGAGATCGGCGTAGCGCCGCAGGAACCCGGCGCCGGGCGTCGTCAGGCGGGCCCGGTCCCCGGAAGTGCCGGACAGGGTGCGGGTGATGGCCGCGAGGTGGTCGGCGGCGCGTTCCCACACGGCGTCGGCCTTCTCGGGCGGCGGCGGGGGCGGTCCGGTACGGCGCAGCCGGAAGCCGGGGTTGAAGCGGGAGCTCTCGGCGGTCCACTGACGGGCGCTGGCCAGCGCTTGCAGCACCTGGCCGAGGCGGCGGGCGCGGTCGTGCCAGCCGGCCGCGTCCGTCGCGCTCCACTCCTCGTCGCGCAGGCCCCCGGCCATCGTCCGCAGCAGTTCGGCGGACTCCCTGGGCAGCCGCCGGAGCTGGTCGTGCACGTTGCGCAGGTGCACCGGCGGCAGGACGAGGGCGTTGACGGCGACGCCGATGACCGCGCCGATCGCGGTCTCGACGAGCCGGTGGCCGACCTCGGTCAGGGAGTAGGCGCCGTAGGTGATGACGAACAGGGCGGTGGTCGCCCCGTAGATGCCCTGGGCGCCCAGTCTGCGGTGGGTGCCGACCAGCGTCATCACCGGCAGCACCAGAAGCATGGCGCCCAGCGTGCTGCCGTCGGTCGCGGCCATCGCGGCGGACGCGAGCAGCGCGCCGAGCACGATCACCACGAGCTGCTGGAGTCCGGAGCGCAGCGAGCGGTAGACGGTGGCGTCGACCAGCGCCAGCGCCGTCCAGGGCGCCATCAGGGCCAGCGGCGCGTTCAGCCACCAGCCCGTCAGCGCCCACGCGATGGTCGCCGCGCCGGCCGCCTTCAGCGACTGGACGACGGTGTCCCGCTCAGGGCCTGAGTGCCGTACCGCGGTCCGCACCGTACGGCCGACCGCCGTCGCCTCCCACCACAGCCGCCGCCACGCGGTCATGGCCCGCACCTTCGCCAACTCCGCCTCCCGGGCCGCTCCCGTGCTGGTCAGGGCCGGGCGGTGCCCGGTGGTCCGGCGCGCTGGGTACCCATGATCGGCGGGAGTAGTCGTACGGCGGGCGCGCGCCGCCCTCGAACACGTTCGCCGCCCTCTCGGCCGCCCGGGTGATCCCCGGCCCCCGTAAGGGTGGTCACGCGGGCCGGGGCGCTTCGCCGGCGCGTCCGTCCGCATTGACTGGGGGGCACCCCGCGTGCCCTCCCCCGCCCCCGACCTCCGTGGAAGTCACGTTCTGATGCGTATTCGCTCCGCCGTCATCACCGCGGTCGCCGCTGCCGGTGCCGCCGCCCTGGTCCCGCAGCCCGCCGCCGCCTCCTCGGGATCGAGCCCGGTGGTCTCCTCCCTCACCGACTCCAAGGCCGTGCGGCTGCTGCGCATCCCGTTGAGCGAGCGCAACGTCGAACTGGCCCTGGACACCGTGGAGACGCTCGCCCGGCCGCTGAACATGGAGAAGGGCGCCTCGTTCACCGGCCGGTGACACCCGGCGCCCGCAGGGCGCACACACGTACGAGTCACCGCGCGTGTGCGCCCCCGTCTGCGCCTGTCCGCCCCCTCGCCCCGGCGGGACGGTGGTGTCCGAGACCGGTACACCGGCCCGCGGACGAGGAGAGCGAAGTGATCCACATCAGTGAGACGCTCATGCTGCAGACGGTCGAGGAGTTCCTGACGGAGGAGGAGATCTCCCGGCTGGTCAAGATCATGGACAGCGAGGCGGCCGGCTGGCGGCCCCGCCACCAGGCCGAGGTGCTCCCGGCCCCGGCGACCGCACAAGAGGTGCTGGGCGAGGCCACGCTGCGGGCACTGCCCGCCATCCGGCGCAGCATGCCGTCCATCGCCGGGTCCGGGCACTGGGGCTACACCGAACTGGCCGTGGGCCAGGGCGTACCGACCCACCTCGACGGGATCAGCAGCCCGCGCACCCCGCCCCGGCGCATCGGCCGGATCGGCGTGACGATCGCGGACGCGACCGAAGGCGGCCGCTTCTACATCGAGACCACGTCCGACAGCGCGCCCTGGACCGACACACTGCTGGGCGCGGCCGACGGGTACGAGCCGGGCACCCCGATGAGCCGCAGCCTGCCGCACGGCCCCGCGGCCCACGAGCAGACGCCGCAATGGCTGAGCGCGCCGCGCAAGAGCCGGTGGCTGACCGACGCCGGTCCGGGAGTGGCCGTCGCGTACGGCGCCCAGGTCATCCACGGGGTGACGCCGGTGCTCCGCGGCCGGGTGCGCAAGTTCGTCACCGACCTCGTGGACACGGCGGCGGCCTGACGGCGCACGGCCGGGTGCGTGCGGGCTCGCGGAGCCCGCACGGGGCCGCTCCCCTGTCGGGCTGTCCGGCGGCTCAGCGCCGTACGACCGACACCCGCGACACCCCGAGCAGACCGGCCAGCGGCACCTCGGCGGACTTCTGCTCCGGGCTCACCGCCAGGCCCTGTTCCCGCACCAGGTCCAGCAGCCGTTCGGCCAGCGGCATGACCATGTGCCGCCCCCAGCACCGCTCGTTCGCGTGCCCGAAGGGCAGGTAGCCGGGCTGGTCGTCGGCGTCGAGGGCCGCCCAGCGCTCGGGCCGGAACTCGTCCGGCGCGTCCCACAGCCGCGGATCGCGGTGGCTGAGCAGCGGCAGCAGCAGGACATCGTCGCCCGCGCCGATCCGGTCGTCGAGGGCCGCGAACTCCGGTGACGCCACGCGCAGGAGGTTCCACGAAGGCGGCAGCAGCCGCATCGACTCGTACAGGATGTGGCGGTTCGGTATGTGGTCCTCGAAGGGCGACCCGAGCCAGAGGGCGTTGGCGACGAGCGTGGACACGGTGAAGCACACCGGTGCCGCCGCCCGCCGGTACAGGCCCATCGCGTACCGCCGGTCCCCGTAACCGGCCGCGGCGGCAGCGAGACCCGCCAGCCGGGACACCGGCGCACCGGCCCCCGGGCAGGCCGGCAGCGCCGCGCCCGCCGCGATCACGGTCCACGTCAGTTTGGGCGTCCATTCCAGCTTGCGGTCCACGAGTACGCGCAGCCGCATCGGATCGGACCCGAAAACCAGGTCCCGCAGATAAAGGTGTGCCACCCGCGGCCATTCCCCCGACAGATCGGCCGCCGGGCCGCCTTTCCCGTCGGGCTTTTCCAGTGCCGCGCGCACGTCCAGGGAAACGGCCCGCATGACCGCGGAGGATTCCGGGCGGCTGATGGGCCGCCCCTGGAGGGGTTTGAAAGTGGGCCGTTCGGCGGCGTTGGCCGGTCTGCTGCGCAGCACGGCGTCGATCAGCCCGGGTCCGGCGACGCCGACCGTGTCGGCCTCCAGCCGGAAGACGTCCGCGCCGCGGTGCTCACTGAGGAGCCGGCCGAGCCGCGGCGTGAAGACCGTGACCCGGTCGCTCCGTTCCGTACCGTACGTACGCATCGGCGGCCTCCGAGAGCCTGGATGAGGGAACTACCGGGTCACGTGCCGATCAGTACCAGATGTACCAGGCGTAGGCCTTCAGGCTCTTCTCCGCCTTCATCTTCTTCTTGAGAGAGTTGATGAGCTTCATGACAGCACCTCCGGGACAGGCGAACCGACTGAACCGAACACTGACTCCGGCGGACCGGGACGCGGAAAAACACTGCTCCGCCACTGAATCCGGCTTTCCGCTTTTCGTCAGGGCAAAGTGAAGCCCAGCGGCGAAAGGTACGTCAATGTGGTCAAGGTCACCGTAAATTCGGGGTATTGGGGGTTTCGTCGCCGAACGGGGGCGAAGGGCCGGGGTGTACGGAACGCGCGCCCCCGCGTGGGAAATCGCCGCCGCGACCGCCCCGGGAGGCGGATAACGCCACCTTCCCGGCGGTGACTGCCACCTCCGGGTGCCGCCTTCCACGCTGGTCCGCGACCGGCCCCGGGCCCTCCGCCCGGGGCCGAGGCGTCGACAACGGTGGAGGGGATTTCCGATGACCGCTGAGCGCGTGCTCGCGCCGCCCGGGGCGGCGTACCGATGGCGGTGGTGGGCGCTCGCCGCCCTGCTGCTCGCCGAGGCGATGAACCTGCTGGACGCGACCATCGTGCAGGTCGCGGCGCCGGCCGTACACGCCGATCTGGGCGGTCCGGTGTCCGATGTTCAGTGGTACACGACGGCCTACACCCTGTCGTTCGCGGTGCTGCTGATCACCGGTGGGCGCCTGGGCGACATCGCCGGGCGGCGGCGGGTGTTCGTCGTCGGCGTCACCGGCTTCCTGCTCGCGTCCGCCGCCTGCGCCCTGGCACCCGGCGCCGGACCGCTGATCGCCTTCCGCGTGGTGCAGGGGGCCGCGGCGGCCCTGGTCATTCCGCAGACCATCGGCCTGATCAAAGCGATGTTCGCCGGTGCGGAGCTGGCCCGCGCCCTGGGCGCCATCGGCCCGGTGATGGGGCTCGCCGCCGTCTGCGGGCCGGTGCTCGGCGGATTCCTCACCCACGCCGACCTGTTCGGCTCGTCCTGGCGGGCGGCGTTCCTGGTGAACGTCCCCCTGTCGCTGCTCGTCCTCGCCCTGGCGCCCAAGCTGGTGGACCACCGCGCCCCGCGGCGCCCCGCCCTCGACCTGACGGGCACGCTGCTGGCCATGGCGGGCGTCGGGCTCGTCGTCCATCCGCTGATCGGGGCCGACCTCGCCGCACTGTCCGGGTGGAACTGGGCCTCCATCGGGGCCGGGCTGCTGCTGATGGCCGTCTTCGTACGTCACCAGCGCGGCGCCGTCGCCGCCGGGCGCAGCCCGCTGGTGGAGCCGAGCCTGTTCGCGCACCGCGGTTTCCCGGCCGCGCTGGTGGCCTCGGCCTCGTTCTTCGCGGTGACCAACGGTCTGATGATGGTGATCGTGCTCCAGCTTCAACTGGGCCTGCACGTGACCGTATTGACGGCAGGGCTCACACTGTCACCGTGGTCGGCCGGTCTGGCCGTGGCGTCCTGGGCGGCCGGTGCCCGCCTCGTCCCGCGCCTCGGGCACCGGACGATGCCGCTCGGGCTCGCTGTGCTCCTGGCCGGCGCGCTGGCCGCCATCACCGTGTACCGCACCGCGGACCCGACGGCCTACCCCGCACCACTGCTTCCCGCGCTCGCGGTCGTCGGCCTGGGAGTCGGCCTCTTCACCCCGGCGTTCTTCACCGTCGCGCTACGGCCGTTGCGGCCGCAGGAAATCGGCTCGGCCGCCGGGCTGCTGAACGCGGTCCAGCAGCTGGGCGCGACCCTCGGCGTGGCGGTCCTCGGCAGTGTCTACCTCCACGCCGCCGGGCCCGGCGGCGCCGCGGCCTCGCTGCACGCCGTGCAGCTCGCGTTCTGGGCCGCCGTGGCGCTGACGGTGGTCAGCCTGGTGGCGGCCAGGATGATGACCGGCGGGCCGGAGGCGGGAACGGTTCGCTGA" type="string" cy:type="String"/>
    <att name="openreadingframes" value=", ATGAAGGCGGAGAAGAGCCTGAAGGCCTACGCCTGGTACATCTGGTACTGA, 14694, 14745(-)" type="string" cy:type="String"/>
    <att name="coreproteins" value=", AWYIWY*, 14694, 14745(-)" type="string" cy:type="String"/>
    <att name="Phylum" value="Actinomycetota" type="string" cy:type="String"/>
    <graphics h="35.0" fill="#6982B5" w="35.0" type="TRIANGLE" x="-1417.904258222565" z="0.0" y="1788.4035295786314" outline="#D73027" width="0.0">
[truncated: 43,292,729 more chars]
