# Supplementary material for: Exploration, expansion and definition of the atropopeptide family of ribosomally synthesized and posttranslationally modified peptides
Source: Chem Sci. 2024 Sep 10;15(42):17506–23. doi: 10.1039/d4sc03469d (PMC11450843; doi:10.1039/d4sc03469d)
Supplement: SC-015-D4SC03469D-s002 [file SC-015-D4SC03469D-s002.zip › precusor_alignment.fasta]

>1267769729 <unknown description>
--------MKNIL-PTKSLKAYAWYNWI--
>1486509627 <unknown description>
-MKFVR-LVKNVL-PTKSLKAYAWYNWL--
>1828203734 <unknown description>
-----------MK-QGKSLKQYAWYGWI--
>1268145612 <unknown description>
-----------MK-QGKSLKQYAWYGWI--
>1846593363 <unknown description>
-----------MK-QGKSLKQYAWYGWI--
>1056070719 <unknown description>
-----------MK-QGKSLKQYAWYGWI--
>1933055646 <unknown description>
-----------MK-QGKSLKQYAWYGWI--
>1933055614 <unknown description>
-----------MK-QGKSLKQYAWYGWI--
>1933055551 <unknown description>
-----------MK-QGKSLKQYAWYGWI--
>1933055444 <unknown description>
-----------MK-QGKSLKQYAWYGWI--
>1933029648 <unknown description>
-----------MK-QGKSLKQYAWYGWI--
>1752334789 <unknown description>
-------MVKRIK-QEKSLKKYAWYGWI--
>1441030152 <unknown description>
-----------MK-QQKSLKKYAWYGWI--
>1056578729 <unknown description>
-----------MK-QQKSLKKYAWYGWI--
>486399859 <unknown description>
----MR-LVRKAL-PGKSLKSYAWYGWI--
>2189846538 <unknown description>
--------MRKAL-PGKSLKSYAWYGWI--
>1889895375 <unknown description>
--------MRKAL-PGKSLKSYAWYGWI--
>513044011 <unknown description>
--------MRKAL-PGKSLKSYAWYGWI--
>1317340355 <unknown description>
--------MRKAL-PGKSLKSYAWYGWI--
>1280943588 <unknown description>
-MKLVR-LVRKAL-PSKSLKSYAWYGWI--
>1450142326 <unknown description>
--------MRKAL-PSKSLKSYAWYGWI--
>1815901922 <unknown description>
--------MRKAL-PSKSLKSYAWYGWI--
>1801685264 <unknown description>
--------MRKAL-PSKSLKSYAWYGWI--
>1225572647 <unknown description>
--------MRKAL-PSKSLKSYAWYGWI--
>1056070256 <unknown description>
--------MRKAL-PSKSLKSYAWYGWI--
>2195015455 <unknown description>
--------MRKAL-PSKSLKSYAWYGWI--
>513044095 <unknown description>
--------MRKAL-PSKSLKSYAWYGWI--
>1604953346 <unknown description>
--------MRKAL-PSKSLKSYAWYGWI--
>1604878933 <unknown description>
--------MRKAL-PSKSLKSYAWYGWI--
>1604951415 <unknown description>
--------MRKAL-PSKSLKSYAWYGWI--
>1538676923 <unknown description>
-MKLVR-LVKKTL-PKKSLKAYAWYGWI--
>486332032 <unknown description>
-MKLVR-LVKKTL-PKKSLKAYAWYGWI--
>2074387556 <unknown description>
------------M-PRRSLKAYAWYGWL--
>2296150550 <unknown description>
------------M-PKRSLKAYAWYGWI--
>2105075416 <unknown description>
-MKLVR-LAKKIR-TEKSLKAYAWYGWV--
>2351637814 <unknown description>
-----------MR-SDKSLKAYAWYGWI--
>2247016453 <unknown description>
-----------MR-SDKSLKAYAWYGWI--
>1337822469 <unknown description>
-----------MR-SDKSLKAYAWYGWI--
>754221033 <unknown description>
-----------MR-SDKSLKAYAWYGWI--
>2303575006 <unknown description>
-----------MR-SDKSLKAYAWYGWI--
>1525764114 <unknown description>
-----------MR-SDKSLKAYAWYGWI--
>739831298 <unknown description>
-----------MR-SDKSLKAYAWYGWI--
>529137130 <unknown description>
-----------MR-SDKSLKAYAWYGWI--
>2174379799 <unknown description>
-----------MR-SDKSLKAYAWYGWI--
>749181963 <unknown description>
-----------MR-TEKSLKAYAWYGWI--
>2414832268 <unknown description>
-----------MR-TEKSLKAYAWYGWI--
>1907252787 <unknown description>
-----------MR-TEKSLKAYAWYGWI--
>1332969911 <unknown description>
-----------MR-TEKSLKAYAWYGWI--
>2181050855 <unknown description>
-----------MR-TEKSLKAYAWYGWI--
>1994688557 <unknown description>
-----------MR-TEKSLKAYAWYGWI--
>2023301043 <unknown description>
--------MKKVR-SEKSLKAYAWYGWI--
>664378375 <unknown description>
--------MKKVR-SEKSLKAYAWYGWI--
>1289021696 <unknown description>
-----------MR-SEKSLKAYAWYGWI--
>889614013 <unknown description>
-MKLVH-LVNKFR-SEKSLKAYSWYQWL--
>664365049 <unknown description>
-MKLVH-LVNKFR-SEKSLKAYSWYQWL--
>2311570160 <unknown description>
-MKLVR-IVKKFR-PEKSLKAYAWYHWI--
>2311556307 <unknown description>
-MKLVR-IVKKFR-PEKSLKAYAWYHWI--
>1801598688 <unknown description>
-MKLVR-IVKKFR-PEKSLKAYAWYGWI--
>484227189 <unknown description>
-MKLVR-IVKKFR-PEKSLKAYAWYGWI--
>1731389797 <unknown description>
-MKLVR-IVKKFR-PEKSLKAYAWYGWI--
>2182013141 <unknown description>
-MKLVR-IVKKFR-PEKSLKAYAWYGWI--
>1912946037 <unknown description>
-MKLVR-IVKKFR-PEKSLKAYAWYGWI--
>1907537806 <unknown description>
-MKLVR-IVKKFR-PEKSLKAYAWYGWI--
>2252328693 <unknown description>
-MKLVR-IVKKFR-PEKSLKAYAWYGWI--
>754786344 <unknown description>
-MKLVR-IVKKFR-PEKSLKAYAWYGWI--
>1752541642 <unknown description>
-MKLVR-IVKKFR-PEKSLKAYAWYGWI--
>1190352188 <unknown description>
-MKLVR-IVKKFR-PEKSLKAYAWYGWI--
>1225816803 <unknown description>
-MKLVR-IVKKFR-PEKSLKAYAWYGWI--
>1225647007 <unknown description>
-MKLVR-IVKKFR-PEKSLKAYAWYGWI--
>1225640602 <unknown description>
-MKLVR-IVKKFR-PEKSLKAYAWYGWI--
>1214404000 <unknown description>
-MKLVR-IVKKFR-PEKSLKAYAWYGWI--
>1225485511 <unknown description>
-MKLVR-IVKKFR-PEKSLKAYAWYGWI--
>2351792985 <unknown description>
-MKLVR-IVKKFR-PEKSLKAYAWYGWI--
>1832750353 <unknown description>
-MKLVR-IVKKFR-PEKSLKAYAWYGWI--
>740069139 <unknown description>
-MKLVR-LVNKFR-PEKSLKAYAWYGWL--
>2352117289 <unknown description>
-MKLVR-LVNKFR-PEKSLKAYAWYGWI--
>2351920211 <unknown description>
-MKLVR-LVNKFR-PEKSLKAYAWYGWI--
>1121499599 <unknown description>
-MKLVR-IINKFR-PEKSLKAYAWYGWI--
>1352831641 <unknown description>
------------M-PEKSLKAYAWYGWI--
>2023378512 <unknown description>
------------M-PEKSLKAYAWYGWI--
>2020382974 <unknown description>
------------M-PEKSLKAYAWYGWI--
>1731550550 <unknown description>
------------M-PEKSLKAYAWYGWI--
>2350966798 <unknown description>
------------M-PEKSLKAYAWYGWI--
>759755931 <unknown description>
------------M-PEKSLKAYAWYGWI--
>663399787 <unknown description>
------------M-PEKSLKAYAWYGWI--
>1771623583 <unknown description>
------------M-PEKSLKAYAWYGWI--
>2351194105 <unknown description>
---MLGSLKKKIT-GEKSLKAYAWYIWF--
>664248467 <unknown description>
---MIRSLKKKIT-GEKSLKAYAWYHWY--
>1752497243 <unknown description>
---MIRSLKKKIT-GEKSLKAYAWYHWY--
>943899220 <unknown description>
---MIRSLKKKIT-GEKSLKAYAWYHWY--
>1752014777 <unknown description>
-MKVVRSLKKKIT-GEKSLKAYAWYHWY--
>2413056212 <unknown description>
-MKVVRSLKKKIT-GEKSLKAYAWYHWY--
>1751977072 <unknown description>
-MKVVRSLKKKIT-GEKSLKAYAWYHWY--
>1751962810 <unknown description>
-MKVVRSLKKKIT-GEKSLKAYAWYHWY--
>1819609967 <unknown description>
-MKVVRSLKKKIT-GEKSLKAYAWYHWY--
>1817812883 <unknown description>
-MKVVRSLKKKIT-GEKSLKAYAWYHWY--
>1801688756 <unknown description>
-MKVVRSLKKKIT-GEKSLKAYAWYHWY--
>1801647752 <unknown description>
-MKVVRSLKKKIT-GEKSLKAYAWYHWY--
>2101259384 <unknown description>
-MKIVRSLKKRIT-GEKSLKAYAWYHWY--
>1993405076 <unknown description>
-MKIVRSLKKRIT-GEKSLKAYAWYHWY--
>1752514408 <unknown description>
-MKIVRSLKKRIT-GEKSLKAYAWYHWY--
>943923073 <unknown description>
-MKIVRSLKKRIT-GEKSLKAYAWYHWY--
>2075100846 <unknown description>
---MVRSLKKRIT-GEKSLKAYAWYHWY--
>1538589382 <unknown description>
---MVRSLKKRIT-GEKSLKAYAWYHWY--
>1071464149 <unknown description>
---MVRSLKKRIT-GEKSLKAYAWYHWY--
>944479729 <unknown description>
---MVRSLKKRIT-GEKSLKAYAWYHWY--
>1223261780 <unknown description>
--------MRKFK-PEKSLKAYAWYIWW--
>1160815872 <unknown description>
---MFGALKRKIV-GEKSLKAYAWYLWY--
>1769767377 <unknown description>
-MKLLSSLKKKIA-PEKSLKAYAWYIWY--
>1150780342 <unknown description>
-MKLLSSLKKKIA-PEKSLKAYAWYIWY--
>1801815303 <unknown description>
-MKILFSLKEKFT-PEKSLKAYAWYAWY--
>1518686112 <unknown description>
-----------MT-PEKSLKAYAWYIWY--
>1733257436 <unknown description>
-----------MT-PEKSLKAYAWYHWY--
>2351225703 <unknown description>
-----------MT-PEKSLKAYAWYHWY--
>2351792036_2 <unknown description>
-----------MT-PEKSLKAYAWYHWY--
>2352096886 <unknown description>
-----------MT-PEKSLKAYAWYHWY--
>2351853604 <unknown description>
-----------MT-PEKSLKAYAWYHWY--
>2302785320 <unknown description>
-----------MT-PEKSLKAYAWYHWY--
>2351921234 <unknown description>
-----------MT-PEKSLKAYAWYHWY--
>2351719770 <unknown description>
-----------MT-PEKSLKAYAWYHWY--
>2351407926 <unknown description>
-----------MT-PEKSLKAYAWYHWY--
>2351855297 <unknown description>
-----------MT-PEKSLKAYAWYHWY--
>2351605485 <unknown description>
-----------MT-PEKSLKAYAWYHWY--
>2352279890 <unknown description>
-----------MT-PEKSLKAYAWYHWY--
>2351901056 <unknown description>
-----------MT-PEKSLKAYAWYHWY--
>2351886903 <unknown description>
-----------MT-PEKSLKAYAWYHWY--
>1527146670 <unknown description>
-----------MT-PEKSLKAYAWYHWY--
>1622926996 <unknown description>
-----------MT-PEKSLKAYAWYHWY--
>2074807544 <unknown description>
-----------MT-PEKSLKSYAWYLWY--
>2074804265 <unknown description>
-----------MT-PEKSLKSYAWYLWY--
>2351199149 <unknown description>
-----------MT-PEKSLKAYAWYLWY--
>1524805033 <unknown description>
-----------MT-PEKSLKAYAWYLWY--
>1518623525 <unknown description>
-----------MT-PEKSLKAYAWYLWY--
>2006405349 <unknown description>
-----------MT-PEKSLKAYAWYLWY--
>1817636943 <unknown description>
-----------MS-QQKSLKAHAWYIWY--
>1568633784 <unknown description>
-----------MS-QQKSLKAHAWYIWY--
>1829924852 <unknown description>
-----------MS-QQKSLKAHAWYIWY--
>1801549774 <unknown description>
-----------MS-QQKSLKAHAWYIWY--
>1225583036 <unknown description>
-----------MS-QQKSLKAHAWYIWY--
>1225820276 <unknown description>
-----------MS-QQKSLKAHAWYIWY--
>224581092 <unknown description>
-----------MS-QQKSLKAHAWYIWY--
>1801577541 <unknown description>
-----------MS-QQKSLKAHAWYIWY--
>1240914007 <unknown description>
-----------MS-QQKSLKAHAWYIWY--
>333022496 <unknown description>
-----------MS-QQKSLKAHAWYIWY--
>1801688265 <unknown description>
-----------MS-QQKSLKAHAWYIWY--
>1225860333 <unknown description>
-----------MS-QQKSLKAHAWYIWY--
>1225566463 <unknown description>
-----------MS-QQKSLKAHAWYIWY--
>317512314 <unknown description>
-----------MS-QQKSLKAHAWYIWY--
>2158902355 <unknown description>
-MKLVGSLKKKLS-GEKSLKAYAWYIWY--
>1222371323 <unknown description>
-----------MA-REKSLKDYAWYIWY--
>651851201 <unknown description>
-----------MA-REKSLKDYAWYIWY--
>749301907 <unknown description>
-----MSIKNKFA-REKSLKDYAWYIWY--
>2046199270 <unknown description>
---MFAGIKNAVR-REKSLKAYAWYIWY--
>738188820 <unknown description>
----------MLT-PNKSLKSYAWYIWY--
>2306570905 <unknown description>
----------MLA-SRKSLKSYAWYIWY--
>2306555676 <unknown description>
----------MLA-SRKSLKSYAWYIWY--
>2306545082 <unknown description>
----------MLA-SRKSLKSYAWYIWY--
>2306534530 <unknown description>
----------MLA-SRKSLKSYAWYIWY--
>2257926319 <unknown description>
----------MLA-SRKSLKSYAWYIWY--
>2306558399 <unknown description>
----------MLA-SRKSLKSYAWYIWY--
>2306562858 <unknown description>
----------MLA-SRKSLKSYAWYIWY--
>1351088270 <unknown description>
----------MLA-SRKSLKSYAWYIWY--
>2022295154 <unknown description>
----------MLA-SRKSLKSYAWYIWY--
>2022294931 <unknown description>
----------MLA-SRKSLKSYAWYIWY--
>2022284377 <unknown description>
----------MLA-SRKSLKSYAWYIWY--
>2022282089 <unknown description>
----------MLA-SRKSLKSYAWYIWY--
>2022279695 <unknown description>
----------MLA-SRKSLKSYAWYIWY--
>2022275727 <unknown description>
----------MLA-SRKSLKSYAWYIWY--
>2022270207 <unknown description>
----------MLA-SRKSLKSYAWYIWY--
>2022263256 <unknown description>
----------MLA-SRKSLKSYAWYIWY--
>2022258237 <unknown description>
----------MLA-SRKSLKSYAWYIWY--
>2022254556 <unknown description>
----------MLA-SRKSLKSYAWYIWY--
>2022250822 <unknown description>
----------MLA-SRKSLKSYAWYIWY--
>2022250024 <unknown description>
----------MLA-SRKSLKSYAWYIWY--
>2022249960 <unknown description>
----------MLA-SRKSLKSYAWYIWY--
>2022245599 <unknown description>
----------MLA-SRKSLKSYAWYIWY--
>2022244787 <unknown description>
----------MLA-SRKSLKSYAWYIWY--
>2022244472 <unknown description>
----------MLA-SRKSLKSYAWYIWY--
>1176495093 <unknown description>
----------MLA-SRKSLKSYAWYIWY--
>1000367991 <unknown description>
----------MLA-SRKSLKSYAWYIWY--
>951205292 <unknown description>
----------MLA-SRKSLKSYAWYIWY--
>2022289120 <unknown description>
----------MLA-SRKSLKSYAWYIWY--
>2022288080 <unknown description>
----------MLA-SRKSLKSYAWYIWY--
>2022287164 <unknown description>
----------MLA-SRKSLKSYAWYIWY--
>2022285904 <unknown description>
----------MLA-SRKSLKSYAWYIWY--
>2022284448 <unknown description>
----------MLA-SRKSLKSYAWYIWY--
>2022282195 <unknown description>
----------MLA-SRKSLKSYAWYIWY--
>2022281888 <unknown description>
----------MLA-SRKSLKSYAWYIWY--
>2022281733 <unknown description>
----------MLA-SRKSLKSYAWYIWY--
>2022280852 <unknown description>
----------MLA-SRKSLKSYAWYIWY--
>2022273868 <unknown description>
----------MLA-SRKSLKSYAWYIWY--
>2022272291 <unknown description>
----------MLA-SRKSLKSYAWYIWY--
>2022271201 <unknown description>
----------MLA-SRKSLKSYAWYIWY--
>2022262477 <unknown description>
----------MLA-SRKSLKSYAWYIWY--
>2022255969 <unknown description>
----------MLA-SRKSLKSYAWYIWY--
>2022255510 <unknown description>
----------MLA-SRKSLKSYAWYIWY--
>2022255401 <unknown description>
----------MLA-SRKSLKSYAWYIWY--
>2022255160 <unknown description>
----------MLA-SRKSLKSYAWYIWY--
>2022253867 <unknown description>
----------MLA-SRKSLKSYAWYIWY--
>2022253310 <unknown description>
----------MLA-SRKSLKSYAWYIWY--
>2022252549 <unknown description>
----------MLA-SRKSLKSYAWYIWY--
>2022252111 <unknown description>
----------MLA-SRKSLKSYAWYIWY--
>2022251530 <unknown description>
----------MLA-SRKSLKSYAWYIWY--
>2022247148 <unknown description>
----------MLA-SRKSLKSYAWYIWY--
>2022245796 <unknown description>
----------MLA-SRKSLKSYAWYIWY--
>2022245462 <unknown description>
----------MLA-SRKSLKSYAWYIWY--
>2022244861 <unknown description>
----------MLA-SRKSLKSYAWYIWY--
>2022244567 <unknown description>
----------MLA-SRKSLKSYAWYIWY--
>2022243962 <unknown description>
----------MLA-SRKSLKSYAWYIWY--
>2022243608 <unknown description>
----------MLA-SRKSLKSYAWYIWY--
>2022243468 <unknown description>
----------MLA-SRKSLKSYAWYIWY--
>2022243312 <unknown description>
----------MLA-SRKSLKSYAWYIWY--
>1121539238 <unknown description>
-MKLVNSLKKKFK-AEKSLKAYAWYIWY--
>1752047643 <unknown description>
-----------MK-AEKSLKAYAWYIWY--
>2272001819 <unknown description>
-----------MK-AEKSLKAYAWYIWY--
>2271069736 <unknown description>
-----------MK-AEKSLKAYAWYIWY--
>2214683478 <unknown description>
-----------MK-AEKSLKAYAWYIWY--
>2022617161 <unknown description>
-----------MK-AEKSLKAYAWYIWY--
>2015262275 <unknown description>
-----------MK-AEKSLKAYAWYIWY--
>1801697437 <unknown description>
-----------MK-AEKSLKAYAWYIWY--
>1789062381 <unknown description>
-----------MK-AEKSLKAYAWYIWY--
>1759585721 <unknown description>
-----------MK-AEKSLKAYAWYIWY--
>1691006777 <unknown description>
-----------MK-AEKSLKAYAWYIWY--
>1575368017 <unknown description>
-----------MK-AEKSLKAYAWYIWY--
>1538609888 <unknown description>
-----------MK-AEKSLKAYAWYIWY--
>1538595700 <unknown description>
-----------MK-AEKSLKAYAWYIWY--
>973366836 <unknown description>
-----------MK-AEKSLKAYAWYIWY--
>927336727 <unknown description>
-----------MK-AEKSLKAYAWYIWY--
>927336068 <unknown description>
-----------MK-AEKSLKAYAWYIWY--
>927312309 <unknown description>
-----------MK-AEKSLKAYAWYIWY--
>927278805 <unknown description>
-----------MK-AEKSLKAYAWYIWY--
>927278369 <unknown description>
-----------MK-AEKSLKAYAWYIWY--
>926335068 <unknown description>
-----------MK-AEKSLKAYAWYIWY--
>757576712 <unknown description>
-----------MK-AEKSLKAYAWYIWY--
>696496266 <unknown description>
-----------MK-AEKSLKAYAWYIWY--
>696488998 <unknown description>
-----------MK-AEKSLKAYAWYIWY--
>696485536 <unknown description>
-----------MK-AEKSLKAYAWYIWY--
>696479973 <unknown description>
-----------MK-AEKSLKAYAWYIWY--
>696477134 <unknown description>
-----------MK-AEKSLKAYAWYIWY--
>664509774 <unknown description>
-----------MK-AEKSLKAYAWYIWY--
>664507640 <unknown description>
-----------MK-AEKSLKAYAWYIWY--
>664506327 <unknown description>
-----------MK-AEKSLKAYAWYIWY--
>664500797 <unknown description>
-----------MK-AEKSLKAYAWYIWY--
>664486917 <unknown description>
-----------MK-AEKSLKAYAWYIWY--
>664459178 <unknown description>
-----------MK-AEKSLKAYAWYIWY--
>664289866 <unknown description>
-----------MK-AEKSLKAYAWYIWY--
>664121482 <unknown description>
-----------MK-AEKSLKAYAWYIWY--
>664119708 <unknown description>
-----------MK-AEKSLKAYAWYIWY--
>664101177 <unknown description>
-----------MK-AEKSLKAYAWYIWY--
>663422462 <unknown description>
-----------MK-AEKSLKAYAWYIWY--
>663312079 <unknown description>
-----------MK-AEKSLKAYAWYIWY--
>663150564 <unknown description>
-----------MK-AEKSLKAYAWYIWY--
>663141192 <unknown description>
-----------MK-AEKSLKAYAWYIWY--
>927292633 <unknown description>
-----------MK-AEKSLKAYAWYIWY--
>663376890 <unknown description>
-----------MK-AEKSLKAYAWYIWY--
>927317289 <unknown description>
-----------MK-AEKSLKAYAWYIWY--
>696340190 <unknown description>
-----------MK-AEKSLKAYAWYIWY--
>665669054 <unknown description>
-----------MK-AEKSLKAYAWYIWY--
>664092981 <unknown description>
-----------MK-AEKSLKAYAWYIWY--
>664503799 <unknown description>
-----------MK-AEKSLKAYAWYIWY--
>664109450 <unknown description>
-----------MK-AEKSLKAYAWYIWY--
>664129033 <unknown description>
-----------MK-AEKSLKAYAWYIWY--
>943949753 <unknown description>
-MKVVRSLKKKIT-GEKSLKSYAWYIWY--
>1817608769 <unknown description>
-MKLIHSLKNKIR-PEKSLKSYAWYIWY--
>926371545 <unknown description>
-MKLINSLKKKLK-AEKSLKSYAWYIWY--
>983583391 <unknown description>
-MKLINSLKKKLK-AEKSLKSYAWYIWY--
>921259630 <unknown description>
-MKLINSLKKKLK-AEKSLKSYAWYIWY--
>664498937 <unknown description>
-MKLINSLKKKLK-AEKSLKSYAWYIWY--
>664062388 <unknown description>
-MKLINSLKKKLK-AEKSLKSYAWYIWY--
>1801690505 <unknown description>
--------------MEKSLKSYAWYIWY--
>386353647 <unknown description>
--------------MEKSLKSYAWYIWY--
>357397620 <unknown description>
--------------MEKSLKSYAWYIWY--
>1892615008 <unknown description>
----MFFLKSKLT-RQKSLKEYAWYGWY--
>1358675496 <unknown description>
-MKILFSLKDKLT-FKKSLKAYAWYIWY--
>1869894051 <unknown description>
-MKILFSLKDKLT-FKKSLKAYAWYIWY--
>2035319333 <unknown description>
----------MLT-RPKSLKAYAWYIWY--
>2035287614 <unknown description>
----------MLT-RPKSLKAYAWYIWY--
>1830604530 <unknown description>
----------MLT-RQKSLKAYAWYIWY--
>1011200990_2 <unknown description>
----------MLT-RQKSLKAYAWYIWY--
>1010988155 <unknown description>
----------MLT-RQKSLKAYAWYIWY--
>1267749248 <unknown description>
----------MLT-RQKSLKAYAWYIWY--
>2109319970 <unknown description>
-MA-VVRIARWLK-QGKSLKTFAWYGWI--
>2109311147 <unknown description>
-MA-VVRIARWLK-QGKSLKTFAWYGWI--
>1828113162 <unknown description>
-MA-FVRIARWLK-QGKSLKTFAWYGWT--
>2005357705 <unknown description>
MSKILTALRFV-KKSEPSLKQSAWYFWY--
>2310750095 <unknown description>
MAKIIAALRTRGSKSEPSLKQAAWYFWY--
>1488278770 <unknown description>
MAKIIAALRTRGSKSEPSLKQAAWYFWY--
>2352361658 <unknown description>
MSKIIAALRA--KKSQPSLKQAAWYFWY--
>1288857049 <unknown description>
MSKIIAALRA--KKSEPSLKQAAWYFWY--
>1801671432 <unknown description>
MSKIIAALRA--KKSEPSLKQAAWYFWY--
>1995339017 <unknown description>
MSKIIAALRA--KKSEPSLKQAAWYFWY--
>1907094126 <unknown description>
MSKIIAALRA--KKSEPSLKQAAWYFWY--
>1907418452 <unknown description>
MSKIIAALRA--KKSEPSLKQAAWYFWY--
>1892140565 <unknown description>
--------MPLFKKSEPSLKQSAWYIWY--
>2214316622 <unknown description>
MAKIIRALKSATKKSEPSLKQSAWYIWY--
>1907027322 <unknown description>
MAKIIRALKSATKKSEPSLKQSAWYIWY--
>1752535242 <unknown description>
MAKIIRALKSATKKSEPSLKQSAWYIWY--
>1679445858 <unknown description>
MAKIIKALKAATKKNEPSLKQSAWYIWY--
>1847211970 <unknown description>
MAKIIKALKAATKKNEPSLKQSAWYIWY--
>664150761 <unknown description>
MAKIIQALKAATKKSEPSLKQSAWYIWY--
>1717133129 <unknown description>
MAKIIQALKAATKKSEPSLKQSAWYIWY--
>1155119309 <unknown description>
-MKIVNSFSKRFR-VEKSLKSATWYIWYS-
>1545638026 <unknown description>
-MKIVNSFSKRFR-VEKSLKSATWYIWYS-
>483624586 <unknown description>
MIKIVNSFSKRFR-TEKSLKSATWFIWYS-
>1722150180 <unknown description>
----------MLA-SRKSLKSSSWGLYM--
>484214751 <unknown description>
----------MLA-SRKSLKSSSWGLYM--
>257136554 <unknown description>
----------MLA-SRKSLKSSSWGLYM--
>1722172265 <unknown description>
----------MLA-SRKSLKSSSWGLYM--
>1722171049 <unknown description>
----------MLA-SRKSLKSSSWGLYM--
>1722169403 <unknown description>
----------MLA-SRKSLKSSSWGLYM--
>1722162000 <unknown description>
----------MLA-SRKSLKSSSWGLYM--
>1722161506 <unknown description>
----------MLA-SRKSLKSSSWGLYM--
>1722153546 <unknown description>
----------MLA-SRKSLKSSSWGLYM--
>1722152091 <unknown description>
----------MLA-SRKSLKSSSWGLYM--
>1722151593 <unknown description>
----------MLA-SRKSLKSSSWGLYM--
>1722151247 <unknown description>
----------MLA-SRKSLKSSSWGLYM--
>1722150719 <unknown description>
----------MLA-SRKSLKSSSWGLYM--
>1722143668 <unknown description>
----------MLA-SRKSLKSSSWGLYM--
>1722116487 <unknown description>
----------MLA-SRKSLKSSSWGLYM--
>1722114251 <unknown description>
----------MLA-SRKSLKSSSWGLYM--
>1546920531 <unknown description>
----------MLA-SRKSLKSSSWGLYM--
>1351072053 <unknown description>
----------MLA-SRKSLKSSSWGLYM--
>920598466 <unknown description>
----------MLA-SRKSLKSSSWGLYM--
>746404281 <unknown description>
----------MLA-SRKSLKSSSWGLYM--
>746395945 <unknown description>
----------MLA-SRKSLKSSSWGLYM--
>1835894696 <unknown description>
----------MLA-SRKSLKSASWTEYF--
>1835886011 <unknown description>
----------MLA-SRKSLKSASWTEYF--
>1835885670 <unknown description>
----------MLA-SRKSLKSASWTEYF--
>1835875155 <unknown description>
----------MLA-SRKSLKSASWTEYF--
>1835875003 <unknown description>
----------MLA-SRKSLKSASWTEYF--
>1835874818 <unknown description>
----------MLA-SRKSLKSASWTEYF--
>1835847271 <unknown description>
----------MLA-SRKSLKSASWTEYF--
>1835846379 <unknown description>
----------MLA-SRKSLKSASWTEYF--
>1806670789 <unknown description>
----------MLA-SRKSLKSASWTEYF--
>1722169022 <unknown description>
----------MLA-SRKSLKSASWTEYF--
>1722165819 <unknown description>
----------MLA-SRKSLKSASWTEYF--
>1722164043 <unknown description>
----------MLA-SRKSLKSASWTEYF--
>1722163002 <unknown description>
----------MLA-SRKSLKSASWTEYF--
>1722159775 <unknown description>
----------MLA-SRKSLKSASWTEYF--
>1538596029 <unknown description>
----------MLA-SRKSLKSASWTEYF--
>1516205236 <unknown description>
----------MLA-SRKSLKSASWTEYF--
>1516204671 <unknown description>
----------MLA-SRKSLKSASWTEYF--
>1516204482 <unknown description>
----------MLA-SRKSLKSASWTEYF--
>1516203981 <unknown description>
----------MLA-SRKSLKSASWTEYF--
>1516201448 <unknown description>
----------MLA-SRKSLKSASWTEYF--
>1516201160 <unknown description>
----------MLA-SRKSLKSASWTEYF--
>1516200997 <unknown description>
----------MLA-SRKSLKSASWTEYF--
>1516200692 <unknown description>
----------MLA-SRKSLKSASWTEYF--
>1516200574 <unknown description>
----------MLA-SRKSLKSASWTEYF--
>1516200147 <unknown description>
----------MLA-SRKSLKSASWTEYF--
>1516200027 <unknown description>
----------MLA-SRKSLKSASWTEYF--
>1516199493 <unknown description>
----------MLA-SRKSLKSASWTEYF--
>1516199321 <unknown description>
----------MLA-SRKSLKSASWTEYF--
>1516198728 <unknown description>
----------MLA-SRKSLKSASWTEYF--
>1516198060 <unknown description>
----------MLA-SRKSLKSASWTEYF--
>1516194464 <unknown description>
----------MLA-SRKSLKSASWTEYF--
>1516194220 <unknown description>
----------MLA-SRKSLKSASWTEYF--
>1516193801 <unknown description>
----------MLA-SRKSLKSASWTEYF--
>1516193472 <unknown description>
----------MLA-SRKSLKSASWTEYF--
>1516193379 <unknown description>
----------MLA-SRKSLKSASWTEYF--
>1516193220 <unknown description>
----------MLA-SRKSLKSASWTEYF--
>1516192922 <unknown description>
----------MLA-SRKSLKSASWTEYF--
>1464288943 <unknown description>
----------MLA-SRKSLKSASWTEYF--
>1464218857 <unknown description>
----------MLA-SRKSLKSASWTEYF--
>1464215428 <unknown description>
----------MLA-SRKSLKSASWTEYF--
>1463610042 <unknown description>
----------MLA-SRKSLKSASWTEYF--
>1463603018 <unknown description>
----------MLA-SRKSLKSASWTEYF--
>1463593402 <unknown description>
----------MLA-SRKSLKSASWTEYF--
>1390972426 <unknown description>
----------MLA-SRKSLKSASWTEYF--
>1390953876 <unknown description>
----------MLA-SRKSLKSASWTEYF--
>1390947834 <unknown description>
----------MLA-SRKSLKSASWTEYF--
>1372010552 <unknown description>
----------MLA-SRKSLKSASWTEYF--
>1255266729 <unknown description>
----------MLA-SRKSLKSASWTEYF--
>1207076274 <unknown description>
----------MLA-SRKSLKSASWTEYF--
>1207066652 <unknown description>
----------MLA-SRKSLKSASWTEYF--
>2068622220 <unknown description>
----------MLA-SRKSLKSASWTEYF--
>484224769 <unknown description>
----------MLA-SRKSLKSASWTEYF--
>1546922777 <unknown description>
----------MLA-SRKSLKSSSWPVYF--
>1546680138 <unknown description>
----------MLA-SRKSLKSSSWPVYF--
>1835846017 <unknown description>
----------MLA-SRKSLKSSSWPEYF--
>1464284829 <unknown description>
----------MLA-SRKSLKSSSWPEYF--
>484215733 <unknown description>
----------MLA-SRKSLKSSSWPEYF--
>1835885867 <unknown description>
----------MLA-SRKSLKSSSWPEYF--
>1463615615 <unknown description>
----------MLA-SRKSLKSSSWPEYF--
>1698439703 <unknown description>
-MKILFAVRNTIC-GQKSLKKSAWYFWY--
>663207692 <unknown description>
-MKILFAIRNTLS-GQESLKKKAWYFWY--
>224581100 <unknown description>
---MLFAIRNAVS-GQKSLKKSAWYFWY--
>1538916936 <unknown description>
---MLFAIRNAVS-GQKSLKKSAWYFWY--
>1538691734 <unknown description>
---MLFAIRNAVS-GQKSLKKSAWYFWY--
>1538922356 <unknown description>
---MLFAIRNAVS-GQKSLKKSAWYFWY--
>1520665571 <unknown description>
---MLFAIRNAVS-GQKSLKKSAWYFWY--
>1492765308 <unknown description>
---MLFAIRNAVS-GQKSLKKSAWYFWY--
>1160387961 <unknown description>
---MLFAIRNAVS-GQKSLKKSAWYFWY--
>799336078 <unknown description>
-MKILFAIRNAVS-GQKSLKKSAWYFWY--
>1907517548 <unknown description>
-MKILFAIRDASF-ARKSLKASSWYIWY--
>1021341573 <unknown description>
-MKILFAIRDASF-AKKSLKASAWYIWY--
>1907371238 <unknown description>
-----------MS-AQKSLKASSWYIWY--
>664327563 <unknown description>
-----------MS-AQKSLKASSWYIWY--
>664229629 <unknown description>
-----------MS-AQKSLKASSWYIWY--
>1907434103 <unknown description>
-----------MS-AQKSLKASSWYIWY--
>1752031964 <unknown description>
-----------MS-AQKSLKASSWYIWY--
>2305585438 <unknown description>
-----------MS-AQKSLKASAWYFWY--
>1568644417 <unknown description>
-----------MS-AQKSLKASAWYFWY--
>1907347657 <unknown description>
-----------MS-AQKSLKASAWYFWY--
>1795976341 <unknown description>
-----------MS-AQKSLKASAWYFWY--
>926334035 <unknown description>
-----------MS-AQKSLKASAWYFWY--
>1100246595 <unknown description>
-MKLLFAIRNKVS-AQKSLKASAWYFWY--
>755070502 <unknown description>
-------MRNTVC-ANKSLKAAAWYFWY--
>755031623 <unknown description>
-------MRNTVC-ANKSLKAAAWYLWY--
>1124737852 <unknown description>
-MKVLFAVRNAVF-AQKSLKASVWYLWY--
>755103794 <unknown description>
-MKVLFAVRNAVF-AQKSLKASVWYLWY--
>1937961727 <unknown description>
-MKVLFAVRNAVF-AQKSLKASVWYLWY--
>2352119322 <unknown description>
-MKLLFAIRNKAA-ARKSLKANAWYLWY--
>2351511256 <unknown description>
-MKLLFAIRNKAA-ARKSLKANAWYLWY--
>2351698546 <unknown description>
-MKLLFAIRNKAA-ARKSLKANAWYLWY--
>1288916653 <unknown description>
-MKLLFAIRNKAA-ARKSLKASAWYLWY--
>2351805193 <unknown description>
-MKLLFAIRNKAA-ARKSLKASAWYLWY--
>2125514395 <unknown description>
-MKLLFAIRNKAA-ARKSLKASAWYLWY--
>1462727958 <unknown description>
-MKLLFAIRNKAA-ARKSLKASAWYLWY--
>1818281046 <unknown description>
-MKLLFAVRNKVT-ARKSLKASAWYIWY--
>2091592502 <unknown description>
-MKLLFAVRNKVT-ARKSLKASAWYIWY--
>1838388258 <unknown description>
-MKLLFAVRNKVT-ARKSLKASAWYIWY--
>1817761935 <unknown description>
-MKLLFAVRNKVT-ARKSLKASAWYIWY--
>294628000 <unknown description>
-MKLLFAVRNKVT-ARKSLKASAWYIWY--
>1801705208 <unknown description>
-MKLLFAVRNKVT-ARKSLKASAWYIWY--
>486388297 <unknown description>
-MKLLFAVRNKVT-ARKSLKASAWYIWY--
>740013131 <unknown description>
-MKLLFAVRNKVS-ARKSLKNSAWYIWY--
>1035695778 <unknown description>
-MKLLFAVRNKVS-ARKSLKASAWYIWY--
>483979109 <unknown description>
-MKLLFAVRNKVS-ARKSLKASAWYIWY--
>1957669679 <unknown description>
-MKLLFAVRNKVA-ARKSLKASAWYLWY--
>1225629832 <unknown description>
-MRLLFAVRNKVA-ARKSLKASAWYLWY--
>1844484970 <unknown description>
-------MRNKVA-ARKSLKASAWYIWY--
>1548865338 <unknown description>
-------MRNKVA-ARKSLKASAWYIWY--
>664283479 <unknown description>
-MKLLFAIRNKVA-AGKSLKASAWYIWY--
>1722150251 <unknown description>
-MKLLFSIRNKVA-AGKSLKASAWYIWY--
>2017371473 <unknown description>
-MKLLFALRNRVA-AAKSLKANAWYFWY--
>2021285488 <unknown description>
-MKLLFALRNRVA-AAKSLKANAWYLWY--
>2084239276 <unknown description>
-MKLLFALRNRVA-AAKSLKANAWYLWY--
>1231823944 <unknown description>
-MKLLFALRNRVA-AAKSLKANAWYLWY--
>2189597223 <unknown description>
-MKLLFALRNRVA-AAKSLKANAWYLWY--
>1197758943 <unknown description>
-MKLLFALRNRVA-AAKSLKANAWYLWY--
>926383746 <unknown description>
-MKLLFALRNRVA-AAKSLKANAWYLWY--
>663348359 <unknown description>
-MKLLFALRNRVA-AAKSLKANAWYLWY--
>1906543478 <unknown description>
-MKLLFALRNRVA-AAKSLKANAWYLWY--
>2159764585 <unknown description>
-MKLLFALRNRVA-AAKSLKANAWYLWY--
>1907400625 <unknown description>
-MKLLFSLRNRVA-ARKSLKANAWYLWY--
>2119042285 <unknown description>
-MKLLFSLRNRVA-ARKSLKANAWYLWY--
>1907468401 <unknown description>
-MKLLFSLRNRVA-ARKSLKANAWYLWY--
>1828225156 <unknown description>
-MKLLFAIRNRVA-AAKSRKANAWYLWY--
>664257188 <unknown description>
-MKLLFAIRNRVA-AAKSRKANAWYLWY--
>2110896800 <unknown description>
-MKLLFAIRNRVA-ANKSLKANAWYLWY--
>1892859630 <unknown description>
-MKLLFAIRNRVA-ANKSLKANAWYLWY--
>1907408102 <unknown description>
-MKLLFAIRNRVA-ATKSLKANAWYLWY--
>2412063701 <unknown description>
-MKLLFAIRNRVA-ATKSLKANAWYLWY--
>566155502 <unknown description>
-MKLLFAIRNKVA-AAKSLKANAWYLWY--
>1055477141 <unknown description>
-MKLLFAIRNKVA-ATKSLKANAWYLWY--
>1133712600 <unknown description>
-MKLLFAIRNKVA-ATKSLKANAWYLWY--
>1907374435 <unknown description>
-MKLLFALRNRVA-AGKSLKANAWYLWY--
>1956933521 <unknown description>
-MKLLFAIRNRVA-AGKSLKANAWYLWY--
>1907066638 <unknown description>
-MKLLFAIRNRVA-AGKSLKANAWYLWY--
>2110908206 <unknown description>
-MKLLFAIRNRVA-AAKSLKANAWYIWY--
>1986485207 <unknown description>
-MKLLFAIRNRVA-AGKSLKANAWYIWY--
>1907387960 <unknown description>
-MKLLFAIRNRVA-AGKSLKANAWYIWY--
>1774137770 <unknown description>
-MKVLFAIRHKVT-EHRSLKAYAWYIWW--
>1774194049 <unknown description>
-MKVLFAIRHKVT-EHRSLKAYAWYIWW--
>2089419631 <unknown description>
MTKLLFAIRHKVS-EGKSLKGYAWYIWW--
>1942314304 <unknown description>
MTKLLFAIRHKVS-EGKSLKGYAWYIWW--
>1942311837 <unknown description>
MTKLLFAIRHKVS-EGKSLKGYAWYIWW--
>1942308393 <unknown description>
MTKLLFAIRHKVS-EGKSLKGYAWYIWW--
>1942302747 <unknown description>
MTKLLFAIRHKVS-EGKSLKGYAWYIWW--
>1942295721 <unknown description>
MTKLLFAIRHKVS-EGKSLKGYAWYIWW--
>1942290082 <unknown description>
MTKLLFAIRHKVS-EGKSLKGYAWYIWW--
>1941036806 <unknown description>
MTKLLFAIRHKVS-EGKSLKGYAWYIWW--
>1941001112 <unknown description>
MTKLLFAIRHKVS-EGKSLKGYAWYIWW--
>1940984576 <unknown description>
MTKLLFAIRHKVS-EGKSLKGYAWYIWW--
>1940984564 <unknown description>
MTKLLFAIRHKVS-EGKSLKGYAWYIWW--
>1940982564 <unknown description>
MTKLLFAIRHKVS-EGKSLKGYAWYIWW--
>1940979974 <unknown description>
MTKLLFAIRHKVS-EGKSLKGYAWYIWW--
>1940979577 <unknown description>
MTKLLFAIRHKVS-EGKSLKGYAWYIWW--
>1940979226 <unknown description>
MTKLLFAIRHKVS-EGKSLKGYAWYIWW--
>1940979192 <unknown description>
MTKLLFAIRHKVS-EGKSLKGYAWYIWW--
>1940965848 <unknown description>
MTKLLFAIRHKVS-EGKSLKGYAWYIWW--
>1939175909 <unknown description>
MTKLLFAIRHKVS-EGKSLKGYAWYIWW--
>1661329808 <unknown description>
MTKLLFAIRHKVS-EGKSLKGYAWYIWW--
>1473701026 <unknown description>
MTKLLFAIRHKVS-EGKSLKGYAWYIWW--
>1047442210 <unknown description>
MTKLLFAIRHKVS-EGKSLKGYAWYIWW--
>326336950 <unknown description>
MTKLLFAIRHKVS-EGKSLKGYAWYIWW--
>294816545 <unknown description>
MTKLLFAIRHKVS-EGKSLKGYAWYIWW--
>254391942 <unknown description>
MTKLLFAIRHKVS-EGKSLKGYAWYIWW--
>1011200990 <unknown description>
-MKILFALKNKLS-SKKSLKAFAWYIWY--
>2064087979 <unknown description>
-MRKLLSLKNKLS-AEKSLKAHAWYIWF--
>295835043 <unknown description>
-MRLLFSLKNKLS-QQKSLKAHAWYIWY--
>2265531210 <unknown description>
----MLTIKELLSSNKKSLKSSAWALYISY
>1802740018 <unknown description>
----MLTIKELLSSNKKSLKSSAWALYISY
>787766848 <unknown description>
----MLTIKELLSSNKKSLKSSAWALYISY
>787764743 <unknown description>
----MLTIKELLSSNKKSLKSSAWALYISY
>787757605 <unknown description>
----MLTIKELLSSNKKSLKSSAWALYISY
>787752648 <unknown description>
----MLTIKELLSSNKKSLKSSAWALYISY
>787743063 <unknown description>
----MLTIKELLSSNKKSLKSSAWALYISY
>787738623 <unknown description>
----MLTIKELLSSNKKSLKSSAWALYISY
>285016821 <unknown description>
----MLTIKELLSSNKKSLKSSAWALYISY
>787812053 <unknown description>
----MLTIKELLSSNKKSLKPSAWALYISY
>787784509 <unknown description>
----MLTIKELLSSNKKSLKPSAWALYISY
>787751379 <unknown description>
----MLTIKELLSSNKKSLKPSAWALYISY
>786024755 <unknown description>
----MLTIKGLIS-SKKSLKSYSWPHWY--
>786051249 <unknown description>
----MLTIKGLIS-SKKSLKSYSWPHWY--
>786024755_2 <unknown description>
-MKLLFSIKHLLS-SKKSLKSSAWEGYISY
>786051249_2 <unknown description>
-MKLLFSIKNLLS-SKKSLKSSAWEGYISY
>2131609833 <unknown description>
-MKLLFAIKHRLA-SNKSLKSHAWYIWY--
>1724411384 <unknown description>
-MKLLFAIKHRLA-SNKSLKSHAWYIWY--
>1444792194 <unknown description>
-MKLLFAIKHRLA-SNKSLKSHAWYIWY--
>2131617176 <unknown description>
-MKLLFAIKHRLA-SNKSLKSHAWYIWY--
>1444836961 <unknown description>
-MKLLFAIKHRLA-SNKSLKSHAWYIWY--
>2100824268 <unknown description>
-MKLLFAIKHRLA-SNKSLKSHAWYIWY--
>1464209548 <unknown description>
-MKLLFAIKHRLA-SNKSLKSHAWYIWY--
>2131631737 <unknown description>
-MKLLFAIKHRLA-SNKSLKSHAWYIWY--
>1444753577 <unknown description>
-MKLLFAIKHRLA-SNKSLKSHAWYIWY--
>1444832792 <unknown description>
-MKLLFAIKHRLA-SNKSLKSHAWYIWY--
>1444839155 <unknown description>
-MKLLFAIKHRLA-SNKSLKSHAWYIWY--
>1442404273 <unknown description>
-MKLLFAIKHRLA-SNKSLKSHAWYIWY--
>756145841 <unknown description>
-MKLLFAIKHRLA-SNKSLKSHAWYIWY--
>2131627946 <unknown description>
-MKLLFAIKHRLA-SNKSLKSHAWYIWY--
>1486426836 <unknown description>
-MKLLFAIKHRLA-SNKSLKSHAWYIWY--
>2130564124 <unknown description>
---MLFSLKNLLA-SKKSLKSYSWYIWY--
>2156695502 <unknown description>
---MLFSLKNLLA-SKKSLKSYSWYIWY--
>2156684915 <unknown description>
---MLFSLKNLLA-SKKSLKSYSWYIWY--
>2156695769 <unknown description>
---MLFSLKNLLA-SKKSLKSYSWYIWY--
>2156692596 <unknown description>
---MLFSLKNLLA-SKKSLKSYSWYIWY--
>2151775111 <unknown description>
---MLFSLKNLLA-SKKSLKSYSWYIWY--
>2151770668 <unknown description>
---MLFSLKNLLA-SKKSLKSYSWYIWY--
>2151765275 <unknown description>
---MLFSLKNLLA-SKKSLKSYSWYIWY--
>2151763615 <unknown description>
---MLFSLKNLLA-SKKSLKSYSWYIWY--
>2151750406 <unknown description>
---MLFSLKNLLA-SKKSLKSYSWYIWY--
>2151733206 <unknown description>
---MLFSLKNLLA-SKKSLKSYSWYIWY--
>2151731837 <unknown description>
---MLFSLKNLLA-SKKSLKSYSWYIWY--
>2151714015 <unknown description>
---MLFSLKNLLA-SKKSLKSYSWYIWY--
>2151710507 <unknown description>
---MLFSLKNLLA-SKKSLKSYSWYIWY--
>2151702012 <unknown description>
---MLFSLKNLLA-SKKSLKSYSWYIWY--
>2151687086 <unknown description>
---MLFSLKNLLA-SKKSLKSYSWYIWY--
>2151676484 <unknown description>
---MLFSLKNLLA-SKKSLKSYSWYIWY--
>2151666221 <unknown description>
---MLFSLKNLLA-SKKSLKSYSWYIWY--
>2151327239 <unknown description>
---MLFSLKNLLA-SKKSLKSYSWYIWY--
>2151325420 <unknown description>
---MLFSLKNLLA-SKKSLKSYSWYIWY--
>1547345439 <unknown description>
---MLFSLKNLLA-SKKSLKSYSWYIWY--
>1547345387 <unknown description>
---MLFSLKNLLA-SKKSLKSYSWYIWY--
>1547341577 <unknown description>
---MLFSLKNLLA-SKKSLKSYSWYIWY--
>1547333649 <unknown description>
---MLFSLKNLLA-SKKSLKSYSWYIWY--
>1547323695 <unknown description>
---MLFSLKNLLA-SKKSLKSYSWYIWY--
>1547259679 <unknown description>
---MLFSLKNLLA-SKKSLKSYSWYIWY--
>1547242655 <unknown description>
---MLFSLKNLLA-SKKSLKSYSWYIWY--
>1547242517 <unknown description>
---MLFSLKNLLA-SKKSLKSYSWYIWY--
>1122401957 <unknown description>
---MLFSLKNLLA-SKKSLKSYSWYIWY--
>1122395205 <unknown description>
---MLFSLKNLLA-SKKSLKSYSWYIWY--
>966797839 <unknown description>
---MLFSLKNLLA-SKKSLKSYSWYIWY--
>966797151 <unknown description>
---MLFSLKNLLA-SKKSLKSYSWYIWY--
>746385451 <unknown description>
---MLFSLKNLLA-SKKSLKSYSWYIWY--
>746377478 <unknown description>
---MLFSLKNLLA-SKKSLKSYSWYIWY--
>325916655 <unknown description>
---MLFSLKNLLA-SKKSLKSYSWYIWY--
>2293979163 <unknown description>
---MLFSLKNLLA-SKKSLKSYSWYIWY--
>2293970407 <unknown description>
---MLFSLKNLLA-SKKSLKSYSWYIWY--
>1444806053 <unknown description>
---MLFSLKNLLA-SKKSLKSYAWYIWY--
>1444844343 <unknown description>
---MLFSLKNLLA-SKKSLKSYAWYIWY--
>1444814645 <unknown description>
---MLFSLKNLLA-SKKSLKSYAWYIWY--
>1444813848 <unknown description>
---MLFSLKNLLA-SKKSLKSYAWYIWY--
>946933092 <unknown description>
---MLFSLKNLLA-SKKSLKSYAWYIWY--
>1444810421 <unknown description>
---MLFSLKNLLA-SKKSLKSYAWYIWY--
>1444697556 <unknown description>
---MLFSLKNLLA-SKKSLKSYAWYIWY--
>1444843898 <unknown description>
---MLFSLKNLLA-SKKSLKSYAWYIWY--
>1444744485 <unknown description>
---MLFSLKNLLA-SKKSLKSYAWYIWY--
>1444817865 <unknown description>
---MLFSLKNLLA-SKKSLKSYAWYIWY--
>2238368624 <unknown description>
---MLFSLKNLLA-SKKSLKSYAWYIWY--
>2238367105 <unknown description>
---MLFSLKNLLA-SKKSLKSYAWYIWY--
>2238365528 <unknown description>
---MLFSLKNLLA-SKKSLKSYAWYIWY--
>2238364736 <unknown description>
---MLFSLKNLLA-SKKSLKSYAWYIWY--
>2238364244 <unknown description>
---MLFSLKNLLA-SKKSLKSYAWYIWY--
>2238357936 <unknown description>
---MLFSLKNLLA-SKKSLKSYAWYIWY--
>2238355962 <unknown description>
---MLFSLKNLLA-SKKSLKSYAWYIWY--
>2238355684 <unknown description>
---MLFSLKNLLA-SKKSLKSYAWYIWY--
>2238354615 <unknown description>
---MLFSLKNLLA-SKKSLKSYAWYIWY--
>2238353395 <unknown description>
---MLFSLKNLLA-SKKSLKSYAWYIWY--
>2238352698 <unknown description>
---MLFSLKNLLA-SKKSLKSYAWYIWY--
>2238352036 <unknown description>
---MLFSLKNLLA-SKKSLKSYAWYIWY--
>2238351904 <unknown description>
---MLFSLKNLLA-SKKSLKSYAWYIWY--
>2238351378 <unknown description>
---MLFSLKNLLA-SKKSLKSYAWYIWY--
>2238350095 <unknown description>
---MLFSLKNLLA-SKKSLKSYAWYIWY--
>2238348455 <unknown description>
---MLFSLKNLLA-SKKSLKSYAWYIWY--
>2238347931 <unknown description>
---MLFSLKNLLA-SKKSLKSYAWYIWY--
>1464233082 <unknown description>
---MLFSLKNLLA-SKKSLKSYAWYIWY--
>1035844021 <unknown description>
---MLFSLKNLLA-SKKSLKSYAWYIWY--
>2238352236 <unknown description>
---MLFSLKNLLA-SKKSLKSYAWYIWY--
>2238351738 <unknown description>
---MLFSLKNLLA-SKKSLKSYAWYIWY--
>2189943218 <unknown description>
---MLFSIKQLLS-SKKSLKSYAWLHWY--
>2308534342 <unknown description>
---MLFSIKQLLS-SKKSLKSYAWLHWY--
>2308531889 <unknown description>
---MLFSIKQLLS-SKKSLKSYAWLHWY--
>2308526613 <unknown description>
---MLFSIKQLLS-SKKSLKSYAWLHWY--
>2308495788 <unknown description>
---MLFSIKQLLS-SKKSLKSYAWLHWY--
>2308486742 <unknown description>
---MLFSIKQLLS-SKKSLKSYAWLHWY--
>2308485426 <unknown description>
---MLFSIKQLLS-SKKSLKSYAWLHWY--
>2308476771 <unknown description>
---MLFSIKQLLS-SKKSLKSYAWLHWY--
>2308473572 <unknown description>
---MLFSIKQLLS-SKKSLKSYAWLHWY--
>2308472252 <unknown description>
---MLFSIKQLLS-SKKSLKSYAWLHWY--
>2293745791 <unknown description>
---MLFSIKQLLS-SKKSLKSYAWLHWY--
>2293726825 <unknown description>
---MLFSIKQLLS-SKKSLKSYAWLHWY--
>2214258765 <unknown description>
---MLFSIKQLLS-SKKSLKSYAWLHWY--
>2175025081 <unknown description>
---MLFSIKQLLS-SKKSLKSYAWLHWY--
>2175024683 <unknown description>
---MLFSIKQLLS-SKKSLKSYAWLHWY--
>2151780057 <unknown description>
---MLFSIKQLLS-SKKSLKSYAWLHWY--
>1999522673 <unknown description>
---MLFSIKQLLS-SKKSLKSYAWLHWY--
>1774126795 <unknown description>
---MLFSIKQLLS-SKKSLKSYAWLHWY--
>983662319 <unknown description>
---MLFSIKQLLS-SKKSLKSYAWLHWY--
>968130099 <unknown description>
---MLFSIKQLLS-SKKSLKSYAWLHWY--
>433677841 <unknown description>
---MLFSIKQLLS-SKKSLKSYAWLHWY--
>1051475709 <unknown description>
---MLFSIKQLLS-SKKSLKSYAWLHWY--
>2189948585 <unknown description>
---MLFSIKQLLS-SKKSLKSYAWLHWY--
>1999523302 <unknown description>
---MLFSIKQLLS-SKKSLKSYAWLHWY--
>1035677301 <unknown description>
---MLFSIKQLLS-SKKSLKSYAWLHWY--
>1741175720 <unknown description>
-MKALFSIKRLLS-SKKSLKSYAWYIWY--
>961362810 <unknown description>
-MKALFSIKRLLS-SKKSLKSYAWYIWY--
>2181003484 <unknown description>
-MKALFSIKRLLS-SKKSLKSYAWYIWY--
>961360884 <unknown description>
-MKALFSIKRLLS-SKKSLKSYAWYIWY--
>2308534839 <unknown description>
-MKALFSIKRLLS-SKKSLKSYAWYIWY--
>2308494467 <unknown description>
-MKALFSIKRLLS-SKKSLKSYAWYIWY--
>2308467597 <unknown description>
-MKALFSIKRLLS-SKKSLKSYAWYIWY--
>2236596141 <unknown description>
-MKALFSIKRLLS-SKKSLKSYAWYIWY--
>2189948364 <unknown description>
-MKALFSIKRLLS-SKKSLKSYAWYIWY--
>2189946702 <unknown description>
-MKALFSIKRLLS-SKKSLKSYAWYIWY--
>1999543037 <unknown description>
-MKALFSIKRLLS-SKKSLKSYAWYIWY--
>1999525001 <unknown description>
-MKALFSIKRLLS-SKKSLKSYAWYIWY--
>1999523318 <unknown description>
-MKALFSIKRLLS-SKKSLKSYAWYIWY--
>1999523115 <unknown description>
-MKALFSIKRLLS-SKKSLKSYAWYIWY--
>1999522723 <unknown description>
-MKALFSIKRLLS-SKKSLKSYAWYIWY--
>1741067465 <unknown description>
-MKALFSIKRLLS-SKKSLKSYAWYIWY--
>1382219204 <unknown description>
-MKALFSIKRLLS-SKKSLKSYAWYIWY--
>1057582986 <unknown description>
-MKALFSIKRLLS-SKKSLKSYAWYIWY--
>1057535420 <unknown description>
-MKALFSIKRLLS-SKKSLKSYAWYIWY--
>1057520319 <unknown description>
-MKALFSIKRLLS-SKKSLKSYAWYIWY--
>1057516169 <unknown description>
-MKALFSIKRLLS-SKKSLKSYAWYIWY--
>961363003 <unknown description>
-MKALFSIKRLLS-SKKSLKSYAWYIWY--
>961361801 <unknown description>
-MKALFSIKRLLS-SKKSLKSYAWYIWY--
>961361178 <unknown description>
-MKALFSIKRLLS-SKKSLKSYAWYIWY--
>961361063 <unknown description>
-MKALFSIKRLLS-SKKSLKSYAWYIWY--
>961359893 <unknown description>
-MKALFSIKRLLS-SKKSLKSYAWYIWY--
>961358605 <unknown description>
-MKALFSIKRLLS-SKKSLKSYAWYIWY--
>961355482 <unknown description>
-MKALFSIKRLLS-SKKSLKSYAWYIWY--
>961355326 <unknown description>
-MKALFSIKRLLS-SKKSLKSYAWYIWY--
>961354334 <unknown description>
-MKALFSIKRLLS-SKKSLKSYAWYIWY--
>961354049 <unknown description>
-MKALFSIKRLLS-SKKSLKSYAWYIWY--
>961353724 <unknown description>
-MKALFSIKRLLS-SKKSLKSYAWYIWY--
>959941642 <unknown description>
-MKALFSIKRLLS-SKKSLKSYAWYIWY--
>959938464 <unknown description>
-MKALFSIKRLLS-SKKSLKSYAWYIWY--
>829175839 <unknown description>
-MKALFSIKRLLS-SKKSLKSYAWYIWY--
>444416365 <unknown description>
-MKALFSIKRLLS-SKKSLKSYAWYIWY--
>1999524463 <unknown description>
-MKALFSIKRLLS-SKKSLKSYAWYIWY--
>1999523826 <unknown description>
-MKALFSIKRLLS-SKKSLKSYAWYIWY--
>983667431 <unknown description>
-MKALFSIKRLLS-SKKSLKSYAWYIWY--
>484180767 <unknown description>
-MKLLFSIKHLLS-SKKPLKSYAWYIWY--
>2354316740 <unknown description>
-MKLLFSIKHLLS-SKKPLKSYAWYIWY--
>1775633373 <unknown description>
-MKLLFSIKHLLS-SKKPLKSYAWYIWY--
>1775626071 <unknown description>
-MKLLFSIKHLLS-SKKPLKSYAWYIWY--
>484182183 <unknown description>
-MKLLFSIKHLLS-SKKPLKSYAWYIWY--
>1768860196 <unknown description>
-MKLLFSIKHLLS-SKKPLKSYAWYIWY--
>2354284596 <unknown description>
-MKLLFSIKHLLS-SKKPLKSYAWYIWY--
>2354294206 <unknown description>
-MKLLFSIKHLLS-SKKPLKSYAWYIWY--
>2354289441 <unknown description>
-MKLLFSIKHLLS-SKKPLKSYAWYIWY--
>2354328132 <unknown description>
-MKLLFSIKHLLS-SKKPLKSYAWYIWY--
>2354299809 <unknown description>
-MKLLFSIKHLLS-SKKPLKSYAWYIWY--
>1752426691 <unknown description>
-MKLLFSIKHLLS-SKKPLKSYAWYIWY--
>1733203482 <unknown description>
-MKLLFSIKHLLS-SKKPLKSYAWYIWY--
>2354263804 <unknown description>
-MKLLFSIKHLLS-SKKPLKSYAWYIWY--
>484185667 <unknown description>
-MKLLFSIKHLLS-SKKPLKSYAWYIWY--
>1768848747 <unknown description>
-MKLLFSIKHLLS-SKKPLKSYAWYIWY--
>2354337434 <unknown description>
-MKLLFSIKHLLS-SKKPLKSYAWYIWY--
>2354373565 <unknown description>
-MKLLFSIKHLLS-SKKPLKSYAWYIWY--
>2354311667 <unknown description>
-MKLLFSIKHLLS-SKKPLKSYAWYIWY--
>2354279023 <unknown description>
-MKLLFSIKHLLS-SKKPLKSYAWYIWY--
>759366872 <unknown description>
-MKLLFSIKHLLS-SKKPLKSYAWYIWY--
>2354356684 <unknown description>
-MKLLFSIKHLLS-SKKPLKSYAWYIWY--
>1768789471 <unknown description>
-MKLLFSIKHLLS-SKKPLKSYAWYIWY--
>2354362922 <unknown description>
-MKLLFSIKHLLS-SKKPLKSYAWYIWY--
>1801321227 <unknown description>
-MKLLFSIKHLLS-SKKPLKSYAWYIWY--
>1801313698 <unknown description>
-MKLLFSIKHLLS-SKKPLKSYAWYIWY--
>868612335 <unknown description>
-MKLLFSIKHLLS-SKKPLKSYAWYIWY--
>1768863696 <unknown description>
-MKLLFSIKHLLS-SQKPLKSYAWYLWY--
>508228767 <unknown description>
-MKLLFSIKHLLS-SQKPLKSYAWYLWY--
